# Supplementary material for: Competition model explains trends of long‐term fertilization in plant communities
Source: Ecol Evol. 2023 Feb 14;13(2):e9832. doi: 10.1002/ece3.9832 (PMC9929124; doi:10.1002/ece3.9832)
Supplement: Supplementary file 1 — Data S1: [file ECE3-13-e9832-s001.zip]

Archive with 4 entries (4 files):
- ECE3_9832_Fertilization_1.nb
- ECE3_9832_Fertilization_2.nb
- ECE3_9832_Fertilization_3.nb
- ECE3_9832_Supplementary.pdf
