# Supplementary material for: Competition model explains trends of long‐term fertilization in plant communities
Source: Ecol Evol. 2023 Feb 14;13(2):e9832. doi: 10.1002/ece3.9832 (PMC9929124; doi:10.1002/ece3.9832)
Supplement: Supplementary file 1 — Data S1: [file ECE3-13-e9832-s001.zip › ECE3_9832_Fertilization_1.nb]

(* Content-type: application/vnd.wolfram.mathematica *)

(*** Wolfram Notebook File ***)
(* http://www.wolfram.com/nb *)

(* CreatedBy='Mathematica 12.0' *)

(*CacheID: 234*)
(* Internal cache information:
NotebookFileLineBreakTest
NotebookFileLineBreakTest
NotebookDataPosition[       158,          7]
NotebookDataLength[   2879279,      49558]
NotebookOptionsPosition[   2870557,      49411]
NotebookOutlinePosition[   2870968,      49428]
CellTagsIndexPosition[   2870925,      49425]
WindowFrame->Normal*)

(* Beginning of Notebook Content *)
Notebook[{

Cell[CellGroupData[{
Cell["Equilibrium & Eigenvalues", "Subsection",
 CellChangeTimes->{{3.803173754581753*^9, 
  3.8031738073149767`*^9}},ExpressionUUID->"4693824f-bbd6-46c1-9495-\
2236d3d6ee41"],

Cell[CellGroupData[{

Cell[BoxData[{
 RowBox[{
  RowBox[{"Remove", "[", "\"\<Global`*\>\"", "]"}], 
  ";"}], "\[IndentingNewLine]", 
 RowBox[{
  RowBox[{
   RowBox[{"Clear", "[", "\"\<Global`*\>\"", "]"}], ";"}], 
  "\[IndentingNewLine]"}], "\[IndentingNewLine]", 
 RowBox[{
  RowBox[{"q", "=", "0.3"}], ";"}], "\[IndentingNewLine]", 
 RowBox[{
  RowBox[{
   RowBox[{"m", "=", "0.2"}], ";"}], 
  "\[IndentingNewLine]"}], "\[IndentingNewLine]", 
 RowBox[{
  RowBox[{
   RowBox[{"frmopt", "[", 
    RowBox[{"col_", ",", "fsize_"}], "]"}], ":=", 
   RowBox[{"{", 
    RowBox[{
     RowBox[{"Frame", "\[Rule]", "True"}], ",", 
     RowBox[{"FrameStyle", "\[Rule]", 
      RowBox[{"Thickness", "[", "0.002", "]"}]}], ",", 
     RowBox[{"FrameTicksStyle", "\[Rule]", 
      RowBox[{"Directive", "[", 
       RowBox[{"{", 
        RowBox[{"col", ",", 
         RowBox[{"FontFamily", "\[Rule]", "\"\<Times New Roman\>\""}], ",", 
         RowBox[{"FontSize", "\[Rule]", "fsize"}]}], "}"}], "]"}]}]}], 
    "}"}]}], ";"}], "\[IndentingNewLine]", 
 RowBox[{
  RowBox[{
   RowBox[{"fstylopt", "[", 
    RowBox[{"txt_", ",", "fsize_"}], "]"}], ":=", 
   RowBox[{"Style", "[", 
    RowBox[{"txt", ",", "Black", ",", 
     RowBox[{"FontFamily", "\[Rule]", "\"\<Times New Roman\>\""}], ",", 
     RowBox[{"FontSize", "\[Rule]", "fsize"}]}], "]"}]}], 
  "\[IndentingNewLine]"}], "\[IndentingNewLine]", 
 RowBox[{
  RowBox[{
   RowBox[{"ino", "=", "80"}], ";"}], 
  "\[IndentingNewLine]"}], "\[IndentingNewLine]", 
 RowBox[{
  RowBox[{
   RowBox[{"f0", "[", "i_", "]"}], ":=", 
   RowBox[{"2", 
    RowBox[{"(", 
     FractionBox[
      RowBox[{"1", "-", 
       RowBox[{"Exp", "[", 
        RowBox[{
         RowBox[{"-", "4"}], " ", 
         FractionBox["i", "ino"]}], "]"}]}], 
      RowBox[{"1", "+", 
       RowBox[{"Exp", "[", 
        RowBox[{
         RowBox[{"-", "4"}], " ", 
         FractionBox["i", "ino"]}], "]"}]}]], ")"}]}]}], 
  ";"}], "\[IndentingNewLine]", 
 RowBox[{
  RowBox[{
   RowBox[{"f1", "[", "i_", "]"}], ":=", 
   RowBox[{"3", 
    RowBox[{"(", 
     FractionBox[
      RowBox[{"1", "-", 
       RowBox[{"Exp", "[", 
        RowBox[{
         RowBox[{"-", "16"}], 
         FractionBox["i", "ino"]}], "]"}]}], 
      RowBox[{"1", "+", 
       RowBox[{"Exp", "[", 
        RowBox[{
         RowBox[{"-", "16"}], 
         FractionBox["i", "ino"]}], "]"}]}]], ")"}]}]}], 
  ";"}], "\[IndentingNewLine]", 
 RowBox[{
  RowBox[{
   RowBox[{
    RowBox[{"f2", "[", "i_", "]"}], ":=", 
    RowBox[{"3", 
     RowBox[{"(", 
      FractionBox[
       RowBox[{"1", "-", 
        RowBox[{"Exp", "[", 
         RowBox[{
          RowBox[{"-", "18"}], 
          FractionBox["i", "ino"]}], "]"}]}], 
       RowBox[{"1", "+", 
        RowBox[{"Exp", "[", 
         RowBox[{
          RowBox[{"-", "18"}], 
          FractionBox["i", "ino"]}], "]"}]}]], ")"}]}]}], ";"}], 
  "\[IndentingNewLine]"}], "\[IndentingNewLine]", 
 RowBox[{
  RowBox[{"g0", "=", 
   RowBox[{"Plot", "[", 
    RowBox[{
     RowBox[{"m", "/", "q"}], ",", 
     RowBox[{"{", 
      RowBox[{"i", ",", "0", ",", "ino"}], "}"}], ",", 
     RowBox[{"PlotStyle", "\[Rule]", 
      RowBox[{"{", 
       RowBox[{"Gray", ",", "Dashed"}], "}"}]}], ",", 
     RowBox[{"Evaluate", "[", 
      RowBox[{"frmopt", "[", 
       RowBox[{"Black", ",", "12"}], "]"}], "]"}], ",", 
     RowBox[{"FrameLabel", "\[Rule]", 
      RowBox[{"{", 
       RowBox[{"None", ",", 
        RowBox[{"fstylopt", "[", 
         RowBox[{"\"\<Fecundity\>\"", ",", "14"}], "]"}]}], "}"}]}], ",", 
     RowBox[{"ImageSize", "\[Rule]", "320"}]}], "]"}]}], 
  ";"}], "\[IndentingNewLine]", 
 RowBox[{
  RowBox[{"g1", "=", 
   RowBox[{"Plot", "[", 
    RowBox[{
     RowBox[{"{", 
      RowBox[{
       RowBox[{"f0", "[", "i", "]"}], ",", 
       RowBox[{"f1", "[", "i", "]"}], ",", 
       RowBox[{"f2", "[", "i", "]"}]}], "}"}], ",", 
     RowBox[{"{", 
      RowBox[{"i", ",", "0", ",", "ino"}], "}"}], ",", 
     RowBox[{"PlotStyle", "\[Rule]", 
      RowBox[{"{", 
       RowBox[{"Gray", ",", "Blue", ",", 
        RowBox[{"Darker", "[", "Green", "]"}]}], "}"}]}], ",", 
     RowBox[{"Evaluate", "[", 
      RowBox[{"frmopt", "[", 
       RowBox[{"Black", ",", "12"}], "]"}], "]"}], ",", 
     RowBox[{"FrameLabel", "\[Rule]", 
      RowBox[{"{", 
       RowBox[{"None", ",", 
        RowBox[{"fstylopt", "[", 
         RowBox[{"\"\<Fecundity\>\"", ",", "14"}], "]"}]}], "}"}]}], ",", 
     RowBox[{"ImageSize", "\[Rule]", "320"}]}], "]"}]}], 
  ";"}], "\[IndentingNewLine]", 
 RowBox[{
  RowBox[{
   RowBox[{"g2", "=", 
    RowBox[{"Plot", "[", 
     RowBox[{
      RowBox[{"{", 
       RowBox[{
        RowBox[{
         RowBox[{"f1", "[", "i", "]"}], "/", 
         RowBox[{"f0", "[", "i", "]"}]}], ",", 
        RowBox[{
         RowBox[{"f2", "[", "i", "]"}], "/", 
         RowBox[{"f0", "[", "i", "]"}]}]}], "}"}], ",", 
      RowBox[{"{", 
       RowBox[{"i", ",", "0", ",", "ino"}], "}"}], ",", 
      RowBox[{"PlotStyle", "\[Rule]", 
       RowBox[{"{", 
        RowBox[{"Blue", ",", 
         RowBox[{"Darker", "[", "Green", "]"}]}], "}"}]}], ",", 
      RowBox[{"PlotRange", "\[Rule]", 
       RowBox[{"{", 
        RowBox[{"0", ",", "Automatic"}], "}"}]}], ",", 
      RowBox[{"Evaluate", "[", 
       RowBox[{"frmopt", "[", 
        RowBox[{"Black", ",", "12"}], "]"}], "]"}], ",", 
      RowBox[{"FrameLabel", "\[Rule]", 
       RowBox[{"{", 
        RowBox[{"None", ",", 
         RowBox[{"fstylopt", "[", 
          RowBox[{"\"\<Relative effect of fertilization\>\"", ",", "14"}], 
          "]"}]}], "}"}]}], ",", 
      RowBox[{"ImageSize", "\[Rule]", "320"}]}], "]"}]}], ";"}], 
  "\[IndentingNewLine]"}], "\[IndentingNewLine]", 
 RowBox[{
  RowBox[{
   RowBox[{"g3", "=", 
    RowBox[{"Column", "[", 
     RowBox[{
      RowBox[{"{", "\[IndentingNewLine]", 
       RowBox[{
        RowBox[{"fstylopt", "[", 
         RowBox[{"\"\<(a)\>\"", ",", "16"}], "]"}], ",", 
        RowBox[{"Spacer", "[", 
         RowBox[{"{", 
          RowBox[{"0", ",", "0"}], "}"}], "]"}], ",", 
        RowBox[{"Show", "[", 
         RowBox[{"g1", ",", "g0"}], "]"}], ",", 
        RowBox[{"Spacer", "[", 
         RowBox[{"{", 
          RowBox[{"0", ",", "0"}], "}"}], "]"}], ",", "\[IndentingNewLine]", 
        RowBox[{"fstylopt", "[", 
         RowBox[{"\"\<(b)\>\"", ",", "16"}], "]"}], ",", 
        RowBox[{"Spacer", "[", 
         RowBox[{"{", 
          RowBox[{"0", ",", "0"}], "}"}], "]"}], ",", "g2", ",", 
        "\[IndentingNewLine]", 
        RowBox[{"Item", "[", 
         RowBox[{
          RowBox[{"Style", "[", 
           RowBox[{
           "\"\<        Species ordered by competitiveness\>\"", ",", "Black",
             ",", 
            RowBox[{"FontFamily", "\[Rule]", "\"\<Times New Roman\>\""}], ",", 
            RowBox[{"FontSize", "\[Rule]", "14"}]}], "]"}], ",", 
          RowBox[{"Alignment", "\[Rule]", "Center"}]}], "]"}]}], 
       "\[IndentingNewLine]", "}"}], ",", 
      RowBox[{"Alignment", "\[Rule]", "Left"}]}], "]"}]}], ";"}], 
  "\[IndentingNewLine]"}], "\[IndentingNewLine]", 
 RowBox[{
  RowBox[{"Print", "[", "g3", "]"}], ";"}], "\[IndentingNewLine]"}], "Input",
 CellChangeTimes->{{3.829367735177505*^9, 3.829367761277801*^9}, {
   3.8293677918300753`*^9, 3.82936788778137*^9}, {3.829368087791624*^9, 
   3.82936808961689*^9}, {3.829368175804243*^9, 3.8293681899336557`*^9}, {
   3.8293684775246353`*^9, 3.829368481281371*^9}, {3.82936897169427*^9, 
   3.82936900246944*^9}, {3.8293690427669983`*^9, 3.82936918902461*^9}, {
   3.829369226080234*^9, 3.829369271209816*^9}, {3.829369328243824*^9, 
   3.8293693745081253`*^9}, {3.8293694204682617`*^9, 3.829369421864071*^9}, {
   3.8293707788764753`*^9, 3.8293709656333923`*^9}, {3.829371056415162*^9, 
   3.82937105947449*^9}, {3.8293711133707314`*^9, 3.829371124335335*^9}, {
   3.829371232869034*^9, 3.8293712893803263`*^9}, {3.829371360700116*^9, 
   3.8293713651555147`*^9}, 3.829371476949195*^9, 3.8293716337874823`*^9, {
   3.829371750957052*^9, 3.829371751339437*^9}, {3.829372268615241*^9, 
   3.829372287210252*^9}, {3.830374699673902*^9, 3.830374752993876*^9}, {
   3.830397256849866*^9, 3.830397336581518*^9}, {3.830397610866044*^9, 
   3.8303977169399233`*^9}, {3.8304063094194183`*^9, 3.830406309593161*^9}, {
   3.830406363072348*^9, 3.830406412993039*^9}, {3.830406523169011*^9, 
   3.8304066737541656`*^9}, {3.8308262022581778`*^9, 3.830826221557541*^9}, {
   3.830826252606635*^9, 3.830826339898469*^9}, {3.830826450229463*^9, 
   3.83082645955268*^9}, {3.8309043678747053`*^9, 3.830904415697976*^9}, {
   3.8309044502338533`*^9, 3.830904562700499*^9}, {3.830904599279935*^9, 
   3.830904688212822*^9}, {3.830904727811495*^9, 3.830904779442198*^9}, {
   3.830904822394315*^9, 3.830904950834649*^9}, {3.8309071667031384`*^9, 
   3.830907249786873*^9}, {3.830907285248218*^9, 3.8309073711453*^9}, {
   3.830908170592024*^9, 3.8309082006707153`*^9}, {3.830914917486191*^9, 
   3.8309149192397738`*^9}, {3.830925060099704*^9, 3.830925068919668*^9}, {
   3.830978809094948*^9, 3.830978884609975*^9}, {3.830978936331664*^9, 
   3.830978977243112*^9}, {3.830979023221054*^9, 3.830979029229643*^9}, {
   3.830979089792235*^9, 3.830979093279325*^9}, {3.831001871348967*^9, 
   3.83100190689283*^9}, {3.831001995096862*^9, 3.831002021641336*^9}, {
   3.831002062320381*^9, 3.8310023201276817`*^9}, {3.831099179197783*^9, 
   3.831099225454369*^9}, {3.831099260821018*^9, 3.8310992918246727`*^9}, {
   3.831099337539914*^9, 3.831099348742825*^9}, {3.83109939661967*^9, 
   3.83109944175145*^9}, {3.8310994791455603`*^9, 3.831099480899692*^9}, {
   3.831099511698464*^9, 3.831099513205999*^9}, {3.832358450999385*^9, 
   3.8323584575614023`*^9}},
 CellLabel->
  "In[168]:=",ExpressionUUID->"3b9461c5-a1b5-4725-b319-c64699404ef0"],

Cell[BoxData[
 TagBox[GridBox[{
    {
     StyleBox["\<\"(a)\"\>",
      StripOnInput->False,
      LineColor->GrayLevel[0],
      FrontFaceColor->GrayLevel[0],
      BackFaceColor->GrayLevel[0],
      GraphicsColor->GrayLevel[0],
      FontFamily->"Times New Roman",
      FontSize->16,
      FontColor->GrayLevel[0]]},
    {
     TemplateBox[{0, 0},
      "Spacer2"]},
    {
     GraphicsBox[{{{{}, {}, 
         TagBox[
          {GrayLevel[0.5], AbsoluteThickness[1.6], Opacity[1.], 
           LineBox[CompressedData["
1:eJwVzX8w1Hkcx3HF1oW6aK5r66xVzp4V1TQoF+93qGQRPimjn9b6kRaX270z
kWMjTBeuM1prdrZN+nlxFZWr5OR36PyKhpIfS1adxLJr19ft/fGa5zz+ellx
4wLDFxsYGPjq93+lydwlW3iP3bITFrVXjQndajqYPgeZBZBj3rKrn74fFuoq
zzKZN6HcMWrqHp0H0qoLljRmBdhYWK4opAuA7yqMmbVshIEJtl0mPQ06tFF5
nyxfQ6Bxg5pLz4OlvYOsj5ZjoFSIjw+suQryJtmpcUsNdAfzB4ZXl0FJaVYv
38EYI80ktMUjNRAJbQUf4lehSVfM5K7ZVohV2A6VldCxPj+lYPmxTjC2SmP1
b2MiW1q6ZEHyGrJXvmDLj2/AVLM4v+ATb4Hbu/+ZYbMNypQa/onqAThVm8aN
Y7GxMa2o4oDjMNz9wZSs2WuPGR1JgrC4EZAnnlRuPrgZr8a+NVjZ8B5EMl3A
9IcteHifG4uMKsGg4x0+Ob0VJyQjrCvKD2AjiEjYz3bEHeNhCXLaBAyrLh0w
eeqEK1SH1+UIPoG3IvrMxVPbUMyeeV8XNwl+w7l2DIYLyuO19v6HPoPyOTel
4c73mKqh/7zUfgoczF5ZeBxzxR7nkHs3aNNgDKrQvik3dMsez6utnYY9H0Nm
1wchxh4582DteRX0VPMWhWzciZui+Tlfu89AeWbNUaZqJ362mL4YMzQDETTh
u9ZWd+xyuSmNzpyFsPjEclOJBw42LePF0NWwKdKu1SfUExMlVddOytTw0nyj
iXD7LkxaOXdWx9LA4xJR4UbD3TjMyVaKZBpIXMT2b36zGzn5vZ7/rJkD477T
XrFlezB67I3DTMYcKK5Z5cmSvLCuSdGgeD8Hed/RjSqC9uLa7B+HV3C0kCuJ
qA9lemPmTHJ4ymUthOQdaTUd9cZv4x46NPyrBbVnsUZWyUF+cq7ZhKsOhhTu
CdUZPhjn1+98S6SDK65b1rWE+iLPZNOyiXod3EkXmkXa+2GpvcxxwXAeMoLC
OIYqP7QTDJt3uMyDY5/8ZkbLPvQaHe0xjp8HsW3hnRaOP/b6zlzqls/DL1UX
xJwKfxRUTDj0tM2D77qg4ibrAMzK7j/Hm5+HnbH1h8yyAtC9yd3ZeAMFsm+4
1s2qAGw8KvLv9qLA+vn1fL9Dgfhl9ahJ8gkKcu2r2e2Vgbh7xw3W1gwKIqaM
2hrZBK1DnYu+KKaAe/czMyuHIKTzpusrKeCLiM77N4Jia2mO0zMKhKSs2/R3
greCRbRivTNVwuzcfILFdaLU1CoKSrZrtJekBFeN/fF4WzUFmr8XXl27TVBi
a+1xuVb/3256oaaeIM2pa5I0UyApiok610iQnl+leap3kaDVw+sFQZevOt+w
Wih4sDp37kUrwXK13EWrd1/IqqiOLoL2Pgyvyy8pYA3RPQaHCLZLy58MtVOw
uew046qCYMHznF85HRS4pPdqwkcJFkq8t9/X24cl/XNMSTB4Wa6tqJOC+JNM
xuQkwUcj4gjGKwqSdqRq7k0RdLr9kJGud/rywU6BimDbevOycb3FpUXn1WqC
RvzrPz3qpuBKilHkX3MEM7rURYweCm4HhLsn6QiqrO6XpOldtr7Owo0i2Js3
kK/Uu3LKRrOwQDAiNuew/2sK/gO/SWco
            "]]},
          Annotation[#, "Charting`Private`Tag$15278#1"]& ], 
         TagBox[
          {RGBColor[0, 0, 1], AbsoluteThickness[1.6], Opacity[1.], 
           LineBox[CompressedData["
1:eJwd13c81d8bAHDzXhklNFDZe+9V7mNv7r1GJSRUZCZKIr5RdgkhRWSkiAaV
kZBCZlEhVDZRZK/8zvn9c+/r/Xqdc895nnOe53M/Ai6+1JN0NDQ0kugDf2de
diEouFVpW3h4ZZJ9s7UbuvjND/PfJrWe+yXfInqZtPW+JoKf/yHpnZ/b9VDR
66TM2gQ+Rv4K0rXjMbwyolkkr0OB3st8zaSaAklXJ5ESUte6e8osXy/J7pf/
RUfBGhLx25DYDN8kSXlb193Q3e2knA/3zv7iWyUFf2p/fWl8gFRSGvPNS5YZ
+JVSRW8c/k06Tfp4e9qfE95PUbQiChdJNPeXKr/FccLckl0buXaRlM6wr/9D
HieoxWbPsvcskpqaTx14+IUTdN8vtbsTl0jiNhv3T2pyAdX8mfT5k0ukCXex
4kHaXaD37GgfLd8y6UxSaE1n4m4YVPik+iJqheQzKjFcVsINtvqcLC9k10k/
nHqZ6pq54cNv2ckK/XWSdU+0bNsIN5htjg0X26+T1FvGL47y8MBo+Ya087V1
Ev3TfPbdUTwQnW3LuNG/TkoPEdC+cJwXSLd6Z5miNkh1nNy3Ndj3gzPN0LfL
7ZskZoFIse/q/LBpozrwYhcNNB28KXfZgB9Ycja3sRyggWtHstT2U/nhfP91
ySOiNECX+MromCc/cAZdJg+o0sDav+nTXzP5IfGa9LnkwzTwq9+2sINOAPpU
NYyeptFAa7qYRG2rAFzsOM39noMWYsuUFY73CgCra1DHIR5aMO7U0fg3KgD0
xtIfSwRooYHoYHJwSwCKz66/DZGnherziR6vFATBj7nqTZMFLTy2WX34JFUQ
6ESCh4WiaOE6e4tkjrMQVNbZH/+3QAsVavvLLX2EQOHVcz3lDVoYcfIlbVwS
go2N1kYXejrQesxpczhNCIy5Xtc93EkHEyYOoWztQuBpOfbvuwwd6EXMdFzU
Egabre7Xc250sLK4I5C6WwTyf3j+a2mjA6H9LltbQiLQT3ebi6+bDiz1y2Ie
K4iA1hjhpGcfHeQnHclishCBg68fNP0ZowOqXE5jTYQI2Hw8L1a4RQeP3RV5
pOZEYGvtSPE3OXpw+Wbzhr5VFJaFWo6djaMH5js/vc/2isK7lb1d3xLp4Zm9
z77vY6KQ0tZ5HFLpgb4v6mIlrRioRw+0LmfTQ15PpdJZNTH4YEwfyv+CHsY+
8xcO3heDgYznZx2/08OZzunEioviEP++/cIDGQbgSLxIEosSh599VSuOigxQ
aUX4nZIiDoG0ehI71BiApYPPzK9UHEL4ZYtPAAMUt1EZxUbFgd4/raaRygC/
P7y6mEKWADt20Lx7ngHOvot08RWTBPkdLs5RlQxwYMSQsKQkCaZtud12NQzQ
QrftUQhIQt6lnVKC9QwgAglzMUclIf+XZkJxMwP0Vt4Kz4uThA/ExYTEHgbQ
eVKQ1ftHEn48EihPX2SAnXea+vReSYEeh8DPemlGqKmIvfyhQQqaZ5Xyd8kz
gmePuSDloxRMRV+pcVNihHe7Pno4TUlBQ0PFv2UNRriY2LsStE8atsX77543
ZISfV6d2l4RLQ+K/W7nazozw1I/Veq+JDIjc+NGmm8gIrRmcFx/byUB3oNzu
k8mMMNbAc0/XTQY2XOUTIlIZgYdb4pdXmAwcNCnZU36XESLrDCLqymVA4XEV
+69CRrDjCHt+RlAWDm7X5imoZYS153Ocr9dlISOhSChghhG4Blc0qNvkgIEA
a0KzjCDLROM8vlsOSvLGQjr/MoKrw/binYpy0BFvdItvBe2HQUr/lLscRBu8
uJhKR4AsW7eAHZ/lwDOBVndqNwFyLnlOyR+Wh7sSFc90DxFAvnbbSpSjPJTS
RNG7kwhQy1DI+N1VHiSPCXTG6hDgR8IIf4KfPGQF3xxvMiDAgWzHw5Mx8tDX
WW4vZkmAjAarhpxqeWjt5Mv3dSJAEptyFoegAkxLP5skhRJAkPqpyENcAWYT
vzdyhxHgaapfRa2sArCzCwTMhROgk+9xt4+WAuwsToSMSAJsVxRlabFRgEiF
C9Mf4wgQa7c3KCIKjf9WlfvtNgGu3NugLEwrgIFE9Ev3MgKQ5V+dlZpXgN9f
WAZWytH+6s7ddFlVAIaj89JRLwlQOTTV2cmoCHz3mWyyKgnwV6TX6vEBRbAy
urP8opYALsXlFqfIivClJYac3EoAnQofk57ninDpuX0j4zDaj6mkx45KRRhr
NaQ7PkKA/r7RaMNaRdi53pH3YpQAQRsOTWWtilDNNip2YoIAT0hmRjdHFeGm
3Njh3BkC8L8XMzDdowRsTt3jA8sEoOn6AdXBSlDZcOqJGgsRIidrcoL/UwKe
AaazwaxE2EaTSacRrQTP7xclVrERgUPmaEP5LSWoG6NdVGcngkjUR6PSJ0rA
V9cbw7+LCKZa9Zb3x5RgQU/0bt4BIiTn5jpEU5WB03GoNEGeCHsr/3tteFQZ
FiI32bIViHC38/gBRmdlWJtxIT5VJELBJu+P/7yVYdafqatdmQivDqe4XopW
hq2v8v9W1YnQz3L1jE+NMrBn0Qiw6xBBNOBUkI2kCsSfzeQxIhNBRvO79T15
FRCSeJbITyGCMs0RuSlVFbDyjtpcQdaNNxkL01OBnwr2tQXWRHDKk7YpclCB
s7/usy7ZESG1+68c3Q0VoAnyaXFzJAKjSth46bwKMI8+WIv1IALr+nL92qoK
PJsMv2FwBuWjzi/LgEYVnLZ1kraQ+S1cbL+xqsJfGs5lXy8iHDxp8JYgqgrp
nhUDhr5ECLjFcs/xiCqESuwMaAkgwshimh3La1XYYjjXqhpGhPs6SucG3qqC
lCef/Ajy8YT2G6UfVOHD0bbixHAi9AkzNlv3qMJFup+LY/8R4aO1v9bdeVWI
VQoZj44kQs1Tc34ZSTWwSPc1zo0hQpo37ZRlmhok2h16qZFMBJuKuwSBLDXY
x7r/dCsyB6O60HyeGpTQT1OdUohw/a6PQ9ozNRAfPzYUdgvdh5Zv7d/b1EB0
4ehGRRoR/CRePPdjUIe0Bc9l5rvovEfPhCadVYfMrwr3RPOIYBgqVKwfpA65
bx65ZSPr7urvW7qsDtn5YzHc+UTQNLBQPxavDvu4R5e2FRBBMl9uXuiBOhik
nTs7/IAILCcX3Mv71SH4otHti0VEaB0Jtekx0gBmLWsG9WdEaApRjYi11ICn
Lv4695AbuP48PWirAQ6up5cYnxOhWt95R46LBhw1TPvwEbk4T/eDR6gGePzT
knMtJ0KCGxHWn2kAEyiEe78iguVIotSBA5qQq5jTLFyD1pMa6XYQ1gRBlbJT
55HNzqldviOpCRGGMvcakY3pBjv3qmnC0HOtEfc3KD5+qfOcZE3wK2VvLagl
gorDu1qmK5oQXr0ezP6WCPu6V23nRzXh/S2VkKxGImTwWmwpTGtCaOs/9xFk
btfsQr+/mnDwRMCWRBMRdv81XJ/5pwme0cxSZcjs7CnZE3u0YIc3ObqhmQj0
5rK/Bky0oPrCnvLPLUSYeusS3vRYC/4d90qo7iAC382eM9fLtMD4+GL4JrKN
k6WtTZUW5Ex57dfuRPdjRUPyR5MWFOksUWuQk2R2di8Pa4G7xnJ15UciaKW9
ERPjOQhalxd/53YRIf7Mvo6r1w5CzsPzbzS/EqFOLanCLOEgzLvtKziLvMTA
lLcz5SC8fsKhV4jsfG8+KDPnIHT5Xczh6kH11/1BsLz6ICiVta9NIg8cunh+
5O9BYOL+6x/VRwTZnV/26x0/BPrv69ZuDBBhLGHsyq2Th2A2ecO0CjmTeXl8
3PMQ7OUbcRtDZmXY+yw+6BA84m9a0hpE8S8dNfxy8xAMRqhnjCDn9w/4eDQc
gnep1tzSP1D+C0ff3JDQhuFdE2W3hojQLbwkPCSnDQJPR15WIsflEGKVVbWh
sNIz/jvyWoaYTa+uNriu0RSJDxOhJ8FjQtBBGzpf3Gh4hZx8bob9xXVtuBaU
nNE5QgRm0uKJ/nlt+Pmm1/LHGBGCdMSZXqxpw8xR3pt04ygevWMlN2hJoMtR
kyeMXG9ct6a7gwQ1hkI67sjB1ITkh5Ik2CeoYzuD/OukyLvzJ0jwnd6R/88E
uo/xtuI7O0jArCk6+GkK1c+N6PapzySA8Xe1f5ALb1YFNPSToE6fPYT1F6rX
VIG6C1NovFlwqAHygc4l6T90AKWB7k/Lkb/01r+zPQCw/esM841pIhjN2C8L
2gI8GC74IfqbCFlcEV1hRwD8ScnN2sgLWkWl/ccAYgoikuyQs2PXT6e6AMzR
8767irwmdrdnmx+A3MPap0PIxS4DFbOxACVH9rSl/kH3t+d4SE0tAPMLX8HJ
WSKc2oo6wtsAQGN00n4TuVr0iXJQI4DWd7MLO+eI4BFIM6PQDlAcEOKsgVzP
keOY/w2AYZq6EIUcYDGkHb8EsPo8CPj/ovOpd6O1l9aBKDU/O+15Iszq9PGE
yunA+HcuU0tkYp2VcraiDhQbtko4Iau+0Tw9pq4D/QlfHocip1Sxt/kb6EA3
7baWKmSrsur0OCcd+G1G56u8QIT3+VzyrxN14G68OM3eRSIMCsea/EjWgcdb
DHkiyIu5Wy70aToQLfhFVQlZ+P7ULZNMHeg5XSRhiXwlq3b980MdqK3zMYxA
1k7zavxdjwxnfKaQy6MbnPgXdYBZ7Tb94yV0nqYte6NWdGBs547CCuQM1k+f
ZtZ14OKaq9Z75PDE74ZVdLpQe5Uo9x3ZPH1N1o5dF76XvDBnXybC0AP5rTgp
XThkYh/oi7y98e695RO64BjfyiG4QgTamNyjTid1Qdqs/rU08oLpI8537rog
w6Nnr4bc2/4yKslXF/I4lN3NkfO+fPKVCdUFza7Z3kBkzTEmcE3XBd1lT5H3
yKcYA3+0t+uCyp21bw6rRODha/66/lEXAuy69E4it6vv7xD/rAsMDkw53siq
Xu9eX/mmC3EMr7UuIxO6dt1RndCFVst381nI+dkvbLNo9SDb9s3FQeQRrZUP
3sp6wNdwXsVujQjptub1GWp64NRedMIR2dw3u6JRUw96TVsj3ZDL7hsXCujo
gX3IZqk/cuS221c/W+hBy3unO9eRhb9qwKHTerA3erCjAdnV/1I5a4Ye2HSx
rEuuo/0pDpZLZOpBUK3sujwy8194YZitB4Svg/OqyE/OEl6GF+hBjAdLhy7y
ht/NVwvP9KCbkCpjj5zq+6Cqv0UPyN5myVHIzV5ddcWbehA+0nZoAPmutGp9
M40+VB8tcB5C9ptOrx+j14ea4AOh48i7vZze8jPrQ509W+4csovnZEPKbn04
VVSby7iB1vPYagyR0wfHTtUwaWS501Lt5if0wbBJ51Mg8qAHn+9jN324tzCZ
Gowc78XJvt1dH+5ai9qGIU+eXad0+OiDi9zlmmjk3JCWz5QQfWAIv21wB3lP
kueAXZo+EE0/Sb9B3qoumnZu04evK4VpdJtEKHlzL6GuUx8ixV5nEZAd6pNl
Bbv1gbXcLZsZuaLxkt9wnz6M7YlL5kA+98ls4eQEWp9pS0MQeXz81/oZegOI
9C1LAOQODmmWQA0DMBiaD7uIrO3tPXnnoAEoxvUUh+D1Gksa60kG0Gb+5nMY
8vUQhUh2QwMwFX7Aew3ZfEx1s4hqAExsnkFJyB8qdP4MeRrArxZC8CPkd86H
u8hZBvBq2rPmK7JyVfrTCzkGcGHgc0Afct6uvhtZeQbovfCL2ABy5AcH8+lH
BmBYVRIxhKyr7PIu6qUB5GXLcM4g1xK9X9Z0ovGFLLdo/xGhquTKHWl6Q/AO
cARxZIK5LU8awRBgl+hbSWTKpNhtWmZDUKeP0JVBHhdqS/3CbgiTLqxqisic
t/ckhR8wBK7dg8tayJ4RxdHdGoZQvNev3xKZ98iXwBA/Q5gffWjlj3xqsXBh
7Jwh9BXHewcgP026dI5ywRAuyCREn0c2auM/K3rZELpZl8uDkc/penp1xhmC
3Fzf7yvILdI0rsIPDOFUolp/EvIlWkly64AhDJzvr3mCPKbP0iP60xAMHjuG
PUMmR08f/2/EEOZmrx0qQxbeUeqr+ssQXEQGn71Ebt2nfCN7xRCGNxf/q0E+
oK7dHsBpBJ+6z5W1INf7UM33mxjBnwWesBFk6WdK3RfMjeCkssvaKHLqIpfD
JysjGN9dcm4cxx/y1TPKzgj6jzk5TyFzxTrEzbkaQRrpjOAsjj//1Id3l43A
btDHbB2ZuT/Y2KfMCNwrzuuyb6H6vfCQ7cZLIwg6Uuy9E/kER8+n0kojuJPo
lcaB/MpYxXGu1ggSdqaMcSGfKv9zNqDNCPxfPz3HjVx33e1O8JgRLBc9NxXc
ws9zy9/X9hrDQ6baZUXkvP6Q5w94jaFsW/6yEnLHhaKgpgPGoPzEdEkZWbSE
iZ5ZxBjyRQb/qCJ38bzdk6BgDH7t5G5NZNkFNZ1kU2P0f+Olqy7yaIFAyr0Q
Y+gSry0gI09H/lylDzeGlylMKRTkvy45x90jjOHkzI5wKjINn4CUQqwxBEu7
2Ngg86Tx19enGQPtZ73fh5HJUXyzo8+MYZrNa8IJufr0fnPpSWMgbh6n9UJ+
azDwNHHaGE58y2vG/iCUuWfxD5pf1Zfojfz1+77h10vGUKfKt88Xr394X7AV
gwn41SmK+iOLG/MW+vOZQNxC5bYg5BRxboYKWxPIZyvYE4Hs4CT6YPiICRyn
nC/HFk5RMt3uYAKvlMKokchlWxaJri4mcK1eO/YqcveXK/u2+5qAqFHibBQy
59VpZddoE0geot6OR076+eYkWxWav6vpxC1k+z1tTOo1JsD1N2QCW9Cir8il
zgSIWVE+qcjPXi3MvWw0gcI3OUFpyJ9uSFx26TaBY540V28j79ROTn05YwLy
TAfCMpETM041nuA3hfUY+395yBfOXzkXImQKlk2cvvnITtQsvjRRU+B21/mO
Lc385UKrtClsXt54XYDcfNFAXE3DFOANQ2AhMt1R4RhWqin8i5htLkIO3DNk
+jLCFHikczmf4fzMby59vGYKz9fFArD1O7hzp2NM4b22Sjc2RxRlXSDRFL75
/Ep6jlyyVFsUf9cUai99YS5Hnvh8j9Wl3BQuCIqMvsT5SHFsZx03hZelvkav
kfc9Z+b1nDIFOf69OdjfP7483TxjCi67jdew3XZw0F5bMIV8Hp2iGmSf2PdK
W7RmIEj3kFiLfCVc7vbcPjPouN77qB75oRet2xeqGWT4DmQ1InvFlTxRtjOD
567ZU9iyj45tJh01gxcxmypNOP/j5alWzmawlBDdgl3tcqa5ydsM7sLsXDNy
55Eu2apoM3hrGizdiryin796r8YM9gouHutEDqm6F9FQZwaDg8/SsGkUM9gm
G8yg/KlIFzaR74aAYosZ/GCXNvmIvHs1yKThqxnEDr5T+ISs9Nj89sSsGaRE
hS524fh2LagrCJlDfJabyVd8n+N+19uKmgNDhH8IdiDdpHmwhDnwuUApdsif
Aee3cuawSN7P1YMc19wYbXvQHMyyR/qwC0Pv9Fy0NQdVrRmHPuThUd2g+ihz
6PZdUB5A1r3Xfl8yzhwk1bTdsLOP2LclXTcHnwqjZGynlrOCrrfM4ZHZnVns
vifZrfS55nB3j2XhIL6vl/7xG9SYwydbadYfyPU7K5sbF8zBPo+hcAhZoMVg
QW7FHDqPj3Vgh0d+PJC+bg5c4zeXsbWXJ86501nA0TAjw2Hkyv49B7axW8B0
q/JP7GcPAv1NpSzglLkd2yjy/UMKvG0nLMDrTwqM4/UsmSPW3Swgsebfceyh
48NTEu4WsP4YwrCFrtyqvOZjAf0vLV5j571fPQqXLEBw7qbaBHK+VX368xQL
uL80IzyJ83XCendGowVEPCGNTCE3+UtfbvpgAWLjzFvYExGMY0ttFiDJW8b9
C/eXgpfl1t0W8FosxxL74RSvLdtPCzh3eeoF9qNzI8nhaxZQ0Or03zTy46uB
O0/LWIJcysS/Gdw/DzpeuSpvCTNPybt+43pd0J/PVbKE9em7UtiPXLg+/9Cw
hFKDocPYhaTn6faGlpCqK1yKnbc6y2d53BIiJu4f+YOc4e0lq3LTEm54+KTP
4vMStrlnnWIJtoYZRdjc/Vrs/mmWIG9UUoOdbsrytyTTEuqlboxg3xJ7VC7+
yBKqX6jJzeF+83P84L63aH87DtViR9m6mtEvWoJE8LePf/F5WPU7nFyxhAD3
/GHsahNbn8Z1S7hmc3gR++8ho5txdFZw6cG5vfO4n4hKfeVktwKpipuO2IrL
f12EpaxgiD5sGHsw/UqwwQkraA2eG1xAXk1aj3vgZgXkyqUZbK6EgMxt7lbA
Xja+gW3y36naNh8reKCXwLOI+7WHKcEuxAp4myZtsGM1OZJOpVkBZ/rWO2yV
/pyHUW1WMPqSnLGEzC7rvlLaaQUBN8QKsKfDZI16uqwgKeTPU+w8oaoR8T4r
SBiiNmNzeXbzfRizgk+jHsvYayH0ZgQaMoTUTpCXkXtZVOuMuclw4EfeKvZ7
5dsT/TxkOLanjn4F789xY8fZfWRovdnJhp1YWu90m48MJxObBbCNra02JkXI
0OYnYoL9KsNdLU6RDP85J93CTpe487jNjAw0vI9EVpEX5g3zIyzIsFnPIIdt
VfP3roYVGcwLqOrYBGvT+HwqGcLcmkyxA0NWz4QeJcORnP2+2NSOw+Iyp8mw
+DO0HJs1kCs3/goZPLZFaawhu5NqM3QjyRAs7KGD/XabV9LKVTL0hYAJdnDW
2//cYsiof3ccwZ5s9Hc+mEiG2EbvC9jveT7un84kw2WW18+ww2oT0s0qyOC2
l15wHXlqoDZltZIME3PR4th26/OJD6rJEMlGkMOWVrWPoa8lwzeNMS3sniLR
4Kr3ZBAqItliK6a9OSbVTQbT787XsMe85w6w/CGD8FrhEDYlTpi3YpYMX/Kk
J7CrCw/vOf2XDAW/Cmewk4df73i7SAaJwLgVbDgaS3Npgww/YlbZNnA96QsN
TW2jwBTfFTVsC17b/A/CFHh/++pV7PQR2dpjohSQYvkegz3ymOnbtBgFbFiV
rmOHQDX7DikK8PZ+SMUuPikUYq1Agb4jlQ+wmZ/MUfsPUcD8VVYTdqP+dZrf
dhTwiX5I2MTP1+3uvGFHKCAQfoIZ2+mrjiq7PQXCPnJtx17yWPRUdKRAcLr3
LmzRGw5fz7tSwPfIhBB2ZK9kyZYvBTYSiYCt49N4bGcMBcK3OAKx13omDRti
KfDL7moQdpkeq+KFeApY0M1f+v/vcVOYBm5QwNin9go2a0NfWWEqBaxNhROx
e7h/s0EeBYb8dj3C9nvHVevzhgK737zvw5aUVysSqKNAhmbpAPZwxtHU7noK
LDck/8C288vy0nxPgQReyhj2QV5xbkIbBba7Zc5hM53V8s/sQ/maDCf+Q763
z0W4dZEChXdT5bE1laRkXZYpcEbypyJ2t8mC2soKBeo+iqtgM124Zia8geZf
KtXA9vv4yD+EjgrU3AxdbLg2Xyu9gwq3HX9ZYw/9iXRMEKeCc8z1AOwQguVp
IUkqxO+IOI+9e/+esxVSVFDcFxiEbWr6MHJUlgqe6K0U+1leW9EhFSpQDvyO
wI44unttRocKHM/LkrCF3z5ItTxGhVzP6yXY7dIref0OVOAWV3iCHZRq/PyM
ExUW+j8+xW7xmOy4doIKQxps5dj+7FLb3pymwimCVxX2G8eSS3IBVODZ3tqI
bb9S5syeQAU5B9Hv2AwujL5Z16nQ1xL/A7ukxTZUOpEKlZfnfmLT3lu6bZxM
hZoX5SPYhQbqXeG3qXC5SGIKezGpymAunwrsoXUL2Iky9ZKfaqiQMVzDtIXH
qx/bdqWWCrvLWJix3+gtjCvUUyG1wY4F+/dR0fyb79D80nE2bLNrsXyUViqw
/FrgwCZ8p3J19lLB5V/NPuxLicObbQtUGPjNL4eddCekP3QJxbdLUx77UcGu
KpkVKozWUhSwe6qNghLWqcD3NEQJW3Wy6K85nTVIStWpYc/qBIy37LCGcBUC
YJ+aZ/jYLGkNtJkJVth2JyJb/shYA2OvEQXbsIP+/S4Fa3hQu0nFFi2iqzqh
Zg1sNQ522KMuNPmretaQlTHhgO32aT1IwtEavrSDB7YNXDpn5WwNijmVZ7D1
S9a8A13R+Fp5L2zh2FWXOg9kFg5f7GGdZfOj561BqPNhALbL07/8MTes4VyF
Shh2oHXZV9Zka3jUmxmOHb0YeD0x1RqGmemuYJdorK6nZVrDodaaSOzVuq0v
BUXWwLDMHIud+Ik1oaHRGo7MLiVj5wa06xm3WEMuUeQW9ovdiWst7dag/Mkq
FbvfntO96zPKR8GddGyxYW69oWFrcNZny8TWvPpt9eS4NVT/FcjCNhfLfDI5
ZQ0+d5TuYft78h+Ym7OG65sWOdhX2Ya6AxatIb3R7j52emlu3MqKNRx87JCL
XUQ5qRuyYQ3xL47nYdfMi65ubVlD7K/j+dj/A4do+iA=
            "]]},
          Annotation[#, "Charting`Private`Tag$15278#2"]& ], 
         TagBox[
          {RGBColor[0, 
            NCache[
             Rational[2, 3], 0.6666666666666666], 0], AbsoluteThickness[1.6], 
           Opacity[1.], LineBox[CompressedData["
1:eJwd1nc8lV0cAHDzPtJSpFJWZsje6/7sdXHvFZWkSLJFhFIJJSSSrIoSpZQk
lZWsEjKSbMmOqMzMvOe8/9z7+X7O85xzfuM5zyPo6E0/wcTAwLAJ/eD/uxcc
SXJOJdpyt7a8UD+foV39RYByQCCFPNz15eXnuRDy2oeyMAGBx2QjORedzLk4
8t3yGH5WgSIyfxHzsPfcPbKHlr/nX/5a8nnzJ7J9s3nkL8suCX/4O8n/3GYE
3k6Xk4nuAbFJ/jEym+Syo9l4M/l+XbrPT/5F8hGi8eCfj9/Juc8juz2k2SHP
NtNbbfwP+ST5c8qELydsYDvJUzL+l8yQMV/cHc0Jcv1VHAwsC+Rklt09dZmc
MKY5QlPgXSB/rHXme9zGCbRk/TtOlgtk8f0rGSfUuaDLyvbFVP4C+YeL2NNv
jNsgmynI5cWZRbJb/Pmy5jhuSNBam8j5s0T2Gt47WJC7E2ymdd8p5q6Sv9t3
slXU7oQOKYf8N9WrZKuOq9INQztBk2HUR6R7laxaPxo0zMMDBW4PnSuIf2Tm
F1kc3BE8UJxh9mD56D9ycrCgdsDRXUD6OdlwfsMauYJzZ4oaBy+0ezzvnpJg
AMWYj2UGkrzAz8d2eViRAR6SAodohrxgRVVZatRmgGuLbTJuwbwwIyx3KIzO
ADZ9CR9Sf/CCMZObk28QA4w/4ZhdLucD4ZH0As/3DMAuGC7WpyoAXM4SbCvW
jPBR84bMBQMBWHzkPcxrzwhXDqap8NIFwCOsz13FmRGY4gqNDrsLwHdJlgja
GUZY+jdxsv2uAMg+pZzbk8gIP3uss5uYBCHZcDVZo5URPiWL7S3/JAhRm7Lq
PU2ZIKpAUe5opyBkJz22u05jAuNmHbV/w4JA+n1G9dFBJqgm7Ew01wTBR2Vs
uMKZCUrPxLkWyu2BgizX57dDmeDZ/sXHeYl7wO0KV+VwIRNc56iXuH9MCI5e
u5a9xM8MRSq8ryy8hEBq38LQS1FmGLL3Jq+cEwJDzuUhp33MoPGMc/+BJCGQ
PfWKkqvODD9M7M5vbET313Re7tvPDHphk01BGsKw4le+WBHBDAtzm/3p3CIg
kWD7rWiUGYR4HdfWhESAJU0jI2iSGSz0CyKfyYlAwtyxrfIzzJAVfzCNzVwE
oD+AK+YfM9Bl7teUhYlAsGqE2wQXCzxzkeeRnBKBWpWYXBtgAcfu/e+YP4mC
Yvz2F+vjWYD9dr+nT6coBMfUCHckskC+rdfuvhFRONvu4pR2mwWYuyKCihnF
IFSpy2FHFgtkdhQr+KiIQZOf6caqNyww8lUg+1uGGCQs3uha6GYBt+aJuKIg
cbjglafFKcAKW+OCyGIR4uDjc/mViDArFFuSfiUkiMNTat57eXFWWN/Eb3bq
uTiYnUyp0ZRlhacNdFaxYXHg3ta8wgGs8KuuMCiBuhcOhfYEvLNnBZ/34Y7e
YhIQpxUsZp/MCnxDhqR5BQlI+31bOuE2K9QzrXsSDBLguv2kyIc0VhCBmKnI
QxKg/UtyljeLFTqLb4VkRktAbPf3hLsvWEEn72Fa528JsBucrfteywpbbn/s
0iuUhGxf7dhbf1mhrCjqQl21JLyNcuemL7GCewdlD+2zJNwpGNi+fpUV3m/7
7Go/Lgk2XVtTfZlIEBTXuRC4WwqGH7pu3LGRBP2Xx7lzQ6SA2z5BoVyQBC9O
bbDaYbIPMu919t4zJsGnVM6gZzb7ICd03FfUjAQj1Tzpuk77YIes9JlscxLw
7Nz70+PiPljHNdp5n06C8AqDsIpX+6CIQyvJzY4ENlsvvnTbIw0vMrwGDniT
YOnlFOfbZWloSaNeLo8nAde3BTX6OhnoZ3CM6EkggTQbw7FRbhnQbNcKm0sk
wXG7TU+3yMvAyu+oQL7baD8skvrOLjLwccdMLeUBCdKsnfw2f5WBSqOSYL6X
JLh/zn1c9oAssN391J3XTALZ8nULEUdkoW7To1LrFhKUs2Sz9h2XBZLJLqeF
LyT4HjMkEHNKFkyMlLaqtJOA796RA2ORstAqrqae2kuC1GrL6vulskAnOYot
jZEgfqNi2tY9cpDLmKqjwEjAHnpLjqu4HHS0fNROZCLgReKponJpOeAoKD/w
l5mAZv5nrV4acnDm4ujISxIBm+RF19fvl4P2eZ8y7g0ERNnsCAyLkANjYR6P
y9wEhKav0GYn5MCFP26ZW4IAqmyhj+SMHBzzHRTWlCSAr+L0DcdFOaBTz1Ud
lSKgeGC8uZlVHgjtAJcMaQKmRTotn/HJw0Y/jshtCgQ4Pn1l7kyVh5ObEjoK
NAjQKfIy6XgpDy1l8W1DZmg/phKum4vlwf5X1+EeCgE9XcNXDcvl4bf74o0W
cwICV+w+FnySB8nspO0llgTkkc2MbgzLQ0Lz3zfBVgQIfBAzMN2uAHtdPauq
bAlg+PIdSs8qQH6nDMXDhYDwsbL7Zy8pgG/YXL2FKwHrGO4yqV1VgMwzfqsy
bgRs3Xeo+tUtBdijzH/+lzsBIhGfjZ7nKYBFgICQnTcBphqVFhkjCjB7wfb+
sj8BNx88sLtKV4RxpS0PDoQSsKP40lvDQ4pQNtfUwBlGwJ3mo3ysxxRh/uHj
/kbkh6u7vl/yVISM9//qdC4TUHgg4fi5q4ogwDjRxHMVxbv+sptXmSJM/M1c
TI0hQNTPOXC/hBLMlj7Z9i2JgH3qfVbpskqgbWX3zTuZAEWGgzLjykrwTeJ5
D0MKAbrXTEYu6imB1u2ICwKpBNhnSu3PsVMC3wO9fjZ3CEhsnZZhilWCsJu2
3Gn3CGBVujj6fEYJUv0fqTzIJmDD8t/KpUUlsPMYyON9jPJRcSrNgEEZ6iIy
LiYhC5g7WndvUIbVGwcFI58QoHnCoIokqgypv4auOz0lwO/W+vQjB5WB5VJv
x8pzAobmkmzWv1WGiM2xfEWvCcjQUTjdW6UMthfn4sXfEHA0pjH2eZ0yEArt
9knIXcKstVYdaPzvIsPpQgI+W/lq3JlRBnHeicg9xQSUvaAI7JNQgWmv42HH
3xKQ5Mk4bpGkAok7w/xOVxGwv+gOSTBNBUDKIasJeSurqtBMpgr01seZSlYT
cP2Ol11SvgrEv9g79x05vL67sa9BBcY5BvoNPhBwau/rl6dYVKHV+Ebd/EdU
72G38/E+qjAj6yi61ECA4Xmhp/qBqlB4W3NVvxHle1tP1/wFVRDVuOkUi6xu
YK56+JoqDLoaje5pIkAiS2ZG6JEqLGQlNeo3E7D+xKzLqx5V0HRVzfNrIeDT
0Pn9HUZqUHZ958TVNgI+BiuHRVmoQcn2Yww1yNVcv19oWqtBuC5rIUs7AaX6
xzbfd0Tj3bGcF5GfZurWuZ5XgwwiKMq7g4AYJwKW89VASOP5T3IXARZDcZJ8
fOqw0eXU3P1etJ7kUKudsDooC0ovf0Y2O61y4baEOkQJMpYxfiPQd8i35h0q
6pB+7FDwMWRdAckznFR1eLSlY5injwAlu/flbKHqsF7tXnHYdwJ2ty5azwyr
Q6K6do3YIAGpu8zX5CbU4XogOw8Veefxe9mnptWh7VKKYiAy97Th8uQ/dbjw
RaWyBpmDI+Hej+0aICQ0bOQ0RAAzRfpnr4kGmDuJkW8OEzBe5Rjy8ZkGLH1N
6awbJYD/Rofb9QINuMcAsb+R99tbWO8v0QDqL5uNXD9QfyyoSXz/qIHOTREn
O+T4fVta/w5qgPIy9fI4skbSOzExHk14rfygZ2WMgGtuu5suX9GEiG6+1eWf
BFSoxBeZxWiChNlGW54JAuZZ2DK3JGiCzsW1q6rIx9JnAu/e14S751js/ZAV
W+v2vCpF3rx5Ygy5VyvozNC0JnhdqW/5NEmA9JY2Xr2jWjA8MhF9+jcBIzEj
obdOaIHzb8nVKOS77H9HR921YD2PjnkG8gaWHfnXArVg7G12VDPy+Pwhw7Yb
WuBpee6i5B8Csnp6vVyrtSAzqD6wG3l39vC72L3akKNP6RKeJqBVeF54QEYb
PgrIBqsiR98nRSkqa8OfdlMmCvJSqtj+Tl1tgJsVJb7IHTGuP/bYacNOh6nR
MuSbpyc5Xl/XBrHoeEP6DAHs5DmHnhlt8K76uct5Fp2/OuJsr5e0Qav/8M8A
5BG9w7mxjGToqT2bHolcaVyxpLuZDJwsHq+fIp+lx9x8LEEG36D0B1PIP0+I
vD/jQIYw0ZS0M3OoH69Zi29pIoPnTgYRr3n0/MRebRz/SgaWLXltwcjZN0r8
qnvI8Cu01ScaOTxRsCJgnAyUGpYT2ch8zfNSv5kAXs6W6vYjt3VWvrfmAzgj
UrBg8ZcAo0nbv3usAcTZW/ftWiAgjSvsy8WDAA5yrVxiyLMaOc97DgM8Wxka
k0e+F7V8MtERoNY8094UeUnsTse6UwBcuWH+gchPHXuL/kQBiJnHe39G5ug4
GlxWDsC5PlwvYJEA57WIg7uqAcBxhvcScqlonmJgDYDxwtWxKGRXf4ZJuUaA
SemQ/WnIlVvvH8nqBnBKZQuuRvYzH9C+Ng+QeNZJeNMSqk+lE6OtlA64rxt2
S0L+o9PFc15GB9ZZGhLpyESFpeI9eR2gsM4kP0RWfqd+ckRVB+J63O68Qk4o
4WjwNdABAYqfyBdky4LS5Gh7Hdgtm0PZsEzAhywu2bdxOiDMepYWgPxNOMrk
+00dyD42kn8eee7BmiNzkg6w9x5cH44snDF+y+SuDrxJD70fhxyaVr789bEO
kA0MnR4jayd51Pyq1IEuNi2LTuRXV6vtBeZ04NKtKVaFFVRP0/odEQs64DGg
06KKnLqhpWVyWQdaLxbf0kYOieszLGHSBWqILZMpMiV5SdqGQxdkfteePoY8
8Eh2LVpSFxhu1VRGI2+quZP+10EXmApoLj3IjJEPDtmf0IW+L2by/cizpk84
37vowoUNC7PDyJ2NbyLivXUhVOem02/kzLYW733ndeGLHdsvxlXUfyNscDxZ
F/YI738pguzM6v+9sVEXnBSOW7og8/DXti9/1oUzTSsMHsiNqrxN4l91QcfX
6pk3srLH+7eh3bqwsch6/gwy6cu228o/dGHB77zpZeSse6+t0xj1YOlDHuN9
5CGNhTpPRT0IvWXZ04qcbE2pTFXRg6xoo5l2ZIr3vaIadT3gK+pg7UYuyDDO
FtTRg+SqPt5+5PB1KZe/mutB6Y99PJPIwu1qoHVSDxrdd5iw/CPguO+5VxtS
9SCeoSdbBllZ/turvXf1YLAiXE4emX0aXhve04PzIQ9eKyLn+ZDehDzUA/aX
Nq/VkFdO3SiczdeD7tu7r+khJ3o/Kump14OqZutbNsi1Hl8qnq7qgTM5Q/ss
8h0p5cpaBn24b8J7NBj51ERy5QizPpTVpQdfQOb2sK8SYNcHrur63FBkR/ex
6gRufZikyf+Jwuu5rtUEy+jDuNbb8VRkmZOSjRQHfVgV+dBZiPzNld/7mZM+
eAoF1hYjX/Pg5Njkog90QY3XpchjPsu0Ji99YPrGGlGO/CC4/istWB/mBfaS
PiJvj3fvtUnSBym/kxfakNdKcyaONejDNsvg01PIue/SYyqa9WGHp+fGGWS7
ypvSe1r1wcFnKnMWuajm3KnBLn3I7ir/9Bf5dIvZ7Ikf+nC1ZGBtFXl09Oey
G7MBfNIx/7tujYCmrVLr/dUMoGD8gq4Asran59htTQMwjf11QRA5tya3ppJs
AIX5aUV7kK8Hy4VzGBpAmXXdXhFkyojyag7dAP4535zbi1xXpPN7wN0A1A+w
aCkgvz924As1zQA2qfvc1kdWLEl+EXDfAFYfBmUaIGdu64pNyzQAe931Tw2R
w+vsKBNPDCDVpOW1MbKuouP7iDfo+i7xEgpyOeH5pqzZAFyeF4bsRy7JDb0t
xWwIonLtG44jkyjWPEkkQwj2tl/Fpo2JpTCyG4L9Nv8JJ+RRoYbENg5DiD95
6IMzMmfK9vgQPkPQ2KHh6obsHvb0aquaIVz2JHv6IO862OYffMoQdmlEB19A
dp7Lnh05bQinFkh6F5FfxJ87TQswBLcoOlsIslGDgI/oBUP45nMs9hLyaV13
j+ZoNF9qZGw4cr0Uw3HhR4aov1IPRSGfY5Sgfuo1BIujZwVuIY/or+8Q7TcE
7SrjCmzq1Ymjl4YMwUtRxCERWXjzc2/ln4bgPrExLQn5027F2HsLhiC0+n5D
KjKfqnajH6cR7OdheZeGXOlFp/CaGMGKw/jFR8hS+QqtARQjyJznZM1GTpzj
smuxNIJnMv6R2O7B7e4RNkYwrjsY+xiZK8oueuq4EXgGXL+Zg+PPcq57f8EI
zAr5A54js/ecNfYqMAJH7vrXr5GVAx5vjH1jBOKHn/C+QXbY2tHyvNgIytQW
w7ALjZWOTJUbwZ/JHxaFeL5Xv338GoygY7votyLkiutOt8+OGEH2hqqB0jX8
Prf4dWWHMUQpPYusxP3SE/zy0S5jyMuf6cNuCsgJ/MhnDPu3VShVIYvmsjGz
ixgDl/xMH/YXnqrtMXLGcEe0Rvo9svSsis5NU2OYHX37ugZ5+KFgQnqwMbjM
qvh9Qp4I719kDjGG6NonldjTjvePuoQZQ5v6Q44GZAZ+QUm5KGO4X6OWg82T
JFBZmWQMBSKjXY24XhH8f4bzjeG63azwZ+TSk7wUqTFj0M/xcvmKXGXQ+yJu
whiS1uAxdp3Q3e1zv41h87O8Mez2vt2Db+eNYZO7m2sbXv/A7rOWLCaw49EB
p3ZkceNd2b78JtAykGTciZwgvpOlyNoEFM4ENfYg29mLPho8aAIylecYenG/
JCiYbrIzgUf/lOWxC9bM4447moBNT2cCdmtb6O5N3ibQtrXH5ht+Hi5PKB6/
agKkfrHGPuT4/ncnNpaYQHS/x7UBZNvtDWyqZSbw0NvwNfYe864cxwoTkLsy
1IedXzg79abGBHalecsPIrfE7r3g2GoC7Sl1rdhbtG8mvpk0gZv63ZuGkeNS
nWscBEyh0eCa7ShywJnQ08FCplBc0x+MbU9P408SNYUD/kQ6thR7W8AnKVNo
OVI9gF0bZCCuomYKSYnrXX4gMx0SjtxAN4UbXGxuY8j+2wdM34SZgkuum/lP
nJ+Z1fnPV0yhcIXshq3ftPPBRKQpOAtMXsHeGkFbFowzBc+apnfYufPlOdfu
mMLT9FKZCeQfX9M3OL4yhenu42yTOB8JRxo3jJpC5sX9ab+Qd79k3+U+bgrW
kimF2H2f35ysnTQFfeHXLdhOm7cyXpk1Bd/JINJvZK+oDwprjGZQZSPjgR0a
IpMytdsMuGTDZf8gP/ZgdGqjm4F/+6G0KWSP6Nw8RRsz6P2yrQBb+snh1fhD
ZpD4N68WO3/0VaLlMTPQP3d5FrvU0a32o6cZcDY9NZ5Gbj74RbrkqhkUJfD9
xF7Qz1pMLzODHyFNO2eRg0vSw6orzMAoLUkCm0E+deNYtRlUcxhrYBP8sYLy
9WbgcNbRDpt7MdCkut0MzJZD7mIrPKOk/PhjBlfmQnbN4fi2zarKCVEgu/gE
MY/7OfpXpbUoBa4U+2/D9mcao5zdSwHNYR8h7ODfvceqZCjwS0KGjB1dW3PV
WpMCw8Hl/tjZ5293BFmj+X5Y92EPDusGVkZQQCObMesvfl+kN2ZIRFPAUrTm
Bfa9g7YN8dcpMM4XVIZtX++z5/gtCgzNZ7Rjd+Xd+8T8gAK6Z7esW8D9eu6f
gEEZBQTXfF2wK7cU19bMUsCrhI1nEVmw3mBWZoECH9cnCGOHhH/mS16mgLT2
Zhls7b8/TrswmUNkzlc97OKe7XzrOMyBjZblgZ3/yN/XVNIcxG86lWBnaMnt
anAwh6ItTBZLeD0L9rBlJ3MQPCNkgz1wdHB8r4s5KJDV7LGFQm8VX/EyR9+H
ul7YmR8WD8E5c1hqro/BzrKsTH6ZYA6vBerrsLMdrLhTa8whimdEcxn5o6/U
hY915mB4Jl8P+0cY68h8gzlc4fU3xRZ/+OaVVas5DF/uPYD9eHyX9cZ+c9DU
0vTFfnJ66GbIkjlcX9PMwn522X/LyX0WwFObxbKCz0/NI6GXZS1AO0qVHVtq
Vn/mgYIFuF+o2oz9xJHr63c1ZMlKHuxs8stkW0ML4P1wXBY7c/EPv8VRC/ij
qWOLnerpIa10wwLOyj7Nxu4S3p9ulWABXEcOPcPe2aPB4ZtkAez/1l5gJ5uu
n869awF3K9RKsG+JPXkl/sQCGinHGrDj+kc1d1dZgLrSpT/YEdbHzZjn0PX9
5vKruB6WPXYnFizAhRyrjF1qYu1Vs2wBL8Xq1LGntYxuRDNZwkiZlB62nahk
OyeHJWRzP7TClv877SgsaQmT+T6nsb8lh541cLAEw6WcXOzF+OXoR06WsCde
Nh+bK8bv7joXS2D48vwVtskl5/IGL0uQOZVWil3gakqyCbYElQXNOuwo9a3x
zkmWsMJ9ZQhbqef+44gGS7j6J3jbP2QOaZeF582WYDyrsAN74qK0UccXS9Dm
H+XBzhQqGRLvsoR7DLoC2Fzurfx1I5bQF1Engb0UzGxGYqCCtYEkGbtzvXKF
8U4qPBy2OIH9QTHlRw8PFeSaE05iFxxZ2eyzmwrKoe2u2HHPK+1T+KkwZGHl
hW1sZbkyJkKFzetEArALU11UouWp4NGreBU7ee/tZw1mVIh9KpSNPTtjmBVm
ToXwSIUn2JZl03fULKmwRxOeYpOsTK9l0anQrETNw/YPXnQ7f4gKvIxmhdj0
pgPi+05SwW9LXg32Bn+uB9dCqdAfeGAI24VcnqobToUtP9lHsKvWecQvXKZC
Y3nJKPbZtKpLTpFUGHu47Sf2WI3vMc04tN9PT6b+j5/nM+/EXSqUfzvyD/ti
eUyyWREV1JgYudeQx3vLExaLqVCY57Ad22Z5Ju5RKRUyzcp3YEsp20Yyl1OB
YhWwC7sjR/RsyQcqmDE0CGDLJ707LNlKhWL/nZLYI55TfOt/U2Ga3UwbmxYt
vKvoDxWYGLzJ2KXZB7afnKYCm9YNwL45+HZz1RyaP6VZFxsORTGcW6GC5R4N
I+xUfaGB8XU08H5YYYltvss6q06YBsUqWUexk4ekyw+L0iD/zZVj2EPP2Lon
xGgQs+TsgB0MpRybJWkw3CR0HPvpCaFgKzka6Ixdd8Zmz5ui92jRQJ0q5Yld
o3+d4ZcNDTbrxgZh27frKHPY0qDBmu0c9rzrnLv8ERr8NDofjC0aa9d+5jgN
wuZsL2KHd0rkrnnT4GH+SDi2jlfN4S2RNNirYBKLXaC3QT7gGg3qW9Pj/r9/
J42tN5YGg07TN7A3VHcVZCfS4MOl6IT/873z10bIpEHI2vUU7FPvucq93tEg
kG84A3sw9VBiayUN3IUZMv+v36k0D/UPNGBp3J6FrblLfCepgQa/FLUeYbP5
aPje7aKBgItDDnb6bkfhT3M06Hm9/eX/4wFXzIRXaNC4Ulvw/3qfn/gGM9Hh
aq7v6//rc2WmXGozHUKlsouwB36HH4kRp4OjwuN32Kamj8OHpekgcImrAjs/
syFHS4kOLvUBldhhh7iXJnXocG2d2Hts4apHiRaH6XCzX6oOu951rOmKAx30
Rm3qsX05JNe9O0mHz2fPfsJ+dyT3nIwfHW505jZi2y4UHOOIoYPEvuYWbMb0
+RTjm3TYfbTuC3a2geqXkBQ6VIi9a8Weiy8xmMqiA302uQ07bl+lREsZHQJS
OLqwza5E8dM+0aHoTks3NqmPztXcSYeM9xd7sc/FDa42zNLhuG36d2zlsZxp
CpMVCNzkHMD+o+M3Wr/ZCujXzgxiO8+wfK6VsALS2PqR/+udw1TioGIFUw8l
R7GHHRmyFvWs4M0v7R/YTi3LgXuPWEGQtu74//mJWnSscLUCbhOFn//XW+cv
5dAZK7AY3DmB7fhiWiAy1goi42onsRcr1toe5liBv0PI7//ja9kQU11jBVeG
N05hiw3u1BsYtIK2Nf9p7LIZ0cW1NStoVCqdwf4Pyl4lAA==
            "]]},
          Annotation[#, "Charting`Private`Tag$15278#3"]& ]}, {}}, {{{}, {}, 
         TagBox[
          {GrayLevel[0.5], AbsoluteThickness[1.6], Opacity[1.], 
           Dashing[{Small, Small}], LineBox[CompressedData["
1:eJxTTMoPSmViYGAwAWIQPbcuic0wZbddWCgIPLVnv/1I/a38S3sYf+Gp+YWv
5X/C+evWd97O0eNygPHT7S/OfFMkDOfnPdV8vGWdJJzPpdiift9CAc7vEzit
tTBBGc5Puh2yn/mMGpxfeLQlKV9dC87fWMATLOGpC+cvrM5+ZRBuAOc3zf8T
+OWNIZzPcPmBw54qYzhfrSStIkTLFM5/8nV6GPdeMzjf62lW7aRCCzjf78kE
bTk5Kzj/1eGkhhNrreF8PcFrss7xtgj/2X9NvPPZDs53fxv1XSnUAc6/cSiF
MUrHEc7f2nEkTuErgp/GWvrg3DknOD+5qHorzyxnOF8/XfucT6ILnH9eSIe7
1NIVzt+9rmm2DrMbnF/NqBVw5i6Cz3WnyiNvizuc/3SZ4pT5NR5w/hQNSZad
oZ5w/oRZaccTFbzg/Kgpsed4niP4P1yW/py/zxvOf/zUqeJQuw+cv8jWUPps
oi+cv7a1VDBd1w/Obw9N9mb+iuCb3lm4sv2sP5w/Q3P22rPeAXB+/YHeGd47
EXxf6dClp1QC4XzHvOPRgp0I/nyZJJUzXxF8lcPLp/lFByH8p3tI69I+BD/t
M8vFk1rBiPS48ZNCZz+CP+EST++R4wj+vs9qP///R/ABXoxawQ==
            "]]},
          Annotation[#, "Charting`Private`Tag$15233#1"]& ]}, {}}},
      AspectRatio->NCache[GoldenRatio^(-1), 0.6180339887498948],
      Axes->{True, True},
      AxesLabel->{None, None},
      AxesOrigin->{0, 0},
      DisplayFunction->Identity,
      Frame->{{True, True}, {True, True}},
      FrameLabel->{{
         FormBox[
          StyleBox["\"Fecundity\"", 
           GrayLevel[0], FontFamily -> "Times New Roman", FontSize -> 14, 
           StripOnInput -> False], TraditionalForm], None}, {None, None}},
      FrameStyle->Thickness[0.002],
      FrameTicks->{{Automatic, Automatic}, {Automatic, Automatic}},
      FrameTicksStyle->Directive[{
         GrayLevel[0], FontFamily -> "Times New Roman", FontSize -> 12}],
      GridLines->{None, None},
      GridLinesStyle->Directive[
        GrayLevel[0.5, 0.4]],
      ImagePadding->All,
      ImageSize->320,
      Method->{
       "DefaultBoundaryStyle" -> Automatic, 
        "DefaultGraphicsInteraction" -> {
         "Version" -> 1.2, "TrackMousePosition" -> {True, False}, 
          "Effects" -> {
           "Highlight" -> {"ratio" -> 2}, "HighlightPoint" -> {"ratio" -> 2}, 
            "Droplines" -> {
             "freeformCursorMode" -> True, 
              "placement" -> {"x" -> "All", "y" -> "None"}}}}, 
        "DefaultMeshStyle" -> AbsolutePointSize[6], "ScalingFunctions" -> 
        None, "CoordinatesToolOptions" -> {"DisplayFunction" -> ({
            (Identity[#]& )[
             Part[#, 1]], 
            (Identity[#]& )[
             Part[#, 2]]}& ), "CopiedValueFunction" -> ({
            (Identity[#]& )[
             Part[#, 1]], 
            (Identity[#]& )[
             Part[#, 2]]}& )}},
      PlotRange->{{0, 80}, {0., 2.9999999086200893`}},
      PlotRangeClipping->True,
      PlotRangePadding->{{
         Scaled[0.02], 
         Scaled[0.02]}, {
         Scaled[0.05], 
         Scaled[0.05]}},
      Ticks->{Automatic, Automatic}]},
    {
     TemplateBox[{0, 0},
      "Spacer2"]},
    {
     StyleBox["\<\"(b)\"\>",
      StripOnInput->False,
      LineColor->GrayLevel[0],
      FrontFaceColor->GrayLevel[0],
      BackFaceColor->GrayLevel[0],
      GraphicsColor->GrayLevel[0],
      FontFamily->"Times New Roman",
      FontSize->16,
      FontColor->GrayLevel[0]]},
    {
     TemplateBox[{0, 0},
      "Spacer2"]},
    {
     GraphicsBox[{{{}, {}, 
        TagBox[
         {RGBColor[0, 0, 1], AbsoluteThickness[1.6], Opacity[1.], 
          LineBox[CompressedData["
1:eJwV0nk41Hsbx/FhUA06lswvyZI1Y4krhNL3biSaUPw4nUcoYxmilNJmSR0l
VxSipBOhlEdESVLJln3JFgchS7JlG8yCeX7PH/d1X6//Pn+8tzEDHb2FSSRS
FHH//4/DmWKGXh/2xtb+EAgEGFS1q9geVXmIWhVYlFXCgurSv1VUspHmu05t
NuGNCUX5lO7XqKDJ1X2U8OOyWGVRlfdoIG/zi6+EdWe87ghYn1EOz2BdEeHv
G1PXVroqED+zOySJsHrWBhMe/wsynbITCyQcYBF8alm5Dq337smiE37TMfiU
bdmI3k21uUkR5vnb9s2xWlBV3gOd7jUMngj1RS9btSIZlUSpFML7m+I1lrra
0MG1vZJ/Ev6VbF3O9utAWnZbVCUIx3itui7wO1ES/ubwx1UM2vm+ibPK/yL/
n7eXKYQv1CgZzBT0oDBzpXPZKxhsudfRMG3Zh0xaZCl0wkwakCdZA6gq/WCs
Bx8DYf6VFnboIHpsYxLyi4dBx6CzItvqBzLl9Uf5Eb70Uvz9fNcQOrG6S8iF
iwEj4afY/JNh5PPvdGAdB4Otl8qd5vxGUE3DSaGdhMssL87O8EfRhbG98ewl
DNb1DmlNK48j69VjNw3ZGHSXfQqe+jWOhMfX6wUtYPDfrOTKyYIJFF/2lJQ7
j4F9kP3xCcsp1NsRYyQ9h8H9DSX3x1gz6K10Ee/eNAaFFxlB5zbPIplwDaOs
KQz+mdglvxA6izRTPZ+/nsTg9FcZ1rzVHNI+EkUvGcdA5p9a4bmueUTiHIuI
HMWAv7Eo+8yeBbRWOvrRdwSDkWuZR2afLKBf5dV062EMiljhqTN+bFQsJr9z
YRADl51G5r/5iyhvZN2IWB8G6fVpZyeVuaioIDNZuRUDdvJb2kAMF2monqqJ
bsHgAKthuI3LRUPJ7IDpJgymyMvOJe089MbAmZZej4Gphb15dNQKMvIZaS+p
xODrqxVhrRkBcj83ZlpSSOxFG9wl9UlQH7o76dNrDHZrJppHeZGgEa5nleRj
cIedvXCllQQmTdu56S8xMIrv9GbmCIGommmPxlMMrtbrMgyPk6EtlxEjloDB
i4J3mjlJZNC+HOb8/C4Gbcl0skYjGWhN3xXpsUS/rL8+bjYTgXT1XWXetzCo
J0fqk2RFwTOP1OMdjgHVolempVoMXPuCOXZ+GOS9iu4N0KcA27Lr2og5BhMy
EzEMDwrcGGmWEjHFQOsCY+/2RApMnZIXKBkTfe8RTx/mUkC+466k9Q4MEupi
fFy+iINg6mb4CTWi1+G7c9aukmBbfFTjEwWDNPGGv6WtpID7qU2B/o0KLNT6
cCpIFrqFxbbleFCBlLFU0ntbFqhfKhsH3KiQLLK1r/6pLER1Yk7SLlSorfNR
yv4mCy0/RcX9Hamw3Wklw9t8E+SNZ+Vz6VT45av1sl9IDhgVWvG31KhwMiGs
9GscFQz8TR0ShuTg9Kj2cGGePDynJjMj/iMHlG2RWgOmKuASnj4pvmUT3JFq
oKWfUAO54jWzraMywOx1+kxu1AR6cW1N2SNpOPslkhmoRYO7JnZy5/2koOCM
BL75oB64vZqsLi3fCOkh/hMGRw1gwL1n8Mk7CbietuLAnjKE4oln6heExIHU
Pggfr+wEdu38NquIDaB53ueSE80YHllHMgIl1sPI4oM/xT+ZQP6dy23V3WLA
GD0ZlnDWFBLWJfpcKxAF+5E4HSUlc2CKRzW1FIjARCUzojZ3N+w/sXaZ1k8G
felvipbHLSCsZ4kNMmSgoEWPvoW94Czz4YyEnzBYT7ssqzoDqGVP7W/9IgTd
FV5CLrr7QIdRH+W2Swje3qpyV1ncB9YBL6T9ykjgIxo82NxMh+oU1/p6WxJ4
BoW8lUixBPc/3oq2dQnQDpZOs63HfmAcvErepStALTK64sFmVmCV4ClsHbmG
PuRdf6RLPgCd56vEapZWUYgQ7Ujj9wPQe9orVitgFVH6rticLrSG7xJ540fn
VtBo1rbEtFAbSDLbsoUZvYISt8uLvHc+CIvPfaz4qisoLsWnxkOFATc158MU
G/nIJdGtWWKMAdpi4nmO4XzE2f+Mm1Z6CHhrladcDPloeJR+qSLKFj70OvX3
zPBQhoWhQpOHHYgG/faWfsVDuTeCpVl69uD7Pdyx7yIPRTl7HiIv2kNjUmzb
7gM8ZNyXnh3VdBj0imqv8zbxULL2o9ymQ0eAIeqeMjHBRVfLYpMPvT8CmP05
HaNyLrJTcH5Wr+4AOcr5L1oecdG+0zXHpKMdoI/atKk9hIvStjLVGxcd4Jn2
568irlykXvn8vv0xR0iVGT/cAFwUp1dBayt1BPn0Hbmm27nIZ0GktY6GA22A
o/LhDy5iFsyrRN/FITvV6mYpj4MCruMrjHgcWMYKOV6Eg/HCLol7ODgv18xS
CN9aDL4Tdx+HhzrB/Ue5HJRnxuU/eIyDZHHFvoVlDuKWC75l5eAQNeamaLDI
QXFtErFVNTgEWxq3l89wUErmKd+bdTgw1fT4/oQzzzdb2jTgIKdwkU4lXESN
4zU045C32Krv/5uD+lxkfds7cdjc/1cYdZqDtIblLYeGcVC1YI0FTXCQQeEV
paejONRnrK4pETa/0cv1HsMBOmnGDeMcZKv1OH98AoelswqraoSD/FWU5uZw
eGYjy/s2xkGhe65xXy/gMFagKBpJ+IbkUMf5RRyMyZ76hoSTX2Xe5nBwoFae
6b39k4MyIkRYJTwcXgSqHjcjnOPgTQ9dwcEm4gdpbJSDClWrFfeu4eCellGW
SLh0QZMrEODwI8QllU74f1Y/C5c=
           "]]},
         Annotation[#, "Charting`Private`Tag$15324#1"]& ], 
        TagBox[
         {RGBColor[0, 
           NCache[
            Rational[2, 3], 0.6666666666666666], 0], AbsoluteThickness[1.6], 
          Opacity[1.], LineBox[CompressedData["
1:eJwV0mk4lH0bBvBhVI+tQjFzK6YSkTUlhP8VoZBGN+lBiwlTFCHySiktqFGS
QilZUlJJIVFChCxlCUV4LdnXmWEW8d7vh/M4j99xXB+uD+c6ht9+T1ESiRRJ
5P/98AJjqZ5HsdmvisbFxUUMKpppds60JGRiZlgkJLz4peQyjZaF5Bq3DU8Q
Xh5X8Fqi/Q2aea0Q85Pww9IY5SW09yg1VCazmLDmpMfNReYnlHnKZ+tdwr+X
P1qYbytHiScjDL0Iq2SKGwiElSh3ruqNNuGTpkGn5pRrkLxWefrEAgZvW3oy
OBZ1aONnSalMwgIfu85p5jeUsMxxzJHwY5HO6DnLRhTdfthS+BeDXfW3N862
NaHZVDFKEuGhROsyzokW5O68xVObMMvjrxtb+AM98R3WKp7HoFl4PH5K+Sfq
IR01KBZiEFylpDuZ+wsJ30eFaBPG7rTUjlt0ojhz6R1JAgwYGkAeZXajPTc6
rZz4GIgKQ79xwnrQhnD9O5k8DFp6nNZyLP+L0hMWPCfnMAh5Ifl+pq0XaR0b
esKcxcAm7s/Smcd9yJaaL5/AxWBNSJnj9Il+ROl3WF3CwaDU4uzUpHAA2T7b
WjEzg8Gyjl61ceVhpCR+Q3VuAoP20o9BY0PDCAq3W/SNY/A8M/HzaO4Iiknd
TKoaw8A+wP7IiMUYEut94Bk0gsE98aJ7g8xJNLiiUst3AIO8szYBgZQpRM3e
/UChH4Pkke1UdtgU2vbbv7SwFwPf77LMGctp1JLcaNbbjYFscrXodNsMYgW+
8Wn6iYFweUHWaRM24l+v5hq1Y9B/KZ0+9ZiNNko+xZNaMShgXng0eYKDdGx1
76NmDFz0txpPCLnoHSmhXKMOg9SvKf6jynzURSswCf+AAScxX6ObxUe2e597
GxZhYMWs7Wvi81HeUkv60DsMxshzTkXNAjT6rMJV8y0Ghqb2xtGR88iUZK9h
lYXB95x5UbXJRaR4nJf65Q7xLxI/LK1NggUDaf+JWAx2qMYbR3qQwOPZdqb0
TQxucrLYoY0kiBaJG9SNwmDr7R+ejGwR8ItXXLUiDIPwr5o2ekfIoK3OMdJh
YPAs951q9l0yMHqrTesPY9CUaE7eWEeGCvXQMYYrsV/mwQ8UIzE4Kt91KsgR
g6/kK9okuSWQ3G8+v90KA3nTDtlvX5aCtczTgzs2YfAqJ7rjpLYEMBzyEy78
ocKI7AjLxl0C6kb96L69VFALtjHbFC8Bmr0aLc5dVHhsIpnax5eA0NTBw5RW
KsTVsLxcKiXhe5sggF5JheC+W9PWbtLA2pu0PSONCimStZdlLFeCwnUrf8q/
VGCixqSxADkoonlrbnlHAVLabFHHDTmQozhhs7kUSBRb0/k1Qw52+mihghcU
qK7xUspqlYOKI270zWkU2OQ4n+ZpvAq22FpeHmZRYOi42osukdWgb3u+8KM7
Bbzjzpd8j5WH/esz9UXEKeA7oN6X94oK/2Qcaq7cpwAS666odRvSoO4jOcbu
+Wq4ubJWI/XoBmhltoQUKK8CRofjJ3KdKvj4fhRzjpIF/8orDD81DYi+9MOa
QpWB3NNSOGWPFmgmty1/V70CUs/5jOg660Jg5/0GUrA0RKTMO3DG9OBPx+1d
fjGSQGrugQ+h+hDWtFLOe1AcVM94hThqbIOwbjXp3Qf+gX5uwgHJjwawRSeT
/Wn5MrAZ8D4f528IDItDhb1tS8C+P3azkpIxvIifkjavF4ORz4yL1S93gBQ7
qc1khtiFTOtaiyOmUO3ZGMuikUECcd072WbArzTsDQ4UBetxl7n1TgCxjPDO
bfUi0F7uIeKiuROetZ8ufGIiAvlRFYdp3J2gyFO/ZllBAq8lQT0NDeaArKi1
1/eR4FjAuXyp+xbAMqgmt3QsIh3m5gY7912QMDtxTU1nEX2T1ZQMMrKEYT/D
6qPXFlDxq4gHmmQraHGN30zn/UXnRDTodb+tYFzhewI69RdJdIbu9s2zhrzw
8pe0mXk0kLkuPiVsN8gYvN3PjZ5H8ZuoYu+d9sBF8uQZjw3zKPa+V5U7zQZI
n7VdveuEyCX+UIPUoA1IlyhuvXFBiHi7nvBTSmzhV7b6eISeEPUNmIeUR9pB
97fK67xJAUoz1VOsd98LU7e641VzBOjl1SAZppY9PEo5UzN6VoAinY7Zkrn2
sGGiXNvaSoC2daZmRdbvAxV9xQzR1QKUqP7gZb0tHQ45s2KmRvgovDQm0fY9
Hcxd/E4YlvHRXkWnJ19VHOCAUenbpgd8tNO3ylUm2gEsrffQf5zjo5Q1DJU6
rgPokDaeWOrGRyqfn96zd90PhbcPhNYBH8VqlWs0leyHqKHEKKNNfOTFFmus
0cBBX0G5pHgFHzFyZ2jRt3Cgf3Ljlwh46GQEPm9zGwfD13FrPQkH4XltUndw
yMx6zJAkHMUNuhl7DwetHtl9B/k89MqIL0x4iIMwmZPDnuMhftlia2Y2Djnt
3dd0uTwU2yQVU1GFQ5n2hH75JA/dTz91/FoNDv49R1xPEk4/02CxuxYH9jGV
NHnCBfKxgtoGHGwuBsf4TPBQp4vc8eYfONSHcH7Kj/OQWh/VorcPB1m6LASO
8JBuXqhSxgAOjDdazsqEja928D0HcVjB6mHVDvOQndrD18MjOJgGduEqhAN8
aErT08R9Ps++bZCHwkwu8d+wcdhzIObfK4SvSve2nOHicD3iUIQe4cSc9Bs8
Hg6fuiK0WX94KO2iGLNIgMO0TVmuEeFsB0/zsHkcRIql8cEBHspb/2Wt2QIO
/2l3k71LuIStyl9cxCHIIX3SnPD/AAudBMA=
           "]]},
         Annotation[#, "Charting`Private`Tag$15324#2"]& ]}, {}},
      AspectRatio->NCache[GoldenRatio^(-1), 0.6180339887498948],
      Axes->{True, True},
      AxesLabel->{None, None},
      AxesOrigin->{0, 0},
      DisplayFunction->Identity,
      Frame->{{True, True}, {True, True}},
      FrameLabel->{{
         FormBox[
          StyleBox["\"Relative effect of fertilization\"", 
           GrayLevel[0], FontFamily -> "Times New Roman", FontSize -> 14, 
           StripOnInput -> False], TraditionalForm], None}, {None, None}},
      FrameStyle->Thickness[0.002],
      FrameTicks->{{Automatic, Automatic}, {Automatic, Automatic}},
      FrameTicksStyle->Directive[{
         GrayLevel[0], FontFamily -> "Times New Roman", FontSize -> 12}],
      GridLines->{None, None},
      GridLinesStyle->Directive[
        GrayLevel[0.5, 0.4]],
      ImagePadding->All,
      ImageSize->320,
      Method->{
       "DefaultBoundaryStyle" -> Automatic, 
        "DefaultGraphicsInteraction" -> {
         "Version" -> 1.2, "TrackMousePosition" -> {True, False}, 
          "Effects" -> {
           "Highlight" -> {"ratio" -> 2}, "HighlightPoint" -> {"ratio" -> 2}, 
            "Droplines" -> {
             "freeformCursorMode" -> True, 
              "placement" -> {"x" -> "All", "y" -> "None"}}}}, 
        "DefaultMeshStyle" -> AbsolutePointSize[6], "ScalingFunctions" -> 
        None, "CoordinatesToolOptions" -> {"DisplayFunction" -> ({
            (Identity[#]& )[
             Part[#, 1]], 
            (Identity[#]& )[
             Part[#, 2]]}& ), "CopiedValueFunction" -> ({
            (Identity[#]& )[
             Part[#, 1]], 
            (Identity[#]& )[
             Part[#, 2]]}& )}},
      PlotRange->{{0., 79.99999836734693}, {0, 6.749999997308999}},
      PlotRangeClipping->True,
      PlotRangePadding->{{
         Scaled[0.02], 
         Scaled[0.02]}, {0, 
         Scaled[0.05]}},
      Ticks->{Automatic, Automatic}]},
    {
     ItemBox[
      StyleBox["\<\"        Species ordered by competitiveness\"\>",
       StripOnInput->False,
       LineColor->GrayLevel[0],
       FrontFaceColor->GrayLevel[0],
       BackFaceColor->GrayLevel[0],
       GraphicsColor->GrayLevel[0],
       FontFamily->"Times New Roman",
       FontSize->14,
       FontColor->GrayLevel[0]],
      Alignment->Center,
      StripOnInput->False]}
   },
   DefaultBaseStyle->"Column",
   GridBoxAlignment->{"Columns" -> {{Left}}},
   GridBoxItemSize->{"Columns" -> {{Automatic}}, "Rows" -> {{Automatic}}}],
  "Column"]], "Print",
 CellChangeTimes->{
  3.830907250318733*^9, {3.830907310614389*^9, 3.830907371653523*^9}, 
   3.8309082019536057`*^9, 3.8309093402065773`*^9, 3.830909384312627*^9, 
   3.830910464988446*^9, 3.830910503868175*^9, 3.830914920393957*^9, 
   3.8309198607561502`*^9, 3.830923713310915*^9, 3.830923978439509*^9, 
   3.830924131363576*^9, 3.8309242376446123`*^9, {3.830925062576724*^9, 
   3.8309250695293713`*^9}, 3.830925713529158*^9, 3.830925755990563*^9, 
   3.830927265863924*^9, 3.830927309623967*^9, {3.830978823136038*^9, 
   3.8309788472871723`*^9}, {3.830978885595982*^9, 3.8309788942765303`*^9}, {
   3.8309789444078007`*^9, 3.830978980681622*^9}, 3.8309790315590487`*^9, 
   3.830979094283196*^9, 3.830979214880122*^9, 3.830979318599916*^9, {
   3.831001873625243*^9, 3.831001907775948*^9}, {3.8310020055393*^9, 
   3.831002022639781*^9}, {3.831002152703484*^9, 3.831002173335972*^9}, 
   3.831002216661808*^9, {3.831002291156795*^9, 3.831002331595612*^9}, 
   3.831084675413982*^9, 3.8310989455707293`*^9, {3.8310991993252897`*^9, 
   3.8310992274220324`*^9}, {3.831099264160646*^9, 3.831099293484873*^9}, 
   3.831099350846114*^9, 3.8310994073932943`*^9, 3.831099443628813*^9, 
   3.831099481987678*^9, 3.83109951892174*^9, 3.831149138181932*^9, 
   3.831172244423162*^9, 3.832358459951351*^9, 3.83263854525101*^9, 
   3.832708496172886*^9, 3.832709332055113*^9},
 CellLabel->
  "\:8a55\:4fa1\:4e2d\:ff1aIn[168]:=",ExpressionUUID->"c16d5521-e4b9-4f88-\
b8ca-db11d787a24b"]
}, Open  ]],

Cell[CellGroupData[{

Cell[BoxData[
 RowBox[{
  RowBox[{"(*", " ", 
   RowBox[{"Figure", " ", "export"}], " ", "*)"}], "\[IndentingNewLine]", 
  "\[IndentingNewLine]", 
  RowBox[{
   RowBox[{
    RowBox[{"figfile", "=", "0"}], ";"}], "  ", 
   RowBox[{"(*", " ", 
    RowBox[{
     RowBox[{
      RowBox[{"If", " ", "figfile"}], "=", "1"}], ",", " ", 
     RowBox[{"plots", " ", "are", " ", "output", " ", "as", " ", "files"}]}], 
    " ", "*)"}], "\[IndentingNewLine]", "\[IndentingNewLine]", 
   RowBox[{"If", "[", 
    RowBox[{
     RowBox[{"figfile", "\[Equal]", "1"}], ",", "\[IndentingNewLine]", 
     RowBox[{
      RowBox[{"Export", "[", 
       RowBox[{
        RowBox[{"StringJoin", "[", 
         RowBox[{
          RowBox[{"NotebookDirectory", "[", "]"}], ",", 
          "\"\<Fig_tradeoff.pdf\>\""}], "]"}], ",", "g3"}], "]"}], ";", 
      "\[IndentingNewLine]", 
      RowBox[{"Print", "[", "\"\<Figure is exported ...\>\"", "]"}], ";"}], 
     "\[IndentingNewLine]", ",", "\[IndentingNewLine]", 
     RowBox[{
      RowBox[{"Print", "[", "\"\<Files is not exported ...\>\"", "]"}], 
      ";"}]}], "\[IndentingNewLine]", "]"}]}]}]], "Input",
 CellChangeTimes->{{3.796974884625245*^9, 3.796975009567971*^9}, {
   3.796975228169615*^9, 3.796975251317787*^9}, {3.796977663907427*^9, 
   3.7969776959388027`*^9}, {3.7969806986323233`*^9, 
   3.7969807084098673`*^9}, {3.7969819621499977`*^9, 3.796981969679268*^9}, {
   3.803363565582193*^9, 3.803363576221878*^9}, 3.803363674663929*^9, {
   3.803595710640931*^9, 3.803595720226224*^9}, {3.8036048955413857`*^9, 
   3.8036049111973343`*^9}, {3.803605318479897*^9, 3.8036053280871572`*^9}, {
   3.803605450645177*^9, 3.8036054594214487`*^9}, {3.803608728760565*^9, 
   3.803608736344933*^9}, {3.803621509146302*^9, 3.8036215147934313`*^9}, {
   3.8036217854721737`*^9, 3.8036217935956573`*^9}, {3.812773401670128*^9, 
   3.812773405119668*^9}, {3.812851002451662*^9, 3.8128510751513042`*^9}, 
   3.8128512070724*^9, 3.812851261884577*^9, {3.812855097443494*^9, 
   3.812855128649925*^9}, {3.8128571387909107`*^9, 3.812857160840863*^9}, {
   3.812866916669818*^9, 3.812866950777076*^9}, {3.813015368278687*^9, 
   3.813015394560687*^9}, {3.813036923022567*^9, 3.813036938636628*^9}, {
   3.813630580807952*^9, 3.813630596445846*^9}, {3.813631129321295*^9, 
   3.8136311468947287`*^9}, {3.813631904412691*^9, 3.813631918429517*^9}, {
   3.8136446998513613`*^9, 3.813644719987816*^9}, {3.813644929670371*^9, 
   3.8136449621810207`*^9}, {3.813645444658791*^9, 3.81364545977686*^9}, {
   3.813646471188785*^9, 3.813646485564946*^9}, {3.819331434020732*^9, 
   3.819331451326455*^9}, {3.827889644059812*^9, 3.827889648016603*^9}, {
   3.8278897032526712`*^9, 3.827889721951888*^9}, {3.830905306493471*^9, 
   3.830905354349414*^9}, {3.830905395315126*^9, 3.8309054062272873`*^9}, {
   3.830919883791031*^9, 3.830919887974794*^9}, {3.830925112274625*^9, 
   3.8309251312382507`*^9}, {3.830979340967415*^9, 3.830979345241107*^9}, {
   3.831001921931122*^9, 3.8310019256208467`*^9}, 3.831002344017005*^9, {
   3.8310989153646803`*^9, 3.831098955906624*^9}, {3.831149161743738*^9, 
   3.8311491657256727`*^9}, {3.832358464604604*^9, 3.8323584773392344`*^9}},
 CellLabel->
  "In[183]:=",ExpressionUUID->"074fe6f3-045e-44bb-9d36-4c7b86ec7bc2"],

Cell[BoxData["\<\"Files is not exported ...\"\>"], "Print",
 CellChangeTimes->{
  3.830925127872855*^9, 3.830925713564221*^9, 3.830925756060791*^9, 
   3.8309272659041443`*^9, 3.8309273096803293`*^9, 3.830978894309641*^9, {
   3.8309789544151897`*^9, 3.830978980713814*^9}, 3.830979031598481*^9, 
   3.8309790943314533`*^9, 3.830979214961195*^9, {3.830979318814273*^9, 
   3.8309793428543587`*^9}, 3.831001923038278*^9, 3.8310023448002977`*^9, 
   3.831084676297575*^9, 3.831098945755973*^9, {3.8310991993761578`*^9, 
   3.831099227454493*^9}, {3.831099266756933*^9, 3.8310992935320272`*^9}, 
   3.8310993508796167`*^9, 3.831099407448235*^9, 3.831099443675765*^9, 
   3.831099482034432*^9, 3.83109951897442*^9, {3.831149138331558*^9, 
   3.831149163687455*^9}, 3.831172244524864*^9, 3.8323584669791803`*^9, 
   3.832638545301593*^9, 3.832708496353054*^9, 3.8327093321285686`*^9},
 CellLabel->
  "\:8a55\:4fa1\:4e2d\:ff1aIn[183]:=",ExpressionUUID->"9f25cf58-faaa-4eec-\
97cd-985bfb0bb46e"]
}, Open  ]],

Cell[BoxData[
 RowBox[{
  RowBox[{
   RowBox[{
    RowBox[{"numeriana", "[", "ftype_", "]"}], ":=", 
    RowBox[{"Do", "[", "\[IndentingNewLine]", "\[IndentingNewLine]", 
     RowBox[{
      RowBox[{"q", "=", "0.3"}], ";", "\[IndentingNewLine]", 
      RowBox[{"m", "=", "0.2"}], ";", "\[IndentingNewLine]", 
      RowBox[{"\[Eta]", " ", "=", " ", 
       RowBox[{"m", "/", "q"}]}], ";", "\[IndentingNewLine]", 
      "\[IndentingNewLine]", 
      RowBox[{"Switch", "[", 
       RowBox[{"ftype", ",", "\[IndentingNewLine]", "1", ",", 
        RowBox[{
         RowBox[{"f", "[", "i_", "]"}], ":=", 
         RowBox[{"f1", "[", "i", "]"}]}], ",", "\[IndentingNewLine]", "2", 
        ",", 
        RowBox[{
         RowBox[{"f", "[", "i_", "]"}], ":=", 
         RowBox[{"f2", "[", "i", "]"}]}], ",", "\[IndentingNewLine]", "_", 
        ",", 
        RowBox[{
         RowBox[{"f", "[", "i_", "]"}], ":=", 
         RowBox[{"f0", "[", "i", "]"}]}]}], "\[IndentingNewLine]", "]"}], ";",
       "\[IndentingNewLine]", "\[IndentingNewLine]", 
      RowBox[{"For", "[", 
       RowBox[{
        RowBox[{"i", "=", "1"}], ",", 
        RowBox[{"i", "\[LessEqual]", "ino"}], ",", 
        RowBox[{"i", "++"}], ",", "\[IndentingNewLine]", 
        RowBox[{
         RowBox[{
          SubscriptBox["d0", "i"], "=", 
          RowBox[{
           RowBox[{"(", 
            RowBox[{
             RowBox[{"q", " ", 
              RowBox[{"f", "[", "i", "]"}], 
              RowBox[{"(", 
               RowBox[{"1", "-", 
                RowBox[{
                 UnderoverscriptBox["\[Sum]", 
                  RowBox[{"j", "=", "1"}], "i"], 
                 SubscriptBox["pn", "j"]}]}], ")"}]}], "-", 
             RowBox[{"q", " ", 
              RowBox[{
               UnderoverscriptBox["\[Sum]", 
                RowBox[{"j", "=", "1"}], 
                RowBox[{"i", "-", "1"}]], 
               RowBox[{
                SubscriptBox["pn", "j"], 
                RowBox[{"f", "[", "j", "]"}]}]}]}], "-", "m"}], ")"}], 
           SubscriptBox["pn", "i"]}]}], ";"}]}], "\[IndentingNewLine]", "]"}],
       ";", "\[IndentingNewLine]", "\[IndentingNewLine]", 
      RowBox[{
       SubscriptBox["sp", "0"], "=", "0"}], ";", "\[IndentingNewLine]", 
      RowBox[{
       SubscriptBox["spf", "0"], "=", "0"}], ";", "\[IndentingNewLine]", 
      RowBox[{"For", "[", 
       RowBox[{
        RowBox[{"i", "=", "1"}], ",", 
        RowBox[{"i", "\[LessEqual]", "ino"}], ",", 
        RowBox[{"i", "++"}], ",", "\[IndentingNewLine]", 
        RowBox[{
         RowBox[{"If", "[", 
          RowBox[{
           RowBox[{
            RowBox[{"f", "[", "i", "]"}], "\[LessEqual]", "\[Eta]"}], " ", 
           ",", 
           RowBox[{
            SubscriptBox["pp", "i"], "=", "0"}], ",", 
           RowBox[{
            SubscriptBox["pp", "i"], "=", 
            RowBox[{"1", "-", 
             SubscriptBox["sp", 
              RowBox[{"i", "-", "1"}]], "-", 
             RowBox[{
              FractionBox["1", 
               RowBox[{"f", "[", "i", "]"}]], 
              RowBox[{"(", 
               RowBox[{"\[Eta]", "+", 
                SubscriptBox["spf", 
                 RowBox[{"i", "-", "1"}]]}], ")"}]}]}]}]}], "]"}], ";", 
         "\[IndentingNewLine]", 
         RowBox[{"If", "[", 
          RowBox[{
           RowBox[{
            SubscriptBox["pp", "i"], "<", "0"}], ",", 
           RowBox[{
            SubscriptBox["pp", "i"], "=", "0"}]}], "]"}], ";", 
         "\[IndentingNewLine]", 
         RowBox[{
          SubscriptBox["sp", "i"], "=", 
          RowBox[{
           SubscriptBox["sp", 
            RowBox[{"i", "-", "1"}]], "+", 
           SubscriptBox["pp", "i"]}]}], ";", "\[IndentingNewLine]", 
         RowBox[{
          SubscriptBox["spf", "i"], "=", 
          RowBox[{
           SubscriptBox["spf", 
            RowBox[{"i", "-", "1"}]], "+", 
           RowBox[{
            SubscriptBox["pp", "i"], 
            RowBox[{"f", "[", "i", "]"}]}]}]}], ";"}]}], 
       "\[IndentingNewLine]", "]"}], ";"}], "\[IndentingNewLine]", "]"}]}], 
   ";"}], "\[IndentingNewLine]"}]], "Input",
 CellChangeTimes->{{3.8031613691188507`*^9, 3.803161384372308*^9}, {
   3.803162129114749*^9, 3.803162139822542*^9}, {3.803162187703484*^9, 
   3.803162293950115*^9}, {3.8031623291632*^9, 3.803162336452488*^9}, {
   3.803162375108354*^9, 3.803162662189027*^9}, {3.8031630698763113`*^9, 
   3.8031630886399813`*^9}, {3.803163141764879*^9, 3.803163195156869*^9}, {
   3.803163236645403*^9, 3.803163285225377*^9}, {3.803163327684524*^9, 
   3.803163331755137*^9}, {3.803163389447136*^9, 3.8031633930445843`*^9}, {
   3.803163505636862*^9, 3.8031635224869967`*^9}, {3.8031714768245573`*^9, 
   3.803171484674663*^9}, 3.803173831864737*^9, {3.8031744073119717`*^9, 
   3.8031744636958647`*^9}, {3.803174504376812*^9, 3.8031745543948593`*^9}, {
   3.8031751323635683`*^9, 3.8031752664650784`*^9}, 3.803177185920182*^9, 
   3.803181081422243*^9, {3.803181138417383*^9, 3.8031811387518597`*^9}, {
   3.803182014512294*^9, 3.803182073729965*^9}, {3.803182263498597*^9, 
   3.8031823131327868`*^9}, 3.803182389725738*^9, {3.803182759520252*^9, 
   3.80318276840378*^9}, {3.803182987268148*^9, 3.803182995837277*^9}, {
   3.803184829770792*^9, 3.8031848672999897`*^9}, 3.803267281913266*^9, {
   3.8032673133016577`*^9, 3.8032673253823853`*^9}, {3.803270671876362*^9, 
   3.803270675294259*^9}, {3.803599734663959*^9, 3.8035998578074923`*^9}, {
   3.8036001357577887`*^9, 3.803600139107616*^9}, {3.8036025539555063`*^9, 
   3.803602595871737*^9}, {3.803602912857965*^9, 3.8036029196070423`*^9}, {
   3.81283863278789*^9, 3.8128386356221237`*^9}, {3.812846450437099*^9, 
   3.8128464690628157`*^9}, {3.812846505109589*^9, 3.812846508866987*^9}, 
   3.8128465625755987`*^9, {3.812846898953076*^9, 3.8128469074809933`*^9}, {
   3.812849401936758*^9, 3.812849404545867*^9}, {3.812855206592742*^9, 
   3.8128552085035*^9}, {3.812858004313136*^9, 3.812858012951539*^9}, {
   3.812858072486719*^9, 3.8128580734993753`*^9}, {3.812858239394258*^9, 
   3.81285827609088*^9}, {3.81286559143966*^9, 3.8128656223111267`*^9}, {
   3.812865799861609*^9, 3.812865871523427*^9}, 3.8136274316425877`*^9, {
   3.813627494800583*^9, 3.813627523039734*^9}, {3.8136276281815767`*^9, 
   3.8136276838698683`*^9}, 3.8136277753577423`*^9, {3.813627872222734*^9, 
   3.8136278931894007`*^9}, 3.813628153431549*^9, {3.8136282113914022`*^9, 
   3.813628211952381*^9}, {3.8136282617243423`*^9, 3.813628326569004*^9}, {
   3.813628361805855*^9, 3.813628366305725*^9}, {3.8136284264942827`*^9, 
   3.813628426740408*^9}, {3.813628475297529*^9, 3.813628482767132*^9}, 
   3.813628528712863*^9, 3.813645332998567*^9, 3.8136458939231997`*^9, {
   3.813645943399555*^9, 3.813645946234984*^9}, {3.813645980929542*^9, 
   3.813645983132922*^9}, {3.813646030161214*^9, 3.813646033602357*^9}, {
   3.830372926409377*^9, 3.830372951868679*^9}, {3.830372992165204*^9, 
   3.830372995559867*^9}, {3.830373048161975*^9, 3.8303730498007107`*^9}, 
   3.830373187534258*^9, {3.83037452223212*^9, 3.830374580163744*^9}, {
   3.8303803448253613`*^9, 3.8303803835205717`*^9}, {3.830907907116894*^9, 
   3.830907930648201*^9}, {3.8309080340495853`*^9, 3.830908103163875*^9}, {
   3.830908207487817*^9, 3.830908218758854*^9}, {3.830908335638072*^9, 
   3.8309083400685253`*^9}, {3.830910456965061*^9, 3.8309104573904037`*^9}, {
   3.830910501149583*^9, 3.830910501914309*^9}},
 CellLabel->
  "In[185]:=",ExpressionUUID->"dd080f7f-bed3-4ccb-8a80-39b29eb81a88"],

Cell[BoxData[{
 RowBox[{
  RowBox[{"numeriana", "[", "0", "]"}], ";"}], "\[IndentingNewLine]", 
 RowBox[{
  RowBox[{
   RowBox[{"inita", "=", 
    RowBox[{"Table", "[", 
     RowBox[{
      RowBox[{"{", 
       RowBox[{"i", ",", 
        SubscriptBox["pp", "i"]}], "}"}], ",", 
      RowBox[{"{", 
       RowBox[{"i", ",", "1", ",", "ino"}], "}"}]}], "]"}]}], ";"}], 
  "\[IndentingNewLine]"}], "\[IndentingNewLine]", 
 RowBox[{
  RowBox[{
   RowBox[{"inifredis", "=", 
    RowBox[{"Graphics", "[", 
     RowBox[{
      RowBox[{"{", 
       RowBox[{
        RowBox[{"EdgeForm", "[", 
         RowBox[{"{", 
          RowBox[{"Thin", ",", 
           RowBox[{"GrayLevel", "[", "0.7", "]"}]}], "}"}], "]"}], ",", 
        RowBox[{"GrayLevel", "[", "0.7", "]"}], ",", 
        RowBox[{
         RowBox[{
          RowBox[{"Rectangle", "[", 
           RowBox[{
            RowBox[{"{", 
             RowBox[{
              RowBox[{"(", 
               RowBox[{"#1", "-", "0.4"}], ")"}], ",", "0"}], "}"}], ",", 
            RowBox[{"{", 
             RowBox[{
              RowBox[{"(", 
               RowBox[{"#1", "+", "0.4"}], ")"}], ",", "#2"}], "}"}]}], "]"}],
           "&"}], "@@@", "inita"}]}], "}"}], ",", 
      RowBox[{"frmopt", "[", 
       RowBox[{"Black", ",", "12"}], "]"}], ",", 
      RowBox[{"PlotRangePadding", "\[Rule]", "None"}], ",", 
      RowBox[{"AspectRatio", "\[Rule]", "0.8"}], ",", 
      RowBox[{"ImageSize", "\[Rule]", 
       RowBox[{"{", 
        RowBox[{"Automatic", ",", "240"}], "}"}]}]}], "]"}]}], ";"}], 
  "\[IndentingNewLine]"}], "\[IndentingNewLine]", 
 RowBox[{
  RowBox[{"numeriana", "[", "1", "]"}], ";"}], "\[IndentingNewLine]", 
 RowBox[{
  RowBox[{
   RowBox[{"endta1", "=", 
    RowBox[{"Table", "[", 
     RowBox[{
      RowBox[{"{", 
       RowBox[{"i", ",", 
        SubscriptBox["pp", "i"]}], "}"}], ",", 
      RowBox[{"{", 
       RowBox[{"i", ",", "1", ",", "ino"}], "}"}]}], "]"}]}], ";"}], 
  "\[IndentingNewLine]"}], "\[IndentingNewLine]", 
 RowBox[{
  RowBox[{
   RowBox[{
    RowBox[{"endfredis", "[", "1", "]"}], "=", 
    RowBox[{"Graphics", "[", 
     RowBox[{
      RowBox[{"{", 
       RowBox[{
        RowBox[{"EdgeForm", "[", 
         RowBox[{"{", 
          RowBox[{"Thin", ",", 
           RowBox[{"GrayLevel", "[", "0.7", "]"}]}], "}"}], "]"}], ",", 
        RowBox[{"GrayLevel", "[", "0.7", "]"}], ",", 
        RowBox[{
         RowBox[{
          RowBox[{"Rectangle", "[", 
           RowBox[{
            RowBox[{"{", 
             RowBox[{
              RowBox[{"(", 
               RowBox[{"#1", "-", "0.4"}], ")"}], ",", "0"}], "}"}], ",", 
            RowBox[{"{", 
             RowBox[{
              RowBox[{"(", 
               RowBox[{"#1", "+", "0.4"}], ")"}], ",", "#2"}], "}"}]}], "]"}],
           "&"}], "@@@", "endta1"}]}], "}"}], ",", 
      RowBox[{"frmopt", "[", 
       RowBox[{"Black", ",", "12"}], "]"}], ",", 
      RowBox[{"PlotRangePadding", "\[Rule]", "None"}], ",", 
      RowBox[{"AspectRatio", "\[Rule]", "0.8"}], ",", 
      RowBox[{"ImageSize", "\[Rule]", 
       RowBox[{"{", 
        RowBox[{"Automatic", ",", "240"}], "}"}]}]}], "]"}]}], ";"}], 
  "\[IndentingNewLine]"}], "\[IndentingNewLine]", 
 RowBox[{
  RowBox[{"numeriana", "[", "2", "]"}], ";"}], "\[IndentingNewLine]", 
 RowBox[{
  RowBox[{
   RowBox[{"endta2", "=", 
    RowBox[{"Table", "[", 
     RowBox[{
      RowBox[{"{", 
       RowBox[{"i", ",", 
        SubscriptBox["pp", "i"]}], "}"}], ",", 
      RowBox[{"{", 
       RowBox[{"i", ",", "1", ",", "ino"}], "}"}]}], "]"}]}], ";"}], 
  "\[IndentingNewLine]"}], "\[IndentingNewLine]", 
 RowBox[{
  RowBox[{
   RowBox[{"endfredis", "[", "2", "]"}], "=", 
   RowBox[{"Graphics", "[", 
    RowBox[{
     RowBox[{"{", 
      RowBox[{
       RowBox[{"EdgeForm", "[", 
        RowBox[{"{", 
         RowBox[{"Thin", ",", 
          RowBox[{"GrayLevel", "[", "0.7", "]"}]}], "}"}], "]"}], ",", 
       RowBox[{"GrayLevel", "[", "0.7", "]"}], ",", 
       RowBox[{
        RowBox[{
         RowBox[{"Rectangle", "[", 
          RowBox[{
           RowBox[{"{", 
            RowBox[{
             RowBox[{"(", 
              RowBox[{"#1", "-", "0.4"}], ")"}], ",", "0"}], "}"}], ",", 
           RowBox[{"{", 
            RowBox[{
             RowBox[{"(", 
              RowBox[{"#1", "+", "0.4"}], ")"}], ",", "#2"}], "}"}]}], "]"}], 
         "&"}], "@@@", "endta2"}]}], "}"}], ",", 
     RowBox[{"frmopt", "[", 
      RowBox[{"Black", ",", "12"}], "]"}], ",", 
     RowBox[{"PlotRangePadding", "\[Rule]", "None"}], ",", 
     RowBox[{"AspectRatio", "\[Rule]", "0.8"}], ",", 
     RowBox[{"ImageSize", "\[Rule]", 
      RowBox[{"{", 
       RowBox[{"Automatic", ",", "240"}], "}"}]}]}], "]"}]}], 
  ";"}], "\[IndentingNewLine]"}], "Input",
 CellChangeTimes->{{3.803163408208787*^9, 3.803163492989699*^9}, 
   3.8031714936536293`*^9, {3.8031745674434347`*^9, 3.803174586071785*^9}, {
   3.803174763559044*^9, 3.803174778948153*^9}, 3.803175897845499*^9, 
   3.80317679470579*^9, {3.812837819040922*^9, 3.812837866513918*^9}, {
   3.812837900130323*^9, 3.812837947447448*^9}, {3.812837984640925*^9, 
   3.812838014811995*^9}, {3.812838371108795*^9, 3.81283837947659*^9}, {
   3.812838413070712*^9, 3.8128384235642233`*^9}, {3.8128397104400587`*^9, 
   3.812839717524342*^9}, {3.812840232425127*^9, 3.812840305595849*^9}, {
   3.812840395485116*^9, 3.812840468205449*^9}, {3.812840580079135*^9, 
   3.812840612882697*^9}, {3.812840655185525*^9, 3.8128406565337887`*^9}, {
   3.812840948322133*^9, 3.812841030106843*^9}, {3.81284113073818*^9, 
   3.812841138919229*^9}, {3.812841758578454*^9, 3.8128417738108873`*^9}, {
   3.812846567659916*^9, 3.812846587144082*^9}, {3.812847080285101*^9, 
   3.812847101387508*^9}, {3.81284806105443*^9, 3.812848064157021*^9}, {
   3.81284957546109*^9, 3.812849587429254*^9}, 3.812849663707656*^9, {
   3.8128499272767057`*^9, 3.812849933889237*^9}, 3.812850013835599*^9, {
   3.812850194199376*^9, 3.81285019437663*^9}, 3.812854994122303*^9, 
   3.812856332051005*^9, 3.813015205849317*^9, {3.813629416799369*^9, 
   3.813629426092266*^9}, {3.813629504890819*^9, 3.813629509905181*^9}, 
   3.813634395154364*^9, 3.827889635567568*^9, {3.829371297260516*^9, 
   3.829371299438712*^9}, {3.830292723762871*^9, 3.830292733259121*^9}, {
   3.830292799897623*^9, 3.830292831661771*^9}, {3.830293059952623*^9, 
   3.8302930696253757`*^9}, {3.8303730952496643`*^9, 3.830373122403586*^9}, {
   3.830373211430998*^9, 3.830373267403668*^9}, {3.830374501897307*^9, 
   3.8303745095423393`*^9}, {3.8303746065573273`*^9, 3.830374660864586*^9}, 
   3.830374696435536*^9, {3.830374769892096*^9, 3.830374810633514*^9}, {
   3.830375590136739*^9, 3.830375602171404*^9}, {3.830406328693235*^9, 
   3.830406348312147*^9}, 3.830406503144746*^9, 3.830836823266262*^9, {
   3.83090813330931*^9, 3.830908160420724*^9}, {3.830908223933791*^9, 
   3.830908258624453*^9}, {3.830908375412744*^9, 3.83090838038587*^9}},
 CellLabel->
  "In[186]:=",ExpressionUUID->"4cfae08c-1d9c-4565-810e-0dcdca30a6ee"]
}, Open  ]],

Cell[CellGroupData[{

Cell["Simulation", "Subsection",
 CellChangeTimes->{{3.803173754581753*^9, 3.8031738073149767`*^9}, {
  3.812846675772138*^9, 
  3.8128466775039253`*^9}},ExpressionUUID->"87cb0854-ee14-46fc-aa78-\
503dc60f66b1"],

Cell[CellGroupData[{

Cell["\<\
NDSovle with
\tDefault precision
\tq = 0.3, m =0. 2, n = 80, tmax = 500,000

\t\t(if error occurs during calculation, try to decrease \
\[OpenCurlyDoubleQuote]tmin0\[CloseCurlyDoubleQuote])\
\>", "Subsubsection",
 CellChangeTimes->{{3.796507742242951*^9, 3.796507783738594*^9}, 
   3.796507829586561*^9, {3.796509868532316*^9, 3.796509929770537*^9}, {
   3.79651010753557*^9, 3.7965101137206993`*^9}, {3.7966953025093107`*^9, 
   3.796695312880539*^9}, {3.79669575826378*^9, 3.796695762047735*^9}, 
   3.79669580492933*^9, {3.7966958575847387`*^9, 3.79669586630231*^9}, 
   3.796698668388893*^9, {3.796856972287243*^9, 3.796856992994288*^9}, {
   3.7969652420827923`*^9, 3.796965249807275*^9}, 3.7969653886501837`*^9, {
   3.796965976450757*^9, 3.796966013832532*^9}, {3.803363061132432*^9, 
   3.803363135396551*^9}, {3.803612698199006*^9, 3.803612705464529*^9}, {
   3.8128511397942333`*^9, 3.8128511424267607`*^9}, {3.821479434103462*^9, 
   3.821479437004224*^9}, 
   3.830373282659443*^9},ExpressionUUID->"86dc50ea-0f87-4cb5-b205-\
921ba99bae89"],

Cell[BoxData[
 RowBox[{
  RowBox[{
   RowBox[{
    RowBox[{"calc", "[", 
     RowBox[{"q_", ",", "m_", ",", "tminc_", ",", "tmaxc_", ",", "tc_"}], 
     "]"}], ":=", 
    RowBox[{"Do", "[", "\[IndentingNewLine]", 
     RowBox[{
      RowBox[{"pinit", "=", 
       RowBox[{"Table", "[", 
        RowBox[{
         RowBox[{
          RowBox[{"inita", "[", 
           RowBox[{"[", "i", "]"}], "]"}], "[", 
          RowBox[{"[", "2", "]"}], "]"}], ",", 
         RowBox[{"{", 
          RowBox[{"i", ",", "1", ",", "ino"}], "}"}]}], "]"}]}], ";", 
      "\[IndentingNewLine]", 
      RowBox[{"tpinit", "=", 
       RowBox[{"Total", "[", "pinit", "]"}]}], ";", "\[IndentingNewLine]", 
      RowBox[{"If", "[", 
       RowBox[{
        RowBox[{"tpinit", ">", "1"}], ",", 
        RowBox[{"pinit", "=", 
         RowBox[{"pinit", "/", "tpinit"}]}]}], "]"}], ";", 
      "\[IndentingNewLine]", "\[IndentingNewLine]", 
      RowBox[{"pinit", "=", 
       RowBox[{"Table", "[", 
        RowBox[{
         RowBox[{
          RowBox[{"inita", "[", 
           RowBox[{"[", "i", "]"}], "]"}], "[", 
          RowBox[{"[", "2", "]"}], "]"}], ",", 
         RowBox[{"{", 
          RowBox[{"i", ",", "1", ",", "ino"}], "}"}]}], "]"}]}], ";", 
      "\[IndentingNewLine]", "\[IndentingNewLine]", 
      RowBox[{"immig", "=", 
       SuperscriptBox["10", 
        RowBox[{"-", "10"}]]}], ";", "\[IndentingNewLine]", 
      "\[IndentingNewLine]", 
      RowBox[{
       RowBox[{"f", "[", "i_", "]"}], ":=", 
       RowBox[{"f0", "[", "i", "]"}]}], ";", "\[IndentingNewLine]", 
      RowBox[{"ps0", "=", 
       RowBox[{"NDSolveValue", "[", "\[IndentingNewLine]", 
        RowBox[{
         RowBox[{"Join", "[", 
          RowBox[{
           RowBox[{"Table", "[", 
            RowBox[{
             RowBox[{
              RowBox[{
               RowBox[{
                SubscriptBox["p", "i"], "'"}], "[", "t", "]"}], "\[Equal]", 
              RowBox[{
               RowBox[{
                RowBox[{"(", 
                 RowBox[{
                  RowBox[{"q", " ", 
                   RowBox[{"f", "[", "i", "]"}], 
                   RowBox[{"(", 
                    RowBox[{"1", "-", 
                    RowBox[{
                    UnderoverscriptBox["\[Sum]", 
                    RowBox[{"j", "=", "1"}], "i"], 
                    RowBox[{
                    SubscriptBox["p", "j"], "[", "t", "]"}]}]}], ")"}]}], "-", 
                  RowBox[{"q", " ", 
                   RowBox[{
                    UnderoverscriptBox["\[Sum]", 
                    RowBox[{"j", "=", "1"}], 
                    RowBox[{"i", "-", "1"}]], 
                    RowBox[{
                    RowBox[{
                    SubscriptBox["p", "j"], "[", "t", "]"}], 
                    RowBox[{"f", "[", "j", "]"}]}]}]}], "-", "m"}], ")"}], 
                RowBox[{
                 SubscriptBox["p", "i"], "[", "t", "]"}]}], "+", "immig"}]}], 
             ",", 
             RowBox[{"{", 
              RowBox[{"i", ",", "1", ",", "ino"}], "}"}]}], "]"}], ",", 
           "\[IndentingNewLine]", 
           RowBox[{"Table", "[", 
            RowBox[{
             RowBox[{
              RowBox[{
               SubscriptBox["p", "i"], "[", "0", "]"}], "\[Equal]", 
              RowBox[{"pinit", "[", 
               RowBox[{"[", "i", "]"}], "]"}]}], ",", 
             RowBox[{"{", 
              RowBox[{"i", ",", "1", ",", "ino"}], "}"}]}], "]"}]}], "]"}], 
         ",", 
         RowBox[{"Table", "[", 
          RowBox[{
           SubscriptBox["p", "i"], ",", 
           RowBox[{"{", 
            RowBox[{"i", ",", "1", ",", "ino"}], "}"}]}], "]"}], ",", 
         RowBox[{"{", 
          RowBox[{"t", ",", "tminc", ",", "tc"}], "}"}]}], 
        "\[IndentingNewLine]", "]"}]}], ";", "\[IndentingNewLine]", 
      "\[IndentingNewLine]", 
      RowBox[{
       RowBox[{"f", "[", "i_", "]"}], ":=", 
       RowBox[{"f1", "[", "i", "]"}]}], ";", "\[IndentingNewLine]", 
      RowBox[{"ps1", "=", 
       RowBox[{"NDSolveValue", "[", "\[IndentingNewLine]", 
        RowBox[{
         RowBox[{"Join", "[", 
          RowBox[{
           RowBox[{"Table", "[", 
            RowBox[{
             RowBox[{
              RowBox[{
               RowBox[{
                SubscriptBox["p", "i"], "'"}], "[", "t", "]"}], "\[Equal]", 
              RowBox[{
               RowBox[{
                RowBox[{"(", 
                 RowBox[{
                  RowBox[{"q", " ", 
                   RowBox[{"f", "[", "i", "]"}], 
                   RowBox[{"(", 
                    RowBox[{"1", "-", 
                    RowBox[{
                    UnderoverscriptBox["\[Sum]", 
                    RowBox[{"j", "=", "1"}], "i"], 
                    RowBox[{
                    SubscriptBox["p", "j"], "[", "t", "]"}]}]}], ")"}]}], "-", 
                  RowBox[{"q", " ", 
                   RowBox[{
                    UnderoverscriptBox["\[Sum]", 
                    RowBox[{"j", "=", "1"}], 
                    RowBox[{"i", "-", "1"}]], 
                    RowBox[{
                    RowBox[{
                    SubscriptBox["p", "j"], "[", "t", "]"}], 
                    RowBox[{"f", "[", "j", "]"}]}]}]}], "-", "m"}], ")"}], 
                RowBox[{
                 SubscriptBox["p", "i"], "[", "t", "]"}]}], "+", "immig"}]}], 
             ",", 
             RowBox[{"{", 
              RowBox[{"i", ",", "1", ",", "ino"}], "}"}]}], "]"}], ",", 
           "\[IndentingNewLine]", 
           RowBox[{"Table", "[", 
            RowBox[{
             RowBox[{
              RowBox[{
               SubscriptBox["p", "i"], "[", "tc", "]"}], "\[Equal]", 
              RowBox[{
               RowBox[{"ps0", "[", 
                RowBox[{"[", "i", "]"}], "]"}], "[", "tc", "]"}]}], ",", 
             RowBox[{"{", 
              RowBox[{"i", ",", "1", ",", "ino"}], "}"}]}], "]"}]}], "]"}], 
         ",", 
         RowBox[{"Table", "[", 
          RowBox[{
           SubscriptBox["p", "i"], ",", 
           RowBox[{"{", 
            RowBox[{"i", ",", "1", ",", "ino"}], "}"}]}], "]"}], ",", 
         RowBox[{"{", 
          RowBox[{"t", ",", "tc", ",", "tmaxc"}], "}"}]}], 
        "\[IndentingNewLine]", "]"}]}], ";", "\[IndentingNewLine]", 
      "\[IndentingNewLine]", 
      RowBox[{
       RowBox[{"f", "[", "i_", "]"}], ":=", 
       RowBox[{"f2", "[", "i", "]"}]}], ";", "\[IndentingNewLine]", 
      RowBox[{"ps2", "=", 
       RowBox[{"NDSolveValue", "[", "\[IndentingNewLine]", 
        RowBox[{
         RowBox[{"Join", "[", 
          RowBox[{
           RowBox[{"Table", "[", 
            RowBox[{
             RowBox[{
              RowBox[{
               RowBox[{
                SubscriptBox["p", "i"], "'"}], "[", "t", "]"}], "\[Equal]", 
              RowBox[{
               RowBox[{
                RowBox[{"(", 
                 RowBox[{
                  RowBox[{"q", " ", 
                   RowBox[{"f", "[", "i", "]"}], 
                   RowBox[{"(", 
                    RowBox[{"1", "-", 
                    RowBox[{
                    UnderoverscriptBox["\[Sum]", 
                    RowBox[{"j", "=", "1"}], "i"], 
                    RowBox[{
                    SubscriptBox["p", "j"], "[", "t", "]"}]}]}], ")"}]}], "-", 
                  RowBox[{"q", " ", 
                   RowBox[{
                    UnderoverscriptBox["\[Sum]", 
                    RowBox[{"j", "=", "1"}], 
                    RowBox[{"i", "-", "1"}]], 
                    RowBox[{
                    RowBox[{
                    SubscriptBox["p", "j"], "[", "t", "]"}], 
                    RowBox[{"f", "[", "j", "]"}]}]}]}], "-", "m"}], ")"}], 
                RowBox[{
                 SubscriptBox["p", "i"], "[", "t", "]"}]}], "+", "immig"}]}], 
             ",", 
             RowBox[{"{", 
              RowBox[{"i", ",", "1", ",", "ino"}], "}"}]}], "]"}], ",", 
           "\[IndentingNewLine]", 
           RowBox[{"Table", "[", 
            RowBox[{
             RowBox[{
              RowBox[{
               SubscriptBox["p", "i"], "[", "tc", "]"}], "\[Equal]", 
              RowBox[{
               RowBox[{"ps0", "[", 
                RowBox[{"[", "i", "]"}], "]"}], "[", "tc", "]"}]}], ",", 
             RowBox[{"{", 
              RowBox[{"i", ",", "1", ",", "ino"}], "}"}]}], "]"}]}], "]"}], 
         ",", 
         RowBox[{"Table", "[", 
          RowBox[{
           SubscriptBox["p", "i"], ",", 
           RowBox[{"{", 
            RowBox[{"i", ",", "1", ",", "ino"}], "}"}]}], "]"}], ",", 
         RowBox[{"{", 
          RowBox[{"t", ",", "tc", ",", "tmaxc"}], "}"}]}], 
        "\[IndentingNewLine]", "]"}]}], ";", "\[IndentingNewLine]", 
      "\[IndentingNewLine]", 
      RowBox[{"Print", "[", "\"\<NDSolve finished!\>\"", "]"}], ";"}], 
     "\[IndentingNewLine]", "]"}]}], ";"}], "\[IndentingNewLine]"}]], "Input",\

 CellChangeTimes->{{3.812846704507869*^9, 3.812846749237377*^9}, {
   3.8128568493247766`*^9, 3.812856880149282*^9}, 3.816487795908471*^9, 
   3.817619761326003*^9, {3.829354151077821*^9, 3.8293542217644653`*^9}, 
   3.829354318597457*^9, {3.829355741487378*^9, 3.8293557415774593`*^9}, 
   3.829355809341144*^9, {3.829356034906123*^9, 3.8293560350585318`*^9}, {
   3.8303732958434057`*^9, 3.830373372064911*^9}, 3.830373420884993*^9, 
   3.830373546897114*^9, {3.830380498492456*^9, 3.8303805251921597`*^9}, {
   3.8303861075214043`*^9, 3.8303861521584682`*^9}, 3.8303862855282707`*^9, {
   3.8303865175534143`*^9, 3.830386678388698*^9}, {3.8303867101861877`*^9, 
   3.830386752294306*^9}, {3.8303868669684668`*^9, 3.8303868705660257`*^9}, {
   3.8303869515136137`*^9, 3.830386957566128*^9}, {3.830387313599107*^9, 
   3.83038731910998*^9}, 3.830387369146658*^9, 3.830387414234707*^9, 
   3.830387444917447*^9, {3.830387533473547*^9, 3.830387585260499*^9}, {
   3.83038765998219*^9, 3.830387711518965*^9}, {3.830387762072732*^9, 
   3.830387763399724*^9}, 3.830387918705971*^9, {3.83038805619333*^9, 
   3.830388075875197*^9}, {3.8303884189506817`*^9, 3.830388450840526*^9}, {
   3.830388502027258*^9, 3.830388514959901*^9}, {3.830388561149394*^9, 
   3.830388561395691*^9}, {3.8303888194984837`*^9, 3.830388857492022*^9}, {
   3.83038889787647*^9, 3.830388898190256*^9}, 3.830907759328288*^9, {
   3.830908413501149*^9, 3.830908421871851*^9}, 3.830908661838376*^9, {
   3.830909036160405*^9, 3.830909046173661*^9}, {3.8309093805848923`*^9, 
   3.830909382836714*^9}},
 CellLabel->
  "In[195]:=",ExpressionUUID->"e158e005-ddc6-4f01-8866-67d712f0f606"],

Cell[BoxData[{
 RowBox[{
  RowBox[{
   RowBox[{"pscale", "=", "0.04"}], ";"}], 
  "\[IndentingNewLine]"}], "\[IndentingNewLine]", 
 RowBox[{
  RowBox[{"psampleno", "=", "400"}], ";"}], "\[IndentingNewLine]", 
 RowBox[{
  RowBox[{
   RowBox[{"frameopt", "=", 
    RowBox[{"{", 
     RowBox[{
      RowBox[{"FrameStyle", "\[Rule]", 
       RowBox[{"Thickness", "[", "0.002", "]"}]}], ",", 
      RowBox[{"FrameTicksStyle", "\[Rule]", 
       RowBox[{"Directive", "[", 
        RowBox[{"{", 
         RowBox[{"Black", ",", 
          RowBox[{"FontFamily", "\[Rule]", "\"\<Times New Roman\>\""}], ",", 
          RowBox[{"FontSize", "\[Rule]", "12"}]}], "}"}], "]"}]}]}], "}"}]}], 
   ";"}], "\[IndentingNewLine]"}], "\[IndentingNewLine]", 
 RowBox[{
  RowBox[{
   RowBox[{
    RowBox[{"gdraw", "[", 
     RowBox[{"tmin_", ",", "tmax_", ",", "tc_"}], "]"}], ":=", 
    RowBox[{"Do", "[", "\[IndentingNewLine]", "\[IndentingNewLine]", 
     RowBox[{
      RowBox[{
       RowBox[{
        RowBox[{"If", "[", 
         RowBox[{
          RowBox[{"j", "\[Equal]", "1"}], ",", "\[IndentingNewLine]", 
          RowBox[{"dta0", "=", 
           RowBox[{"Table", "[", 
            RowBox[{
             RowBox[{"Table", "[", 
              RowBox[{
               RowBox[{"N", "[", 
                RowBox[{
                 RowBox[{"If", "[", 
                  RowBox[{
                   RowBox[{"\[Tau]", "<", "tc"}], ",", 
                   RowBox[{
                    RowBox[{"ps0", "[", 
                    RowBox[{"[", "i", "]"}], "]"}], "[", "\[Tau]", "]"}], ",", 
                   RowBox[{
                    RowBox[{"ps1", "[", 
                    RowBox[{"[", "i", "]"}], "]"}], "[", "\[Tau]", "]"}]}], 
                  "]"}], ",", "$MachinePrecision"}], "]"}], ",", 
               RowBox[{"{", 
                RowBox[{"i", ",", "1", ",", "ino"}], "}"}]}], "]"}], ",", 
             RowBox[{"{", 
              RowBox[{"\[Tau]", ",", "tmin", ",", "tmax", ",", 
               RowBox[{
                RowBox[{"(", 
                 RowBox[{"tmax", "-", "tmin"}], ")"}], "/", "psampleno"}]}], 
              "}"}]}], "]"}]}], ",", "\[IndentingNewLine]", 
          RowBox[{"dta0", "=", 
           RowBox[{"Table", "[", 
            RowBox[{
             RowBox[{"Table", "[", 
              RowBox[{
               RowBox[{"N", "[", 
                RowBox[{
                 RowBox[{"If", "[", 
                  RowBox[{
                   RowBox[{"\[Tau]", "<", "tc"}], ",", 
                   RowBox[{
                    RowBox[{"ps0", "[", 
                    RowBox[{"[", "i", "]"}], "]"}], "[", "\[Tau]", "]"}], ",", 
                   RowBox[{
                    RowBox[{"ps2", "[", 
                    RowBox[{"[", "i", "]"}], "]"}], "[", "\[Tau]", "]"}]}], 
                  "]"}], ",", "$MachinePrecision"}], "]"}], ",", 
               RowBox[{"{", 
                RowBox[{"i", ",", "1", ",", "ino"}], "}"}]}], "]"}], ",", 
             RowBox[{"{", 
              RowBox[{"\[Tau]", ",", "tmin", ",", "tmax", ",", 
               RowBox[{
                RowBox[{"(", 
                 RowBox[{"tmax", "-", "tmin"}], ")"}], "/", "psampleno"}]}], 
              "}"}]}], "]"}]}]}], "\[IndentingNewLine]", "]"}], ";", 
        "\[IndentingNewLine]", 
        RowBox[{"Print", "[", 
         RowBox[{
         "\"\<Type \>\"", ",", "j", ",", 
          "\"\<: Data extraction finished!\>\""}], "]"}], ";", 
        "\[IndentingNewLine]", "\[IndentingNewLine]", 
        RowBox[{"plt1", "=", 
         RowBox[{"ListPlot", "[", 
          RowBox[{
           RowBox[{"Table", "[", 
            RowBox[{
             RowBox[{"Table", "[", 
              RowBox[{
               RowBox[{"{", 
                RowBox[{
                 RowBox[{
                  UnderoverscriptBox["\[Sum]", 
                   RowBox[{"j", "=", "1"}], "i"], 
                  RowBox[{
                   RowBox[{"dta0", "[", 
                    RowBox[{"[", "\[Tau]", "]"}], "]"}], "[", 
                   RowBox[{"[", "j", "]"}], "]"}]}], ",", 
                 RowBox[{"tmin", "+", 
                  RowBox[{
                   RowBox[{"(", 
                    RowBox[{"\[Tau]", "-", "1"}], ")"}], 
                   RowBox[{
                    RowBox[{"(", 
                    RowBox[{"tmax", "-", "tmin"}], ")"}], "/", 
                    "psampleno"}]}]}]}], "}"}], ",", 
               RowBox[{"{", 
                RowBox[{"\[Tau]", ",", "1", ",", 
                 RowBox[{"psampleno", "+", "1"}]}], "}"}]}], "]"}], ",", 
             RowBox[{"{", 
              RowBox[{"i", ",", "1", ",", "ino"}], "}"}]}], "]"}], ",", 
           RowBox[{"Joined", "\[Rule]", "True"}], ",", 
           RowBox[{"PlotRange", "\[Rule]", 
            RowBox[{"{", 
             RowBox[{
              RowBox[{"{", 
               RowBox[{"0.00000001", ",", "0.75"}], "}"}], ",", "Automatic"}],
              "}"}]}], ",", 
           RowBox[{"Frame", "\[Rule]", "True"}], ",", 
           RowBox[{"Evaluate", "[", "frameopt", "]"}], ",", 
           RowBox[{"AspectRatio", "\[Rule]", "1.2"}], ",", 
           RowBox[{"ImageSize", "\[Rule]", 
            RowBox[{"{", 
             RowBox[{"Automatic", ",", "250"}], "}"}]}], ",", 
           RowBox[{"PlotRangePadding", "\[Rule]", "None"}]}], "]"}]}], ";", 
        "\[IndentingNewLine]", 
        RowBox[{"plt2", "=", 
         RowBox[{"ListPlot", "[", 
          RowBox[{
           RowBox[{"Table", "[", 
            RowBox[{
             RowBox[{"Table", "[", 
              RowBox[{
               RowBox[{"{", 
                RowBox[{
                 RowBox[{"tmin", "+", 
                  RowBox[{
                   RowBox[{"(", 
                    RowBox[{"\[Tau]", "-", "1"}], ")"}], 
                   RowBox[{
                    RowBox[{"(", 
                    RowBox[{"tmax", "-", "tmin"}], ")"}], "/", 
                    "psampleno"}]}]}], ",", 
                 RowBox[{
                  UnderoverscriptBox["\[Sum]", 
                   RowBox[{"j", "=", "1"}], "i"], 
                  RowBox[{
                   RowBox[{"dta0", "[", 
                    RowBox[{"[", "\[Tau]", "]"}], "]"}], "[", 
                   RowBox[{"[", "j", "]"}], "]"}]}]}], "}"}], ",", 
               RowBox[{"{", 
                RowBox[{"\[Tau]", ",", "1", ",", 
                 RowBox[{"psampleno", "+", "1"}]}], "}"}]}], "]"}], ",", 
             RowBox[{"{", 
              RowBox[{"i", ",", "ino", ",", "ino"}], "}"}]}], "]"}], ",", 
           RowBox[{"Joined", "\[Rule]", "True"}], ",", 
           RowBox[{"PlotRange", "\[Rule]", 
            RowBox[{"{", 
             RowBox[{"Automatic", ",", 
              RowBox[{"{", 
               RowBox[{"0.00000001", ",", "0.75"}], "}"}]}], "}"}]}], ",", 
           RowBox[{"Frame", "\[Rule]", "True"}], ",", 
           RowBox[{"Evaluate", "[", "frameopt", "]"}], ",", 
           RowBox[{"AspectRatio", "\[Rule]", "1.2"}], ",", 
           RowBox[{"ImageSize", "\[Rule]", 
            RowBox[{"{", 
             RowBox[{"Automatic", ",", "250"}], "}"}]}], ",", 
           RowBox[{"PlotRangePadding", "\[Rule]", "None"}], ",", 
           RowBox[{"Filling", "\[Rule]", "Top"}]}], "]"}]}], ";"}], 
       "\[IndentingNewLine]", 
       RowBox[{"(*", " ", 
        RowBox[{
        "change", " ", "a", " ", "direction", " ", "of", " ", "plot"}], " ", 
        "*)"}], ";", "\[IndentingNewLine]", 
       RowBox[{"ref1", "=", 
        RowBox[{"MapAt", "[", 
         RowBox[{
          RowBox[{
           RowBox[{"GeometricTransformation", "[", 
            RowBox[{"#", ",", 
             RowBox[{"ReflectionTransform", "[", 
              RowBox[{"{", 
               RowBox[{
                RowBox[{"-", "1"}], ",", "1"}], "}"}], "]"}]}], "]"}], "&"}], 
          ",", "plt2", ",", 
          RowBox[{"{", "1", "}"}]}], "]"}]}], ";", "\[IndentingNewLine]", 
       RowBox[{"ref2", "=", 
        RowBox[{"Graphics", "[", 
         RowBox[{
          RowBox[{"ref1", "[", 
           RowBox[{"[", "1", "]"}], "]"}], ",", 
          RowBox[{"PlotRange", "\[Rule]", 
           RowBox[{"Reverse", "@", 
            RowBox[{"PlotRange", "[", "ref1", "]"}]}]}], ",", 
          RowBox[{"ref1", "[", 
           RowBox[{"[", "2", "]"}], "]"}]}], "]"}]}], ";", 
       "\[IndentingNewLine]", "\[IndentingNewLine]", 
       RowBox[{
        RowBox[{"ref1s", "[", "j", "]"}], "=", 
        RowBox[{"Show", "[", 
         RowBox[{"plt1", ",", "ref2"}], "]"}]}], ";", "\[IndentingNewLine]", 
       "\[IndentingNewLine]", 
       RowBox[{"dta1", "=", 
        RowBox[{"dta0", "/.", 
         RowBox[{
          RowBox[{"x_", "/;", 
           RowBox[{"x", ">", "pscale"}]}], "\[Rule]", "pscale"}]}]}], ";", 
       " ", 
       RowBox[{"(*", 
        RowBox[{
         RowBox[{"if", " ", "x", " ", "is", " ", "greater", " ", 
          RowBox[{"than", " ", "'"}], 
          RowBox[{"pscale", "'"}]}], ",", " ", 
         RowBox[{"it", " ", "is", " ", "replaced", " ", 
          RowBox[{"by", " ", "'"}], 
          RowBox[{"pscale", "'"}]}]}], " ", "*)"}], "\[IndentingNewLine]", 
       RowBox[{
        RowBox[{"apta", "[", "j", "]"}], "=", 
        RowBox[{"ArrayPlot", "[", 
         RowBox[{"dta1", ",", 
          RowBox[{"ColorFunction", "\[Rule]", 
           RowBox[{"(", 
            RowBox[{
             RowBox[{
              RowBox[{"ColorData", "[", 
               RowBox[{"{", 
                RowBox[{"\"\<LakeColors\>\"", ",", "\"\<Reverse\>\""}], "}"}],
                "]"}], "[", 
              RowBox[{"Rescale", "[", 
               RowBox[{"#", ",", 
                RowBox[{"{", 
                 RowBox[{
                  RowBox[{"-", "0.001"}], ",", "pscale"}], "}"}]}], "]"}], 
              "]"}], "&"}], ")"}]}], ",", 
          RowBox[{"ColorFunctionScaling", "\[Rule]", "False"}], ",", 
          RowBox[{"PlotRange", "\[Rule]", 
           RowBox[{"{", 
            RowBox[{
             RowBox[{"-", "0.001"}], ",", "pscale"}], "}"}]}], ",", 
          RowBox[{"PlotRangePadding", "\[Rule]", "None"}], ",", 
          RowBox[{"ClippingStyle", "\[Rule]", "Automatic"}], ",", 
          RowBox[{"AspectRatio", "\[Rule]", "1"}], ",", 
          RowBox[{"FrameTicks", "\[Rule]", 
           RowBox[{"{", 
            RowBox[{
             RowBox[{"{", 
              RowBox[{"(*", "newtickv", "*)"}], " ", 
              RowBox[{"None", ",", "None"}], "}"}], ",", 
             RowBox[{"{", 
              RowBox[{"(*", "newtickh", "*)"}], 
              RowBox[{"Automatic", ",", "None"}], "}"}]}], "}"}]}], ",", 
          RowBox[{"DataReversed", "\[Rule]", "True"}], ",", 
          RowBox[{"PlotLegends", "\[Rule]", "True"}], ",", 
          RowBox[{"Evaluate", "[", "frameopt", "]"}], ",", 
          RowBox[{"ImageSize", "\[Rule]", 
           RowBox[{"{", 
            RowBox[{"Automatic", ",", "242"}], "}"}]}]}], "]"}]}], ";", 
       "\[IndentingNewLine]", 
       RowBox[{"leg0", "=", 
        RowBox[{
         RowBox[{
          RowBox[{"apta", "[", "j", "]"}], "[", 
          RowBox[{"[", "2", "]"}], "]"}], "[", 
         RowBox[{"[", "1", "]"}], "]"}]}], ";", "\[IndentingNewLine]", 
       RowBox[{
        RowBox[{"leg1", "[", "j", "]"}], "=", 
        RowBox[{"Append", "[", 
         RowBox[{
          RowBox[{"leg0", "//.", 
           RowBox[{"{", 
            RowBox[{
             RowBox[{"360", "\[Rule]", "160"}], ",", " ", 
             RowBox[{
              RowBox[{"{", "}"}], "\[Rule]", 
              RowBox[{"Directive", "[", 
               RowBox[{"{", 
                RowBox[{"Black", ",", 
                 RowBox[{"FontFamily", "\[Rule]", "\"\<Times New Roman\>\""}],
                  ",", 
                 RowBox[{"FontSize", "\[Rule]", "11"}]}], "}"}], "]"}]}]}], 
            "}"}]}], ",", 
          RowBox[{"TicksStyle", "\[Rule]", 
           RowBox[{"Thickness", "[", "0.002", "]"}]}]}], "]"}]}], ";"}], 
      "\[IndentingNewLine]", "\[IndentingNewLine]", ",", 
      RowBox[{"{", 
       RowBox[{"j", ",", "1", ",", "2"}], "}"}]}], "\[IndentingNewLine]", 
     "]"}]}], ";"}], "\[IndentingNewLine]"}], "\[IndentingNewLine]", 
 RowBox[{
  RowBox[{
   RowBox[{"RADdraw", "[", 
    RowBox[{"ri_", ",", "minlog_"}], "]"}], ":=", 
   RowBox[{"Do", "[", "\[IndentingNewLine]", 
    RowBox[{"(*", " ", 
     RowBox[{
      RowBox[{"--", 
       RowBox[{"-", " ", "rank"}]}], "-", 
      RowBox[{"abundance", " ", "curves"}]}], " ", "*)"}], 
    "\[IndentingNewLine]", "\[IndentingNewLine]", 
    RowBox[{
     RowBox[{"grayco", "=", "0.5"}], ";", "\[IndentingNewLine]", 
     RowBox[{"sptopno", "=", "8"}], ";", "\[IndentingNewLine]", 
     "\[IndentingNewLine]", 
     RowBox[{"total", "=", 
      RowBox[{"Sum", "[", 
       RowBox[{
        RowBox[{"p", "[", "i", "]"}], ",", 
        RowBox[{"{", 
         RowBox[{"i", ",", "1", ",", "ino"}], "}"}]}], "]"}]}], ";", 
     "\[IndentingNewLine]", 
     RowBox[{"tas", "=", 
      RowBox[{"Sort", "[", 
       RowBox[{
        RowBox[{"Table", "[", 
         RowBox[{
          RowBox[{"{", 
           RowBox[{"i", ",", 
            RowBox[{
             RowBox[{"p", "[", "i", "]"}], "/", "total"}]}], "}"}], ",", 
          RowBox[{"{", 
           RowBox[{"i", ",", "1", ",", "ino"}], "}"}]}], "]"}], ",", 
        RowBox[{
         RowBox[{
          RowBox[{"#1", "[", 
           RowBox[{"[", "2", "]"}], "]"}], ">", 
          RowBox[{"#2", "[", 
           RowBox[{"[", "2", "]"}], "]"}]}], "&"}]}], "]"}]}], ";", 
     "\[IndentingNewLine]", 
     RowBox[{"tas2", "=", 
      RowBox[{
       RowBox[{"Split", "[", 
        RowBox[{"tas", ",", 
         RowBox[{
          RowBox[{
           RowBox[{"#2", "[", 
            RowBox[{"[", "2", "]"}], "]"}], ">", 
           SuperscriptBox["10", "minlog"]}], "&"}]}], "]"}], "[", 
       RowBox[{"[", "1", "]"}], "]"}]}], ";", "\[IndentingNewLine]", "\t", 
     RowBox[{"(*", " ", 
      RowBox[{
       RowBox[{"tas2", " ", "..."}], " ", 
       RowBox[{"(", 
        RowBox[{"competitiveness", ",", " ", "frequency"}], ")"}], " ", "in", 
       " ", "rank", " ", "order"}], " ", "*)"}], "\[IndentingNewLine]", 
     RowBox[{
      RowBox[{"tahist", "[", "ri", "]"}], "=", "tas2"}], ";", 
     "\[IndentingNewLine]", 
     RowBox[{"tas3", "=", 
      RowBox[{"Table", "[", 
       RowBox[{
        RowBox[{"{", 
         RowBox[{"i", ",", 
          RowBox[{"Log", "[", 
           RowBox[{"10", ",", 
            RowBox[{
             RowBox[{"tas2", "[", 
              RowBox[{"[", "i", "]"}], "]"}], "[", 
             RowBox[{"[", "2", "]"}], "]"}]}], "]"}]}], "}"}], ",", 
        RowBox[{"{", 
         RowBox[{"i", ",", "1", ",", 
          RowBox[{"Length", "[", "tas2", "]"}]}], "}"}]}], "]"}]}], ";", 
     "\[IndentingNewLine]", "\[IndentingNewLine]", 
     RowBox[{"spinita", "=", 
      RowBox[{"Table", "[", 
       RowBox[{
        RowBox[{"If", "[", 
         RowBox[{
          RowBox[{
           RowBox[{
            RowBox[{"inita", "[", 
             RowBox[{"[", 
              RowBox[{
               RowBox[{"tas2", "[", 
                RowBox[{"[", "i", "]"}], "]"}], "[", 
               RowBox[{"[", "1", "]"}], "]"}], "]"}], "]"}], "[", 
            RowBox[{"[", "2", "]"}], "]"}], "\[NotEqual]", "0"}], ",", 
          RowBox[{"tas3", "[", 
           RowBox[{"[", "i", "]"}], "]"}], ",", "Nothing"}], "]"}], ",", 
        RowBox[{"{", 
         RowBox[{"i", ",", "1", ",", 
          RowBox[{"Length", "[", "tas2", "]"}]}], "}"}]}], "]"}]}], ";", 
     "\[IndentingNewLine]", 
     RowBox[{"spnonta", "=", 
      RowBox[{"Table", "[", 
       RowBox[{
        RowBox[{"If", "[", 
         RowBox[{
          RowBox[{
           RowBox[{
            RowBox[{"inita", "[", 
             RowBox[{"[", 
              RowBox[{
               RowBox[{"tas2", "[", 
                RowBox[{"[", "i", "]"}], "]"}], "[", 
               RowBox[{"[", "1", "]"}], "]"}], "]"}], "]"}], "[", 
            RowBox[{"[", "2", "]"}], "]"}], "\[Equal]", "0"}], ",", 
          RowBox[{"tas3", "[", 
           RowBox[{"[", "i", "]"}], "]"}], ",", "Nothing"}], "]"}], ",", 
        RowBox[{"{", 
         RowBox[{"i", ",", "1", ",", 
          RowBox[{"Length", "[", "tas2", "]"}]}], "}"}]}], "]"}]}], ";", 
     "\[IndentingNewLine]", "\[IndentingNewLine]", 
     RowBox[{"spexist", "=", "0"}], ";", "\[IndentingNewLine]", 
     RowBox[{"For", "[", 
      RowBox[{
       RowBox[{"i", "=", "1"}], ",", 
       RowBox[{"i", "\[LessEqual]", "sptopno"}], ",", 
       RowBox[{"i", "++"}], ",", "\[IndentingNewLine]", 
       RowBox[{
        RowBox[{"sptopg", "=", 
         RowBox[{"Select", "[", 
          RowBox[{"tas2", ",", 
           RowBox[{
            RowBox[{"MemberQ", "[", 
             RowBox[{"#", ",", 
              RowBox[{
               RowBox[{
                RowBox[{"tahist", "[", "0", "]"}], "[", 
                RowBox[{"[", "i", "]"}], "]"}], "[", 
               RowBox[{"[", "1", "]"}], "]"}]}], "]"}], "&"}]}], "]"}]}], ";",
         "\[IndentingNewLine]", 
        RowBox[{"If", "[", 
         RowBox[{
          RowBox[{"UnsameQ", "[", 
           RowBox[{"sptopg", ",", 
            RowBox[{"{", "}"}]}], "]"}], ",", "\[IndentingNewLine]", 
          RowBox[{
           RowBox[{"spexist", "++"}], ";", "\[IndentingNewLine]", 
           RowBox[{"sptopposi", "=", 
            RowBox[{"Position", "[", 
             RowBox[{"tas2", ",", 
              RowBox[{
               RowBox[{"sptopg", "[", 
                RowBox[{"[", "1", "]"}], "]"}], "[", 
               RowBox[{"[", "1", "]"}], "]"}]}], "]"}]}], ";", 
           "\[IndentingNewLine]", 
           RowBox[{
            RowBox[{"sptop", "[", "spexist", "]"}], "=", 
            RowBox[{"If", "[", 
             RowBox[{
              RowBox[{"UnsameQ", "[", 
               RowBox[{"sptopposi", ",", 
                RowBox[{"{", "}"}]}], "]"}], ",", 
              RowBox[{
               RowBox[{"sptopposi", "[", 
                RowBox[{"[", "1", "]"}], "]"}], "[", 
               RowBox[{"[", "1", "]"}], "]"}], ",", "0"}], "]"}]}], ";"}]}], 
         "\[IndentingNewLine]", "]"}], ";"}]}], "\[IndentingNewLine]", "]"}], 
     ";", "\[IndentingNewLine]", 
     RowBox[{"spinitop", "=", 
      RowBox[{"Table", "[", 
       RowBox[{
        RowBox[{"If", "[", 
         RowBox[{
          RowBox[{
           RowBox[{"sptop", "[", "i", "]"}], "\[NotEqual]", "0"}], ",", 
          RowBox[{"{", 
           RowBox[{
            RowBox[{"sptop", "[", "i", "]"}], ",", 
            RowBox[{"Log", "[", 
             RowBox[{"10", ",", 
              RowBox[{
               RowBox[{"tas2", "[", 
                RowBox[{"[", 
                 RowBox[{"sptop", "[", "i", "]"}], "]"}], "]"}], "[", 
               RowBox[{"[", "2", "]"}], "]"}]}], "]"}]}], "}"}], ",", 
          "Nothing"}], "]"}], ",", 
        RowBox[{"{", 
         RowBox[{"i", ",", "1", ",", "spexist"}], "}"}]}], "]"}]}], ";", 
     "\[IndentingNewLine]", "\[IndentingNewLine]", 
     RowBox[{"For", "[", 
      RowBox[{
       RowBox[{"i", "=", "1"}], ",", 
       RowBox[{"i", "\[LessEqual]", 
        RowBox[{"Length", "[", "spinitop", "]"}]}], ",", 
       RowBox[{"i", "++"}], ",", "\[IndentingNewLine]", 
       RowBox[{
        RowBox[{"po", "=", 
         RowBox[{
          RowBox[{
           RowBox[{"Position", "[", 
            RowBox[{"spinita", ",", 
             RowBox[{"spinitop", "[", 
              RowBox[{"[", "i", "]"}], "]"}]}], "]"}], "[", 
           RowBox[{"[", "1", "]"}], "]"}], "[", 
          RowBox[{"[", "1", "]"}], "]"}]}], ";", "\[IndentingNewLine]", 
        RowBox[{"spinita", "=", 
         RowBox[{"Delete", "[", 
          RowBox[{"spinita", ",", "po"}], "]"}]}], ";"}]}], 
      "\[IndentingNewLine]", "]"}], ";", "\[IndentingNewLine]", 
     "\[IndentingNewLine]", 
     RowBox[{"Print", "[", 
      RowBox[{"\"\<Number of detectable species : \>\"", ",", 
       RowBox[{"Length", "[", "tas2", "]"}], ",", 
       "\"\<    Number of non-origina species : \>\"", ",", 
       RowBox[{"Length", "[", "spnonta", "]"}]}], "]"}], ";", 
     "\[IndentingNewLine]", "\[IndentingNewLine]", 
     RowBox[{"frtick", "=", 
      RowBox[{"{", 
       RowBox[{
        RowBox[{"FrameTicks", "\[Rule]", 
         RowBox[{"{", 
          RowBox[{
           RowBox[{"{", 
            RowBox[{
             RowBox[{
              RowBox[{
               RowBox[{"{", 
                RowBox[{"#", ",", 
                 RowBox[{"PaddedForm", "[", 
                  RowBox[{"#", ",", 
                   RowBox[{"{", 
                    RowBox[{"2", ",", "1"}], "}"}]}], "]"}]}], "}"}], "&"}], 
              " ", "/@", 
              RowBox[{"{", 
               RowBox[{
                RowBox[{"-", "7.0"}], ",", 
                RowBox[{"-", "6.0"}], ",", 
                RowBox[{"-", "5.0"}], ",", 
                RowBox[{"-", "4.0"}], ",", 
                RowBox[{"-", "3.0"}], ",", 
                RowBox[{"-", "2.0"}], ",", 
                RowBox[{"-", "1.0"}], ",", "0.0"}], "}"}]}], ",", 
             "Automatic"}], "}"}], ",", "Automatic"}], "}"}]}], ",", 
        RowBox[{"FrameTicksStyle", "\[Rule]", 
         RowBox[{"Directive", "[", 
          RowBox[{"{", 
           RowBox[{"Black", ",", 
            RowBox[{"FontFamily", "\[Rule]", "\"\<Times New Roman\>\""}], ",", 
            RowBox[{"FontSize", "\[Rule]", "12"}]}], "}"}], "]"}]}]}], 
       "}"}]}], ";", "\[IndentingNewLine]", "\[IndentingNewLine]", 
     RowBox[{"gts1", "=", 
      RowBox[{"ListPlot", "[", 
       RowBox[{"tas3", ",", 
        RowBox[{"PlotRange", "\[Rule]", 
         RowBox[{"{", 
          RowBox[{
           RowBox[{"{", 
            RowBox[{"0", ",", "ino"}], "}"}], ",", 
           RowBox[{"{", 
            RowBox[{
             RowBox[{"minlog", "-", "1"}], ",", "All"}], "}"}]}], "}"}]}], 
        ",", 
        RowBox[{"Joined", "\[Rule]", "True"}], ",", 
        RowBox[{"PlotStyle", "\[Rule]", "Gray"}], ",", 
        RowBox[{"Mesh", "\[Rule]", "None"}], ",", 
        RowBox[{"PlotStyle", "\[Rule]", 
         RowBox[{"{", 
          RowBox[{"GrayLevel", "[", "grayco", "]"}], "}"}]}], ",", 
        RowBox[{"Frame", "\[Rule]", "True"}], ",", 
        RowBox[{"PlotRangePadding", "\[Rule]", 
         RowBox[{"Scaled", "[", ".02", "]"}]}], ",", "frtick", ",", 
        RowBox[{"ImageSize", "\[Rule]", "280"}]}], "]"}]}], ";", 
     "\[IndentingNewLine]", 
     RowBox[{"gts2", "=", 
      RowBox[{"ListPlot", "[", 
       RowBox[{"spinita", ",", 
        RowBox[{"PlotRange", "\[Rule]", 
         RowBox[{"{", 
          RowBox[{
           RowBox[{"{", 
            RowBox[{"0", ",", "ino"}], "}"}], ",", 
           RowBox[{"{", 
            RowBox[{
             RowBox[{"minlog", "-", "1"}], ",", "All"}], "}"}]}], "}"}]}], 
        ",", 
        RowBox[{"Joined", "\[Rule]", "False"}], ",", 
        RowBox[{"PlotMarkers", "\[Rule]", 
         RowBox[{"Graphics", "[", 
          RowBox[{
           RowBox[{"{", 
            RowBox[{
             RowBox[{"GrayLevel", "[", "grayco", "]"}], ",", 
             RowBox[{"Thickness", "[", "0.1", "]"}], ",", 
             RowBox[{"Circle", "[", "]"}]}], "}"}], ",", 
           RowBox[{"ImageSize", "\[Rule]", "9"}]}], "]"}]}], ",", 
        RowBox[{"Frame", "\[Rule]", "True"}], ",", 
        RowBox[{"PlotRangePadding", "\[Rule]", 
         RowBox[{"Scaled", "[", ".02", "]"}]}], ",", "frtick", ",", 
        RowBox[{"ImageSize", "\[Rule]", "280"}]}], "]"}]}], ";", 
     "\[IndentingNewLine]", 
     RowBox[{"gts3", "=", 
      RowBox[{"ListPlot", "[", 
       RowBox[{"spnonta", ",", 
        RowBox[{"PlotRange", "\[Rule]", 
         RowBox[{"{", 
          RowBox[{
           RowBox[{"{", 
            RowBox[{"0", ",", "ino"}], "}"}], ",", 
           RowBox[{"{", 
            RowBox[{
             RowBox[{"minlog", "-", "1"}], ",", "All"}], "}"}]}], "}"}]}], 
        ",", 
        RowBox[{"Joined", "\[Rule]", "False"}], ",", 
        RowBox[{"PlotMarkers", "\[Rule]", 
         RowBox[{"Graphics", "[", 
          RowBox[{
           RowBox[{"{", 
            RowBox[{"Red", ",", 
             RowBox[{"Thickness", "[", "0.15", "]"}], ",", 
             RowBox[{"Circle", "[", "]"}]}], "}"}], ",", 
           RowBox[{"ImageSize", "\[Rule]", "9"}]}], "]"}]}], ",", 
        RowBox[{"Frame", "\[Rule]", "True"}], ",", 
        RowBox[{"PlotRangePadding", "\[Rule]", 
         RowBox[{"Scaled", "[", ".02", "]"}]}], ",", "frtick", ",", 
        RowBox[{"ImageSize", "\[Rule]", "280"}]}], "]"}]}], ";", 
     "\[IndentingNewLine]", 
     RowBox[{"gts4", "=", 
      RowBox[{"ListPlot", "[", 
       RowBox[{"spinitop", ",", 
        RowBox[{"PlotRange", "\[Rule]", 
         RowBox[{"{", 
          RowBox[{
           RowBox[{"{", 
            RowBox[{"0", ",", "ino"}], "}"}], ",", 
           RowBox[{"{", 
            RowBox[{
             RowBox[{"minlog", "-", "1"}], ",", "All"}], "}"}]}], "}"}]}], 
        ",", 
        RowBox[{"Joined", "\[Rule]", "False"}], ",", 
        RowBox[{"PlotMarkers", "\[Rule]", 
         RowBox[{"Graphics", "[", 
          RowBox[{
           RowBox[{"{", 
            RowBox[{
             RowBox[{"Lighter", "[", "Blue", "]"}], ",", 
             RowBox[{"Disk", "[", "]"}]}], "}"}], ",", 
           RowBox[{"ImageSize", "\[Rule]", "8"}]}], "]"}]}], ",", 
        RowBox[{"Frame", "\[Rule]", "True"}], ",", 
        RowBox[{"PlotRangePadding", "\[Rule]", 
         RowBox[{"Scaled", "[", ".02", "]"}]}], ",", "frtick", ",", 
        RowBox[{"ImageSize", "\[Rule]", "280"}]}], "]"}]}], ";", 
     "\[IndentingNewLine]", "\[IndentingNewLine]", 
     RowBox[{
      RowBox[{"gtts", "[", "ri", "]"}], "=", 
      RowBox[{"Show", "[", 
       RowBox[{"gts1", ",", "gts2", ",", "gts3", ",", "gts4", ",", 
        RowBox[{"FrameTicks", "\[Rule]", 
         RowBox[{"{", 
          RowBox[{
           RowBox[{"{", 
            RowBox[{"Automatic", ",", "None"}], "}"}], ",", 
           RowBox[{"{", 
            RowBox[{"None", ",", "None"}], "}"}]}], "}"}]}]}], "]"}]}], ";"}],
     "\[IndentingNewLine]", "]"}]}], ";"}]}], "Input",
 CellChangeTimes->{
  3.796964995405526*^9, {3.796965514908217*^9, 3.796965518274786*^9}, 
   3.79698084610919*^9, {3.7970675031841173`*^9, 3.7970675042859087`*^9}, {
   3.812847246069252*^9, 3.8128472505463343`*^9}, {3.8128511802777357`*^9, 
   3.812851182571126*^9}, 3.8130367649355297`*^9, {3.813627167230565*^9, 
   3.813627179277567*^9}, {3.813634482816505*^9, 3.81363448873271*^9}, {
   3.827889635582706*^9, 3.82788963558514*^9}, {3.830373437918305*^9, 
   3.83037349065266*^9}, 3.830373526540751*^9, {3.8303759650005827`*^9, 
   3.8303759954664907`*^9}, {3.8303762278012877`*^9, 3.830376231490552*^9}, {
   3.830376272910162*^9, 3.830376291266514*^9}, {3.830387828781106*^9, 
   3.830387878322482*^9}, {3.83038814146015*^9, 3.830388148614276*^9}, {
   3.8303892587460127`*^9, 3.830389281648781*^9}, {3.8303903651989193`*^9, 
   3.830390374736888*^9}, {3.830391001794509*^9, 3.830391001883679*^9}, {
   3.830391038576824*^9, 3.8303911947618856`*^9}, {3.830391300637679*^9, 
   3.830391340481122*^9}, {3.83039352356563*^9, 3.830393543675851*^9}, 
   3.830393610474506*^9, 3.830393827806334*^9, {3.830394226087677*^9, 
   3.830394332141158*^9}, 3.830394437413678*^9, {3.8303948341673517`*^9, 
   3.8303948438132143`*^9}, 3.830394894615612*^9, {3.8303949715567503`*^9, 
   3.8303949741416492`*^9}, 3.830395007375708*^9, {3.830395043327334*^9, 
   3.830395046339422*^9}, {3.8303953344832582`*^9, 3.830395339072104*^9}, {
   3.830395379883654*^9, 3.830395382716733*^9}, {3.830395453115005*^9, 
   3.8303954534951563`*^9}, 3.830395574332057*^9, 3.830395753598557*^9, {
   3.8303958696426907`*^9, 3.830395873150572*^9}, {3.830396000067432*^9, 
   3.83039607014436*^9}, {3.83039610166649*^9, 3.830396126932412*^9}, {
   3.8303962581610737`*^9, 3.830396262277027*^9}, {3.830407338551387*^9, 
   3.830407402517379*^9}, {3.830407438715798*^9, 3.83040744879354*^9}, 
   3.830829132674897*^9, {3.8308296696308393`*^9, 3.8308297503735723`*^9}, {
   3.830830075293991*^9, 3.830830107983123*^9}, {3.8308301561732073`*^9, 
   3.8308302595770817`*^9}, {3.830830524919168*^9, 3.830830558034669*^9}, {
   3.830830601884767*^9, 3.830830610862393*^9}, {3.830830681594256*^9, 
   3.830830740023485*^9}, {3.830830806864274*^9, 3.8308308109329557`*^9}, {
   3.830830845943405*^9, 3.830830888981732*^9}, {3.830831134709*^9, 
   3.8308311470601263`*^9}, {3.830831224209553*^9, 3.830831228323148*^9}, {
   3.8308314525630608`*^9, 3.830831496457384*^9}, {3.830831638038477*^9, 
   3.830831701033779*^9}, 3.830831736669422*^9, {3.830831806862554*^9, 
   3.83083183709893*^9}, {3.830831948218918*^9, 3.8308319518150682`*^9}, {
   3.8308320032258167`*^9, 3.830832083654014*^9}, {3.830832121112368*^9, 
   3.830832121517559*^9}, {3.830832276645568*^9, 3.830832284225176*^9}, {
   3.830832395933022*^9, 3.8308324141094713`*^9}, {3.830832453973159*^9, 
   3.830832463444758*^9}, {3.830832525089511*^9, 3.830832537643754*^9}, {
   3.830832573867161*^9, 3.830832626017481*^9}, 3.830835044583662*^9, {
   3.83083548528343*^9, 3.830835588124934*^9}, 3.8308356638939743`*^9, 
   3.8308358020350037`*^9, {3.8308359382184668`*^9, 3.830835939408042*^9}, {
   3.83083606904432*^9, 3.830836071425467*^9}, {3.830908822835972*^9, 
   3.830908940792164*^9}, {3.8309090537367573`*^9, 3.830909064036458*^9}, {
   3.8309095193531847`*^9, 3.83090956995763*^9}, {3.830920722723652*^9, 
   3.8309207341091022`*^9}, {3.830920768215461*^9, 3.830920784432745*^9}, {
   3.830921254279203*^9, 3.83092126464289*^9}, {3.830921298324359*^9, 
   3.830921346944577*^9}, 3.830921385324749*^9, {3.830921416328418*^9, 
   3.830921441074943*^9}, {3.830921481910191*^9, 3.8309216266838083`*^9}, {
   3.830921662615991*^9, 3.8309216731190987`*^9}, {3.8309217817641983`*^9, 
   3.830921826422946*^9}, {3.8309218848713207`*^9, 3.8309219087195683`*^9}, 
   3.8309219841336727`*^9, 3.830922016306212*^9, {3.8309229585265923`*^9, 
   3.8309229605035877`*^9}, {3.830923075311531*^9, 3.830923156969235*^9}, {
   3.830923193908887*^9, 3.830923233932254*^9}, {3.830923275418684*^9, 
   3.8309233359390383`*^9}, {3.8309233863804398`*^9, 3.830923398279757*^9}, {
   3.830923433537354*^9, 3.830923436595852*^9}, {3.830923530506833*^9, 
   3.8309235378370533`*^9}, {3.830923587493372*^9, 3.830923590424056*^9}, 
   3.8309236411043253`*^9, {3.830923685673582*^9, 3.830923687180867*^9}, 
   3.830923769299664*^9, 3.8309238070693617`*^9, 3.8309238382551622`*^9, 
   3.8309239774280167`*^9, {3.830924092147587*^9, 3.830924093563236*^9}, {
   3.830924129649177*^9, 3.830924130029085*^9}, {3.830924235550189*^9, 
   3.830924235929562*^9}, {3.830925740963976*^9, 3.830925754033966*^9}, {
   3.8309272197370768`*^9, 3.830927225022629*^9}, {3.830927307503481*^9, 
   3.830927307862955*^9}, {3.832638538144273*^9, 3.832638542259857*^9}},
 CellLabel->
  "In[196]:=",ExpressionUUID->"4e53e9b4-6b9c-46fe-930c-7240e4dfcdf1"],

Cell[CellGroupData[{

Cell[BoxData[
 RowBox[{"Graphics`PlotMarkers", "[", "]"}]], "Input",
 CellLabel->
  "In[201]:=",ExpressionUUID->"5b2e1241-52ec-4bb7-85bc-65b80dec0462"],

Cell[BoxData[
 RowBox[{"{", 
  RowBox[{
   RowBox[{"{", 
    RowBox[{"\<\"\[FilledCircle]\"\>", ",", "10.96`"}], "}"}], ",", 
   RowBox[{"{", 
    RowBox[{"\<\"\[FilledSquare]\"\>", ",", "8.96`"}], "}"}], ",", 
   RowBox[{"{", 
    RowBox[{"\<\"\[FilledDiamond]\"\>", ",", "10.88`"}], "}"}], ",", 
   RowBox[{"{", 
    RowBox[{"\<\"\[FilledUpTriangle]\"\>", ",", "10.24`"}], "}"}], ",", 
   RowBox[{"{", 
    RowBox[{"\<\"\[FilledDownTriangle]\"\>", ",", "10.24`"}], "}"}], ",", 
   RowBox[{"{", 
    RowBox[{"\<\"\[EmptyCircle]\"\>", ",", "10.24`"}], "}"}], ",", 
   RowBox[{"{", 
    RowBox[{"\<\"\[EmptySquare]\"\>", ",", "10.24`"}], "}"}], ",", 
   RowBox[{"{", 
    RowBox[{"\<\"\[EmptyDiamond]\"\>", ",", "10.24`"}], "}"}], ",", 
   RowBox[{"{", 
    RowBox[{"\<\"\[EmptyUpTriangle]\"\>", ",", "11.136`"}], "}"}], ",", 
   RowBox[{"{", 
    RowBox[{"\<\"\[EmptyDownTriangle]\"\>", ",", "11.136`"}], "}"}]}], 
  "}"}]], "Output",
 CellChangeTimes->{
  3.8303904300991983`*^9, 3.830391342106229*^9, 3.830393613215096*^9, 
   3.830393830942318*^9, 3.830394360760455*^9, 3.830394440641939*^9, 
   3.830394625058198*^9, 3.830394846281535*^9, 3.830394896130768*^9, 
   3.830394975142922*^9, 3.830395008929633*^9, 3.830395047498602*^9, 
   3.8303951888493757`*^9, 3.8303953403986273`*^9, 3.8303953839565353`*^9, 
   3.8303954549350443`*^9, 3.830395575317442*^9, 3.830395755155682*^9, 
   3.830395875183873*^9, 3.830396075807238*^9, {3.830396106468316*^9, 
   3.830396128784593*^9}, 3.8303962643777103`*^9, 3.830397519621318*^9, 
   3.830397739278829*^9, 3.830406370104987*^9, 3.830406416212488*^9, 
   3.830406504954378*^9, 3.8304068326146603`*^9, 3.830407406802456*^9, 
   3.8304074658905373`*^9, {3.830826452571184*^9, 3.830826461158804*^9}, 
   3.830827378507419*^9, 3.830827464855538*^9, 3.830829152719844*^9, 
   3.830829752008854*^9, 3.8308309648386087`*^9, 3.830831148730195*^9, 
   3.830831230083232*^9, 3.830831457407453*^9, 3.830831497449155*^9, 
   3.830831746650701*^9, 3.830831844143683*^9, 3.830831953920484*^9, 
   3.830832085134194*^9, 3.830832123239695*^9, 3.830832286009487*^9, 
   3.8308323980041943`*^9, 3.830832465511401*^9, 3.830832606395364*^9, 
   3.830832636659739*^9, 3.83083504564979*^9, {3.830835635408372*^9, 
   3.8308356648588333`*^9}, 3.830835813793489*^9, 3.83083595031884*^9, 
   3.8308360772663183`*^9, 3.8308371690583963`*^9, 3.83090551465317*^9, 
   3.8309093403816767`*^9, 3.830909384505795*^9, 3.83091046517205*^9, 
   3.830910504108849*^9, 3.83091492062737*^9, 3.830919860996521*^9, 
   3.8309237135525503`*^9, 3.830923978661272*^9, 3.830924131586177*^9, 
   3.8309242378671093`*^9, 3.8309257137710342`*^9, 3.8309257562182837`*^9, 
   3.830927266087085*^9, 3.8309273098440943`*^9, 3.830978894501265*^9, {
   3.8309789545900497`*^9, 3.830978980873619*^9}, 3.830979031776455*^9, 
   3.8309790944827337`*^9, 3.8309792151150312`*^9, 3.830979318982891*^9, 
   3.831084676498674*^9, 3.8310989458983097`*^9, {3.831099199553101*^9, 
   3.831099227628632*^9}, {3.831099266913628*^9, 3.831099293696712*^9}, 
   3.831099351046318*^9, 3.831099407614306*^9, 3.831099443836179*^9, 
   3.831099482197763*^9, 3.831099519140929*^9, 3.831149138536963*^9, 
   3.831172244768848*^9, 3.832638545463253*^9, 3.832708496560925*^9, 
   3.8327093323379498`*^9},
 CellLabel->
  "Out[201]=",ExpressionUUID->"94e4aa17-7ee1-4019-b38f-0a1ef19238c4"]
}, Open  ]],

Cell[CellGroupData[{

Cell[BoxData[
 RowBox[{
  RowBox[{"(*", " ", "Main", " ", "*)"}], "\[IndentingNewLine]", 
  "\[IndentingNewLine]", 
  RowBox[{
   RowBox[{
    RowBox[{"tmax0", "=", "100000"}], ";"}], " ", 
   RowBox[{"(*", " ", 
    RowBox[{"min", " ", "time", " ", "range", " ", "for", " ", "NDSolve"}], 
    " ", "*)"}], "\[IndentingNewLine]", 
   RowBox[{
    RowBox[{"tmin0", "=", "0"}], ";"}], " ", 
   RowBox[{"(*", " ", 
    RowBox[{"max", " ", "time", " ", "range", " ", "for", " ", "NDSolve"}], 
    " ", "*)"}], "\[IndentingNewLine]", 
   RowBox[{
    RowBox[{"tmaxr0", "=", "50000"}], ";"}], " ", 
   RowBox[{"(*", " ", 
    RowBox[{
    "max", " ", "time", " ", "for", " ", "determination", " ", "of", " ", 
     "p"}], " ", "*)"}], "\[IndentingNewLine]", 
   RowBox[{
    RowBox[{"tminr0", "=", "0"}], ";"}], " ", 
   RowBox[{"(*", " ", 
    RowBox[{
    "min", " ", "time", " ", "for", " ", "determination", " ", "of", " ", 
     "p"}], " ", "*)"}], "\[IndentingNewLine]", "\[IndentingNewLine]", 
   RowBox[{
    RowBox[{"tchange", "=", "10000"}], ";"}], "\[IndentingNewLine]", 
   "\[IndentingNewLine]", 
   RowBox[{
    RowBox[{"ctime", "=", 
     RowBox[{"Timing", "[", "\[IndentingNewLine]", 
      RowBox[{
       RowBox[{"calc", "[", 
        RowBox[{"q", ",", "m", ",", "tmin0", ",", "tmax0", ",", "tchange"}], 
        "]"}], ";", "\[IndentingNewLine]", 
       RowBox[{"gdraw", "[", 
        RowBox[{"tminr0", ",", "tmaxr0", ",", "tchange"}], "]"}], ";"}], 
      "\[IndentingNewLine]", "]"}]}], ";"}], "\[IndentingNewLine]", 
   RowBox[{
    RowBox[{"Print", "[", 
     RowBox[{"\"\<    --- Time for calculation : \>\"", ",", 
      RowBox[{"Style", "[", 
       RowBox[{
        RowBox[{"ctime", "[", 
         RowBox[{"[", "1", "]"}], "]"}], ",", 
        RowBox[{"FontColor", "\[Rule]", "Blue"}]}], "]"}], ",", 
      "\"\< sec\>\""}], "]"}], ";"}]}]}]], "Input",
 CellChangeTimes->{
  3.789944856965995*^9, {3.789953582182949*^9, 3.7899535901691008`*^9}, 
   3.789955780891453*^9, 3.789971523368677*^9, 3.789971599737039*^9, {
   3.7933319602201557`*^9, 3.793331961160138*^9}, {3.793400134601763*^9, 
   3.793400134734198*^9}, {3.793410327332574*^9, 3.793410407589485*^9}, {
   3.793423180793892*^9, 3.793423184033464*^9}, 3.793423313594111*^9, {
   3.793427135382846*^9, 3.793427145215217*^9}, 3.793427439275361*^9, {
   3.793430050660165*^9, 3.793430052726822*^9}, {3.793491380054594*^9, 
   3.7934913802984667`*^9}, 3.793492109941367*^9, 3.793495331963151*^9, {
   3.793495565269807*^9, 3.79349556542269*^9}, 3.793495968270591*^9, {
   3.7964358870009403`*^9, 3.796435890758399*^9}, {3.79644244158047*^9, 
   3.796442444240456*^9}, {3.79644671679255*^9, 3.796446721033634*^9}, {
   3.796457597606567*^9, 3.796457601487747*^9}, {3.79650742212523*^9, 
   3.796507537109179*^9}, 3.796507573550345*^9, 3.796509516338236*^9, {
   3.79651781464021*^9, 3.796517825787572*^9}, {3.796625992793847*^9, 
   3.7966260212133007`*^9}, {3.7966261915890293`*^9, 3.796626191890033*^9}, {
   3.7966262720745296`*^9, 3.796626272283647*^9}, {3.7966278251322947`*^9, 
   3.796627832305353*^9}, {3.796627945659793*^9, 3.7966279772624702`*^9}, {
   3.796628079429517*^9, 3.796628086819747*^9}, {3.796631780252836*^9, 
   3.796631791552309*^9}, {3.796638913907282*^9, 3.7966389280418167`*^9}, {
   3.796639858294992*^9, 3.7966398690588303`*^9}, {3.796692832010064*^9, 
   3.7966928417983847`*^9}, {3.7966929153060093`*^9, 3.796692975583784*^9}, {
   3.796693594032618*^9, 3.79669359874*^9}, {3.7966936412913313`*^9, 
   3.796693654790778*^9}, {3.796693697585096*^9, 3.796693700547834*^9}, {
   3.796693746703848*^9, 3.796693748280037*^9}, {3.796693919201008*^9, 
   3.7966939918196487`*^9}, {3.796694085275476*^9, 3.796694093692717*^9}, 
   3.796694680936242*^9, {3.796695778741117*^9, 3.796695801950275*^9}, 
   3.796696691377327*^9, {3.796697080609674*^9, 3.79669708536278*^9}, 
   3.796697174647841*^9, {3.796697290695321*^9, 3.796697294989957*^9}, {
   3.7968574370942574`*^9, 3.796857438705433*^9}, {3.796965018551469*^9, 
   3.7969650635754957`*^9}, {3.796966024591263*^9, 3.796966058265544*^9}, {
   3.796966152369969*^9, 3.796966164143743*^9}, 3.8032682163532953`*^9, {
   3.803268722362191*^9, 3.803268767335886*^9}, {3.803268813263687*^9, 
   3.803268814092016*^9}, {3.803268851783474*^9, 3.803268855829636*^9}, 
   3.803269031132556*^9, 3.803269065536573*^9, {3.8032691526788607`*^9, 
   3.803269158099072*^9}, {3.8032692077397137`*^9, 3.8032692124820642`*^9}, {
   3.803271438373013*^9, 3.803271467102796*^9}, {3.80327150447838*^9, 
   3.8032715081446447`*^9}, 3.803272627297914*^9, 3.803595610203126*^9, {
   3.812847504439891*^9, 3.8128475060116463`*^9}, 3.8176197679599648`*^9, {
   3.829352575956276*^9, 3.829352577124473*^9}, {3.8293526089351892`*^9, 
   3.8293526793771257`*^9}, {3.829353041870463*^9, 3.8293530421365147`*^9}, 
   3.829353869715233*^9, {3.8293543772038727`*^9, 3.829354418440061*^9}, {
   3.8293544723467073`*^9, 3.82935451273053*^9}, {3.829354559820944*^9, 
   3.8293545671530933`*^9}, {3.8293560619895563`*^9, 
   3.8293560622125463`*^9}, {3.8293570692723513`*^9, 
   3.8293570761999083`*^9}, {3.8293613271571617`*^9, 
   3.8293613567433853`*^9}, {3.829361429392396*^9, 3.8293614513711233`*^9}, {
   3.829361592526511*^9, 3.8293615939431*^9}, {3.8293679634264803`*^9, 
   3.829367965468687*^9}, {3.829368213893571*^9, 3.829368217042017*^9}, {
   3.82936850868476*^9, 3.8293685089078712`*^9}, {3.829370099526697*^9, 
   3.829370104699071*^9}, {3.829371143235318*^9, 3.8293711526378183`*^9}, {
   3.830373560981812*^9, 3.830373578439701*^9}, 3.8303860559118567`*^9, 
   3.8303860982512207`*^9, {3.830388083165271*^9, 3.83038809241089*^9}, {
   3.8303881251351347`*^9, 3.830388132773951*^9}, {3.830979183406404*^9, 
   3.830979191909399*^9}, {3.831149259024935*^9, 3.831149266000025*^9}, {
   3.83117232486779*^9, 3.8311723304254723`*^9}, {3.831172365970065*^9, 
   3.831172366711192*^9}, {3.8311724102491837`*^9, 3.831172517818898*^9}},
 CellLabel->
  "In[202]:=",ExpressionUUID->"59a8bb96-3908-4f2f-9ad2-f08602c0c17c"],

Cell[CellGroupData[{

Cell[BoxData["\<\"NDSolve finished!\"\>"], "Print",
 CellChangeTimes->{
  3.81284728683358*^9, 3.812847507447816*^9, 3.81284947961242*^9, 
   3.812855052814437*^9, 3.812856395781562*^9, 3.8128565833426437`*^9, 
   3.8128566701008177`*^9, 3.81285694372497*^9, 3.812857093377508*^9, 
   3.8128660013283863`*^9, 3.8128660658942013`*^9, 3.812866130428019*^9, 
   3.8128661857434673`*^9, 3.812866234389511*^9, 3.812866293549939*^9, 
   3.81286634549853*^9, 3.8128663932207623`*^9, 3.812866446702498*^9, 
   3.812866502584771*^9, 3.8128665520154247`*^9, 3.812866605014955*^9, 
   3.812866660695952*^9, 3.8128668299404697`*^9, 3.813015100199708*^9, 
   3.813036837258725*^9, 3.813627451576538*^9, 3.8136276148501787`*^9, 
   3.813628642921639*^9, 3.813629586254786*^9, 3.813629827673017*^9, 
   3.813629923727579*^9, 3.813630017875773*^9, 3.8136301296807423`*^9, 
   3.813630225725335*^9, 3.813630323621992*^9, 3.813630430068285*^9, 
   3.813630660000718*^9, 3.8136307838288403`*^9, 3.813630886808756*^9, 
   3.813630993509225*^9, 3.813631211005209*^9, 3.813631305355294*^9, 
   3.8136313983058777`*^9, 3.8136315174982843`*^9, 3.813631637260757*^9, 
   3.813631751503894*^9, 3.8136446524679413`*^9, 3.8136448725625*^9, 
   3.813645394581668*^9, 3.813646090078025*^9, 3.813646193285602*^9, 
   3.813646335508519*^9, 3.817619839395681*^9, 3.819331360774349*^9, 
   3.827889694976062*^9, 3.829352724382592*^9, 3.829353084729216*^9, 
   3.8293538762104397`*^9, 3.829354051651058*^9, 3.829354276053371*^9, 
   3.829354358877372*^9, 3.82935439976579*^9, {3.82935446290272*^9, 
   3.8293545144668703`*^9}, 3.8293545699644327`*^9, 3.8293557808817663`*^9, 
   3.82935587501551*^9, 3.829356149011839*^9, 3.829357078354762*^9, 
   3.829361399655802*^9, {3.8293614367761593`*^9, 3.82936145262731*^9}, 
   3.82936163575667*^9, 3.829361835376178*^9, 3.829368003324863*^9, 
   3.829368146231257*^9, 3.829368260247326*^9, 3.829368550744473*^9, 
   3.829369464881982*^9, 3.829370106965987*^9, 3.8293710269329643`*^9, 
   3.829371237046114*^9, 3.829371322835107*^9, 3.829371390261932*^9, 
   3.829371502388597*^9, 3.8293717202357616`*^9, 3.829371781838374*^9, 
   3.8297046423201323`*^9, 3.830292877021875*^9, 3.8302932481749573`*^9, 
   3.830293326492288*^9, 3.830374060532597*^9, 3.830374412134633*^9, 
   3.8303748389918003`*^9, 3.830375605163032*^9, 3.83037650293077*^9, 
   3.830380541435342*^9, 3.83038615380241*^9, 3.83038628921978*^9, 
   3.8303866140652437`*^9, {3.8303867268178596`*^9, 3.8303867554174967`*^9}, 
   3.830386871612421*^9, 3.830387415500514*^9, 3.830387456285021*^9, 
   3.8303878832334137`*^9, 3.83038815059711*^9, 3.830388452326539*^9, 
   3.830388521163642*^9, 3.830388569590023*^9, 3.8303888598061047`*^9, 
   3.830388899604932*^9, {3.830389265949873*^9, 3.830389286730858*^9}, 
   3.830391342498851*^9, 3.830393613598831*^9, 3.8303938313388147`*^9, 
   3.830394361190258*^9, 3.830394441057748*^9, 3.830394625496339*^9, 
   3.830394846691979*^9, 3.8303948965536833`*^9, 3.830394975562046*^9, 
   3.830395009358015*^9, 3.8303950479176407`*^9, 3.830395189274424*^9, 
   3.830395340815905*^9, 3.830395384383411*^9, 3.830395455355858*^9, 
   3.830395575729906*^9, 3.8303957555730124`*^9, 3.830395875600937*^9, 
   3.830396076213417*^9, {3.830396106884345*^9, 3.8303961292030478`*^9}, 
   3.830396264807456*^9, 3.830397520050765*^9, 3.830397739708148*^9, 
   3.830406370528295*^9, 3.830406416625443*^9, 3.830406505379146*^9, 
   3.830406833021991*^9, 3.830407407210334*^9, 3.830407466306815*^9, {
   3.830826453015463*^9, 3.8308264616026697`*^9}, 3.830827378969038*^9, 
   3.830827465315488*^9, 3.830829153168647*^9, 3.8308297524523563`*^9, 
   3.83083096527807*^9, 3.8308311491658897`*^9, 3.8308312305296917`*^9, 
   3.83083145785513*^9, 3.830831497917315*^9, 3.830831747131381*^9, 
   3.830831844597516*^9, 3.830831954379641*^9, 3.830832085608202*^9, 
   3.830832123716502*^9, 3.830832286488744*^9, 3.830832398468898*^9, 
   3.830832465995154*^9, 3.830832606864973*^9, 3.8308326371319036`*^9, 
   3.830835046151547*^9, {3.830835635962936*^9, 3.830835665321885*^9}, 
   3.83083581425416*^9, 3.830835950765682*^9, 3.830836077709258*^9, 
   3.8308371695146427`*^9, 3.830905515116334*^9, 3.8309093416162043`*^9, 
   3.830909385226022*^9, 3.830909534647263*^9, 3.8309095831871634`*^9, 
   3.830910469777053*^9, 3.830910504862261*^9, 3.8309149213138638`*^9, 
   3.830919861706787*^9, 3.8309219881639423`*^9, 3.8309237142638283`*^9, 
   3.8309239794118013`*^9, 3.830924132299247*^9, 3.83092423859481*^9, 
   3.830925714505548*^9, 3.830925756940291*^9, 3.830927266847541*^9, 
   3.830927310618134*^9, 3.8309788951176653`*^9, {3.8309789552197*^9, 
   3.830978981517241*^9}, 3.830979032442037*^9, 3.830979095125677*^9, 
   3.8309792157576227`*^9, 3.830979319628388*^9, 3.8310846771679173`*^9, 
   3.8310989465043917`*^9, {3.831099200295315*^9, 3.831099228355431*^9}, {
   3.831099267631525*^9, 3.831099294499004*^9}, 3.831099351749557*^9, 
   3.831099408325132*^9, 3.831099444604876*^9, 3.831099482931131*^9, 
   3.8310995198800077`*^9, 3.831149139258704*^9, 3.831149267574201*^9, 
   3.831172245445365*^9, {3.831172506672123*^9, 3.8311725208399963`*^9}, 
   3.832638546169209*^9, 3.832708497272234*^9, 3.832709333030538*^9},
 CellLabel->
  "\:8a55\:4fa1\:4e2d\:ff1aIn[202]:=",ExpressionUUID->"3b4cc3bb-de29-417a-\
9471-b687d06a9e4c"],

Cell[BoxData[
 InterpretationBox[
  RowBox[{"\<\"Type \"\>", "\[InvisibleSpace]", "1", 
   "\[InvisibleSpace]", "\<\": Data extraction finished!\"\>"}],
  SequenceForm["Type ", 1, ": Data extraction finished!"],
  Editable->False]], "Print",
 CellChangeTimes->{
  3.81284728683358*^9, 3.812847507447816*^9, 3.81284947961242*^9, 
   3.812855052814437*^9, 3.812856395781562*^9, 3.8128565833426437`*^9, 
   3.8128566701008177`*^9, 3.81285694372497*^9, 3.812857093377508*^9, 
   3.8128660013283863`*^9, 3.8128660658942013`*^9, 3.812866130428019*^9, 
   3.8128661857434673`*^9, 3.812866234389511*^9, 3.812866293549939*^9, 
   3.81286634549853*^9, 3.8128663932207623`*^9, 3.812866446702498*^9, 
   3.812866502584771*^9, 3.8128665520154247`*^9, 3.812866605014955*^9, 
   3.812866660695952*^9, 3.8128668299404697`*^9, 3.813015100199708*^9, 
   3.813036837258725*^9, 3.813627451576538*^9, 3.8136276148501787`*^9, 
   3.813628642921639*^9, 3.813629586254786*^9, 3.813629827673017*^9, 
   3.813629923727579*^9, 3.813630017875773*^9, 3.8136301296807423`*^9, 
   3.813630225725335*^9, 3.813630323621992*^9, 3.813630430068285*^9, 
   3.813630660000718*^9, 3.8136307838288403`*^9, 3.813630886808756*^9, 
   3.813630993509225*^9, 3.813631211005209*^9, 3.813631305355294*^9, 
   3.8136313983058777`*^9, 3.8136315174982843`*^9, 3.813631637260757*^9, 
   3.813631751503894*^9, 3.8136446524679413`*^9, 3.8136448725625*^9, 
   3.813645394581668*^9, 3.813646090078025*^9, 3.813646193285602*^9, 
   3.813646335508519*^9, 3.817619839395681*^9, 3.819331360774349*^9, 
   3.827889694976062*^9, 3.829352724382592*^9, 3.829353084729216*^9, 
   3.8293538762104397`*^9, 3.829354051651058*^9, 3.829354276053371*^9, 
   3.829354358877372*^9, 3.82935439976579*^9, {3.82935446290272*^9, 
   3.8293545144668703`*^9}, 3.8293545699644327`*^9, 3.8293557808817663`*^9, 
   3.82935587501551*^9, 3.829356149011839*^9, 3.829357078354762*^9, 
   3.829361399655802*^9, {3.8293614367761593`*^9, 3.82936145262731*^9}, 
   3.82936163575667*^9, 3.829361835376178*^9, 3.829368003324863*^9, 
   3.829368146231257*^9, 3.829368260247326*^9, 3.829368550744473*^9, 
   3.829369464881982*^9, 3.829370106965987*^9, 3.8293710269329643`*^9, 
   3.829371237046114*^9, 3.829371322835107*^9, 3.829371390261932*^9, 
   3.829371502388597*^9, 3.8293717202357616`*^9, 3.829371781838374*^9, 
   3.8297046423201323`*^9, 3.830292877021875*^9, 3.8302932481749573`*^9, 
   3.830293326492288*^9, 3.830374060532597*^9, 3.830374412134633*^9, 
   3.8303748389918003`*^9, 3.830375605163032*^9, 3.83037650293077*^9, 
   3.830380541435342*^9, 3.83038615380241*^9, 3.83038628921978*^9, 
   3.8303866140652437`*^9, {3.8303867268178596`*^9, 3.8303867554174967`*^9}, 
   3.830386871612421*^9, 3.830387415500514*^9, 3.830387456285021*^9, 
   3.8303878832334137`*^9, 3.83038815059711*^9, 3.830388452326539*^9, 
   3.830388521163642*^9, 3.830388569590023*^9, 3.8303888598061047`*^9, 
   3.830388899604932*^9, {3.830389265949873*^9, 3.830389286730858*^9}, 
   3.830391342498851*^9, 3.830393613598831*^9, 3.8303938313388147`*^9, 
   3.830394361190258*^9, 3.830394441057748*^9, 3.830394625496339*^9, 
   3.830394846691979*^9, 3.8303948965536833`*^9, 3.830394975562046*^9, 
   3.830395009358015*^9, 3.8303950479176407`*^9, 3.830395189274424*^9, 
   3.830395340815905*^9, 3.830395384383411*^9, 3.830395455355858*^9, 
   3.830395575729906*^9, 3.8303957555730124`*^9, 3.830395875600937*^9, 
   3.830396076213417*^9, {3.830396106884345*^9, 3.8303961292030478`*^9}, 
   3.830396264807456*^9, 3.830397520050765*^9, 3.830397739708148*^9, 
   3.830406370528295*^9, 3.830406416625443*^9, 3.830406505379146*^9, 
   3.830406833021991*^9, 3.830407407210334*^9, 3.830407466306815*^9, {
   3.830826453015463*^9, 3.8308264616026697`*^9}, 3.830827378969038*^9, 
   3.830827465315488*^9, 3.830829153168647*^9, 3.8308297524523563`*^9, 
   3.83083096527807*^9, 3.8308311491658897`*^9, 3.8308312305296917`*^9, 
   3.83083145785513*^9, 3.830831497917315*^9, 3.830831747131381*^9, 
   3.830831844597516*^9, 3.830831954379641*^9, 3.830832085608202*^9, 
   3.830832123716502*^9, 3.830832286488744*^9, 3.830832398468898*^9, 
   3.830832465995154*^9, 3.830832606864973*^9, 3.8308326371319036`*^9, 
   3.830835046151547*^9, {3.830835635962936*^9, 3.830835665321885*^9}, 
   3.83083581425416*^9, 3.830835950765682*^9, 3.830836077709258*^9, 
   3.8308371695146427`*^9, 3.830905515116334*^9, 3.8309093416162043`*^9, 
   3.830909385226022*^9, 3.830909534647263*^9, 3.8309095831871634`*^9, 
   3.830910469777053*^9, 3.830910504862261*^9, 3.8309149213138638`*^9, 
   3.830919861706787*^9, 3.8309219881639423`*^9, 3.8309237142638283`*^9, 
   3.8309239794118013`*^9, 3.830924132299247*^9, 3.83092423859481*^9, 
   3.830925714505548*^9, 3.830925756940291*^9, 3.830927266847541*^9, 
   3.830927310618134*^9, 3.8309788951176653`*^9, {3.8309789552197*^9, 
   3.830978981517241*^9}, 3.830979032442037*^9, 3.830979095125677*^9, 
   3.8309792157576227`*^9, 3.830979319628388*^9, 3.8310846771679173`*^9, 
   3.8310989465043917`*^9, {3.831099200295315*^9, 3.831099228355431*^9}, {
   3.831099267631525*^9, 3.831099294499004*^9}, 3.831099351749557*^9, 
   3.831099408325132*^9, 3.831099444604876*^9, 3.831099482931131*^9, 
   3.8310995198800077`*^9, 3.831149139258704*^9, 3.831149267574201*^9, 
   3.831172245445365*^9, {3.831172506672123*^9, 3.8311725208399963`*^9}, 
   3.832638546169209*^9, 3.832708497272234*^9, 3.832709333112795*^9},
 CellLabel->
  "\:8a55\:4fa1\:4e2d\:ff1aIn[202]:=",ExpressionUUID->"b50fe022-5ad8-419f-\
a2a8-3c8993a560fb"],

Cell[BoxData[
 InterpretationBox[
  RowBox[{"\<\"Type \"\>", "\[InvisibleSpace]", "2", 
   "\[InvisibleSpace]", "\<\": Data extraction finished!\"\>"}],
  SequenceForm["Type ", 2, ": Data extraction finished!"],
  Editable->False]], "Print",
 CellChangeTimes->{
  3.81284728683358*^9, 3.812847507447816*^9, 3.81284947961242*^9, 
   3.812855052814437*^9, 3.812856395781562*^9, 3.8128565833426437`*^9, 
   3.8128566701008177`*^9, 3.81285694372497*^9, 3.812857093377508*^9, 
   3.8128660013283863`*^9, 3.8128660658942013`*^9, 3.812866130428019*^9, 
   3.8128661857434673`*^9, 3.812866234389511*^9, 3.812866293549939*^9, 
   3.81286634549853*^9, 3.8128663932207623`*^9, 3.812866446702498*^9, 
   3.812866502584771*^9, 3.8128665520154247`*^9, 3.812866605014955*^9, 
   3.812866660695952*^9, 3.8128668299404697`*^9, 3.813015100199708*^9, 
   3.813036837258725*^9, 3.813627451576538*^9, 3.8136276148501787`*^9, 
   3.813628642921639*^9, 3.813629586254786*^9, 3.813629827673017*^9, 
   3.813629923727579*^9, 3.813630017875773*^9, 3.8136301296807423`*^9, 
   3.813630225725335*^9, 3.813630323621992*^9, 3.813630430068285*^9, 
   3.813630660000718*^9, 3.8136307838288403`*^9, 3.813630886808756*^9, 
   3.813630993509225*^9, 3.813631211005209*^9, 3.813631305355294*^9, 
   3.8136313983058777`*^9, 3.8136315174982843`*^9, 3.813631637260757*^9, 
   3.813631751503894*^9, 3.8136446524679413`*^9, 3.8136448725625*^9, 
   3.813645394581668*^9, 3.813646090078025*^9, 3.813646193285602*^9, 
   3.813646335508519*^9, 3.817619839395681*^9, 3.819331360774349*^9, 
   3.827889694976062*^9, 3.829352724382592*^9, 3.829353084729216*^9, 
   3.8293538762104397`*^9, 3.829354051651058*^9, 3.829354276053371*^9, 
   3.829354358877372*^9, 3.82935439976579*^9, {3.82935446290272*^9, 
   3.8293545144668703`*^9}, 3.8293545699644327`*^9, 3.8293557808817663`*^9, 
   3.82935587501551*^9, 3.829356149011839*^9, 3.829357078354762*^9, 
   3.829361399655802*^9, {3.8293614367761593`*^9, 3.82936145262731*^9}, 
   3.82936163575667*^9, 3.829361835376178*^9, 3.829368003324863*^9, 
   3.829368146231257*^9, 3.829368260247326*^9, 3.829368550744473*^9, 
   3.829369464881982*^9, 3.829370106965987*^9, 3.8293710269329643`*^9, 
   3.829371237046114*^9, 3.829371322835107*^9, 3.829371390261932*^9, 
   3.829371502388597*^9, 3.8293717202357616`*^9, 3.829371781838374*^9, 
   3.8297046423201323`*^9, 3.830292877021875*^9, 3.8302932481749573`*^9, 
   3.830293326492288*^9, 3.830374060532597*^9, 3.830374412134633*^9, 
   3.8303748389918003`*^9, 3.830375605163032*^9, 3.83037650293077*^9, 
   3.830380541435342*^9, 3.83038615380241*^9, 3.83038628921978*^9, 
   3.8303866140652437`*^9, {3.8303867268178596`*^9, 3.8303867554174967`*^9}, 
   3.830386871612421*^9, 3.830387415500514*^9, 3.830387456285021*^9, 
   3.8303878832334137`*^9, 3.83038815059711*^9, 3.830388452326539*^9, 
   3.830388521163642*^9, 3.830388569590023*^9, 3.8303888598061047`*^9, 
   3.830388899604932*^9, {3.830389265949873*^9, 3.830389286730858*^9}, 
   3.830391342498851*^9, 3.830393613598831*^9, 3.8303938313388147`*^9, 
   3.830394361190258*^9, 3.830394441057748*^9, 3.830394625496339*^9, 
   3.830394846691979*^9, 3.8303948965536833`*^9, 3.830394975562046*^9, 
   3.830395009358015*^9, 3.8303950479176407`*^9, 3.830395189274424*^9, 
   3.830395340815905*^9, 3.830395384383411*^9, 3.830395455355858*^9, 
   3.830395575729906*^9, 3.8303957555730124`*^9, 3.830395875600937*^9, 
   3.830396076213417*^9, {3.830396106884345*^9, 3.8303961292030478`*^9}, 
   3.830396264807456*^9, 3.830397520050765*^9, 3.830397739708148*^9, 
   3.830406370528295*^9, 3.830406416625443*^9, 3.830406505379146*^9, 
   3.830406833021991*^9, 3.830407407210334*^9, 3.830407466306815*^9, {
   3.830826453015463*^9, 3.8308264616026697`*^9}, 3.830827378969038*^9, 
   3.830827465315488*^9, 3.830829153168647*^9, 3.8308297524523563`*^9, 
   3.83083096527807*^9, 3.8308311491658897`*^9, 3.8308312305296917`*^9, 
   3.83083145785513*^9, 3.830831497917315*^9, 3.830831747131381*^9, 
   3.830831844597516*^9, 3.830831954379641*^9, 3.830832085608202*^9, 
   3.830832123716502*^9, 3.830832286488744*^9, 3.830832398468898*^9, 
   3.830832465995154*^9, 3.830832606864973*^9, 3.8308326371319036`*^9, 
   3.830835046151547*^9, {3.830835635962936*^9, 3.830835665321885*^9}, 
   3.83083581425416*^9, 3.830835950765682*^9, 3.830836077709258*^9, 
   3.8308371695146427`*^9, 3.830905515116334*^9, 3.8309093416162043`*^9, 
   3.830909385226022*^9, 3.830909534647263*^9, 3.8309095831871634`*^9, 
   3.830910469777053*^9, 3.830910504862261*^9, 3.8309149213138638`*^9, 
   3.830919861706787*^9, 3.8309219881639423`*^9, 3.8309237142638283`*^9, 
   3.8309239794118013`*^9, 3.830924132299247*^9, 3.83092423859481*^9, 
   3.830925714505548*^9, 3.830925756940291*^9, 3.830927266847541*^9, 
   3.830927310618134*^9, 3.8309788951176653`*^9, {3.8309789552197*^9, 
   3.830978981517241*^9}, 3.830979032442037*^9, 3.830979095125677*^9, 
   3.8309792157576227`*^9, 3.830979319628388*^9, 3.8310846771679173`*^9, 
   3.8310989465043917`*^9, {3.831099200295315*^9, 3.831099228355431*^9}, {
   3.831099267631525*^9, 3.831099294499004*^9}, 3.831099351749557*^9, 
   3.831099408325132*^9, 3.831099444604876*^9, 3.831099482931131*^9, 
   3.8310995198800077`*^9, 3.831149139258704*^9, 3.831149267574201*^9, 
   3.831172245445365*^9, {3.831172506672123*^9, 3.8311725208399963`*^9}, 
   3.832638546169209*^9, 3.832708497272234*^9, 3.832709335635314*^9},
 CellLabel->
  "\:8a55\:4fa1\:4e2d\:ff1aIn[202]:=",ExpressionUUID->"391d00e5-faaf-4d4f-\
8a54-88568617396a"],

Cell[BoxData[
 InterpretationBox[
  RowBox[{"\<\"    --- Time for calculation : \"\>", "\[InvisibleSpace]", 
   StyleBox["62.195356`",
    StripOnInput->False,
    FontColor->RGBColor[0, 0, 1]], "\[InvisibleSpace]", "\<\" sec\"\>"}],
  SequenceForm["    --- Time for calculation : ", 
   Style[62.195356, FontColor -> RGBColor[0, 0, 1]], " sec"],
  Editable->False]], "Print",
 CellChangeTimes->{
  3.81284728683358*^9, 3.812847507447816*^9, 3.81284947961242*^9, 
   3.812855052814437*^9, 3.812856395781562*^9, 3.8128565833426437`*^9, 
   3.8128566701008177`*^9, 3.81285694372497*^9, 3.812857093377508*^9, 
   3.8128660013283863`*^9, 3.8128660658942013`*^9, 3.812866130428019*^9, 
   3.8128661857434673`*^9, 3.812866234389511*^9, 3.812866293549939*^9, 
   3.81286634549853*^9, 3.8128663932207623`*^9, 3.812866446702498*^9, 
   3.812866502584771*^9, 3.8128665520154247`*^9, 3.812866605014955*^9, 
   3.812866660695952*^9, 3.8128668299404697`*^9, 3.813015100199708*^9, 
   3.813036837258725*^9, 3.813627451576538*^9, 3.8136276148501787`*^9, 
   3.813628642921639*^9, 3.813629586254786*^9, 3.813629827673017*^9, 
   3.813629923727579*^9, 3.813630017875773*^9, 3.8136301296807423`*^9, 
   3.813630225725335*^9, 3.813630323621992*^9, 3.813630430068285*^9, 
   3.813630660000718*^9, 3.8136307838288403`*^9, 3.813630886808756*^9, 
   3.813630993509225*^9, 3.813631211005209*^9, 3.813631305355294*^9, 
   3.8136313983058777`*^9, 3.8136315174982843`*^9, 3.813631637260757*^9, 
   3.813631751503894*^9, 3.8136446524679413`*^9, 3.8136448725625*^9, 
   3.813645394581668*^9, 3.813646090078025*^9, 3.813646193285602*^9, 
   3.813646335508519*^9, 3.817619839395681*^9, 3.819331360774349*^9, 
   3.827889694976062*^9, 3.829352724382592*^9, 3.829353084729216*^9, 
   3.8293538762104397`*^9, 3.829354051651058*^9, 3.829354276053371*^9, 
   3.829354358877372*^9, 3.82935439976579*^9, {3.82935446290272*^9, 
   3.8293545144668703`*^9}, 3.8293545699644327`*^9, 3.8293557808817663`*^9, 
   3.82935587501551*^9, 3.829356149011839*^9, 3.829357078354762*^9, 
   3.829361399655802*^9, {3.8293614367761593`*^9, 3.82936145262731*^9}, 
   3.82936163575667*^9, 3.829361835376178*^9, 3.829368003324863*^9, 
   3.829368146231257*^9, 3.829368260247326*^9, 3.829368550744473*^9, 
   3.829369464881982*^9, 3.829370106965987*^9, 3.8293710269329643`*^9, 
   3.829371237046114*^9, 3.829371322835107*^9, 3.829371390261932*^9, 
   3.829371502388597*^9, 3.8293717202357616`*^9, 3.829371781838374*^9, 
   3.8297046423201323`*^9, 3.830292877021875*^9, 3.8302932481749573`*^9, 
   3.830293326492288*^9, 3.830374060532597*^9, 3.830374412134633*^9, 
   3.8303748389918003`*^9, 3.830375605163032*^9, 3.83037650293077*^9, 
   3.830380541435342*^9, 3.83038615380241*^9, 3.83038628921978*^9, 
   3.8303866140652437`*^9, {3.8303867268178596`*^9, 3.8303867554174967`*^9}, 
   3.830386871612421*^9, 3.830387415500514*^9, 3.830387456285021*^9, 
   3.8303878832334137`*^9, 3.83038815059711*^9, 3.830388452326539*^9, 
   3.830388521163642*^9, 3.830388569590023*^9, 3.8303888598061047`*^9, 
   3.830388899604932*^9, {3.830389265949873*^9, 3.830389286730858*^9}, 
   3.830391342498851*^9, 3.830393613598831*^9, 3.8303938313388147`*^9, 
   3.830394361190258*^9, 3.830394441057748*^9, 3.830394625496339*^9, 
   3.830394846691979*^9, 3.8303948965536833`*^9, 3.830394975562046*^9, 
   3.830395009358015*^9, 3.8303950479176407`*^9, 3.830395189274424*^9, 
   3.830395340815905*^9, 3.830395384383411*^9, 3.830395455355858*^9, 
   3.830395575729906*^9, 3.8303957555730124`*^9, 3.830395875600937*^9, 
   3.830396076213417*^9, {3.830396106884345*^9, 3.8303961292030478`*^9}, 
   3.830396264807456*^9, 3.830397520050765*^9, 3.830397739708148*^9, 
   3.830406370528295*^9, 3.830406416625443*^9, 3.830406505379146*^9, 
   3.830406833021991*^9, 3.830407407210334*^9, 3.830407466306815*^9, {
   3.830826453015463*^9, 3.8308264616026697`*^9}, 3.830827378969038*^9, 
   3.830827465315488*^9, 3.830829153168647*^9, 3.8308297524523563`*^9, 
   3.83083096527807*^9, 3.8308311491658897`*^9, 3.8308312305296917`*^9, 
   3.83083145785513*^9, 3.830831497917315*^9, 3.830831747131381*^9, 
   3.830831844597516*^9, 3.830831954379641*^9, 3.830832085608202*^9, 
   3.830832123716502*^9, 3.830832286488744*^9, 3.830832398468898*^9, 
   3.830832465995154*^9, 3.830832606864973*^9, 3.8308326371319036`*^9, 
   3.830835046151547*^9, {3.830835635962936*^9, 3.830835665321885*^9}, 
   3.83083581425416*^9, 3.830835950765682*^9, 3.830836077709258*^9, 
   3.8308371695146427`*^9, 3.830905515116334*^9, 3.8309093416162043`*^9, 
   3.830909385226022*^9, 3.830909534647263*^9, 3.8309095831871634`*^9, 
   3.830910469777053*^9, 3.830910504862261*^9, 3.8309149213138638`*^9, 
   3.830919861706787*^9, 3.8309219881639423`*^9, 3.8309237142638283`*^9, 
   3.8309239794118013`*^9, 3.830924132299247*^9, 3.83092423859481*^9, 
   3.830925714505548*^9, 3.830925756940291*^9, 3.830927266847541*^9, 
   3.830927310618134*^9, 3.8309788951176653`*^9, {3.8309789552197*^9, 
   3.830978981517241*^9}, 3.830979032442037*^9, 3.830979095125677*^9, 
   3.8309792157576227`*^9, 3.830979319628388*^9, 3.8310846771679173`*^9, 
   3.8310989465043917`*^9, {3.831099200295315*^9, 3.831099228355431*^9}, {
   3.831099267631525*^9, 3.831099294499004*^9}, 3.831099351749557*^9, 
   3.831099408325132*^9, 3.831099444604876*^9, 3.831099482931131*^9, 
   3.8310995198800077`*^9, 3.831149139258704*^9, 3.831149267574201*^9, 
   3.831172245445365*^9, {3.831172506672123*^9, 3.8311725208399963`*^9}, 
   3.832638546169209*^9, 3.832708497272234*^9, 3.8327093380644417`*^9},
 CellLabel->
  "\:8a55\:4fa1\:4e2d\:ff1aIn[202]:=",ExpressionUUID->"1fd4e91d-3c24-4d15-\
81d1-8d1926a564c4"]
}, Open  ]]
}, Open  ]],

Cell[CellGroupData[{

Cell[BoxData[{
 RowBox[{
  RowBox[{"minlogs", "=", 
   RowBox[{"-", "5"}]}], ";"}], "\[IndentingNewLine]", 
 RowBox[{
  RowBox[{
   RowBox[{"gmax", "=", 
    RowBox[{"-", "0.0"}]}], ";"}], 
  "\[IndentingNewLine]"}], "\[IndentingNewLine]", 
 RowBox[{
  RowBox[{"Print", "[", "\"\<Equilibria\>\"", "]"}], 
  ";"}], "\[IndentingNewLine]", 
 RowBox[{
  RowBox[{"Print", "[", "\"\<-- With origical fecundity\>\"", "]"}], 
  ";"}], "\[IndentingNewLine]", 
 RowBox[{
  RowBox[{"For", "[", 
   RowBox[{
    RowBox[{"i", "=", "1"}], ",", 
    RowBox[{"i", "\[LessEqual]", "ino"}], ",", 
    RowBox[{"i", "++"}], ",", 
    RowBox[{
     RowBox[{"p", "[", "i", "]"}], "=", 
     RowBox[{
      RowBox[{"inita", "[", 
       RowBox[{"[", "i", "]"}], "]"}], "[", 
      RowBox[{"[", "2", "]"}], "]"}]}]}], "]"}], ";"}], "\[IndentingNewLine]", 
 RowBox[{
  RowBox[{"RADdraw", "[", 
   RowBox[{"0", ",", "minlogs"}], "]"}], ";"}], "\[IndentingNewLine]", 
 RowBox[{
  RowBox[{"Print", "[", "\"\< -- With fertilized fecundity type 1\>\"", "]"}],
   ";"}], "\[IndentingNewLine]", 
 RowBox[{
  RowBox[{"For", "[", 
   RowBox[{
    RowBox[{"i", "=", "1"}], ",", 
    RowBox[{"i", "\[LessEqual]", "ino"}], ",", 
    RowBox[{"i", "++"}], ",", 
    RowBox[{
     RowBox[{"p", "[", "i", "]"}], "=", 
     RowBox[{
      RowBox[{"endta1", "[", 
       RowBox[{"[", "i", "]"}], "]"}], "[", 
      RowBox[{"[", "2", "]"}], "]"}]}]}], "]"}], ";"}], "\[IndentingNewLine]", 
 RowBox[{
  RowBox[{"RADdraw", "[", 
   RowBox[{"20", ",", "minlogs"}], "]"}], ";"}], "\[IndentingNewLine]", 
 RowBox[{
  RowBox[{"Print", "[", "\"\< -- With fertilized fecundity type 2\>\"", "]"}],
   ";"}], "\[IndentingNewLine]", 
 RowBox[{
  RowBox[{"For", "[", 
   RowBox[{
    RowBox[{"i", "=", "1"}], ",", 
    RowBox[{"i", "\[LessEqual]", "ino"}], ",", 
    RowBox[{"i", "++"}], ",", 
    RowBox[{
     RowBox[{"p", "[", "i", "]"}], "=", 
     RowBox[{
      RowBox[{"endta2", "[", 
       RowBox[{"[", "i", "]"}], "]"}], "[", 
      RowBox[{"[", "2", "]"}], "]"}]}]}], "]"}], ";"}], "\[IndentingNewLine]", 
 RowBox[{
  RowBox[{"RADdraw", "[", 
   RowBox[{"21", ",", "minlogs"}], "]"}], ";"}]}], "Input",
 CellChangeTimes->{{3.830376174210778*^9, 3.830376176751788*^9}, {
   3.830376240265444*^9, 3.8303762538957663`*^9}, {3.830376306767044*^9, 
   3.830376426164905*^9}, {3.83037646049583*^9, 3.830376500271676*^9}, {
   3.830376572607183*^9, 3.830376579510545*^9}, {3.830376612290627*^9, 
   3.830376631728055*^9}, {3.830376676454949*^9, 3.830376704086317*^9}, {
   3.8303782447164383`*^9, 3.830378258662271*^9}, {3.830378513835331*^9, 
   3.830378521167067*^9}, {3.8303933563792543`*^9, 3.830393443352687*^9}, {
   3.830394588931219*^9, 3.8303945925329638`*^9}, {3.830396172417646*^9, 
   3.830396239375173*^9}, {3.8308269641610928`*^9, 3.830826969469687*^9}, {
   3.8308270067605963`*^9, 3.830827064951047*^9}, {3.830827128802945*^9, 
   3.830827129812941*^9}, {3.830827377247258*^9, 3.830827377494035*^9}, 
   3.8308274626282988`*^9, {3.830909202104992*^9, 3.830909207232972*^9}, {
   3.830909237676255*^9, 3.830909258012594*^9}, {3.830911113820053*^9, 
   3.830911114669134*^9}},
 CellLabel->
  "In[209]:=",ExpressionUUID->"470a5528-da66-4960-abec-ed2da963d4d7"],

Cell[CellGroupData[{

Cell[BoxData["\<\"Equilibria\"\>"], "Print",
 CellChangeTimes->{{3.830378239783939*^9, 3.830378265585946*^9}, 
   3.8303785216995707`*^9, 3.830380544217284*^9, 3.830387458917034*^9, 
   3.8303885238120213`*^9, 3.830388572206704*^9, 3.8303888624678087`*^9, 
   3.830388902455104*^9, {3.830389268613361*^9, 3.830389289592059*^9}, 
   3.830391345200245*^9, {3.8303933900058928`*^9, 3.830393444400209*^9}, 
   3.83039361625568*^9, 3.830393834063567*^9, 3.830394363830262*^9, 
   3.830394443763777*^9, 3.830394628223761*^9, 3.8303948493572063`*^9, 
   3.830394899277464*^9, 3.8303949782673388`*^9, 3.830395012163548*^9, 
   3.830395050843279*^9, 3.83039519191259*^9, 3.830395343519978*^9, 
   3.830395387143731*^9, 3.8303954580253572`*^9, 3.830395578418055*^9, 
   3.8303957582193832`*^9, 3.8303958783454037`*^9, 3.830396078876697*^9, {
   3.8303961096046457`*^9, 3.830396131874873*^9}, {3.830396242134158*^9, 
   3.830396267544107*^9}, 3.830397522759638*^9, 3.830397742433118*^9, 
   3.830406419414481*^9, 3.8304065081098223`*^9, 3.830406835745681*^9, 
   3.830407409974228*^9, 3.83040746901786*^9, {3.830826455563159*^9, 
   3.8308264641692057`*^9}, 3.830826979588375*^9, 3.830827066146998*^9, 
   3.8308271303712873`*^9, 3.83082738159052*^9, 3.83082746829418*^9, 
   3.830829155796591*^9, 3.830829754999978*^9, 3.830830967836525*^9, 
   3.830831151826756*^9, 3.830831233304109*^9, 3.830831460484593*^9, 
   3.830831500581126*^9, 3.8308317497793503`*^9, 3.830831847239357*^9, 
   3.8308319569960823`*^9, 3.8308320883327007`*^9, 3.830832126455011*^9, 
   3.830832289242146*^9, 3.83083240118644*^9, 3.83083246872232*^9, 
   3.83083260953938*^9, 3.8308326398655577`*^9, 3.830835048826139*^9, {
   3.830835638731756*^9, 3.830835667913106*^9}, 3.830835816884984*^9, 
   3.830835953341453*^9, 3.8308360803475103`*^9, 3.8308371721954823`*^9, 
   3.830905517763177*^9, 3.8309095952611303`*^9, 3.830910509908202*^9, 
   3.8309111165080338`*^9, 3.8309149265068903`*^9, 3.830919866846224*^9, {
   3.830920747668109*^9, 3.830920790729939*^9}, 3.830921270085491*^9, {
   3.8309213194646797`*^9, 3.830921351279002*^9}, 3.830921393052396*^9, 
   3.830921445074286*^9, 3.8309214873912992`*^9, {3.830921546022941*^9, 
   3.830921586470014*^9}, 3.830921631293755*^9, 3.8309216764692802`*^9, {
   3.8309217897904167`*^9, 3.83092183133947*^9}, {3.8309219003486958`*^9, 
   3.830921914428186*^9}, {3.8309219953101*^9, 3.83092201955904*^9}, 
   3.830923343561352*^9, 3.8309234050719137`*^9, 3.830923440544215*^9, 
   3.8309235421953382`*^9, {3.8309235942112494`*^9, 3.830923644675024*^9}, {
   3.830923691605102*^9, 3.830923719463921*^9}, 3.830923777502811*^9, 
   3.830923812464117*^9, 3.8309238426586857`*^9, 3.830923984613274*^9, 
   3.8309240992675943`*^9, 3.830924137494198*^9, 3.830924243801024*^9, 
   3.8309257198137503`*^9, 3.830925762029297*^9, 3.830927272053377*^9, 
   3.830927315894494*^9, 3.8309789003623962`*^9, {3.83097896038466*^9, 
   3.830978986685945*^9}, 3.830979037592971*^9, 3.830979100658392*^9, 
   3.830979221009623*^9, 3.830979324790258*^9, 3.831084682266979*^9, 
   3.8310989516261463`*^9, {3.831099205620944*^9, 3.8310992335516033`*^9}, {
   3.831099272928817*^9, 3.831099299905571*^9}, 3.831099357061248*^9, 
   3.831099413700212*^9, 3.8310994499505796`*^9, 3.831099488280615*^9, 
   3.831099525219204*^9, 3.831149144415756*^9, 3.83114927441261*^9, 
   3.831172250707787*^9, 3.83117252816776*^9, 3.83263855132792*^9, 
   3.832708502416545*^9, 3.832709338192374*^9},
 CellLabel->
  "\:8a55\:4fa1\:4e2d\:ff1aIn[209]:=",ExpressionUUID->"ac400bec-ede9-40d3-\
a128-12a2747b95f1"],

Cell[BoxData["\<\"-- With origical fecundity\"\>"], "Print",
 CellChangeTimes->{{3.830378239783939*^9, 3.830378265585946*^9}, 
   3.8303785216995707`*^9, 3.830380544217284*^9, 3.830387458917034*^9, 
   3.8303885238120213`*^9, 3.830388572206704*^9, 3.8303888624678087`*^9, 
   3.830388902455104*^9, {3.830389268613361*^9, 3.830389289592059*^9}, 
   3.830391345200245*^9, {3.8303933900058928`*^9, 3.830393444400209*^9}, 
   3.83039361625568*^9, 3.830393834063567*^9, 3.830394363830262*^9, 
   3.830394443763777*^9, 3.830394628223761*^9, 3.8303948493572063`*^9, 
   3.830394899277464*^9, 3.8303949782673388`*^9, 3.830395012163548*^9, 
   3.830395050843279*^9, 3.83039519191259*^9, 3.830395343519978*^9, 
   3.830395387143731*^9, 3.8303954580253572`*^9, 3.830395578418055*^9, 
   3.8303957582193832`*^9, 3.8303958783454037`*^9, 3.830396078876697*^9, {
   3.8303961096046457`*^9, 3.830396131874873*^9}, {3.830396242134158*^9, 
   3.830396267544107*^9}, 3.830397522759638*^9, 3.830397742433118*^9, 
   3.830406419414481*^9, 3.8304065081098223`*^9, 3.830406835745681*^9, 
   3.830407409974228*^9, 3.83040746901786*^9, {3.830826455563159*^9, 
   3.8308264641692057`*^9}, 3.830826979588375*^9, 3.830827066146998*^9, 
   3.8308271303712873`*^9, 3.83082738159052*^9, 3.83082746829418*^9, 
   3.830829155796591*^9, 3.830829754999978*^9, 3.830830967836525*^9, 
   3.830831151826756*^9, 3.830831233304109*^9, 3.830831460484593*^9, 
   3.830831500581126*^9, 3.8308317497793503`*^9, 3.830831847239357*^9, 
   3.8308319569960823`*^9, 3.8308320883327007`*^9, 3.830832126455011*^9, 
   3.830832289242146*^9, 3.83083240118644*^9, 3.83083246872232*^9, 
   3.83083260953938*^9, 3.8308326398655577`*^9, 3.830835048826139*^9, {
   3.830835638731756*^9, 3.830835667913106*^9}, 3.830835816884984*^9, 
   3.830835953341453*^9, 3.8308360803475103`*^9, 3.8308371721954823`*^9, 
   3.830905517763177*^9, 3.8309095952611303`*^9, 3.830910509908202*^9, 
   3.8309111165080338`*^9, 3.8309149265068903`*^9, 3.830919866846224*^9, {
   3.830920747668109*^9, 3.830920790729939*^9}, 3.830921270085491*^9, {
   3.8309213194646797`*^9, 3.830921351279002*^9}, 3.830921393052396*^9, 
   3.830921445074286*^9, 3.8309214873912992`*^9, {3.830921546022941*^9, 
   3.830921586470014*^9}, 3.830921631293755*^9, 3.8309216764692802`*^9, {
   3.8309217897904167`*^9, 3.83092183133947*^9}, {3.8309219003486958`*^9, 
   3.830921914428186*^9}, {3.8309219953101*^9, 3.83092201955904*^9}, 
   3.830923343561352*^9, 3.8309234050719137`*^9, 3.830923440544215*^9, 
   3.8309235421953382`*^9, {3.8309235942112494`*^9, 3.830923644675024*^9}, {
   3.830923691605102*^9, 3.830923719463921*^9}, 3.830923777502811*^9, 
   3.830923812464117*^9, 3.8309238426586857`*^9, 3.830923984613274*^9, 
   3.8309240992675943`*^9, 3.830924137494198*^9, 3.830924243801024*^9, 
   3.8309257198137503`*^9, 3.830925762029297*^9, 3.830927272053377*^9, 
   3.830927315894494*^9, 3.8309789003623962`*^9, {3.83097896038466*^9, 
   3.830978986685945*^9}, 3.830979037592971*^9, 3.830979100658392*^9, 
   3.830979221009623*^9, 3.830979324790258*^9, 3.831084682266979*^9, 
   3.8310989516261463`*^9, {3.831099205620944*^9, 3.8310992335516033`*^9}, {
   3.831099272928817*^9, 3.831099299905571*^9}, 3.831099357061248*^9, 
   3.831099413700212*^9, 3.8310994499505796`*^9, 3.831099488280615*^9, 
   3.831099525219204*^9, 3.831149144415756*^9, 3.83114927441261*^9, 
   3.831172250707787*^9, 3.83117252816776*^9, 3.83263855132792*^9, 
   3.832708502416545*^9, 3.832709338193365*^9},
 CellLabel->
  "\:8a55\:4fa1\:4e2d\:ff1aIn[209]:=",ExpressionUUID->"73bffe39-af52-4395-\
8d6c-3f02c2cec6f9"],

Cell[BoxData[
 InterpretationBox[
  RowBox[{"\<\"Number of detectable species : \"\>", "\[InvisibleSpace]", 
   "48", "\[InvisibleSpace]", "\<\"    Number of non-origina species : \"\>", 
   "\[InvisibleSpace]", "0"}],
  SequenceForm[
  "Number of detectable species : ", 48, 
   "    Number of non-origina species : ", 0],
  Editable->False]], "Print",
 CellChangeTimes->{{3.830378239783939*^9, 3.830378265585946*^9}, 
   3.8303785216995707`*^9, 3.830380544217284*^9, 3.830387458917034*^9, 
   3.8303885238120213`*^9, 3.830388572206704*^9, 3.8303888624678087`*^9, 
   3.830388902455104*^9, {3.830389268613361*^9, 3.830389289592059*^9}, 
   3.830391345200245*^9, {3.8303933900058928`*^9, 3.830393444400209*^9}, 
   3.83039361625568*^9, 3.830393834063567*^9, 3.830394363830262*^9, 
   3.830394443763777*^9, 3.830394628223761*^9, 3.8303948493572063`*^9, 
   3.830394899277464*^9, 3.8303949782673388`*^9, 3.830395012163548*^9, 
   3.830395050843279*^9, 3.83039519191259*^9, 3.830395343519978*^9, 
   3.830395387143731*^9, 3.8303954580253572`*^9, 3.830395578418055*^9, 
   3.8303957582193832`*^9, 3.8303958783454037`*^9, 3.830396078876697*^9, {
   3.8303961096046457`*^9, 3.830396131874873*^9}, {3.830396242134158*^9, 
   3.830396267544107*^9}, 3.830397522759638*^9, 3.830397742433118*^9, 
   3.830406419414481*^9, 3.8304065081098223`*^9, 3.830406835745681*^9, 
   3.830407409974228*^9, 3.83040746901786*^9, {3.830826455563159*^9, 
   3.8308264641692057`*^9}, 3.830826979588375*^9, 3.830827066146998*^9, 
   3.8308271303712873`*^9, 3.83082738159052*^9, 3.83082746829418*^9, 
   3.830829155796591*^9, 3.830829754999978*^9, 3.830830967836525*^9, 
   3.830831151826756*^9, 3.830831233304109*^9, 3.830831460484593*^9, 
   3.830831500581126*^9, 3.8308317497793503`*^9, 3.830831847239357*^9, 
   3.8308319569960823`*^9, 3.8308320883327007`*^9, 3.830832126455011*^9, 
   3.830832289242146*^9, 3.83083240118644*^9, 3.83083246872232*^9, 
   3.83083260953938*^9, 3.8308326398655577`*^9, 3.830835048826139*^9, {
   3.830835638731756*^9, 3.830835667913106*^9}, 3.830835816884984*^9, 
   3.830835953341453*^9, 3.8308360803475103`*^9, 3.8308371721954823`*^9, 
   3.830905517763177*^9, 3.8309095952611303`*^9, 3.830910509908202*^9, 
   3.8309111165080338`*^9, 3.8309149265068903`*^9, 3.830919866846224*^9, {
   3.830920747668109*^9, 3.830920790729939*^9}, 3.830921270085491*^9, {
   3.8309213194646797`*^9, 3.830921351279002*^9}, 3.830921393052396*^9, 
   3.830921445074286*^9, 3.8309214873912992`*^9, {3.830921546022941*^9, 
   3.830921586470014*^9}, 3.830921631293755*^9, 3.8309216764692802`*^9, {
   3.8309217897904167`*^9, 3.83092183133947*^9}, {3.8309219003486958`*^9, 
   3.830921914428186*^9}, {3.8309219953101*^9, 3.83092201955904*^9}, 
   3.830923343561352*^9, 3.8309234050719137`*^9, 3.830923440544215*^9, 
   3.8309235421953382`*^9, {3.8309235942112494`*^9, 3.830923644675024*^9}, {
   3.830923691605102*^9, 3.830923719463921*^9}, 3.830923777502811*^9, 
   3.830923812464117*^9, 3.8309238426586857`*^9, 3.830923984613274*^9, 
   3.8309240992675943`*^9, 3.830924137494198*^9, 3.830924243801024*^9, 
   3.8309257198137503`*^9, 3.830925762029297*^9, 3.830927272053377*^9, 
   3.830927315894494*^9, 3.8309789003623962`*^9, {3.83097896038466*^9, 
   3.830978986685945*^9}, 3.830979037592971*^9, 3.830979100658392*^9, 
   3.830979221009623*^9, 3.830979324790258*^9, 3.831084682266979*^9, 
   3.8310989516261463`*^9, {3.831099205620944*^9, 3.8310992335516033`*^9}, {
   3.831099272928817*^9, 3.831099299905571*^9}, 3.831099357061248*^9, 
   3.831099413700212*^9, 3.8310994499505796`*^9, 3.831099488280615*^9, 
   3.831099525219204*^9, 3.831149144415756*^9, 3.83114927441261*^9, 
   3.831172250707787*^9, 3.83117252816776*^9, 3.83263855132792*^9, 
   3.832708502416545*^9, 3.832709338194748*^9},
 CellLabel->
  "\:8a55\:4fa1\:4e2d\:ff1aIn[209]:=",ExpressionUUID->"fe9259da-2280-4df5-\
bbca-e7f80df05542"],

Cell[BoxData["\<\" -- With fertilized fecundity type 1\"\>"], "Print",
 CellChangeTimes->{{3.830378239783939*^9, 3.830378265585946*^9}, 
   3.8303785216995707`*^9, 3.830380544217284*^9, 3.830387458917034*^9, 
   3.8303885238120213`*^9, 3.830388572206704*^9, 3.8303888624678087`*^9, 
   3.830388902455104*^9, {3.830389268613361*^9, 3.830389289592059*^9}, 
   3.830391345200245*^9, {3.8303933900058928`*^9, 3.830393444400209*^9}, 
   3.83039361625568*^9, 3.830393834063567*^9, 3.830394363830262*^9, 
   3.830394443763777*^9, 3.830394628223761*^9, 3.8303948493572063`*^9, 
   3.830394899277464*^9, 3.8303949782673388`*^9, 3.830395012163548*^9, 
   3.830395050843279*^9, 3.83039519191259*^9, 3.830395343519978*^9, 
   3.830395387143731*^9, 3.8303954580253572`*^9, 3.830395578418055*^9, 
   3.8303957582193832`*^9, 3.8303958783454037`*^9, 3.830396078876697*^9, {
   3.8303961096046457`*^9, 3.830396131874873*^9}, {3.830396242134158*^9, 
   3.830396267544107*^9}, 3.830397522759638*^9, 3.830397742433118*^9, 
   3.830406419414481*^9, 3.8304065081098223`*^9, 3.830406835745681*^9, 
   3.830407409974228*^9, 3.83040746901786*^9, {3.830826455563159*^9, 
   3.8308264641692057`*^9}, 3.830826979588375*^9, 3.830827066146998*^9, 
   3.8308271303712873`*^9, 3.83082738159052*^9, 3.83082746829418*^9, 
   3.830829155796591*^9, 3.830829754999978*^9, 3.830830967836525*^9, 
   3.830831151826756*^9, 3.830831233304109*^9, 3.830831460484593*^9, 
   3.830831500581126*^9, 3.8308317497793503`*^9, 3.830831847239357*^9, 
   3.8308319569960823`*^9, 3.8308320883327007`*^9, 3.830832126455011*^9, 
   3.830832289242146*^9, 3.83083240118644*^9, 3.83083246872232*^9, 
   3.83083260953938*^9, 3.8308326398655577`*^9, 3.830835048826139*^9, {
   3.830835638731756*^9, 3.830835667913106*^9}, 3.830835816884984*^9, 
   3.830835953341453*^9, 3.8308360803475103`*^9, 3.8308371721954823`*^9, 
   3.830905517763177*^9, 3.8309095952611303`*^9, 3.830910509908202*^9, 
   3.8309111165080338`*^9, 3.8309149265068903`*^9, 3.830919866846224*^9, {
   3.830920747668109*^9, 3.830920790729939*^9}, 3.830921270085491*^9, {
   3.8309213194646797`*^9, 3.830921351279002*^9}, 3.830921393052396*^9, 
   3.830921445074286*^9, 3.8309214873912992`*^9, {3.830921546022941*^9, 
   3.830921586470014*^9}, 3.830921631293755*^9, 3.8309216764692802`*^9, {
   3.8309217897904167`*^9, 3.83092183133947*^9}, {3.8309219003486958`*^9, 
   3.830921914428186*^9}, {3.8309219953101*^9, 3.83092201955904*^9}, 
   3.830923343561352*^9, 3.8309234050719137`*^9, 3.830923440544215*^9, 
   3.8309235421953382`*^9, {3.8309235942112494`*^9, 3.830923644675024*^9}, {
   3.830923691605102*^9, 3.830923719463921*^9}, 3.830923777502811*^9, 
   3.830923812464117*^9, 3.8309238426586857`*^9, 3.830923984613274*^9, 
   3.8309240992675943`*^9, 3.830924137494198*^9, 3.830924243801024*^9, 
   3.8309257198137503`*^9, 3.830925762029297*^9, 3.830927272053377*^9, 
   3.830927315894494*^9, 3.8309789003623962`*^9, {3.83097896038466*^9, 
   3.830978986685945*^9}, 3.830979037592971*^9, 3.830979100658392*^9, 
   3.830979221009623*^9, 3.830979324790258*^9, 3.831084682266979*^9, 
   3.8310989516261463`*^9, {3.831099205620944*^9, 3.8310992335516033`*^9}, {
   3.831099272928817*^9, 3.831099299905571*^9}, 3.831099357061248*^9, 
   3.831099413700212*^9, 3.8310994499505796`*^9, 3.831099488280615*^9, 
   3.831099525219204*^9, 3.831149144415756*^9, 3.83114927441261*^9, 
   3.831172250707787*^9, 3.83117252816776*^9, 3.83263855132792*^9, 
   3.832708502416545*^9, 3.832709338279735*^9},
 CellLabel->
  "\:8a55\:4fa1\:4e2d\:ff1aIn[209]:=",ExpressionUUID->"4656c679-4fc5-49d3-\
9990-6d15d8cef818"],

Cell[BoxData[
 InterpretationBox[
  RowBox[{"\<\"Number of detectable species : \"\>", "\[InvisibleSpace]", 
   "31", "\[InvisibleSpace]", "\<\"    Number of non-origina species : \"\>", 
   "\[InvisibleSpace]", "8"}],
  SequenceForm[
  "Number of detectable species : ", 31, 
   "    Number of non-origina species : ", 8],
  Editable->False]], "Print",
 CellChangeTimes->{{3.830378239783939*^9, 3.830378265585946*^9}, 
   3.8303785216995707`*^9, 3.830380544217284*^9, 3.830387458917034*^9, 
   3.8303885238120213`*^9, 3.830388572206704*^9, 3.8303888624678087`*^9, 
   3.830388902455104*^9, {3.830389268613361*^9, 3.830389289592059*^9}, 
   3.830391345200245*^9, {3.8303933900058928`*^9, 3.830393444400209*^9}, 
   3.83039361625568*^9, 3.830393834063567*^9, 3.830394363830262*^9, 
   3.830394443763777*^9, 3.830394628223761*^9, 3.8303948493572063`*^9, 
   3.830394899277464*^9, 3.8303949782673388`*^9, 3.830395012163548*^9, 
   3.830395050843279*^9, 3.83039519191259*^9, 3.830395343519978*^9, 
   3.830395387143731*^9, 3.8303954580253572`*^9, 3.830395578418055*^9, 
   3.8303957582193832`*^9, 3.8303958783454037`*^9, 3.830396078876697*^9, {
   3.8303961096046457`*^9, 3.830396131874873*^9}, {3.830396242134158*^9, 
   3.830396267544107*^9}, 3.830397522759638*^9, 3.830397742433118*^9, 
   3.830406419414481*^9, 3.8304065081098223`*^9, 3.830406835745681*^9, 
   3.830407409974228*^9, 3.83040746901786*^9, {3.830826455563159*^9, 
   3.8308264641692057`*^9}, 3.830826979588375*^9, 3.830827066146998*^9, 
   3.8308271303712873`*^9, 3.83082738159052*^9, 3.83082746829418*^9, 
   3.830829155796591*^9, 3.830829754999978*^9, 3.830830967836525*^9, 
   3.830831151826756*^9, 3.830831233304109*^9, 3.830831460484593*^9, 
   3.830831500581126*^9, 3.8308317497793503`*^9, 3.830831847239357*^9, 
   3.8308319569960823`*^9, 3.8308320883327007`*^9, 3.830832126455011*^9, 
   3.830832289242146*^9, 3.83083240118644*^9, 3.83083246872232*^9, 
   3.83083260953938*^9, 3.8308326398655577`*^9, 3.830835048826139*^9, {
   3.830835638731756*^9, 3.830835667913106*^9}, 3.830835816884984*^9, 
   3.830835953341453*^9, 3.8308360803475103`*^9, 3.8308371721954823`*^9, 
   3.830905517763177*^9, 3.8309095952611303`*^9, 3.830910509908202*^9, 
   3.8309111165080338`*^9, 3.8309149265068903`*^9, 3.830919866846224*^9, {
   3.830920747668109*^9, 3.830920790729939*^9}, 3.830921270085491*^9, {
   3.8309213194646797`*^9, 3.830921351279002*^9}, 3.830921393052396*^9, 
   3.830921445074286*^9, 3.8309214873912992`*^9, {3.830921546022941*^9, 
   3.830921586470014*^9}, 3.830921631293755*^9, 3.8309216764692802`*^9, {
   3.8309217897904167`*^9, 3.83092183133947*^9}, {3.8309219003486958`*^9, 
   3.830921914428186*^9}, {3.8309219953101*^9, 3.83092201955904*^9}, 
   3.830923343561352*^9, 3.8309234050719137`*^9, 3.830923440544215*^9, 
   3.8309235421953382`*^9, {3.8309235942112494`*^9, 3.830923644675024*^9}, {
   3.830923691605102*^9, 3.830923719463921*^9}, 3.830923777502811*^9, 
   3.830923812464117*^9, 3.8309238426586857`*^9, 3.830923984613274*^9, 
   3.8309240992675943`*^9, 3.830924137494198*^9, 3.830924243801024*^9, 
   3.8309257198137503`*^9, 3.830925762029297*^9, 3.830927272053377*^9, 
   3.830927315894494*^9, 3.8309789003623962`*^9, {3.83097896038466*^9, 
   3.830978986685945*^9}, 3.830979037592971*^9, 3.830979100658392*^9, 
   3.830979221009623*^9, 3.830979324790258*^9, 3.831084682266979*^9, 
   3.8310989516261463`*^9, {3.831099205620944*^9, 3.8310992335516033`*^9}, {
   3.831099272928817*^9, 3.831099299905571*^9}, 3.831099357061248*^9, 
   3.831099413700212*^9, 3.8310994499505796`*^9, 3.831099488280615*^9, 
   3.831099525219204*^9, 3.831149144415756*^9, 3.83114927441261*^9, 
   3.831172250707787*^9, 3.83117252816776*^9, 3.83263855132792*^9, 
   3.832708502416545*^9, 3.832709338283018*^9},
 CellLabel->
  "\:8a55\:4fa1\:4e2d\:ff1aIn[209]:=",ExpressionUUID->"91f34bfb-301e-4de0-\
8ca6-c3945db864a4"],

Cell[BoxData["\<\" -- With fertilized fecundity type 2\"\>"], "Print",
 CellChangeTimes->{{3.830378239783939*^9, 3.830378265585946*^9}, 
   3.8303785216995707`*^9, 3.830380544217284*^9, 3.830387458917034*^9, 
   3.8303885238120213`*^9, 3.830388572206704*^9, 3.8303888624678087`*^9, 
   3.830388902455104*^9, {3.830389268613361*^9, 3.830389289592059*^9}, 
   3.830391345200245*^9, {3.8303933900058928`*^9, 3.830393444400209*^9}, 
   3.83039361625568*^9, 3.830393834063567*^9, 3.830394363830262*^9, 
   3.830394443763777*^9, 3.830394628223761*^9, 3.8303948493572063`*^9, 
   3.830394899277464*^9, 3.8303949782673388`*^9, 3.830395012163548*^9, 
   3.830395050843279*^9, 3.83039519191259*^9, 3.830395343519978*^9, 
   3.830395387143731*^9, 3.8303954580253572`*^9, 3.830395578418055*^9, 
   3.8303957582193832`*^9, 3.8303958783454037`*^9, 3.830396078876697*^9, {
   3.8303961096046457`*^9, 3.830396131874873*^9}, {3.830396242134158*^9, 
   3.830396267544107*^9}, 3.830397522759638*^9, 3.830397742433118*^9, 
   3.830406419414481*^9, 3.8304065081098223`*^9, 3.830406835745681*^9, 
   3.830407409974228*^9, 3.83040746901786*^9, {3.830826455563159*^9, 
   3.8308264641692057`*^9}, 3.830826979588375*^9, 3.830827066146998*^9, 
   3.8308271303712873`*^9, 3.83082738159052*^9, 3.83082746829418*^9, 
   3.830829155796591*^9, 3.830829754999978*^9, 3.830830967836525*^9, 
   3.830831151826756*^9, 3.830831233304109*^9, 3.830831460484593*^9, 
   3.830831500581126*^9, 3.8308317497793503`*^9, 3.830831847239357*^9, 
   3.8308319569960823`*^9, 3.8308320883327007`*^9, 3.830832126455011*^9, 
   3.830832289242146*^9, 3.83083240118644*^9, 3.83083246872232*^9, 
   3.83083260953938*^9, 3.8308326398655577`*^9, 3.830835048826139*^9, {
   3.830835638731756*^9, 3.830835667913106*^9}, 3.830835816884984*^9, 
   3.830835953341453*^9, 3.8308360803475103`*^9, 3.8308371721954823`*^9, 
   3.830905517763177*^9, 3.8309095952611303`*^9, 3.830910509908202*^9, 
   3.8309111165080338`*^9, 3.8309149265068903`*^9, 3.830919866846224*^9, {
   3.830920747668109*^9, 3.830920790729939*^9}, 3.830921270085491*^9, {
   3.8309213194646797`*^9, 3.830921351279002*^9}, 3.830921393052396*^9, 
   3.830921445074286*^9, 3.8309214873912992`*^9, {3.830921546022941*^9, 
   3.830921586470014*^9}, 3.830921631293755*^9, 3.8309216764692802`*^9, {
   3.8309217897904167`*^9, 3.83092183133947*^9}, {3.8309219003486958`*^9, 
   3.830921914428186*^9}, {3.8309219953101*^9, 3.83092201955904*^9}, 
   3.830923343561352*^9, 3.8309234050719137`*^9, 3.830923440544215*^9, 
   3.8309235421953382`*^9, {3.8309235942112494`*^9, 3.830923644675024*^9}, {
   3.830923691605102*^9, 3.830923719463921*^9}, 3.830923777502811*^9, 
   3.830923812464117*^9, 3.8309238426586857`*^9, 3.830923984613274*^9, 
   3.8309240992675943`*^9, 3.830924137494198*^9, 3.830924243801024*^9, 
   3.8309257198137503`*^9, 3.830925762029297*^9, 3.830927272053377*^9, 
   3.830927315894494*^9, 3.8309789003623962`*^9, {3.83097896038466*^9, 
   3.830978986685945*^9}, 3.830979037592971*^9, 3.830979100658392*^9, 
   3.830979221009623*^9, 3.830979324790258*^9, 3.831084682266979*^9, 
   3.8310989516261463`*^9, {3.831099205620944*^9, 3.8310992335516033`*^9}, {
   3.831099272928817*^9, 3.831099299905571*^9}, 3.831099357061248*^9, 
   3.831099413700212*^9, 3.8310994499505796`*^9, 3.831099488280615*^9, 
   3.831099525219204*^9, 3.831149144415756*^9, 3.83114927441261*^9, 
   3.831172250707787*^9, 3.83117252816776*^9, 3.83263855132792*^9, 
   3.832708502416545*^9, 3.8327093383744087`*^9},
 CellLabel->
  "\:8a55\:4fa1\:4e2d\:ff1aIn[209]:=",ExpressionUUID->"16780822-25dc-48f5-\
96a6-00a9d6168f01"],

Cell[BoxData[
 InterpretationBox[
  RowBox[{"\<\"Number of detectable species : \"\>", "\[InvisibleSpace]", 
   "28", "\[InvisibleSpace]", "\<\"    Number of non-origina species : \"\>", 
   "\[InvisibleSpace]", "17"}],
  SequenceForm[
  "Number of detectable species : ", 28, 
   "    Number of non-origina species : ", 17],
  Editable->False]], "Print",
 CellChangeTimes->{{3.830378239783939*^9, 3.830378265585946*^9}, 
   3.8303785216995707`*^9, 3.830380544217284*^9, 3.830387458917034*^9, 
   3.8303885238120213`*^9, 3.830388572206704*^9, 3.8303888624678087`*^9, 
   3.830388902455104*^9, {3.830389268613361*^9, 3.830389289592059*^9}, 
   3.830391345200245*^9, {3.8303933900058928`*^9, 3.830393444400209*^9}, 
   3.83039361625568*^9, 3.830393834063567*^9, 3.830394363830262*^9, 
   3.830394443763777*^9, 3.830394628223761*^9, 3.8303948493572063`*^9, 
   3.830394899277464*^9, 3.8303949782673388`*^9, 3.830395012163548*^9, 
   3.830395050843279*^9, 3.83039519191259*^9, 3.830395343519978*^9, 
   3.830395387143731*^9, 3.8303954580253572`*^9, 3.830395578418055*^9, 
   3.8303957582193832`*^9, 3.8303958783454037`*^9, 3.830396078876697*^9, {
   3.8303961096046457`*^9, 3.830396131874873*^9}, {3.830396242134158*^9, 
   3.830396267544107*^9}, 3.830397522759638*^9, 3.830397742433118*^9, 
   3.830406419414481*^9, 3.8304065081098223`*^9, 3.830406835745681*^9, 
   3.830407409974228*^9, 3.83040746901786*^9, {3.830826455563159*^9, 
   3.8308264641692057`*^9}, 3.830826979588375*^9, 3.830827066146998*^9, 
   3.8308271303712873`*^9, 3.83082738159052*^9, 3.83082746829418*^9, 
   3.830829155796591*^9, 3.830829754999978*^9, 3.830830967836525*^9, 
   3.830831151826756*^9, 3.830831233304109*^9, 3.830831460484593*^9, 
   3.830831500581126*^9, 3.8308317497793503`*^9, 3.830831847239357*^9, 
   3.8308319569960823`*^9, 3.8308320883327007`*^9, 3.830832126455011*^9, 
   3.830832289242146*^9, 3.83083240118644*^9, 3.83083246872232*^9, 
   3.83083260953938*^9, 3.8308326398655577`*^9, 3.830835048826139*^9, {
   3.830835638731756*^9, 3.830835667913106*^9}, 3.830835816884984*^9, 
   3.830835953341453*^9, 3.8308360803475103`*^9, 3.8308371721954823`*^9, 
   3.830905517763177*^9, 3.8309095952611303`*^9, 3.830910509908202*^9, 
   3.8309111165080338`*^9, 3.8309149265068903`*^9, 3.830919866846224*^9, {
   3.830920747668109*^9, 3.830920790729939*^9}, 3.830921270085491*^9, {
   3.8309213194646797`*^9, 3.830921351279002*^9}, 3.830921393052396*^9, 
   3.830921445074286*^9, 3.8309214873912992`*^9, {3.830921546022941*^9, 
   3.830921586470014*^9}, 3.830921631293755*^9, 3.8309216764692802`*^9, {
   3.8309217897904167`*^9, 3.83092183133947*^9}, {3.8309219003486958`*^9, 
   3.830921914428186*^9}, {3.8309219953101*^9, 3.83092201955904*^9}, 
   3.830923343561352*^9, 3.8309234050719137`*^9, 3.830923440544215*^9, 
   3.8309235421953382`*^9, {3.8309235942112494`*^9, 3.830923644675024*^9}, {
   3.830923691605102*^9, 3.830923719463921*^9}, 3.830923777502811*^9, 
   3.830923812464117*^9, 3.8309238426586857`*^9, 3.830923984613274*^9, 
   3.8309240992675943`*^9, 3.830924137494198*^9, 3.830924243801024*^9, 
   3.8309257198137503`*^9, 3.830925762029297*^9, 3.830927272053377*^9, 
   3.830927315894494*^9, 3.8309789003623962`*^9, {3.83097896038466*^9, 
   3.830978986685945*^9}, 3.830979037592971*^9, 3.830979100658392*^9, 
   3.830979221009623*^9, 3.830979324790258*^9, 3.831084682266979*^9, 
   3.8310989516261463`*^9, {3.831099205620944*^9, 3.8310992335516033`*^9}, {
   3.831099272928817*^9, 3.831099299905571*^9}, 3.831099357061248*^9, 
   3.831099413700212*^9, 3.8310994499505796`*^9, 3.831099488280615*^9, 
   3.831099525219204*^9, 3.831149144415756*^9, 3.83114927441261*^9, 
   3.831172250707787*^9, 3.83117252816776*^9, 3.83263855132792*^9, 
   3.832708502416545*^9, 3.8327093383777027`*^9},
 CellLabel->
  "\:8a55\:4fa1\:4e2d\:ff1aIn[209]:=",ExpressionUUID->"128918ec-b03e-41d4-\
a704-7e9db4637ec1"]
}, Open  ]]
}, Open  ]],

Cell[CellGroupData[{

Cell[BoxData[
 RowBox[{
  RowBox[{"gt1", "=", 
   RowBox[{"Grid", "[", 
    RowBox[{
     RowBox[{"{", "\[IndentingNewLine]", 
      RowBox[{
       RowBox[{"{", 
        RowBox[{"Spacer", "[", 
         RowBox[{"{", 
          RowBox[{"0", ",", "0"}], "}"}], "]"}], "}"}], ",", 
       RowBox[{"{", 
        RowBox[{"\"\<\>\"", ",", 
         RowBox[{"Item", "[", 
          RowBox[{
           RowBox[{"fstylopt", "[", 
            RowBox[{
            "\"\<(a)  Original  \
(\!\(\*SubscriptBox[StyleBox[\"f\",FontSlant->\"Italic\"], RowBox[{\"0\", \",\
\", \" \", StyleBox[\"i\",FontSlant->\"Italic\"]}]]\))\>\"", ",", "14"}], 
            "]"}], ",", 
           RowBox[{"Alignment", "\[Rule]", "Left"}]}], "]"}]}], "}"}], ",", 
       RowBox[{"{", 
        RowBox[{"Spacer", "[", 
         RowBox[{"{", 
          RowBox[{"0", ",", "0"}], "}"}], "]"}], "}"}], ",", 
       "\[IndentingNewLine]", 
       RowBox[{"{", 
        RowBox[{
         RowBox[{"Item", "[", 
          RowBox[{"Rotate", "[", 
           RowBox[{
            RowBox[{"fstylopt", "[", 
             RowBox[{"\"\<  Equilibrium frequency\>\"", ",", "14"}], "]"}], 
            ",", 
            RowBox[{"Pi", "/", "2"}]}], "]"}], "]"}], ",", 
         "\[IndentingNewLine]", 
         RowBox[{"Show", "[", 
          RowBox[{"inifredis", ",", 
           RowBox[{"FrameTicks", "\[Rule]", 
            RowBox[{"{", 
             RowBox[{
              RowBox[{"{", 
               RowBox[{"Automatic", ",", "None"}], "}"}], ",", 
              RowBox[{"{", 
               RowBox[{"None", ",", "None"}], "}"}]}], "}"}]}], ",", 
           RowBox[{"AspectRatio", "\[Rule]", "0.6"}], ",", 
           RowBox[{"ImageSize", "\[Rule]", 
            RowBox[{"{", 
             RowBox[{"Automatic", ",", "150"}], "}"}]}]}], "]"}], ",", 
         RowBox[{"Spacer", "[", 
          RowBox[{"{", 
           RowBox[{"5", ",", "0"}], "}"}], "]"}], ",", "\[IndentingNewLine]", 
         
         RowBox[{"Item", "[", 
          RowBox[{"Rotate", "[", 
           RowBox[{
            RowBox[{"fstylopt", "[", 
             RowBox[{
             "\"\<\!\(\*SubscriptBox[\(Log\), \(10\)]\)[Relative abundance]\>\
\"", ",", "14"}], "]"}], ",", 
            RowBox[{"Pi", "/", "2"}]}], "]"}], "]"}], ",", 
         "\[IndentingNewLine]", 
         RowBox[{"Show", "[", 
          RowBox[{
           RowBox[{"gtts", "[", "0", "]"}], ",", 
           RowBox[{"PlotRange", "\[Rule]", 
            RowBox[{"{", 
             RowBox[{
              RowBox[{"{", 
               RowBox[{"0", ",", "55"}], "}"}], ",", 
              RowBox[{"{", 
               RowBox[{
                RowBox[{"minlogs", "-", "1"}], ",", "0"}], "}"}]}], "}"}]}], 
           ",", 
           RowBox[{"Axes", "\[Rule]", "None"}], ",", 
           RowBox[{"AspectRatio", "\[Rule]", "1.2"}], ",", 
           RowBox[{"ImageSize", "\[Rule]", 
            RowBox[{"{", 
             RowBox[{"Automatic", ",", "150"}], "}"}]}]}], "]"}]}], "}"}], 
       ",", "\[IndentingNewLine]", "\[IndentingNewLine]", 
       RowBox[{"{", 
        RowBox[{"Spacer", "[", 
         RowBox[{"{", 
          RowBox[{"0", ",", "0"}], "}"}], "]"}], "}"}], ",", 
       RowBox[{"{", 
        RowBox[{"\"\<\>\"", ",", 
         RowBox[{"Item", "[", 
          RowBox[{
           RowBox[{"fstylopt", "[", 
            RowBox[{
            "\"\<(b)  Fertilization type 1  \
(\!\(\*SubscriptBox[StyleBox[\"f\",FontSlant->\"Italic\"], RowBox[{\"1\", \",\
\", \" \", StyleBox[\"i\",FontSlant->\"Italic\"]}]]\))\>\"", ",", "14"}], 
            "]"}], ",", 
           RowBox[{"Alignment", "\[Rule]", "Left"}]}], "]"}]}], "}"}], ",", 
       RowBox[{"{", 
        RowBox[{"Spacer", "[", 
         RowBox[{"{", 
          RowBox[{"0", ",", "0"}], "}"}], "]"}], "}"}], ",", 
       "\[IndentingNewLine]", 
       RowBox[{"{", 
        RowBox[{
         RowBox[{"Item", "[", 
          RowBox[{"Rotate", "[", 
           RowBox[{
            RowBox[{"fstylopt", "[", 
             RowBox[{"\"\<  Equilibrium frequency\>\"", ",", "14"}], "]"}], 
            ",", 
            RowBox[{"Pi", "/", "2"}]}], "]"}], "]"}], ",", 
         "\[IndentingNewLine]", 
         RowBox[{"Show", "[", 
          RowBox[{
           RowBox[{"endfredis", "[", "1", "]"}], ",", 
           RowBox[{"FrameTicks", "\[Rule]", 
            RowBox[{"{", 
             RowBox[{
              RowBox[{"{", 
               RowBox[{"Automatic", ",", "None"}], "}"}], ",", 
              RowBox[{"{", 
               RowBox[{"None", ",", "None"}], "}"}]}], "}"}]}], ",", 
           RowBox[{"AspectRatio", "\[Rule]", "0.6"}], ",", 
           RowBox[{"ImageSize", "\[Rule]", 
            RowBox[{"{", 
             RowBox[{"Automatic", ",", "150"}], "}"}]}]}], "]"}], ",", 
         RowBox[{"Spacer", "[", 
          RowBox[{"{", 
           RowBox[{"5", ",", "0"}], "}"}], "]"}], ",", "\[IndentingNewLine]", 
         
         RowBox[{"Item", "[", 
          RowBox[{"Rotate", "[", 
           RowBox[{
            RowBox[{"fstylopt", "[", 
             RowBox[{
             "\"\<\!\(\*SubscriptBox[\(Log\), \(10\)]\)[Relative abundance]\>\
\"", ",", "14"}], "]"}], ",", 
            RowBox[{"Pi", "/", "2"}]}], "]"}], "]"}], ",", 
         RowBox[{"Show", "[", 
          RowBox[{
           RowBox[{"gtts", "[", "20", "]"}], ",", 
           RowBox[{"PlotRange", "\[Rule]", 
            RowBox[{"{", 
             RowBox[{
              RowBox[{"{", 
               RowBox[{"0", ",", "55"}], "}"}], ",", 
              RowBox[{"{", 
               RowBox[{
                RowBox[{"minlogs", "-", "1"}], ",", "0"}], "}"}]}], "}"}]}], 
           ",", 
           RowBox[{"Axes", "\[Rule]", "None"}], ",", 
           RowBox[{"AspectRatio", "\[Rule]", "1.2"}], ",", 
           RowBox[{"ImageSize", "\[Rule]", 
            RowBox[{"{", 
             RowBox[{"Automatic", ",", "150"}], "}"}]}]}], "]"}]}], "}"}], 
       ",", "\[IndentingNewLine]", "\[IndentingNewLine]", 
       RowBox[{"{", 
        RowBox[{"Spacer", "[", 
         RowBox[{"{", 
          RowBox[{"0", ",", "0"}], "}"}], "]"}], "}"}], ",", 
       RowBox[{"{", 
        RowBox[{"\"\<\>\"", ",", 
         RowBox[{"Item", "[", 
          RowBox[{
           RowBox[{"fstylopt", "[", 
            RowBox[{
            "\"\<(c)  Fertilization type 2  \
(\!\(\*SubscriptBox[StyleBox[\"f\",FontSlant->\"Italic\"], RowBox[{\"2\", \",\
\", \" \", StyleBox[\"i\",FontSlant->\"Italic\"]}]]\))\>\"", ",", "14"}], 
            "]"}], ",", 
           RowBox[{"Alignment", "\[Rule]", "Left"}]}], "]"}]}], "}"}], ",", 
       RowBox[{"{", 
        RowBox[{"Spacer", "[", 
         RowBox[{"{", 
          RowBox[{"0", ",", "0"}], "}"}], "]"}], "}"}], ",", 
       "\[IndentingNewLine]", 
       RowBox[{"{", 
        RowBox[{
         RowBox[{"Item", "[", 
          RowBox[{"Rotate", "[", 
           RowBox[{
            RowBox[{"fstylopt", "[", 
             RowBox[{"\"\<  Equilibrium frequency\>\"", ",", "14"}], "]"}], 
            ",", 
            RowBox[{"Pi", "/", "2"}]}], "]"}], "]"}], ",", 
         "\[IndentingNewLine]", 
         RowBox[{"Show", "[", 
          RowBox[{
           RowBox[{"endfredis", "[", "2", "]"}], ",", 
           RowBox[{"FrameTicks", "\[Rule]", 
            RowBox[{"{", 
             RowBox[{
              RowBox[{"{", 
               RowBox[{"Automatic", ",", "None"}], "}"}], ",", 
              RowBox[{"{", 
               RowBox[{"None", ",", "None"}], "}"}]}], "}"}]}], ",", 
           RowBox[{"AspectRatio", "\[Rule]", "0.6"}], ",", 
           RowBox[{"ImageSize", "\[Rule]", 
            RowBox[{"{", 
             RowBox[{"Automatic", ",", "150"}], "}"}]}]}], "]"}], ",", 
         RowBox[{"Spacer", "[", 
          RowBox[{"{", 
           RowBox[{"5", ",", "0"}], "}"}], "]"}], ",", "\[IndentingNewLine]", 
         
         RowBox[{"Item", "[", 
          RowBox[{"Rotate", "[", 
           RowBox[{
            RowBox[{"fstylopt", "[", 
             RowBox[{
             "\"\<\!\(\*SubscriptBox[\(Log\), \(10\)]\)[Relative abundance]\>\
\"", ",", "14"}], "]"}], ",", 
            RowBox[{"Pi", "/", "2"}]}], "]"}], "]"}], ",", 
         "\[IndentingNewLine]", 
         RowBox[{"Show", "[", 
          RowBox[{
           RowBox[{"gtts", "[", "21", "]"}], ",", 
           RowBox[{"PlotRange", "\[Rule]", 
            RowBox[{"{", 
             RowBox[{
              RowBox[{"{", 
               RowBox[{"0", ",", "55"}], "}"}], ",", 
              RowBox[{"{", 
               RowBox[{
                RowBox[{"minlogs", "-", "1"}], ",", "0"}], "}"}]}], "}"}]}], 
           ",", 
           RowBox[{"Axes", "\[Rule]", "None"}], ",", 
           RowBox[{"AspectRatio", "\[Rule]", "1.2"}], ",", 
           RowBox[{"ImageSize", "\[Rule]", 
            RowBox[{"{", 
             RowBox[{"Automatic", ",", "150"}], "}"}]}]}], "]"}]}], "}"}], 
       ",", "\[IndentingNewLine]", 
       RowBox[{"{", 
        RowBox[{"\"\<\>\"", ",", 
         RowBox[{"Item", "[", 
          RowBox[{"fstylopt", "[", 
           RowBox[{
           "\"\<       Species ordered by competitiveness\>\"", ",", "14"}], 
           "]"}], "]"}], ",", 
         RowBox[{"Spacer", "[", 
          RowBox[{"{", 
           RowBox[{"0", ",", "0"}], "}"}], "]"}], ",", "\"\<\>\"", ",", 
         "\[IndentingNewLine]", 
         RowBox[{"Item", "[", 
          RowBox[{"fstylopt", "[", 
           RowBox[{"\"\<Rank \>\"", ",", "14"}], "]"}], "]"}]}], 
        "\[IndentingNewLine]", "}"}]}], "\[IndentingNewLine]", "}"}], ",", 
     RowBox[{"Alignment", "\[Rule]", "Bottom"}]}], "]"}]}], 
  "\[IndentingNewLine]"}]], "Input",
 CellChangeTimes->{{3.830910034606876*^9, 3.830910115442754*^9}, {
  3.8309101571100082`*^9, 3.830910207213072*^9}, {3.83091055953148*^9, 
  3.8309108489460907`*^9}, {3.830910893989078*^9, 3.830911068484178*^9}, {
  3.830911122727208*^9, 3.8309111866211567`*^9}, {3.830911226160996*^9, 
  3.8309112920249968`*^9}, {3.830911325568416*^9, 3.830911491899376*^9}, {
  3.8309115902815237`*^9, 3.830911715371311*^9}, {3.830914219235293*^9, 
  3.8309143331652184`*^9}, {3.830914375936575*^9, 3.8309144606656847`*^9}, {
  3.830914491305578*^9, 3.830914527301589*^9}, {3.830914567641164*^9, 
  3.830914580173683*^9}, {3.830927356074*^9, 3.830927406897956*^9}, {
  3.831084617192359*^9, 3.831084660836555*^9}, {3.831084690873473*^9, 
  3.831084706578095*^9}, {3.831179520113103*^9, 3.8311795254898567`*^9}, {
  3.8327084407307463`*^9, 3.832708462950954*^9}, {3.832709302375621*^9, 
  3.832709308492805*^9}},
 CellLabel->
  "In[221]:=",ExpressionUUID->"c3fb2078-203c-495e-8c10-6b0c2b13e462"],

Cell[BoxData[
 TagBox[GridBox[{
    {
     TemplateBox[{0, 0},
      "Spacer2"], "", "", "", ""},
    {"\<\"\"\>", 
     ItemBox[
      StyleBox["\<\"(a)  Original  \
(\\!\\(\\*SubscriptBox[StyleBox[\\\"f\\\",FontSlant->\\\"Italic\\\"], \
RowBox[{\\\"0\\\", \\\",\\\", \\\" \\\", \
StyleBox[\\\"i\\\",FontSlant->\\\"Italic\\\"]}]]\\))\"\>",
       StripOnInput->False,
       LineColor->GrayLevel[0],
       FrontFaceColor->GrayLevel[0],
       BackFaceColor->GrayLevel[0],
       GraphicsColor->GrayLevel[0],
       FontFamily->"Times New Roman",
       FontSize->14,
       FontColor->GrayLevel[0]],
      Alignment->Left,
      StripOnInput->False], "", "", ""},
    {
     TemplateBox[{0, 0},
      "Spacer2"], "", "", "", ""},
    {
     ItemBox[
      RotationBox[
       StyleBox["\<\"  Equilibrium frequency\"\>",
        StripOnInput->False,
        LineColor->GrayLevel[0],
        FrontFaceColor->GrayLevel[0],
        BackFaceColor->GrayLevel[0],
        GraphicsColor->GrayLevel[0],
        FontFamily->"Times New Roman",
        FontSize->14,
        FontColor->GrayLevel[0]],
       BoxRotation->1.5707963267948966`],
      StripOnInput->False], 
     GraphicsBox[
      {GrayLevel[0.7], EdgeForm[{GrayLevel[0.7], Thickness[Tiny]}], 
       RectangleBox[{0.6, 0}, {1.4, 0}], RectangleBox[{1.6, 0}, {2.4, 0}], 
       RectangleBox[{2.6, 0}, {3.4, 0}], RectangleBox[{3.6, 0}, {4.4, 0}], 
       RectangleBox[{4.6, 0}, {5.4, 0}], RectangleBox[{5.6, 0}, {6.4, 0}], 
       RectangleBox[{6.6, 0}, {7.4, 0}], RectangleBox[{7.6, 0}, {8.4, 0}], 
       RectangleBox[{8.6, 0}, {9.4, 0}], RectangleBox[{9.6, 0}, {10.4, 0}], 
       RectangleBox[{10.6, 0}, {11.4, 0}], RectangleBox[{11.6, 0}, {12.4, 0}],
        RectangleBox[{12.6, 0}, {13.4, 0}], 
       RectangleBox[{13.6, 0}, {14.4, 0.009044090910357738}], 
       RectangleBox[{14.6, 0}, {15.4, 0.05229649844434092}], 
       RectangleBox[{15.6, 0}, {16.4, 0.004017085650192764}], 
       RectangleBox[{16.6, 0}, {17.4, 0.045556843229161204}], 
       RectangleBox[{17.6, 0}, {18.4, 0.0004437071857228414}], 
       RectangleBox[{18.6, 0}, {19.4, 0.040431616206356824}], 
       RectangleBox[{19.6, 0}, {20.4, 0}], 
       RectangleBox[{20.6, 0}, {21.4, 0.032127647895038414}], 
       RectangleBox[{21.6, 0}, {22.4, 0.000020697981411244015}], 
       RectangleBox[{22.6, 0}, {23.4, 0.029070276080436885}], 
       RectangleBox[{23.6, 0}, {24.4, 0}], 
       RectangleBox[{24.6, 0}, {25.4, 0.023280554553398725}], 
       RectangleBox[{25.6, 0}, {26.4, 0.00021925852336202034}], 
       RectangleBox[{26.6, 0}, {27.4, 0.021317883570970197}], 
       RectangleBox[{27.6, 0}, {28.4, 0}], 
       RectangleBox[{28.6, 0}, {29.4, 0.017765223143122566}], 
       RectangleBox[{29.6, 0}, {30.4, 0}], 
       RectangleBox[{30.6, 0}, {31.4, 0.016304570752723735}], 
       RectangleBox[{31.6, 0}, {32.4, 0}], 
       RectangleBox[{32.6, 0}, {33.4, 0.013573143661481102}], 
       RectangleBox[{33.6, 0}, {34.4, 0.00004175346361623422}], 
       RectangleBox[{34.6, 0}, {35.4, 0.012623427421564082}], 
       RectangleBox[{35.6, 0}, {36.4, 0}], 
       RectangleBox[{36.6, 0}, {37.4, 0.010596266702657453}], 
       RectangleBox[{37.6, 0}, {38.4, 0.000029989735209956514}], 
       RectangleBox[{38.6, 0}, {39.4, 0.009902126816833667}], 
       RectangleBox[{39.6, 0}, {40.4, 0}], 
       RectangleBox[{40.6, 0}, {41.4, 0.008361154982023278}], 
       RectangleBox[{41.6, 0}, {42.4, 0.000022754621245346662}], 
       RectangleBox[{42.6, 0}, {43.4, 0.007841960069504661}], 
       RectangleBox[{43.6, 0}, {44.4, 0}], 
       RectangleBox[{44.6, 0}, {45.4, 0.006651211975587823}], 
       RectangleBox[{45.6, 0}, {46.4, 0.000017213656072323502}], 
       RectangleBox[{46.6, 0}, {47.4, 0.006255828113791662}], 
       RectangleBox[{47.6, 0}, {48.4, 0}], 
       RectangleBox[{48.6, 0}, {49.4, 0.005322854654605358}], 
       RectangleBox[{49.6, 0}, {50.4, 0.00001371792985493947}], 
       RectangleBox[{50.6, 0}, {51.4, 0.005017480221884196}], 
       RectangleBox[{51.6, 0}, {52.4, 0}], 
       RectangleBox[{52.6, 0}, {53.4, 0.004280293269686486}], 
       RectangleBox[{53.6, 0}, {54.4, 0.00001059685344106942}], 
       RectangleBox[{54.6, 0}, {55.4, 0.004041777323167461}], 
       RectangleBox[{55.6, 0}, {56.4, 0}], 
       RectangleBox[{56.6, 0}, {57.4, 0.003454026745690064}], 
       RectangleBox[{57.6, 0}, {58.4, 8.719153897218668*^-6}], 
       RectangleBox[{58.6, 0}, {59.4, 0.0032660605688302757}], 
       RectangleBox[{59.6, 0}, {60.4, 0}], 
       RectangleBox[{60.6, 0}, {61.4, 0.002795702256458865}], 
       RectangleBox[{61.6, 0}, {62.4, 6.7516686818036575*^-6}], 
       RectangleBox[{62.6, 0}, {63.4, 0.002646502630435643}], 
       RectangleBox[{63.6, 0}, {64.4, 0}], 
       RectangleBox[{64.6, 0}, {65.4, 0.0022674986370150307}], 
       RectangleBox[{65.6, 0}, {66.4, 5.704780685289457*^-6}], 
       RectangleBox[{66.6, 0}, {67.4, 0.0021483848944622297}], 
       RectangleBox[{67.6, 0}, {68.4, 0}], 
       RectangleBox[{68.6, 0}, {69.4, 0.0018428493900906062}], 
       RectangleBox[{69.6, 0}, {70.4, 4.369374922541525*^-6}], 
       RectangleBox[{70.6, 0}, {71.4, 0.0017473070616602637}], 
       RectangleBox[{71.6, 0}, {72.4, 0}], 
       RectangleBox[{72.6, 0}, {73.4, 0.0014994146926471386}], 
       RectangleBox[{73.6, 0}, {74.4, 3.7994587737122387*^-6}], 
       RectangleBox[{74.6, 0}, {75.4, 0.0014224893579909414}], 
       RectangleBox[{75.6, 0}, {76.4, 0}], 
       RectangleBox[{76.6, 0}, {77.4, 0.001221839146893}], 
       RectangleBox[{77.6, 0}, {78.4, 2.8415057851116643*^-6}], 
       RectangleBox[{78.6, 0}, {79.4, 0.001159710989955265}], 
       RectangleBox[{79.6, 0}, {80.4, 0}]},
      AspectRatio->0.6,
      Frame->True,
      FrameStyle->Thickness[0.002],
      FrameTicks->{{Automatic, None}, {None, None}},
      FrameTicksStyle->Directive[{
         GrayLevel[0], FontFamily -> "Times New Roman", FontSize -> 12}],
      ImageSize->{Automatic, 150},
      PlotRangePadding->None], 
     TemplateBox[{5, 0},
      "Spacer2"], 
     ItemBox[
      RotationBox[
       StyleBox["\<\"\\!\\(\\*SubscriptBox[\\(Log\\), \\(10\\)]\\)[Relative \
abundance]\"\>",
        StripOnInput->False,
        LineColor->GrayLevel[0],
        FrontFaceColor->GrayLevel[0],
        BackFaceColor->GrayLevel[0],
        GraphicsColor->GrayLevel[0],
        FontFamily->"Times New Roman",
        FontSize->14,
        FontColor->GrayLevel[0]],
       BoxRotation->1.5707963267948966`],
      StripOnInput->False], 
     GraphicsBox[{{{}, {{}, {}, 
         {GrayLevel[0.5], PointSize[0.012833333333333334`], AbsoluteThickness[
          1.6], LineBox[CompressedData["
1:eJw1yWtIkwEUxvF3TnPdbG4mCWNr6eZaM5wr25rbHnfRECxajI2kL9ZILVkS
CoFoo4tusA+ByCoLohTMShIyyzIJumFFINQqUb/Myxbp1LJsdsPzHjgcfucv
LffY3QkMw+T+2/93ZWZNL8N7nf7uL0/oAVGH5YL70lcyD33CuNgrnSXzIYu0
6Gofxshp6JpIb3cdnyNvQnZAGa1enCeLgEiqPKNlgbwZ0wXRhiOhb+Qt+KDV
vubWfCdn4dW+vueq+4tkOQKZFfp87Q+yAirBnYuXPT/JShyzJu2XTrFWoeO6
l3PIt0Tejljl8irexl/kXKSMqEWCJtZqhCfFJbxbcXIeSrtKtq3PWCZrMOUP
Nbq0v8k70JDZHqq5xnonDBO9dvGjP+R8DJiNzSmpzOCKd8F/sPedN521FhWH
608Ot7HWod9dVxV8y3o36raG7ZMuDlkPTut5SbePdQEcqmyRQphANsChUT6T
W1gbMeN4wQ0OsTbhJuf2WGyJNWC6IqlPPsNd8WngVNqb8rG7ZKYQZT71Y5Eu
kXohPjvWOZuOkhkzhnmVRv5AMnUzqh60Pl2tXkPdgiGD8lzmwgbqFqxV6PmG
AJ+6FTOd96KJvFTqVpTmxOdkeWTGhv6kE58kZ9luw8hHlUY4zfYiNB+4ERwv
E1AvgqxmfLSth8wU431ObbUzS0i9GILIVYHNQ2b2oGde1TgaFg7+Bcaq2KU=

           "]]}}, {{}, {}}}, {{}, 
        {RGBColor[0.368417, 0.506779, 0.709798], PointSize[
         0.012833333333333334`], AbsoluteThickness[1.6], 
         GeometricTransformationBox[InsetBox[
           FormBox[
            StyleBox[
             GraphicsBox[
              {GrayLevel[0.5], Thickness[0.1], CircleBox[{0, 0}]},
              ImageSize->9],
             StripOnInput->False,
             GraphicsBoxOptions->{DefaultBaseStyle->Directive[
               PointSize[0.012833333333333334`], 
               RGBColor[0.368417, 0.506779, 0.709798], 
               AbsoluteThickness[1.6]]}],
            TraditionalForm], {0., 0.}], CompressedData["
1:eJxTTMoPSmVmYGDQAGJGIGZigAElh+sWFmeYC7/th/BVHE767zims/07lK/m
0KucYW1m8QPK13DQEVo3c3b+TyhfyyHbhTVQ8QWMr+OwbHEjY2znLyhfz+Fj
5l82DtHfUL6BA98dQxmhdhjf0OHpczkvjjV/oHwjB9/VXtq8kn+hfGOHF103
6iMs/kH5Jg51yktvFC6E8U0dbJ9tC5Lb8x/KN3PY52TXwSfIcADCN3foitp2
oVEMxrdwyEiuKb48B8a3dNidWpY14xyMb+VQpvk06HkEI5Rv7cA4rU1+fSeM
b+MQqqMuoyHMBOXbOoQaax1Vc4bx7Rzehx5nnnEaxrd3WMW49v7HXzC+g4P9
XPka9mZmCL/BwaFS5GzS/Y1QPoOjQ3Sn4V4ZSxaovKPD7VCe8PZ0KJ/ByeEy
R6adwD52qLyTQ9bOaYc4Dbmg8s4Op221WpW/8EPlnR24NawFbHsFoPIuDu9X
bn3NwiEIlXdx8NX980nVCMpncHXYzVpwS74FJu/qcOemjrHwS5i8m0NH8JIZ
D6KFoPJuDqqFD+7N2QTlM7g7XNMtzQ1XEYbKuzsIvZon5JoP5TN4OGz6rFN/
76nwAQBECK/o
          "]]}, {{}, {}}}, {}, {{}, 
        {RGBColor[0.368417, 0.506779, 0.709798], PointSize[
         0.012833333333333334`], AbsoluteThickness[1.6], 
         GeometricTransformationBox[InsetBox[
           FormBox[
            StyleBox[
             GraphicsBox[
              {RGBColor[
                NCache[
                 Rational[1, 3], 0.3333333333333333], 
                NCache[
                 Rational[1, 3], 0.3333333333333333], 1], DiskBox[{0, 0}]},
              ImageSize->8],
             StripOnInput->False,
             GraphicsBoxOptions->{DefaultBaseStyle->Directive[
               PointSize[0.012833333333333334`], 
               RGBColor[0.368417, 0.506779, 0.709798], 
               AbsoluteThickness[1.6]]}],
            TraditionalForm], {0., 0.}], {{{1., -0.8964282708395155}}, {{
          2., -0.9563472592537354}}, {{3., -1.0081797800387289`}}, {{
          4., -1.1080219506535596`}}, {{5., -1.151451725845997}}, {{
          6., -1.2479075609379124`}}, {{7., -1.2861567961796396`}}, {{
          8., -1.3653302152413807`}}}]}, {{}, {}}}},
      AspectRatio->1.2,
      Axes->None,
      AxesLabel->{None, None},
      AxesOrigin->{0, -0.790103859815339},
      DisplayFunction->Identity,
      Frame->{{True, True}, {True, True}},
      FrameLabel->{{None, None}, {None, None}},
      FrameTicks->{{Automatic, None}, {None, None}},
      FrameTicksStyle->Directive[{
         GrayLevel[0], FontFamily -> "Times New Roman", FontSize -> 12}],
      GridLines->{None, None},
      GridLinesStyle->Directive[
        GrayLevel[0.5, 0.4]],
      ImageSize->{Automatic, 150},
      Method->{
       "OptimizePlotMarkers" -> True, "OptimizePlotMarkers" -> True, 
        "CoordinatesToolOptions" -> {"DisplayFunction" -> ({
            Identity[
             Part[#, 1]], 
            Identity[
             Part[#, 2]]}& ), "CopiedValueFunction" -> ({
            Identity[
             Part[#, 1]], 
            Identity[
             Part[#, 2]]}& )}},
      PlotRange->{{0, 55}, {-6, 0}},
      PlotRangeClipping->True,
      PlotRangePadding->{{
         Scaled[0.02], 
         Scaled[0.02]}, {
         Scaled[0.02], 
         Scaled[0.02]}},
      Ticks->{Automatic, Automatic}]},
    {
     TemplateBox[{0, 0},
      "Spacer2"], "", "", "", ""},
    {"\<\"\"\>", 
     ItemBox[
      StyleBox["\<\"(b)  Fertilization type 1  \
(\\!\\(\\*SubscriptBox[StyleBox[\\\"f\\\",FontSlant->\\\"Italic\\\"], \
RowBox[{\\\"1\\\", \\\",\\\", \\\" \\\", \
StyleBox[\\\"i\\\",FontSlant->\\\"Italic\\\"]}]]\\))\"\>",
       StripOnInput->False,
       LineColor->GrayLevel[0],
       FrontFaceColor->GrayLevel[0],
       BackFaceColor->GrayLevel[0],
       GraphicsColor->GrayLevel[0],
       FontFamily->"Times New Roman",
       FontSize->14,
       FontColor->GrayLevel[0]],
      Alignment->Left,
      StripOnInput->False], "", "", ""},
    {
     TemplateBox[{0, 0},
      "Spacer2"], "", "", "", ""},
    {
     ItemBox[
      RotationBox[
       StyleBox["\<\"  Equilibrium frequency\"\>",
        StripOnInput->False,
        LineColor->GrayLevel[0],
        FrontFaceColor->GrayLevel[0],
        BackFaceColor->GrayLevel[0],
        GraphicsColor->GrayLevel[0],
        FontFamily->"Times New Roman",
        FontSize->14,
        FontColor->GrayLevel[0]],
       BoxRotation->1.5707963267948966`],
      StripOnInput->False], 
     GraphicsBox[
      {GrayLevel[0.7], EdgeForm[{GrayLevel[0.7], Thickness[Tiny]}], 
       RectangleBox[{0.6, 0}, {1.4, 0}], RectangleBox[{1.6, 0}, {2.4, 0}], 
       RectangleBox[{2.6, 0}, {3.4, 0.2371692377062794}], 
       RectangleBox[{3.6, 0}, {4.4, 0}], 
       RectangleBox[{4.6, 0}, {5.4, 0.13244384011397536}], 
       RectangleBox[{5.6, 0}, {6.4, 0}], 
       RectangleBox[{6.6, 0}, {7.4, 0.04710436363043169}], 
       RectangleBox[{7.6, 0}, {8.4, 0.009540922633840432}], 
       RectangleBox[{8.6, 0}, {9.4, 0.03301537879979022}], 
       RectangleBox[{9.6, 0}, {10.4, 0.0011082615770884319}], 
       RectangleBox[{10.6, 0}, {11.4, 0.025171448826534215}], 
       RectangleBox[{11.6, 0}, {12.4, 0}], 
       RectangleBox[{12.6, 0}, {13.4, 0.013167600121717138}], 
       RectangleBox[{13.6, 0}, {14.4, 0.0005620795345301355}], 
       RectangleBox[{14.6, 0}, {15.4, 0.010401452110559706}], 
       RectangleBox[{15.6, 0}, {16.4, 0}], 
       RectangleBox[{16.6, 0}, {17.4, 0.0057969170714991525}], 
       RectangleBox[{17.6, 0}, {18.4, 0.00010513296752406864}], 
       RectangleBox[{18.6, 0}, {19.4, 0.0046737110964847894}], 
       RectangleBox[{19.6, 0}, {20.4, 0}], 
       RectangleBox[{20.6, 0}, {21.4, 0.002421625719144671}], 
       RectangleBox[{21.6, 0}, {22.4, 0.00017987381537803993}], 
       RectangleBox[{22.6, 0}, {23.4, 0.0019402160684696135}], 
       RectangleBox[{23.6, 0}, {24.4, 0}], 
       RectangleBox[{24.6, 0}, {25.4, 0.0012119171218732405}], 
       RectangleBox[{25.6, 0}, {26.4, 0}], 
       RectangleBox[{26.6, 0}, {27.4, 0.0008946446812244657}], 
       RectangleBox[{27.6, 0}, {28.4, 0}], 
       RectangleBox[{28.6, 0}, {29.4, 0.0005148310509723308}], 
       RectangleBox[{29.6, 0}, {30.4, 4.155547823403438*^-6}], 
       RectangleBox[{30.6, 0}, {31.4, 0.0004203334980797391}], 
       RectangleBox[{31.6, 0}, {32.4, 0}], 
       RectangleBox[{32.6, 0}, {33.4, 0.00021160646160983676}], 
       RectangleBox[{33.6, 0}, {34.4, 0.000021195163780574067}], 
       RectangleBox[{34.6, 0}, {35.4, 0.00016932968259647518}], 
       RectangleBox[{35.6, 0}, {36.4, 0}], 
       RectangleBox[{36.6, 0}, {37.4, 0.00011433061911753084}], 
       RectangleBox[{37.6, 0}, {38.4, 0}], 
       RectangleBox[{38.6, 0}, {39.4, 0.00007576311845347572}], 
       RectangleBox[{39.6, 0}, {40.4, 0}], 
       RectangleBox[{40.6, 0}, {41.4, 0.000051638087603000926}], 
       RectangleBox[{41.6, 0}, {42.4, 0}], 
       RectangleBox[{42.6, 0}, {43.4, 0.00003375157310153698}], 
       RectangleBox[{43.6, 0}, {44.4, 0}], 
       RectangleBox[{44.6, 0}, {45.4, 0.000023482267094587783}], 
       RectangleBox[{45.6, 0}, {46.4, 0}], 
       RectangleBox[{46.6, 0}, {47.4, 0.000014880744178713545}], 
       RectangleBox[{47.6, 0}, {48.4, 0}], 
       RectangleBox[{48.6, 0}, {49.4, 0.000010833815275335112}], 
       RectangleBox[{49.6, 0}, {50.4, 0}], 
       RectangleBox[{50.6, 0}, {51.4, 6.402780268144337*^-6}], 
       RectangleBox[{51.6, 0}, {52.4, 0}], 
       RectangleBox[{52.6, 0}, {53.4, 5.151059353170062*^-6}], 
       RectangleBox[{53.6, 0}, {54.4, 0}], 
       RectangleBox[{54.6, 0}, {55.4, 2.593637050518627*^-6}], 
       RectangleBox[{55.6, 0}, {56.4, 2.607686614419791*^-7}], 
       RectangleBox[{56.6, 0}, {57.4, 2.07620950126719*^-6}], 
       RectangleBox[{57.6, 0}, {58.4, 0}], 
       RectangleBox[{58.6, 0}, {59.4, 1.4036635560543687*^-6}], 
       RectangleBox[{59.6, 0}, {60.4, 0}], 
       RectangleBox[{60.6, 0}, {61.4, 9.28957676615827*^-7}], 
       RectangleBox[{61.6, 0}, {62.4, 0}], 
       RectangleBox[{62.6, 0}, {63.4, 6.346417151248396*^-7}], 
       RectangleBox[{63.6, 0}, {64.4, 0}], 
       RectangleBox[{64.6, 0}, {65.4, 4.134688087464866*^-7}], 
       RectangleBox[{65.6, 0}, {66.4, 0}], 
       RectangleBox[{66.6, 0}, {67.4, 2.8909999727488866*^-7}], 
       RectangleBox[{67.6, 0}, {68.4, 0}], 
       RectangleBox[{68.6, 0}, {69.4, 1.8184566002998892*^-7}], 
       RectangleBox[{69.6, 0}, {70.4, 0}], 
       RectangleBox[{70.6, 0}, {71.4, 1.3383851277248837*^-7}], 
       RectangleBox[{71.6, 0}, {72.4, 0}], 
       RectangleBox[{72.6, 0}, {73.4, 7.77708584753789*^-8}], 
       RectangleBox[{73.6, 0}, {74.4, 2.208856431096251*^-10}], 
       RectangleBox[{74.6, 0}, {75.4, 6.363334387193831*^-8}], 
       RectangleBox[{75.6, 0}, {76.4, 0}], 
       RectangleBox[{76.6, 0}, {77.4, 3.1448844750592286*^-8}], 
       RectangleBox[{77.6, 0}, {78.4, 3.5950957766317515*^-9}], 
       RectangleBox[{78.6, 0}, {79.4, 2.5096454470130425*^-8}], 
       RectangleBox[{79.6, 0}, {80.4, 0}]},
      AspectRatio->0.6,
      Frame->True,
      FrameStyle->Thickness[0.002],
      FrameTicks->{{Automatic, None}, {None, None}},
      FrameTicksStyle->Directive[{
         GrayLevel[0], FontFamily -> "Times New Roman", FontSize -> 12}],
      ImageSize->{Automatic, 150},
      PlotRangePadding->None], 
     TemplateBox[{5, 0},
      "Spacer2"], 
     ItemBox[
      RotationBox[
       StyleBox["\<\"\\!\\(\\*SubscriptBox[\\(Log\\), \\(10\\)]\\)[Relative \
abundance]\"\>",
        StripOnInput->False,
        LineColor->GrayLevel[0],
        FrontFaceColor->GrayLevel[0],
        BackFaceColor->GrayLevel[0],
        GraphicsColor->GrayLevel[0],
        FontFamily->"Times New Roman",
        FontSize->14,
        FontColor->GrayLevel[0]],
       BoxRotation->1.5707963267948966`],
      StripOnInput->False], 
     GraphicsBox[{{{}, {{}, {}, 
         {GrayLevel[0.5], PointSize[0.012833333333333334`], AbsoluteThickness[
          1.6], LineBox[CompressedData["
1:eJxTTMoPSmViYGCQB2IQDQEf7JdPlpy9ye3afqiAQ9rqhnYVm8dQPodDutcR
Ub6zH6B8AYc0+Y2pDq6foXwRB++UDzKn1b9C+RIOfOod/FkrfkL5Mg5MExKb
n3r/hvIVHNjcHR83PYXxlRwCD17deDv6P5Sv4uB63tKuNpfhAISv5qD5Ns/C
bxsTlK/hsGgiw6SCamYoX8uBY76hEKMcK5Sv49D4SKi5PRfG13MoEdj/4ac2
G5Rv4JBa1PAp7iQ7lG/o4Py9ZUm5OAeUb+Twc9t9wWunYXxjB9GlXsxuetxQ
vonD3f/1nif2wfimDooRp543fYHxzRx03zD8uxbIC+WbO0TeUivPnwPjWziw
/p286/J+Pijf0mHKF725qVwCUL6VQ19qS1TjcRjf2kFsnqHB9QxBKN/G4WJb
W1HmNBjf1qGJ5cLHrcZCUL6dwy0+ph13DsD49g4qBwuPHlwlfAAAqWCKag==

           "]]}}, {{}, {}}}, {{}, 
        {RGBColor[0.368417, 0.506779, 0.709798], PointSize[
         0.012833333333333334`], AbsoluteThickness[1.6], 
         GeometricTransformationBox[InsetBox[
           FormBox[
            StyleBox[
             GraphicsBox[
              {GrayLevel[0.5], Thickness[0.1], CircleBox[{0, 0}]},
              ImageSize->9],
             StripOnInput->False,
             GraphicsBoxOptions->{DefaultBaseStyle->Directive[
               PointSize[0.012833333333333334`], 
               RGBColor[0.368417, 0.506779, 0.709798], 
               AbsoluteThickness[1.6]]}],
            TraditionalForm], {0., 0.}], {{{16., -2.9733256288002843`}}, {{
          18., -3.099529399528248}}, {{19., -3.3975944764284898`}}, {{
          20., -3.468155454844221}}, {{21., -3.4943903072953764`}}, {{
          22., -3.6649608463317436`}}, {{23., -3.701384478448102}}, {{
          24., -3.8436655594265425`}}, {{25., -4.010153251639299}}, {{
          26., -4.194829382258275}}, {{27., -4.352383378055967}}, {{
          28., -4.396886624775747}}, {{29., -4.550498750993144}}, {{
          30., -4.688341975331889}}, {{
          31., -4.916754803722402}}}]}, {{}, {}}}, {{}, 
        {RGBColor[0.368417, 0.506779, 0.709798], PointSize[
         0.012833333333333334`], AbsoluteThickness[1.6], 
         GeometricTransformationBox[InsetBox[
           FormBox[
            StyleBox[
             GraphicsBox[
              {RGBColor[1, 0, 0], Thickness[0.15], CircleBox[{0, 0}]},
              ImageSize->9],
             StripOnInput->False,
             GraphicsBoxOptions->{DefaultBaseStyle->Directive[
               PointSize[0.012833333333333334`], 
               RGBColor[0.368417, 0.506779, 0.709798], 
               AbsoluteThickness[1.6]]}],
            TraditionalForm], {0., 0.}], {{{1., -0.3480650438926269}}, {{
          2., -0.6010916372809845}}, {{3., -1.0500622606529306`}}, {{
          4., -1.204407117113044}}, {{5., -1.3222151880675195`}}, {{
          6., -1.603616772338174}}, {{8., -1.7435330273769423`}}, {{
          14., -2.6784811248911073`}}}]}, {{}, {}}}, {{}, 
        {RGBColor[0.368417, 0.506779, 0.709798], PointSize[
         0.012833333333333334`], AbsoluteThickness[1.6], 
         GeometricTransformationBox[InsetBox[
           FormBox[
            StyleBox[
             GraphicsBox[
              {RGBColor[
                NCache[
                 Rational[1, 3], 0.3333333333333333], 
                NCache[
                 Rational[1, 3], 0.3333333333333333], 1], DiskBox[{0, 0}]},
              ImageSize->8],
             StripOnInput->False,
             GraphicsBoxOptions->{DefaultBaseStyle->Directive[
               PointSize[0.012833333333333334`], 
               RGBColor[0.368417, 0.506779, 0.709798], 
               AbsoluteThickness[1.6]]}],
            TraditionalForm], {0., 0.}], {{{7., -1.7060294277262078`}}, {{
          9., -1.9599263140372225`}}, {{10., -2.0534615384475807`}}, {{
          11., -2.339016381154256}}, {{12., -2.4352733045981987`}}, {{
          13., -2.639650480403251}}, {{15., -2.7714728172596157`}}, {{
          17., -3.0114586690023386`}}}]}, {{}, {}}}},
      AspectRatio->1.2,
      Axes->None,
      AxesLabel->{None, None},
      AxesOrigin->{0, -0.23031639897372355`},
      DisplayFunction->Identity,
      Frame->{{True, True}, {True, True}},
      FrameLabel->{{None, None}, {None, None}},
      FrameTicks->{{Automatic, None}, {None, None}},
      FrameTicksStyle->Directive[{
         GrayLevel[0], FontFamily -> "Times New Roman", FontSize -> 12}],
      GridLines->{None, None},
      GridLinesStyle->Directive[
        GrayLevel[0.5, 0.4]],
      ImageSize->{Automatic, 150},
      Method->{
       "OptimizePlotMarkers" -> True, "OptimizePlotMarkers" -> True, 
        "CoordinatesToolOptions" -> {"DisplayFunction" -> ({
            Identity[
             Part[#, 1]], 
            Identity[
             Part[#, 2]]}& ), "CopiedValueFunction" -> ({
            Identity[
             Part[#, 1]], 
            Identity[
             Part[#, 2]]}& )}},
      PlotRange->{{0, 55}, {-6, 0}},
      PlotRangeClipping->True,
      PlotRangePadding->{{
         Scaled[0.02], 
         Scaled[0.02]}, {
         Scaled[0.02], 
         Scaled[0.02]}},
      Ticks->{Automatic, Automatic}]},
    {
     TemplateBox[{0, 0},
      "Spacer2"], "", "", "", ""},
    {"\<\"\"\>", 
     ItemBox[
      StyleBox["\<\"(c)  Fertilization type 2  \
(\\!\\(\\*SubscriptBox[StyleBox[\\\"f\\\",FontSlant->\\\"Italic\\\"], \
RowBox[{\\\"2\\\", \\\",\\\", \\\" \\\", \
StyleBox[\\\"i\\\",FontSlant->\\\"Italic\\\"]}]]\\))\"\>",
       StripOnInput->False,
       LineColor->GrayLevel[0],
       FrontFaceColor->GrayLevel[0],
       BackFaceColor->GrayLevel[0],
       GraphicsColor->GrayLevel[0],
       FontFamily->"Times New Roman",
       FontSize->14,
       FontColor->GrayLevel[0]],
      Alignment->Left,
      StripOnInput->False], "", "", ""},
    {
     TemplateBox[{0, 0},
      "Spacer2"], "", "", "", ""},
    {
     ItemBox[
      RotationBox[
       StyleBox["\<\"  Equilibrium frequency\"\>",
        StripOnInput->False,
        LineColor->GrayLevel[0],
        FrontFaceColor->GrayLevel[0],
        BackFaceColor->GrayLevel[0],
        GraphicsColor->GrayLevel[0],
        FontFamily->"Times New Roman",
        FontSize->14,
        FontColor->GrayLevel[0]],
       BoxRotation->1.5707963267948966`],
      StripOnInput->False], 
     GraphicsBox[
      {GrayLevel[0.7], EdgeForm[{GrayLevel[0.7], Thickness[Tiny]}], 
       RectangleBox[{0.6, 0}, {1.4, 0}], RectangleBox[{1.6, 0}, {2.4, 0}], 
       RectangleBox[{2.6, 0}, {3.4, 0.3167515934843208}], 
       RectangleBox[{3.6, 0}, {4.4, 0}], 
       RectangleBox[{4.6, 0}, {5.4, 0.04530303041847694}], 
       RectangleBox[{5.6, 0}, {6.4, 0.04579061888790037}], 
       RectangleBox[{6.6, 0}, {7.4, 0.020948179053741578}], 
       RectangleBox[{7.6, 0}, {8.4, 0.028080537237463954}], 
       RectangleBox[{8.6, 0}, {9.4, 0.009535503608399054}], 
       RectangleBox[{9.6, 0}, {10.4, 0.0189911647737252}], 
       RectangleBox[{10.6, 0}, {11.4, 0.003394926899141004}], 
       RectangleBox[{11.6, 0}, {12.4, 0.013862655248281952}], 
       RectangleBox[{12.6, 0}, {13.4, 0}], 
       RectangleBox[{13.6, 0}, {14.4, 0.010513032004218326}], 
       RectangleBox[{14.6, 0}, {15.4, 0}], 
       RectangleBox[{15.6, 0}, {16.4, 0.004714191666302325}], 
       RectangleBox[{16.6, 0}, {17.4, 0.0006198866588694174}], 
       RectangleBox[{17.6, 0}, {18.4, 0.003601968641600839}], 
       RectangleBox[{18.6, 0}, {19.4, 0}], 
       RectangleBox[{19.6, 0}, {20.4, 0.0024407667647476927}], 
       RectangleBox[{20.6, 0}, {21.4, 0}], 
       RectangleBox[{21.6, 0}, {22.4, 0.0013917048158768597}], 
       RectangleBox[{22.6, 0}, {23.4, 0}], 
       RectangleBox[{23.6, 0}, {24.4, 0.0010429305003163969}], 
       RectangleBox[{24.6, 0}, {25.4, 0}], 
       RectangleBox[{25.6, 0}, {26.4, 0.0005063255308090375}], 
       RectangleBox[{26.6, 0}, {27.4, 0.000042299160552372594}], 
       RectangleBox[{27.6, 0}, {28.4, 0.0003953677085655749}], 
       RectangleBox[{28.6, 0}, {29.4, 0}], 
       RectangleBox[{29.6, 0}, {30.4, 0.00023300060699443792}], 
       RectangleBox[{30.6, 0}, {31.4, 0}], 
       RectangleBox[{31.6, 0}, {32.4, 0.00016742541952202705}], 
       RectangleBox[{32.6, 0}, {33.4, 0}], 
       RectangleBox[{33.6, 0}, {34.4, 0.0000878105623535741}], 
       RectangleBox[{34.6, 0}, {35.4, 2.6619484512768743*^-6}], 
       RectangleBox[{35.6, 0}, {36.4, 0.00006956976030919604}], 
       RectangleBox[{36.6, 0}, {37.4, 0}], 
       RectangleBox[{37.6, 0}, {38.4, 0.000034161345371930274}], 
       RectangleBox[{38.6, 0}, {39.4, 2.6116390025587854*^-6}], 
       RectangleBox[{39.6, 0}, {40.4, 0.000026750288381227616}], 
       RectangleBox[{40.6, 0}, {41.4, 0}], 
       RectangleBox[{41.6, 0}, {42.4, 0.000015416871700368873}], 
       RectangleBox[{42.6, 0}, {43.4, 0}], 
       RectangleBox[{43.6, 0}, {44.4, 0.000011469006667763626}], 
       RectangleBox[{44.6, 0}, {45.4, 0}], 
       RectangleBox[{45.6, 0}, {46.4, 5.673802752514945*^-6}], 
       RectangleBox[{46.6, 0}, {47.4, 4.037628079101019*^-7}], 
       RectangleBox[{47.6, 0}, {48.4, 4.449219755675582*^-6}], 
       RectangleBox[{48.6, 0}, {49.4, 0}], 
       RectangleBox[{49.6, 0}, {50.4, 2.5203422148178944*^-6}], 
       RectangleBox[{50.6, 0}, {51.4, 0}], 
       RectangleBox[{51.6, 0}, {52.4, 1.923616663068728*^-6}], 
       RectangleBox[{52.6, 0}, {53.4, 0}], 
       RectangleBox[{53.6, 0}, {54.4, 9.099663124678692*^-7}], 
       RectangleBox[{54.6, 0}, {55.4, 9.462201905341416*^-8}], 
       RectangleBox[{55.6, 0}, {56.4, 7.075566806347133*^-7}], 
       RectangleBox[{56.6, 0}, {57.4, 0}], 
       RectangleBox[{57.6, 0}, {58.4, 4.444870841391335*^-7}], 
       RectangleBox[{58.6, 0}, {59.4, 0}], 
       RectangleBox[{59.6, 0}, {60.4, 2.9008767482574527*^-7}], 
       RectangleBox[{60.6, 0}, {61.4, 0}], 
       RectangleBox[{61.6, 0}, {62.4, 1.782975616593241*^-7}], 
       RectangleBox[{62.6, 0}, {63.4, 0}], 
       RectangleBox[{63.6, 0}, {64.4, 1.2035792085196562*^-7}], 
       RectangleBox[{64.6, 0}, {65.4, 0}], 
       RectangleBox[{65.6, 0}, {66.4, 7.007317237572863*^-8}], 
       RectangleBox[{66.6, 0}, {67.4, 0}], 
       RectangleBox[{67.6, 0}, {68.4, 5.135103137154928*^-8}], 
       RectangleBox[{68.6, 0}, {69.4, 0}], 
       RectangleBox[{69.6, 0}, {70.4, 2.6072451364544946*^-8}], 
       RectangleBox[{70.6, 0}, {71.4, 1.3765030226764452*^-9}], 
       RectangleBox[{71.6, 0}, {72.4, 2.0541931045059414*^-8}], 
       RectangleBox[{72.6, 0}, {73.4, 0}], 
       RectangleBox[{73.6, 0}, {74.4, 1.0936104188896678*^-8}], 
       RectangleBox[{74.6, 0}, {75.4, 2.2380708397662374*^-10}], 
       RectangleBox[{75.6, 0}, {76.4, 8.687562613740596*^-9}], 
       RectangleBox[{76.6, 0}, {77.4, 0}], 
       RectangleBox[{77.6, 0}, {78.4, 4.110450868566318*^-9}], 
       RectangleBox[{78.6, 0}, {79.4, 4.268302933319035*^-10}], 
       RectangleBox[{79.6, 0}, {80.4, 3.1962621438452743*^-9}]},
      AspectRatio->0.6,
      Frame->True,
      FrameStyle->Thickness[0.002],
      FrameTicks->{{Automatic, None}, {None, None}},
      FrameTicksStyle->Directive[{
         GrayLevel[0], FontFamily -> "Times New Roman", FontSize -> 12}],
      ImageSize->{Automatic, 150},
      PlotRangePadding->None], 
     TemplateBox[{5, 0},
      "Spacer2"], 
     ItemBox[
      RotationBox[
       StyleBox["\<\"\\!\\(\\*SubscriptBox[\\(Log\\), \\(10\\)]\\)[Relative \
abundance]\"\>",
        StripOnInput->False,
        LineColor->GrayLevel[0],
        FrontFaceColor->GrayLevel[0],
        BackFaceColor->GrayLevel[0],
        GraphicsColor->GrayLevel[0],
        FontFamily->"Times New Roman",
        FontSize->14,
        FontColor->GrayLevel[0]],
       BoxRotation->1.5707963267948966`],
      StripOnInput->False], 
     GraphicsBox[{{{}, {{}, {}, 
         {GrayLevel[0.5], PointSize[0.012833333333333334`], AbsoluteThickness[
          1.6], LineBox[CompressedData["
1:eJxTTMoPSmViYGCQAWIQDQEf7C8/6XQ9WH5mP1TA4XPx2tr4/x+gfA6HxbsP
TM8S+gjlCzjsPvZzl13qFyhfxKHD/8Os+rxvUL6Eg6yrcMx3me9QvozDnQgV
xZc+P6F8BYeL9QkFryx+Q/lKDk3vVZe3PoPxVRyYgr7PvpjKcADCV3PQje7d
oxnKCOVrONi1Ob++0Anjazk85jSa4LueCcrXcfgt3Pz8xyIWKF/PoThG7P7E
xaxQvoEDo95pWd8idijf0OHcG59rHmocUL6Rg0CHcKIPEyeUb+xwttCaZ84N
LijfxOGU1ifBSf+4oXxTh/K+v5sm2fBB+WYOiW4bf63l5ofyzR28BItiZJMF
oHwLhz4+6WrlQzC+pcNum7YHT/QEoXwrB/OPTok/lIWgfGuHF6bZym3LYXwb
h8jTWnebHggfAAA4G4Ap
           "]]}}, {{}, {}}}, {{}, 
        {RGBColor[0.368417, 0.506779, 0.709798], PointSize[
         0.012833333333333334`], AbsoluteThickness[1.6], 
         GeometricTransformationBox[InsetBox[
           FormBox[
            StyleBox[
             GraphicsBox[
              {GrayLevel[0.5], Thickness[0.1], CircleBox[{0, 0}]},
              ImageSize->9],
             StripOnInput->False,
             GraphicsBoxOptions->{DefaultBaseStyle->Directive[
               PointSize[0.012833333333333334`], 
               RGBColor[0.368417, 0.506779, 0.709798], 
               AbsoluteThickness[1.6]]}],
            TraditionalForm], {0., 0.}], {{{8., -1.7013954534268019`}}, {{
          10., -2.0497162041522197`}}, {{11., -2.166583512367103}}, {{
          14., -2.5795763098599287`}}, {{17., -3.018693613264623}}, {{
          21., -3.7795766814832024`}}, {{24., -4.18958847382204}}, {{
          26., -4.535127181731062}}, {{
          28., -4.969249206292113}}}]}, {{}, {}}}, {{}, 
        {RGBColor[0.368417, 0.506779, 0.709798], PointSize[
         0.012833333333333334`], AbsoluteThickness[1.6], 
         GeometricTransformationBox[InsetBox[
           FormBox[
            StyleBox[
             GraphicsBox[
              {RGBColor[1, 0, 0], Thickness[0.15], CircleBox[{0, 0}]},
              ImageSize->9],
             StripOnInput->False,
             GraphicsBoxOptions->{DefaultBaseStyle->Directive[
               PointSize[0.012833333333333334`], 
               RGBColor[0.368417, 0.506779, 0.709798], 
               AbsoluteThickness[1.6]]}],
            TraditionalForm], {0., 0.}], {{{1., -0.22240463157121457`}}, {{
          2., -1.0623469266204182`}}, {{3., -1.0669961860510078`}}, {{
          4., -1.2747180274713361`}}, {{5., -1.40197716257987}}, {{
          6., -1.4445718380632748`}}, {{7., -1.5812770170792225`}}, {{
          9., -1.7437798051095972`}}, {{12., -2.1922930126172835`}}, {{
          13., -2.335597158934648}}, {{15., -2.7048680714320255`}}, {{
          18., -3.126122244270853}}, {{19., -3.3557663875237496`}}, {{
          20., -3.4993020441082523`}}, {{22., -3.880702932868005}}, {{
          25., -4.295794971650305}}, {{
          27., -4.663597634714712}}}]}, {{}, {}}}, {{}, 
        {RGBColor[0.368417, 0.506779, 0.709798], PointSize[
         0.012833333333333334`], AbsoluteThickness[1.6], 
         GeometricTransformationBox[InsetBox[
           FormBox[
            StyleBox[
             GraphicsBox[
              {RGBColor[
                NCache[
                 Rational[1, 3], 0.3333333333333333], 
                NCache[
                 Rational[1, 3], 0.3333333333333333], 1], DiskBox[{0, 0}]},
              ImageSize->8],
             StripOnInput->False,
             GraphicsBoxOptions->{DefaultBaseStyle->Directive[
               PointSize[0.012833333333333334`], 
               RGBColor[0.368417, 0.506779, 0.709798], 
               AbsoluteThickness[1.6]]}],
            TraditionalForm], {0., 0.}], {{{16., -2.9308111503248715`}}, {{
          23., -4.096791691267137}}}]}, {{}, {}}}},
      AspectRatio->1.2,
      Axes->None,
      AxesLabel->{None, None},
      AxesOrigin->{0, -0.10203806139561511`},
      DisplayFunction->Identity,
      Frame->{{True, True}, {True, True}},
      FrameLabel->{{None, None}, {None, None}},
      FrameTicks->{{Automatic, None}, {None, None}},
      FrameTicksStyle->Directive[{
         GrayLevel[0], FontFamily -> "Times New Roman", FontSize -> 12}],
      GridLines->{None, None},
      GridLinesStyle->Directive[
        GrayLevel[0.5, 0.4]],
      ImageSize->{Automatic, 150},
      Method->{
       "OptimizePlotMarkers" -> True, "OptimizePlotMarkers" -> True, 
        "CoordinatesToolOptions" -> {"DisplayFunction" -> ({
            Identity[
             Part[#, 1]], 
            Identity[
             Part[#, 2]]}& ), "CopiedValueFunction" -> ({
            Identity[
             Part[#, 1]], 
            Identity[
             Part[#, 2]]}& )}},
      PlotRange->{{0, 55}, {-6, 0}},
      PlotRangeClipping->True,
      PlotRangePadding->{{
         Scaled[0.02], 
         Scaled[0.02]}, {
         Scaled[0.02], 
         Scaled[0.02]}},
      Ticks->{Automatic, Automatic}]},
    {"\<\"\"\>", 
     ItemBox[
      StyleBox["\<\"       Species ordered by competitiveness\"\>",
       StripOnInput->False,
       LineColor->GrayLevel[0],
       FrontFaceColor->GrayLevel[0],
       BackFaceColor->GrayLevel[0],
       GraphicsColor->GrayLevel[0],
       FontFamily->"Times New Roman",
       FontSize->14,
       FontColor->GrayLevel[0]],
      StripOnInput->False], 
     TemplateBox[{0, 0},
      "Spacer2"], "\<\"\"\>", 
     ItemBox[
      StyleBox["\<\"Rank \"\>",
       StripOnInput->False,
       LineColor->GrayLevel[0],
       FrontFaceColor->GrayLevel[0],
       BackFaceColor->GrayLevel[0],
       GraphicsColor->GrayLevel[0],
       FontFamily->"Times New Roman",
       FontSize->14,
       FontColor->GrayLevel[0]],
      StripOnInput->False]}
   },
   AutoDelete->False,
   GridBoxAlignment->{"Rows" -> {{Bottom}}},
   GridBoxItemSize->{"Columns" -> {{Automatic}}, "Rows" -> {{Automatic}}}],
  "Grid"]], "Output",
 CellChangeTimes->{{3.830923693057218*^9, 3.830923719837419*^9}, 
   3.830923779223365*^9, 3.830923814234879*^9, 3.8309238445233297`*^9, 
   3.830923984834852*^9, 3.830924101406468*^9, 3.83092413780569*^9, 
   3.830924244040832*^9, 3.830925720122834*^9, 3.8309257622707*^9, 
   3.830927272294981*^9, 3.8309273161130667`*^9, {3.83092738110032*^9, 
   3.8309274297787533`*^9}, 3.8309789005758057`*^9, {3.8309789605955677`*^9, 
   3.830978986920484*^9}, 3.8309790378252583`*^9, 3.8309791014708557`*^9, 
   3.830979221366083*^9, 3.830979325026517*^9, {3.831084682498979*^9, 
   3.831084707489159*^9}, 3.831098951829937*^9, {3.8310992058501053`*^9, 
   3.831099233785378*^9}, {3.831099273148633*^9, 3.8310993001338253`*^9}, 
   3.831099357273855*^9, 3.831099413922584*^9, 3.831099450177023*^9, 
   3.831099488493451*^9, 3.831099525436998*^9, 3.8311491446216593`*^9, 
   3.831149276242659*^9, 3.8311722511168947`*^9, 3.831172530582698*^9, 
   3.8311795272549477`*^9, 3.832638551547529*^9, 3.832708502717074*^9, 
   3.832709338510673*^9},
 CellLabel->
  "Out[221]=",ExpressionUUID->"32b4ba8b-efd2-423b-bb66-fdcaa0905fd1"]
}, Open  ]],

Cell[CellGroupData[{

Cell[BoxData[
 RowBox[{
  RowBox[{"(*", " ", 
   RowBox[{"Figure", " ", "export"}], " ", "*)"}], "\[IndentingNewLine]", 
  "\[IndentingNewLine]", 
  RowBox[{
   RowBox[{
    RowBox[{"figfile", "=", "0"}], ";"}], "  ", 
   RowBox[{"(*", " ", 
    RowBox[{
     RowBox[{
      RowBox[{"If", " ", "figfile"}], "=", "1"}], ",", " ", 
     RowBox[{"plots", " ", "are", " ", "output", " ", "as", " ", "files"}]}], 
    " ", "*)"}], "\[IndentingNewLine]", "\[IndentingNewLine]", 
   RowBox[{"If", "[", 
    RowBox[{
     RowBox[{"figfile", "\[Equal]", "1"}], ",", "\[IndentingNewLine]", 
     RowBox[{
      RowBox[{"Export", "[", 
       RowBox[{
        RowBox[{"StringJoin", "[", 
         RowBox[{
          RowBox[{"NotebookDirectory", "[", "]"}], ",", 
          "\"\<Fig_equil.pdf\>\""}], "]"}], ",", "gt1"}], "]"}], ";", 
      "\[IndentingNewLine]", 
      RowBox[{"Print", "[", "\"\<Figure is exported ...\>\"", "]"}], ";"}], 
     "\[IndentingNewLine]", ",", "\[IndentingNewLine]", 
     RowBox[{
      RowBox[{"Print", "[", "\"\<Files is not exported ...\>\"", "]"}], 
      ";"}]}], "\[IndentingNewLine]", "]"}]}]}]], "Input",
 CellChangeTimes->{{3.796974884625245*^9, 3.796975009567971*^9}, {
   3.796975228169615*^9, 3.796975251317787*^9}, {3.796977663907427*^9, 
   3.7969776959388027`*^9}, {3.7969806986323233`*^9, 
   3.7969807084098673`*^9}, {3.7969819621499977`*^9, 3.796981969679268*^9}, {
   3.803363565582193*^9, 3.803363576221878*^9}, 3.803363674663929*^9, {
   3.803595710640931*^9, 3.803595720226224*^9}, {3.8036048955413857`*^9, 
   3.8036049111973343`*^9}, {3.803605318479897*^9, 3.8036053280871572`*^9}, {
   3.803605450645177*^9, 3.8036054594214487`*^9}, {3.803608728760565*^9, 
   3.803608736344933*^9}, {3.803621509146302*^9, 3.8036215147934313`*^9}, {
   3.8036217854721737`*^9, 3.8036217935956573`*^9}, {3.812773401670128*^9, 
   3.812773405119668*^9}, {3.812851002451662*^9, 3.8128510751513042`*^9}, 
   3.8128512070724*^9, 3.812851261884577*^9, {3.812855097443494*^9, 
   3.812855128649925*^9}, {3.8128571387909107`*^9, 3.812857160840863*^9}, {
   3.812866916669818*^9, 3.812866950777076*^9}, {3.813015368278687*^9, 
   3.813015394560687*^9}, {3.813036923022567*^9, 3.813036938636628*^9}, {
   3.813630580807952*^9, 3.813630596445846*^9}, {3.813631129321295*^9, 
   3.8136311468947287`*^9}, {3.813631904412691*^9, 3.813631918429517*^9}, {
   3.8136446998513613`*^9, 3.813644719987816*^9}, {3.813644929670371*^9, 
   3.8136449621810207`*^9}, {3.813645444658791*^9, 3.81364545977686*^9}, {
   3.813646471188785*^9, 3.813646485564946*^9}, {3.819331434020732*^9, 
   3.819331451326455*^9}, {3.827889644059812*^9, 3.827889648016603*^9}, {
   3.8278897032526712`*^9, 3.827889721951888*^9}, {3.830905306493471*^9, 
   3.830905354349414*^9}, {3.830905395315126*^9, 3.830905434460306*^9}, {
   3.830905530124324*^9, 3.830905540609391*^9}, {3.830919910270473*^9, 
   3.830919913712491*^9}, {3.8309220628958817`*^9, 3.8309220684064074`*^9}, {
   3.830924029439912*^9, 3.830924033826621*^9}, {3.830924196083047*^9, 
   3.8309241990982733`*^9}, {3.830924260516224*^9, 3.830924263398273*^9}, {
   3.8309257715131474`*^9, 3.830925774684622*^9}, {3.830927435220731*^9, 
   3.8309274394729977`*^9}, {3.830979356444256*^9, 3.830979360157949*^9}, {
   3.831086269943252*^9, 3.8310862744881067`*^9}, {3.831149173757146*^9, 
   3.831149177966514*^9}, {3.831179533113593*^9, 3.8311795377052917`*^9}, {
   3.8326386377648*^9, 3.832638646853002*^9}, {3.832708525719534*^9, 
   3.8327085302645483`*^9}},
 CellLabel->
  "In[222]:=",ExpressionUUID->"a0799575-7221-4136-8f4d-3edcd3a3c9e8"],

Cell[BoxData["\<\"Files is not exported ...\"\>"], "Print",
 CellChangeTimes->{
  3.812866945711956*^9, 3.813015379447369*^9, 3.81303686754767*^9, 
   3.813036933350052*^9, 3.813628669263824*^9, 3.81362961477894*^9, 
   3.813629856270712*^9, 3.813629951576928*^9, 3.813630046869129*^9, 
   3.813630158270438*^9, 3.813630254312976*^9, 3.813630353308535*^9, 
   3.813630458709837*^9, 3.8136305932524233`*^9, 3.813630690525477*^9, 
   3.813630813729732*^9, 3.813630916234757*^9, 3.8136310229736137`*^9, 
   3.8136311410032587`*^9, 3.813631240327654*^9, 3.813631333930284*^9, 
   3.813631429108461*^9, 3.813631545821995*^9, 3.813631667490835*^9, 
   3.813631780903693*^9, 3.813631914303203*^9, 3.8136446816851587`*^9, 
   3.813644714385236*^9, 3.813644899937407*^9, 3.813644955892877*^9, 
   3.813645421449936*^9, 3.813645457752536*^9, 3.813646118105747*^9, 
   3.813646221373405*^9, 3.813646364070797*^9, 3.813646481746406*^9, 
   3.817619854273291*^9, 3.819331375549365*^9, 3.819331447208743*^9, {
   3.8278897106991262`*^9, 3.827889716471766*^9}, 3.829352727038978*^9, 
   3.8293530874095*^9, 3.829354054273582*^9, 3.829354361533188*^9, 
   3.82935446564222*^9, 3.829355785286541*^9, 3.829355879235318*^9, 
   3.829356153328019*^9, 3.8293614059488277`*^9, 3.829361641324895*^9, 
   3.829361841732304*^9, 3.829368009887491*^9, 3.8293681517905693`*^9, 
   3.8293682662185507`*^9, 3.829368557485705*^9, 3.829369471687131*^9, 
   3.829371035250428*^9, 3.829371330765079*^9, 3.8293713980153837`*^9, 
   3.82937150983354*^9, 3.829371728434476*^9, 3.829371790229381*^9, 
   3.829704650558177*^9, 3.830292885573468*^9, 3.830293257925213*^9, 
   3.8302933348977423`*^9, 3.830374419900813*^9, 3.83037484742634*^9, 
   3.83037561366249*^9, 3.830376511953569*^9, 3.8303805503268833`*^9, 
   3.8303874646623993`*^9, 3.8303885282157917`*^9, 3.8303885772067013`*^9, 
   3.830388871377369*^9, 3.8303889103819304`*^9, {3.830389280366191*^9, 
   3.8303892981635942`*^9}, 3.830391347070799*^9, 3.830393617909265*^9, 
   3.830393835924823*^9, 3.8303943653670807`*^9, 3.830394445842245*^9, 
   3.8303946302711782`*^9, 3.830394851225312*^9, 3.830394901299407*^9, 
   3.830394980170722*^9, 3.830395014027091*^9, 3.830395052924164*^9, 
   3.830395193755144*^9, 3.830395346314766*^9, 3.8303953891269693`*^9, 
   3.8303954604464703`*^9, 3.8303957603967113`*^9, 3.830395880156232*^9, 
   3.8303960806884613`*^9, {3.830396111293511*^9, 3.830396133921978*^9}, 
   3.830396269409156*^9, 3.8303975248740587`*^9, 3.830397744653653*^9, 
   3.830406420914796*^9, 3.830406510035926*^9, 3.830406837617633*^9, 
   3.830407411992832*^9, 3.8304074710345716`*^9, {3.830826456559287*^9, 
   3.8308264652942953`*^9}, 3.83082738307514*^9, 3.8308274703909616`*^9, 
   3.83082915790475*^9, 3.830829757372333*^9, 3.830830970155023*^9, 
   3.830831154174324*^9, 3.83083123566432*^9, 3.8308314666974297`*^9, 
   3.8308315030952787`*^9, 3.8308317527319403`*^9, 3.8308318496852503`*^9, 
   3.830831959517799*^9, 3.8308320907901373`*^9, 3.83083212884627*^9, 
   3.8308322923655157`*^9, 3.830832403628035*^9, 3.830832471366335*^9, {
   3.8308326126866407`*^9, 3.830832642272811*^9}, 3.830835051309222*^9, {
   3.830835640465336*^9, 3.830835670005158*^9}, 3.830835819134893*^9, 
   3.830835955966761*^9, 3.8308360828155212`*^9, 3.830837173593513*^9, 
   3.830905349811213*^9, {3.830905517964411*^9, 3.830905541071616*^9}, 
   3.830910510184238*^9, 3.830914926757782*^9, 3.8309198670692377`*^9, 
   3.830919911106779*^9, 3.830922063559802*^9, 3.83092371985373*^9, 
   3.830923984850813*^9, 3.8309240307384987`*^9, 3.8309241378213377`*^9, 
   3.830924196710923*^9, {3.830924244056978*^9, 3.830924261282259*^9}, 
   3.8309257201711893`*^9, {3.830925762286343*^9, 3.830925772234281*^9}, 
   3.830927272311298*^9, 3.830927316129044*^9, 3.8309274359319897`*^9, 
   3.830978900593039*^9, {3.830978960611965*^9, 3.830978986939857*^9}, 
   3.830979037841094*^9, 3.830979101487002*^9, 3.830979221382063*^9, 
   3.8309793250423317`*^9, 3.830979357316329*^9, 3.8310846825271187`*^9, 
   3.831086271408988*^9, 3.83109895184706*^9, {3.8310992058685904`*^9, 
   3.831099233801866*^9}, {3.83109927316437*^9, 3.8310993001510963`*^9}, 
   3.8310993572903547`*^9, 3.831099413938583*^9, 3.831099450193454*^9, 
   3.831099488509997*^9, 3.831099525453936*^9, {3.831149144639763*^9, 
   3.831149174520349*^9}, 3.831172251133379*^9, 3.8311795343896303`*^9, 
   3.832638551564989*^9, 3.832638643479561*^9, {3.832708502735352*^9, 
   3.83270852811709*^9}, 3.832709338526473*^9},
 CellLabel->
  "\:8a55\:4fa1\:4e2d\:ff1aIn[222]:=",ExpressionUUID->"7231b2b2-ab8c-4349-\
bbe4-e17ceb6dd83b"]
}, Open  ]],

Cell[CellGroupData[{

Cell[BoxData[{
 RowBox[{
  RowBox[{
   RowBox[{"gt2", "=", 
    RowBox[{"Grid", "[", 
     RowBox[{
      RowBox[{"{", "\[IndentingNewLine]", 
       RowBox[{
        RowBox[{"{", 
         RowBox[{"Spacer", "[", 
          RowBox[{"{", 
           RowBox[{"0", ",", "0"}], "}"}], "]"}], "}"}], ",", 
        "\[IndentingNewLine]", 
        RowBox[{"{", 
         RowBox[{"\"\<\>\"", ",", 
          RowBox[{"Item", "[", 
           RowBox[{
            RowBox[{"fstylopt", "[", 
             RowBox[{
             "\"\<(a)  Fertilization type 1  (\!\(\*SubscriptBox[StyleBox[\"f\
\",FontSlant->\"Italic\"], RowBox[{\"0\", \",\", \" \", \
StyleBox[\"i\",FontSlant->\"Italic\"]}]]\) \[RightArrow] \
\!\(\*SubscriptBox[StyleBox[\"f\",FontSlant->\"Italic\"], RowBox[{\"1\", \
\",\", \" \", StyleBox[\"i\",FontSlant->\"Italic\"]}]]\))\>\"", ",", "15"}], 
             "]"}], ",", 
            RowBox[{"Alignment", "\[Rule]", "Left"}]}], "]"}]}], "}"}], ",", 
        RowBox[{"{", 
         RowBox[{"Spacer", "[", 
          RowBox[{"{", 
           RowBox[{"0", ",", "0"}], "}"}], "]"}], "}"}], ",", 
        "\[IndentingNewLine]", 
        RowBox[{"{", 
         RowBox[{
          RowBox[{"Item", "[", 
           RowBox[{
            RowBox[{"Rotate", "[", 
             RowBox[{
              RowBox[{"fstylopt", "[", 
               RowBox[{"\"\<Time\>\"", ",", "14"}], "]"}], ",", 
              RowBox[{"Pi", "/", "2"}]}], "]"}], ",", 
            RowBox[{"Alignment", "\[Rule]", "Center"}]}], "]"}], ",", 
          RowBox[{"ref1s", "[", "1", "]"}], ",", 
          RowBox[{
           RowBox[{"apta", "[", "1", "]"}], "[", 
           RowBox[{"[", "1", "]"}], "]"}], ",", "\"\<\>\""}], "}"}], ",", 
        "\[IndentingNewLine]", 
        RowBox[{"{", 
         RowBox[{"Spacer", "[", 
          RowBox[{"{", 
           RowBox[{"0", ",", "0"}], "}"}], "]"}], "}"}], ",", 
        "\[IndentingNewLine]", 
        RowBox[{"{", 
         RowBox[{"\"\<\>\"", ",", 
          RowBox[{"Item", "[", 
           RowBox[{
            RowBox[{"fstylopt", "[", 
             RowBox[{
             "\"\<(b)  Fertilization type 2  (\!\(\*SubscriptBox[StyleBox[\"f\
\",FontSlant->\"Italic\"], RowBox[{\"0\", \",\", \" \", \
StyleBox[\"i\",FontSlant->\"Italic\"]}]]\) \[RightArrow] \
\!\(\*SubscriptBox[StyleBox[\"f\",FontSlant->\"Italic\"], RowBox[{\"2\", \
\",\", \" \", StyleBox[\"i\",FontSlant->\"Italic\"]}]]\))\>\"", ",", "15"}], 
             "]"}], ",", 
            RowBox[{"Alignment", "\[Rule]", "Left"}]}], "]"}]}], "}"}], ",", 
        "\[IndentingNewLine]", 
        RowBox[{"{", 
         RowBox[{"Spacer", "[", 
          RowBox[{"{", 
           RowBox[{"0", ",", "0"}], "}"}], "]"}], "}"}], ",", 
        "\[IndentingNewLine]", 
        RowBox[{"{", 
         RowBox[{
          RowBox[{"Item", "[", 
           RowBox[{
            RowBox[{"Rotate", "[", 
             RowBox[{
              RowBox[{"fstylopt", "[", 
               RowBox[{"\"\<Time\>\"", ",", "14"}], "]"}], ",", 
              RowBox[{"Pi", "/", "2"}]}], "]"}], ",", 
            RowBox[{"Alignment", "\[Rule]", "Center"}]}], "]"}], ",", 
          RowBox[{"ref1s", "[", "2", "]"}], ",", 
          RowBox[{
           RowBox[{"apta", "[", "2", "]"}], "[", 
           RowBox[{"[", "1", "]"}], "]"}], ",", 
          RowBox[{"leg1", "[", "2", "]"}]}], "}"}], ",", 
        "\[IndentingNewLine]", 
        RowBox[{"{", 
         RowBox[{"\"\<\>\"", ",", "\[IndentingNewLine]", 
          RowBox[{"Item", "[", 
           RowBox[{
            RowBox[{"fstylopt", "[", 
             RowBox[{
              RowBox[{"\"\<Cumulative frequencies\>\"", "<>", 
               RowBox[{"StringRepeat", "[", 
                RowBox[{"\"\< \>\"", ",", "9"}], "]"}]}], ",", "14"}], "]"}], 
            ",", 
            RowBox[{"Alignment", "\[Rule]", "Right"}]}], "]"}], ",", 
          RowBox[{"fstylopt", "[", 
           RowBox[{"\"\<Species ordered by competitiveness\>\"", ",", "14"}], 
           "]"}]}], "}"}]}], "\[IndentingNewLine]", "}"}], ",", 
      RowBox[{"Alignment", "\[Rule]", "Bottom"}]}], "]"}]}], ";"}], 
  "\[IndentingNewLine]"}], "\[IndentingNewLine]", 
 RowBox[{"Print", "[", "gt2", "]"}], "\[IndentingNewLine]"}], "Input",
 CellChangeTimes->{{3.7934138278884077`*^9, 3.793413858489436*^9}, {
   3.7934139903874283`*^9, 3.793414025172291*^9}, {3.793414064750063*^9, 
   3.793414066009433*^9}, 3.793414100031949*^9, {3.793414137896707*^9, 
   3.793414144128694*^9}, 3.793414176262486*^9, {3.7934142263027163`*^9, 
   3.793414231271882*^9}, {3.793414262255433*^9, 3.7934142743829613`*^9}, {
   3.793414383488963*^9, 3.7934144132772427`*^9}, {3.793484427049954*^9, 
   3.793484448535883*^9}, 3.794707516123334*^9, {3.794707840152216*^9, 
   3.794707906280294*^9}, {3.794709172441742*^9, 3.794709187353587*^9}, {
   3.7947092399599037`*^9, 3.7947092671197*^9}, {3.794709302358151*^9, 
   3.794709304694767*^9}, {3.796441272515074*^9, 3.7964413261966248`*^9}, 
   3.81284773891677*^9, {3.812847769969583*^9, 3.8128478000281754`*^9}, {
   3.812847859763377*^9, 3.812847862240282*^9}, {3.8128479394408817`*^9, 
   3.812848005519114*^9}, {3.812849533046904*^9, 3.812849543733316*^9}, {
   3.812850083359848*^9, 3.8128500973995*^9}, {3.8128501284519453`*^9, 
   3.812850135515862*^9}, {3.8128507229108143`*^9, 3.8128507730630703`*^9}, {
   3.812850870468754*^9, 3.812850876204557*^9}, 3.813033764161914*^9, {
   3.8136305192497377`*^9, 3.813630539248932*^9}, {3.827889635594461*^9, 
   3.827889635601675*^9}, {3.830373593154667*^9, 3.830373596958453*^9}, {
   3.83037371268742*^9, 3.830373736016778*^9}, {3.830374102465515*^9, 
   3.830374106310626*^9}, 3.8303741645209208`*^9, {3.83037483567625*^9, 
   3.83037483607904*^9}, {3.8303755602141037`*^9, 3.830375567030352*^9}, {
   3.830378113508007*^9, 3.830378128868408*^9}, {3.830378613589265*^9, 
   3.8303786297661123`*^9}, {3.830406858575439*^9, 3.830406923302067*^9}, {
   3.830407201784576*^9, 3.830407210465911*^9}, {3.830407280730103*^9, 
   3.830407293486068*^9}, {3.830911769009676*^9, 3.830911781270013*^9}, {
   3.8309136031448402`*^9, 3.830913666857565*^9}, 3.830915073937131*^9, {
   3.830915113849305*^9, 3.8309151562568893`*^9}, {3.8309165845529118`*^9, 
   3.830916589104347*^9}, {3.830916622080599*^9, 3.830916628987138*^9}, {
   3.830917065024839*^9, 3.830917070397217*^9}, {3.830917110738916*^9, 
   3.8309171203231773`*^9}, {3.831084735486453*^9, 3.831084763989791*^9}, {
   3.832708469250167*^9, 3.832708475773584*^9}, {3.832709313917775*^9, 
   3.8327093203713923`*^9}},
 CellLabel->
  "In[224]:=",ExpressionUUID->"c10de13c-7e5a-4764-a7c5-976305185bda"],

Cell[BoxData[
 TagBox[GridBox[{
    {
     TemplateBox[{0, 0},
      "Spacer2"], "", "", ""},
    {"\<\"\"\>", 
     ItemBox[
      StyleBox["\<\"(a)  Fertilization type 1  \
(\\!\\(\\*SubscriptBox[StyleBox[\\\"f\\\",FontSlant->\\\"Italic\\\"], \
RowBox[{\\\"0\\\", \\\",\\\", \\\" \\\", \
StyleBox[\\\"i\\\",FontSlant->\\\"Italic\\\"]}]]\\) \[RightArrow] \
\\!\\(\\*SubscriptBox[StyleBox[\\\"f\\\",FontSlant->\\\"Italic\\\"], RowBox[{\
\\\"1\\\", \\\",\\\", \\\" \\\", \
StyleBox[\\\"i\\\",FontSlant->\\\"Italic\\\"]}]]\\))\"\>",
       StripOnInput->False,
       LineColor->GrayLevel[0],
       FrontFaceColor->GrayLevel[0],
       BackFaceColor->GrayLevel[0],
       GraphicsColor->GrayLevel[0],
       FontFamily->"Times New Roman",
       FontSize->15,
       FontColor->GrayLevel[0]],
      Alignment->Left,
      StripOnInput->False], "", ""},
    {
     TemplateBox[{0, 0},
      "Spacer2"], "", "", ""},
    {
     ItemBox[
      RotationBox[
       StyleBox["\<\"Time\"\>",
        StripOnInput->False,
        LineColor->GrayLevel[0],
        FrontFaceColor->GrayLevel[0],
        BackFaceColor->GrayLevel[0],
        GraphicsColor->GrayLevel[0],
        FontFamily->"Times New Roman",
        FontSize->14,
        FontColor->GrayLevel[0]],
       BoxRotation->1.5707963267948966`],
      Alignment->Center,
      StripOnInput->False], 
     GraphicsBox[{{{}, {{}, {}, 
         {RGBColor[0.368417, 0.506779, 0.709798], PointSize[
           NCache[
            Rational[1, 360], 0.002777777777777778]], AbsoluteThickness[1.6], 
          LineBox[CompressedData["
1:eJxd1XtMlXUcx/FHy3BDVLR5ybCjeWlqTdOpmZevWjQVJ1E4FIcnw6bYEJ1D
x1B/E8wjKhdFXSAJSgIaeOGi3PQBFMRLGHjBUDloBM1bTsshNVolPL/Ph3/Y
a9/z3gce2DmDlqz0WdrZMIy4Tobx73f+ag5wu9rzcuep/0EWy+DUhGevRLZ7
pWyuHTvmbsxLh6yVHpFZz8t3tt83im9jwSSPuJd2REjPKxMb0todskWuFxW2
Rra/3m+b+B452XV7Rx8jq1atyO1wfJycW/bp7zHtduySN08Hh8W2O3y3fD5s
bnCHQ/bK1th1qzsc+K3M2nxjfYf9EmXIDu8tHfZKkvSVgY4Oy37ZO3GO5YRk
8fH1tRyfIo3pwZajD4h/nwjLjoPSPVPzplTpNz/ccvj3MnjGasuhh+RR2TLL
IWky+b0vLQely4Ua7ecLzBB/l1WWAw6L58Eoy35HZH/Sfss+P8jG8jTLXpni
iDhk2TNLFk3SXi9HJdF7t2WPY9I8crv2PI7JvTFbLPc9LsOHaI4/LtNGaXY/
IVFumqNPyMWqbyy7ZktFmGZHtkzvo7lLjvydsVl7njkydZrmthyZ8ChSe765
0itfc0uuJCVoDs2T1B2an+bJn9s1h5yUgF2aH56UI4mag07JnBTNTadkQobm
wHxpytXckC8RFZoDCmTcHc11BfL2C81+hRI2QPv9rhXK4hmafYqkZ7DmqiLx
2qnZq1jqjmiuLJaIQs2ep6Vnqeay0zLb1CxnpDVPc/EZeXBIs4cpX8RZVv6m
3ArX7gmmZC/X7rWmtPhq974lYmp/P+VbIgOGavf4EvF4VbtXl0hFvfZ83Evl
eLllNa9Urp/S7tGl8jhHu18qlVz9/8G1TOrPafdZZfJOrXZ3lMmDcaUTzw/r
8f+9vEzyl9e4V7600eWs+K2zrGaelQWajU1oZdK9je5TzuE9/Jws1O8FaKOF
7hPK8R6KVjl0f0r3MRV4D0GrLLo/pPvI83gPQqt0ujfRfWgl3gPR6gDdG+j+
1gW8B6DVPrrX0b3/Rbz7odUeul+je+9LePdBq1i6V9Hd7TLevdAqiu6VdHf5
Ee+eaBVJ9zK6d6rCu6DVBroX072V7h5XwDIZrfzRZhjaSKA+n/pa6p9T3/cn
7MejlS/aXIM24qnPpr6a+ifUu1djPxqt5qHNYLQRTX0m9Zeov0+9aw32I9Bq
FtpchjYc1KdRX059I/VdrmI/BK1mos0laGMT9SnUm9TXU99G/cBr2E9Bm4vQ
RjhaEqkvoP4m9S3U97tO79docz7aCEXLbupzqK+h/in1vW7Q+z3a9EYbIWiJ
oT6L+svUP6S+Wy19XqDN2WgjCC1bqU+nvoL6Jupfu0mfN2jzI7QRiJYI6g9Q
X0J9A/XGz/R5hTanoo0AtKynfh/1hdTXUf+C+v512E9EG35oWYtWe6jPpf4a
9c+o730L+/fRhg9aVqFVLPVHqa+i/hH1brexH4U2vNCyAq2iqM+gvpL6Zupd
7mA/DG14omUpWkVSf5D6MurvUt+pHnsb2hC0LEarDdQnUV9M/S3qW9F2Nyf2
HujkUWiZjHbOQSt/tG0F2gxD26NoP4H2M2g/n/bP034t7TfT/nPad2nA/b7o
5GFoGY92foxWvmjbUrS5Bm2PpP142j9I+9m0X0r71bR/l/af0H6nu7jvjk62
oWU02jkNreahbYvRZjDavoH2o2k/ifYzab+I9i/R/i3av0/7rbTveg/330DL
CLTzA7SahbYtQJvL0PZ1aMNB+3tpP43282i/nPav034j7f9B+11+wf3X0TIE
7RyLVjPRts/Q5hK0fTXa2ET7cbSfQvvHaN+k/Su0X0/7j2m/jfa7N+L+QLTz
XbSagrbNRZuL0Pav0UY4Onkb7SfS/mHaL6D9C7R/k/Z/o/0W2u/6K+73QzuH
o9UEtO0TtDkfbf8KbYSikzfT/m7aT6X9HNo/S/s1tH+P9p/Sfucm3O+Fdg5C
qzFo23S06Y2229FGCDp5I+3H0P53tJ9F+6dp/zLt36b9h7T/F+13a8b9AWg1
Em37EG3ORtsXoo2gZvkHB3uvvQ==
           "]]}, 
         {RGBColor[0.880722, 0.611041, 0.142051], PointSize[
           NCache[
            Rational[1, 360], 0.002777777777777778]], AbsoluteThickness[1.6], 
          LineBox[CompressedData["
1:eJxdl3tQFfcZhhdbYlPUqZoUsTU5yZik4yVTtSM2Bn2jiGKJOiQSEIsMPUaL
nUgtxYShuCJOMGZA6lErSnJUvFZQA15AIMtdLQYDQpDr2XPbY5FYQxNKTKRp
A5zv+/iHeebdZ9/fbdnlmbjN4etHKYqS7aMo//stf37bfq9VfXfigv8D1uHW
sm3KrrXDvBkLd1rSU+KGOGErPlhiOf6keTjfhuCuqIMRvxvijB2oX7Sw0jLM
Ce8iccP2tv5hjtwN07V5Yx4OM7IQXv9t5AhbspEzu63um5H77cWHvsG+3w5z
yj7sOffF4EiecAC5s+p8RnLzQTx6svqxEY48hM/dPT8e4bBcFIWs9xthfIh7
0Wu8nGPFovIYL1uOIOvy772ceRRns7d4OeMYvm4inJYHz4nNXk45jv7QTV5O
OoGCmRu8nHASf600ezn+FGa8Q8ZnPo0fVsZ7OeYMku782cuRf4f5fqqXw89i
cGual8Pyca9nu5dDCtBYRa7HObzxdrKXp5zHs2lJZD3OoyUq0cv+F7DxNcKW
C8iLIDz+IywMJZz5Ed5/kbBfIdoeJ5xRiNSuP3nZtwi15winFeHMdsKDRciL
IZxyEceXEh64iMSXCCddQsuvCPddQhblhMswBxLuvYzJ8wnHX0FJEGHjCla8
QthcjK4Qwnox0lcQjinB65GE20vwpplw5FV8soVw81Xk7SAcXop9+wk3lGLZ
CcJhZYi4QPh6GSZcIRxSjtYSwlXlGCwmjI/RdZFw2ceoLyA8RUPkcS+r0RrW
HCZ5job/7CV5q4a1u0nuX4ECsn/q6goEJJHcUoGaDSRvrIBC12t8JUyvknxl
JZ6l+51ZieQlJK+vRA7N/arwZRjJQ6vw6HWSZ1Thxa96V9Q9Mff7vLYKpZc/
TS59PHDoPFajYtdyW+Gk71ldXI1RgVv7cwOG8rRqLNKdwWeHWNWqMW3vwan5
w/lgNeL2Bs8eZjWoBu9HT54zkqfUIHzTCyOsltTAGvgLbz5Qg8nBXlYDa9FJ
WEmqhUHzolrcpXkfZ3VWHc8TOKsFIu8V+fRrPI/nrJ4SuSHy567z3MxZPSpy
XeRP3+B5DGf1sMjbRR7wD55Hclb3i7xZ5BPreR7OWd0j8gaRj73J8zDO6nsi
v34T/6T56E8YKyGc1XSRV4ncp4Hn4KymirxM5A9FPuUWY7zMWY3mrCVzVnKE
Xyz8VuH3C9//U+7P5ayu5qwlclYswi8UfqPwHwh/fCP3f8lZXclZe4uzkin8
fOHXC79H+H5N3J/GWQ3lrG3krGQI/6Twa4XvEr7vbe5Pvc3P82Kea3GclTTh
H+GsasLvFv6g8J9q5n5QMxuPtpazksKvxyHhl3DW7nBWBoQ/qYX7gZy1CM5K
Emfsa+HrV8RZaxJ+n/AnfMb7Z3HWVnFWEjgjS/gFwr8p/F7hj2nl/nTO2nLO
Sjxn7BL+KeHXCd8Q/mN3uP8cZy2Ys2LmjB3CPyr8CuHrwlfauP80Z20BZyWG
M/4i/MPCvyr8duF/LfyAdu7P46xEcsZWzup+4V8UfrPw/y38iR3cn81ZCeeM
P3JW9wj/nPAbhP+58Md28udnRqd4/3LGpk7xPu7k/ac5K9c5w8NZHd3F+5/n
rIRwxnrOarrwjwm/Svj2LvG+70YP9U3d4v3fzf11PFdThZ/Lr1fKuuGhfofw
H3I/dqxNfD/YmG+dwXO8bEMvYdtveK5G2+AmbNpkY9/DWjK/PvY90Z9jY+Oz
nuaMYhubr+0aZ7WVs8kj+vv5+GJH64wVf53P/3md98/V2XhtS3S4aP9qfj/T
eh33aX+ijq9of7qOe7TfouMz2n9MRwftL9Qxagnpr9QRQFht1DGOsMmu4wva
/0BHN+33sfP/X8bb2fitJrv4nrKz9bEt5KyutLPzYVpnx79o/1t2Nt/YVO4r
mZytuXb+POSL/lI+XrWe56YOO39eevh8Yh9yX/FzwE77J3PGNAectP/XDj7/
UAfrM0U5xPeeg5+/tx1w0P4MBztP1gP8fjjpYPtpu+RAH+2vdfD1b3HARvtd
DrTR/i95rvg68YD2P+GEDzlPmOrEI9o/xym+L524Rvtfc6KS9sc5ef8WJ35C
7q+kOTGTsDXbCX/af8SJBtp/3omdtF9zYjftv+Vk+6d1O7GZ3C/2vhMW2j/o
xFzaP86FaLr+T7nQtJj0z3TBRPuDXFhAn79XXTgQQvrXulBPOPYPLuTT/hQX
3qHrv9uFKNp/yIUbdP5nvhsP7S9x4SSd/w0XP/93XJhP53/XhZdo/4CL/b20
/sgNnfZPcrPn2faCm+2nGuiGRvuXunGb9ke42fMS+6YbV+n5S3JjI+3f6Wbr
i31uzKP9eW4U0/4iN7Lp+le70UVYa3LjDTp/hxsusp9Knxt+hK2jDLQQxgQD
EWT/bM8YMJaR/lkGggmbXjEwh85/lYGBINIfa+DnhJUEAz+l/dsMlK8k/VkG
7kaQ/g++u99q0l9gIGoV6S83sCWU9N80EETXv9PALpD+XgN/W0D6vzHQSxhj
PBi3iPT/zIMVZD3U6R78gM5/vgcdS0n/cg/O0vO/xoPF9PzFe/BfRcZOQg==

           "]]}, 
         {RGBColor[0.560181, 0.691569, 0.194885], PointSize[
           NCache[
            Rational[1, 360], 0.002777777777777778]], AbsoluteThickness[1.6], 
          LineBox[CompressedData["
1:eJxdmHlYVdUaxjfOAg6oiRNwVMxSBJQ0wuk1lALtahAKYcA1KkKvQikOD+G5
SDfUwiGUwumkdgXLCXFCgc0ggzIeZjjAmc/pOt2cjZS4mef79uUfnt/z7ne9
a31r7bXWPmNXrPH/qIcgCLusBOF/////b8SmJPtxBxzn/AkIQ/TbrVVLY17w
GuxcPM5mbexfHL0eG/5jePxo/Qt9M4Sg1wI/ecFJW3BqyqA9e19w9Fd4T7O9
QPOCg7Yj9NmCYL3FvwM3d2zbaeGUXZiR0Z5isLT3LYb/yzXfwnF7MCJSzLFw
dCqiXe7mWjjie8y671pg4aB92KvWFFl40QGMEaddtTAOQf1PF+I0BZIGuBGn
/IBxK6YTJx9GbrwXcdIRxP/EOOEoVrV5Esf9CPewGcSx/0Zur9eIo4+h32HW
n6h09LDxII7IwJGhzB96HLqYWcRBP2FYxjxi/59x4ZQ38aITsA5l7HMS/l+z
53EK1UPmEjucxtUy1n7aaXy2dSax/RkoEhinnEE2Z7tMRG9inJyJsJWMbc7C
eRnjpLMIncu4dxbSJzBOyIJgy7grC/6PWb3jzmH+DcZPziFTxzj2PDaoGd87
j9Wcoy9gtZbxrQsIMDCOuoiBZsami+jP8yIuIfM2Y80leN5jHJqNAt7f1mzE
dTEOuozkvmx89Zfxsh1j/yt4ZQzjqivw5PVZlIPPJzMuy4G1G2OfXHi6My7M
hQfXkYepLoxz8hA5kbGDCPexxPIQEcGjmZ4m4tlLTG8ScWAwXy/5OGfN9MB8
FPfk6ycffp1UD7kyH33usvrYFSCL1Vu+uAD+fD6SC5BqYnp5Aab+wnSbQihv
Mt23EFN4+0mFWP75lajjaxue68WFmFPzqPxpZtLc5+uxCBsMuz+571j5J8u9
i3AzI2LS1pDnLCQUYePB9/N2/MVysQi75w0WX7DQVQSHQGL57KtwYizEXYUj
17OlLDyRPi9/vRhjuR5bLG0/q1ja/j0py6eWSPXoEqn/ZIm0/VslGM/1yaWQ
cT2qVPK8PL0UI7luKkVvrk8oQyjXI8owdBnTD5dhIGNBU4bFPkx3ugbde0wP
vYbe8kGk778GrWwE6a3X8KEhl/SR1xHxcCDpQddh3W8I6XuvI9X3JdLrr+Pv
9xxJH1qOHcM8Sfcvx62190nfWY5phXcs60GoKseEANb+gAqM2vop6YsqEPVk
MunbKmA+R+MRyioQl9qT9L6VePh0LOk+ldi6P73AoidWIkMzlPTCSpyeQ+OV
W1XB+U0z5aMKOfOdSI+vwtMxrL45VRh+kPk7qxAV0EV+h2pkf5Fh0TGrGiFr
vqPnQ6rh5d5ueV7cVI0tR62p/bRqdIU6kP9SNbwzB5C/qRruMy+S/1E1rB9S
PQX7GgTU51p0zKjB8PlW5A+sQf+kp+RfW4Oe348mf0oNjniMz7f4z9bAr82G
/MoajF/vSP5fa/BVkyv57ZSwOzmd+u+uhL2B6i9frERP585ci3+1EucTaXxC
shLuN3uQ/4QSFenTyF/era/sZ2HxhhLps9n82tQiYhnNDybVIkbZh/y+tbhi
7k/+yFqcHUz1EZJq4WR/g+p3rBZrfmyk/ay4FndKHtP4DbV4nEz1FHrX4eM8
Wi9wrsPxeVrye9fBc/Qkyl9RB4/xUyg/oQ55rgvJ/0MdXB1LqP9iHaa/eYjy
O7r9R1n9u+rgfIfGA8d6RNrT+yufXY+cXVRvcXk9zofx/bceepHeN+yrR1A5
W3/Z9UgMHU7+5np8MILqKTypx/sZbPwjGjBhCN+vG9DLmVhc2oDAOr5/N2Ct
nx359zSgRxexPKsBySrmr22Adx7f3xtQWcr6P6QR0Ubmn9qIWC3p4pJG1C/n
+38jYtj+ih2NyP+SnweNaAPLr2iE/xJ+PjTCi+3HsG1C+wf8vGjC3aXM79eE
/twf1YTlTMfWJvhKzpNuZueBWNKEPQH8fGnCFPY8+jTDTXLeNEPBWJzfjJ6S
86cZZt7/Lc3w4v7DzXiF+/Ob4cH9mmb04/lCC5y536kF47h/TgsmcH9oC0Zx
/xct0vN6f4vkvBUvS3WhVdoefmvBZO4f2So530XPVozh/qBWvMb961vxjNVD
vrcVg7n/XCu2cH99K1J5/e63Yh73D1VhDvdPUyGe+/1VkvsBYlQYxvu/U4Xh
3H9KhQHcX6XCdO6/rcJE7h/QJq2fS5v0frWoTZKHlW3S+dvWJllfYkab5D4k
lLVJ5hfmNmn9+7ZLWHy5XTIfgk+7ZHz4qF2y3uSJ7ZL1Jh5pl8yHUNiOTl5/
bbtkPuVWHQjhflkHnvL7EzpwlvvDOvAu98d3oJX7D3SgivtzOnCNvY9QdeAb
7u/swDr2/oYPUCOe+x3UeMj2A4VLN/N6zOp+nu1X6oVqjOLrK0SNn9n+JVup
xsR3WH83qXE7hOVvUyMtmOWnqfGTP8vPUGMLr8clNb5grC5V4wQbr7xJjVzW
X5lZjW2sPfGRGtELWX5fDRoZC/YabGD9UbysgW0ky5+hwTSmqxdo4OvK8gM1
qJ7O8j/SYO/XLH+tBt8UsvxEDczeLD9Fg7ffpfNBcUSD9AJ2npzVQN6H7lvq
Ag0erGL3G6UGg4+RLtN29+dDlv+rBuuq6H4SbqXFxg52/7bT4h9s/hQyLXxd
2HnorsWaB2z8c7XwZvMpX6yFbgYbf5gWjz5m+au12BbExh+vxQYnNv5kLWbb
s/wDWvix9YgT3f3ZyPKvaKFaxfLLtXiVnV8ylRbD2XoVb2gxMZbld2rx7naW
b6ODWzLLH6XDbqZjkg4L17P8N3Toeovl++ow24XlB+vQ4sXyI3W4GcfyN+gw
PpPlJ+lgm8LyU3VIY/cVHNPh9xRaD+rz3f3dzb63inVY7cbyG3SwCqP5Ew06
tKmJwx/oILoRC7312O/F1t8wPa7E0v0Lzno8+51Y7aGH/hc2fm89lsyl+54s
QI8vlcTiCj08K1n+Z3oMWsjubwl6FNr0pvxdeszaSzp+0GO9nz3ln9aj2G0C
5Yt6nNo9jvKr9TgTRetb7NBjonDbcn8Nv6NHy0wT3Z+79NhoTfd/xUADNgpz
Kd/RgF+bVlD+FAPOxPhQ/mwDxg6m9mTvGGBbuo7uy8sNmBoaTfmrDJjheovy
4wx45/wqyt9ugHLhSsrfZ0Bogi3lHzdg83x2v882YPWB3yj/mgGTgmg/EJsN
WPAt1TP8FwMK79L3rPDEgFgP+h5T9DMieNx4yh9hxMgsVv+JRrQ4Unvy1424
I9L3muwtIxR/Y+t/qRH//ZH6H/6xEb0qaL6F2O72gln9vzRCmUL9wx4jGuMF
yj9qxNOR9P0jzzIiJI9YVmTEsg/pe0Ss7daD+1K+zgg3Bfu+v2fEzUT6vlD0
MGHfpzReDDHBfR57/8aa8ODbXjT+qSaoDtH3oWyeCW9cHEP5S0yI8/Gi/HAT
Ege9QfnRJpyYRu+HYrMJnfsL6XtwhwmDAvdYWH3QBIfmVBr/SRO+e/UyjT/X
hFs+9PuHWGHCwYE0n+FtJhxat4Dyb5ngFOtP+b+b8PXmt2j8tmYEWNH7pR5t
xqBn9yh/shlOMRrKn2nGhQQ95fuZofB4SOv/fTM2R7L6R5nxB+v/uvo=
           "]]}, 
         {RGBColor[0.922526, 0.385626, 0.209179], PointSize[
           NCache[
            Rational[1, 360], 0.002777777777777778]], AbsoluteThickness[1.6], 
          LineBox[CompressedData["
1:eJxdl3tcTekexjfHZc5I82HmkOvU0DBkZnIpd4/J5NYMI0ymKCoJQ0K5hD1R
ckspl0rsMJQuolJS7C52d+3uu/au9n3vGYMxxkkynM7Ya72/c/zj8/0867ue
d/3Wu9daWa3busy7p0AgiOwhEPz3////11gwJN5qq/XsvwHuuBWUMPrcKo63
ItTNYZPE1cR+gbBo6Ge3243LD2D4pHnquRyHHYSnfY7Vco79DmP4NekH2zh2
OQb/4Gobf94/ifXi98FzdCR6uZ45y3NYFKaPHHSN56DTqL9id5Vnv7MQaQ8z
9orB6CJ3drxLHNTWHyXy7BSP5VPHM8ZFTPIZxzhWBG0J4egELEwhx4dfguN6
G8ZhlzFgB+HgK3g5nXDQzzAzEj/gKracI+x3DXN8CW9MxKVAwl5JyFUSXnMd
0fnk/C7JsPWfwHhZCs5lE3ZKxaBkwo5peOlLGDdwfADhEemwvE/OH5sOQQTh
wTex4xjh6JvwO0J4wC1cOEw4/BbUIYT7ZWDYITq/DHweTLh3JroO0HlmYvs+
wm8z4biXzjcLKbsJd2bh2i7CAbdhR/n5bbhQ9suGGfUfZ8N5D+GNORgeRNiQ
gzN0PV53INpPWHUHXnT9a3LxnpCwPBe3KbvcRdRPhBvuopzOY1ke/Oi8qvOQ
S+fplA+/UMJl+Yij7HgPiygX3UMY9XEfnvT8+fehp/0jxLAm6xO6ihFJry9W
DDty/UKZGK/ovAYXQELul3BFAYR0vtEFMCfzF9YW4EQg3U+FiAkg+ZJC2BEW
hBfCjeaVhehN/X5FGEPut3BhEfLo/Q4rwk9Fe3/d7H9jzt+5pAgf92iZtdaz
Zc67/ViMpMeTfSb2qX2XOxQj2/i17rMPpe/y4GI4XV93tN/K6ne5uBgOf/1Z
lfDm4bv8bTGGmlnIzKrfsXDWA1R4n7q686YpD3qAjj0vEoPjTXlud/7PXdnf
nTTlnQ+QdkIS2nDIlNtLUJr+YH5bkCkPkCDEuvzVjQBTninBnuLQXtJtpvy5
BO0783o++tGU25bgsHXkfMlGU+5XguAjz13sN5jytBJsFjreHbnelD8uQczB
pyIvL1M+vhQ+2fvz/r3OlG8sRdhXS0ska015Yik+f1K6t8zDlBtKcSsrVf7C
3ZRbl2H4TGnSPBMLvMowet/IvulrTPmlMhQ9jho7ycQCVRl8N3WNLF9tyj8u
x+G8xORtJhasKcfBrAcjx3D5+XKopylmGt1MubwcJTLHcRkmFg6pwJSIOd+H
crlLBfbpKnZ5cPmZCtgc/zMAXN5QAV/jRB9rLv+wEj+/WHrInMuXVcL2Rd3Y
LldTHlGJyZW+kl9NLKiuxNmCzl8UXN6/CoqFryfUcLlTFbJfn0IJlx+tgsvX
m2X3uLysCvk1W3OzubzvQ7wZ2Jlxk8sdH6Lmhuv5FC4/9BA2HZL5iVxe1H28
t+3FK1zeoxo3Vz0OSeByVGNB8x79BS7fX40Qx5jU81yeX401I+QVsVzeVY3g
/lWTYrh8hBTmyY9azpoYM6W43n/i7TPc8a5STPz9XP5pE4v3SPHGq+FRNOfH
ShEjGDKdY9yR4taIrZejOF8mxeeSo6M4FndI8dV8efYpzh9cg90dvdw4hl0N
vjzzwJxj4YoaWN8fVhXJ+TtqkGdx8TTHgugauEpP+HCMjBosmn1qNsfC2hrE
DJQP4/1nNZj8h5OA9wfUQjx7kDGC87+sRfCMzXUcC5fUYn7UUzHH4i21yO8x
P4NjQXgtpqwovMr7qbWYWuFxnvcra2Ec7hDF+49qccv6zjHe71eH1a4LQnh/
XB1+c5Ae4P2FdUhT2O/l/Q11GNp7QSDvh9Wht0qznfev1cEp5x/beF9Sh6zy
B1t4X9d9vGfpZt7vXY8687GbeH90PQakhvnyvkM9rgw4t4H319Vjlv8pH94P
rofSWbqe9xPq8cQrnGehuB6vbj/w4v32erxQVfIseFuPC5U2PGNkAz6Z0ebJ
+7MaYPb0IM9itwZcEoFnQVAD+lzsxTPiGnBttXQd7+c2oGt5Gs/i5gbEvwzi
WdDZgLKX3jzDohGyfYuZb9+ItwlTmL+yEYfvj2J+QCNS9nzE/NONSFL0ZX5m
I7y2da3l/bpGvCl+xrPgeSNSs4w8Y2ATznVoeBbaNuHCaAXzlzYhKqOJ+X5N
2ONfx/yTTbAaJ2V+WhMkhkrmVzWhfUs58x83IeGbUuabyTA2VML88TLgRTHz
F8lwQVTE/I0yzDteyPwjMhTGFTA/UYbntWLml8gQOIqxwCBDeNR95vdphrMF
Y6F1M9zT7zF/XjNWfM9Y4NWM5WaMcbAZU6rymX+pGT5nGYsLmvHUl7FA1Qw7
B8YQtOD6J8T/uAVv+xB/dguin+Yxf00LbsoZY18LDOWMhedbkJzHWHy3BbHp
xJe3wPcq8V+1oCye+EPk8DlD/Kly2EYQ30WOvseIHyjH6lDin5EjKZj4WXL8
eoD4DXIsDCL+n3Ik7ib+hwpk7iL+RAWWBBJ/mQL+O4m/TQHnHcSPUGDFduLf
UGC7P/GrFdBsI/4TBaYRFvZvxQ0/4tu0YhZhgVMr6rcSf1MrogkLj7biB8Li
pFYMIiwoa4V2C/GNrSgmLOzbhgTC4k/bsJOwwLENK6jv3YZl1D/UhsXUv9yG
IdQvakPHj8RXt8Ga+j3a4UB9y3a0kuMFaMdx6ru3/6+/vx3XqR/fjljq57cj
cjPxFe34jvpd7bAn8/bor8Rs6o9QItOXschGiQw6j5lKTCP7Q7lYiXrSJ3RV
wtudseUmJdq9yXr3KHGV7CePo0p8R/dPrBLrNpH+pO4+Oo87SkwirCxVwpP2
y5TYQdZraVRiDjmfuEMJay/S31eF44QFg1WYQNYj+lSFAiHpt1PBQPaz8msV
3jiS/hUqhHxL+r1VWPwz6d+hwlwF6T+kwnk30h+twmvfu6z/sgpucsbIUGHy
x+z5qCxUISmEPF9rVSi+z3JLtQqHyPNA/EyFz4y5rL+HGhNeMhYMUMOK3D+R
pRp/zSPP0y/VGGXOWDlHjQ7yPBAuUePsEnL97mokk+eTeIsas8n8PParYTOV
XH+4Gs++IP3xarzZQOaf2r2eSDL/PDUiQkh/pRqt9P4r1Cgn+038SA15OOnv
UqP3FdLfTwMNeX6LhmrgSHKM0+DtSdI/TYMMD9K/UINn80j/Kg3CnUn/Bg1E
p0n/Lg2ayPtFEKaBOIX0n9Xg21mk/5oG6alsPyhvd6/3OmOhRINPFpD+Rg2y
Asn7TqdBZCdjjxca7FhA3p+9tVjqTPbfR1r4nbzD+kdrcetfbL8oJ2lxrid5
vzpo0cuFfS9YOmsx7RFj8TotftOTfn8tijyzWH+wFoGjb7L+SC1+T2M5ErSw
8WTfK8p0LfYuqGH9Yi28kh+yfqkW3gfZesXtWrRYxLL+p1ocXx7F+t92n39U
Gus31+GLIY9Y/0gdkp6Z89+Dygk6bDj6B+ufpUPdWHY+y2903Y8sK9bvpkNr
wHDWv1kHo2MM6w/SoU+1BX9+0TEdjnkNZt+jcToMjMth139dB9vV4aw/Vwer
21dZf7kObX7ke6tZh85kNk+PX3QI7JfO+jt1GO9Uwq7/PT3MZ1Sz67fQ42El
mf8YPcLt2fmE9npcbs5m/fP1WO5D9v9KPa7cY+v3WK9Hjo7db0FA9/n8yfxD
9AhNvcH6T+tx9GwK67+iR/rEJNaf2b1eGWPLYj3eD0pl/XV6fOCfwfo1emhy
2H4XPNdDFM++f0U9DVgazK4XAw3QriK/PysDklLY/IS2BkTkZLL+uQY8kbLv
cfFSAya661m/hwHTx+pYv58Baxez34fogAHJWVtZ/0kD8n+cy/ovGFDxzIH1
pxmw4Csf1n/PAJF7HOuvMsB5DLufHq0GrAwnf788NqAx/A3rf22Aw7nnrN/M
iPeGst+XcpgRhYNErH+8ETVHTrD+GUb4xkWw/kVGODtdYv0/GDHpJzL/jUb8
B79r8I4=
           "]]}, 
         {RGBColor[0.528488, 0.470624, 0.701351], PointSize[
           NCache[
            Rational[1, 360], 0.002777777777777778]], AbsoluteThickness[1.6], 
          LineBox[CompressedData["
1:eJxdl3tcjncfx68QQ42KYStCwsKUSSZ8NjmH5FS0SsVoLfFYa17hflJb0ipz
S1IpckosSlOq3SlROt6d7073+W4T5jRzeHh65r6u3/f1+Mfr/fpc79/n9/td
131dv8b67HDd0ofjuMMGHPe/////X1aSdlXRkinz/gF4wSwycN7PM3jegc1q
44HimXoO+g5jHx+SzrXn8/3YcK2q04jnyAM4vMhpvAXPQT/i2kBFuz3PbocA
tcP9WYIfix6X4f8RWHwYAy37LnAQxjuCbc2yVQKHHsVXfbwZBx1DX684xn7H
UeVh5CKw2wm4fr2bsXMydpQfYIyTeGATzjgxFf1HEBanIauaXB9zCr/HE448
jcg0wmHp+KWEcOgZ9OshHHwW0iFk/KBz8LMi7H8e/ccQ9rsAw2fE98wAkgm7
XUTPWsKumYiZRdj5EiJmE150GZ+souv/Bb8HELbIgumPhBOz8N7PhEdcwfJo
wuIr6IgkbHIV4yjHXMW3BwkPzoYN9SOzkRpL2DAHU47Q/cyBFd3vtznon0D3
9xr6HCf84hoCKAfnIp7yk1xIKQf9ip2JhO//ijsnCPtfR78UwrrryDhJ2C8P
vqmEFXnYStkzHz30+rZ82FB2uwF3On7jDVyh99e1AJ6UawrwOone30IEUi4v
RDad/6IiNNH1lRShla4fv6GU7mfhbzhxjD4PEmwj+y/aJIHfUfp8SJAiJnmL
BO8T5kYUI4vcT9G6Yojo/RUXYzfNpcWIpLnJTeTQfNVNGNDxY24imPZX3sQY
Or/BJTCg819agsl0fZElqBLbd//HVz7/n7ysBONV7meDfWXz3z2PpYiZtvio
XX/pu3xBKYIPnm12NKt9l4eVIsLNz5WLrnmXS0pR0GR+cXhA07v8bSkCK84Z
r9zV/C6fewuVs27l9ojeMRd6C3s2Fj53jNLn+bcQkhW48bc4ff7iFsJWvgzZ
f1SfzypDbeXgkWbH9XlwGRxexuU3nNDnOWVY6iR3e5Osz5/05mbnanNP6nPb
273vixCbUWn6POg2XlkfqXQ4pc8v30ZASOOz8af1+f3bSIu94qHRs8jmDna/
DrCNSNfn/neQ8813NQPP6PPzd7D+syz7ED1zujtQepV4N/D5hHJ4fh62b+xZ
fe5Xjpifq6x89Cw6VY4dnoaBCXyuKEf+1JVmZXw+pgLpEQ/39/C5ZwU07Svk
Ruf0eVIF1pYbTpukZ66tlxefdJzP56PuIjDaKNOVz93uwirU4iNfPo+/C4f6
Q2+C+LzxLi6vCS0I5XOzSrgYazN+4HPXSlicaR8ey+dxlUidL5scz+c1lXAq
vTc1ic+Nq+CfYYg0Pneugk9I0ZEzfB5VhdDYFQ4X+Ly8Ci5m5isz+XxANfYc
V967zOeLqvHyUuSMK3weXo2epVEG2XxeUo0Okx+O5fC5QQ3Kmnc8uMbnqMHA
vZPNfuXzfTXwyNo+8DqfF9Zg3EYnGc+iVzWIvl4WlcfnFrV48L71hHw9w7EW
8y8lnOZZtKkWLQnmg27oWbKnFs99127lmUusxb9MHmTzjLxaLCyufcqzqKUW
+wpaJhfw/vNaxMFiE8/ciDpwNdEinmFfh4a9f57mWbSuDkvSlksEf3cdnvaz
bxV8ca8fc+Gp4GfXoWJc2BvBl9ZB5lPfv5D3H9Whaa/oQ545EymWqm0n8Izp
UuzabDeVZ9EqKQJHQWBJoBQpm55+JvgxUrQYDIfgX5Li5f2HCwW/UgqPiVeW
CP49KUKPODkL/uB6XHx4b6Xgf1wPy6BhqwV/aT0WPJm0RvC31WObJHmt4EfW
wyU9eJ3gn6vH68xJ6wW/rB7SUaZugq+ph+KiibvgGzZgaPjqjYJv1YDBI3KE
XLSgAWGm1h6C79MA54hLAnNhDXBsbPtS8NMaMGRe6GbBlzTAbmanMJ6kqwEH
LXqE67m3DUh/2COMh9GNMBmZKOSiuY2wPxUlsMSjEcumFTA/tBEjr9ax/hON
CJkkY35+I/pNmOgp+K2NcJ7SzvwXjcgcZiHkGNmEqYusBBbNasLGL6Yxf30T
cvrOEZgLboLbayfmH21C9ZFVzM9pQlyeM/PrmyD+wIX5T5rwd/8VzDdtRvZO
T+bbNmPmp2uY79KMxONuzA9qhmONO/Njm4EBXzL/cjNeh3owv6oZJW9Zzt1v
Rvh7Xsw3aoHazJv5Ni3wiWUsWdYCo0eMOf8WtMVvZv7BFix8zlh0vgUlHj7M
v90C0xjGnK4Fg1oYo38rfjL2Zf6EVkjnMpY4teKZF2POrxWl+xnjQCt8k4l/
qhV2OcQvboXDHeIrWtHQTHxOhiIt8cfIcP4x8efJcP818T1l+MLQj/l7ZUgz
YixKkqHTlLHkhgymIxlzbTJcMif+SxlSLIk/qg1u44nv0IY+1sR3a4PZZOJ/
14Z5hEXxbQi0If61NoRPJ35jG/Ax8Z+2IXoS8c3a4WFLfLt2mHxKfNd2SMl4
2NmO2+R6UVw7XO2I/0s7fAhzNe34cwbxH7SjgLDIuAP5hCVTOvAXYc65A+3U
/7oDnmR+oqgOXCYsudCBw3T+5R3IJIzuDiipP6ATPdS37kQu9Rd1Ip76Wzrx
lPrhnZg2k/inOxFD/ZJOOFBf2Qlvcr3IoAtT7Ilv2YWF1EcXSsl+wqsLg8n1
on1d+MOB+MldWE33r7ALyqnEb+/C9lnEf9WFzM8ZexvLEU3uL2chh+9oxqlT
5MiZTcZzlGP1l4zly+WY+QkZf5Mc+zTs92T5tRxBA8l898gxdRPpj5Lj7QrS
nyiHkvweUi/IMZvMD3lydBOW35FjPVmvqEWOOLI/lt1yJE0k/c/lmG5A+gco
IO5L+kco0Enmk2qtgDqJ9NsrYL6c9C9UYLg3eb+sU6DoIFn/FgWubt3C+ncr
MFS8lfWHK1AhJe8fsQJVx9j3IvW0AvuHkPdxtgIBJ79h/TcVGOD7LeuXKhA/
bCfrVyoQGULW/0iB6xmbWL+BElsHse8JZ6LEBz1sPqmWSnCvtrH+6Upkln3F
+ucrIVlH9n+VEuHfk/V7KbHrB9IfqIT1QrL/+5QoGkrWH9N7vYJ9P1KTlbCk
79NLSqQYsP2UFyhRUUj6K5WwmEPuf7sSLRtI/z0ltt0j/a+UKN7OxuMGqyA9
wDj1QxX2BDPGxyrsfUPu/2wVrP8g93+pChnLyPrdVUg7Rb4321SAFRvPO0SF
ce7seeAiVdh2nvQfUyHUnHzPzqmgqWffd3muCm43GYvKVHjmTvqbVPhruT/r
16hgv4A9P97PVAiz3c76DdXYfJWdJ1KHqRGxnp1XYKXG+aD1rH+GGoMy2PMg
WqDGY5t/s/41ajgdDGf9Pmr4Ngaw/l1qbEz+jPWHqSETj2X9h9Ww+NaR9aep
YbT3J9afpUZzahfrl6iRZVzL+mvViDrGzleSLjXEYQnCedH7oRrRMUHk/KpG
nnQI639fA+u2772E/tEaJIpXegv9UzX40/WMkIvmajDyzDfCeJYrNEhIuSuc
xyUeGqzYkCmwd4AGgRuOkvNvL1vFCOOnHtLATRQuME5oIA9bztafoUHPE2dy
PtYgeUkX66/QIOU0ex9IWjUw8p/P9v93DXZHmLP9f6HBk5R0tv73tEjKrWf7
P1KL0oexrH+iFkEBDmz/Z2mxL3cx2//FWsyuIM//+t7xCley/q1amKez8zkX
rMWbOcasP0KLhloT1n9Ui8UBHOtP1yL3wCO2/hwtxDPfsPWXapFg8gHrr9fi
Vqot61dpoe5g53vuiRbdJwJZfx8d0h+JWL+pDtZ5wax/rA4vr5Pzua0OlrHs
92D5uQ7VRvGs30UHc+9m1u+tg0hWzvqDdCioJu///TqM7kxifw/F6vB4qLXA
8hQdiscxFl3Wwd0ulK2/qHd8zwGsv0qHT5eeZP0dOnTb9ROeX+6+Do7+kwRO
fa1D8F5D9vwbdUP6UszW/1E3pnQZsfXbdKOJa2b9c7rxd4KC/b23rBt+e0aw
/o3d8Lcm73//bvwXenr/1g==
           "]]}, 
         {RGBColor[0.772079, 0.431554, 0.102387], PointSize[
           NCache[
            Rational[1, 360], 0.002777777777777778]], AbsoluteThickness[1.6], 
          LineBox[CompressedData["
1:eJxdlndYFNcehtfcACqWoDFqBIWAFUtERVEjn7HFEkWDndAEL4pRNAaNQZ1Y
rmAMSIIiIFLUINiQooCgS+8uLL1u38WClYRgCdcbd+b8cvmH532+ec93yuzM
WLjvWOX5nkgkCu4hEv3v////jar4paLcwGbO3wAXPEg/1e/LV5P1vAPbrM7M
X/5azz57wNmFBcTyjIMIO9ccHMCz/2GMN0lsDBauP4bvHqz/4xzP636C05o+
B6MEPwgfeX1+TOCQYESOFF8W2P9XRM72SBLY7xTeSEwZ+4Ti+eQZjD3C4Dfz
ION1EQjPzmC8LBJGY3IZIwoJtoTDozHRjnBIDL6neWAsdk0j7H8ej2cSPnQB
CXMJ+13E80WEfX+DYhlhnzgEriC89RI+pOwRjxNLCDsnwJaOv+4yXOh8V11B
Hp3fsqsYS3nhNXxF14PrMJhB2CwRBnS88EQMovngG9hBxwu5gUdTCJskYTfl
wCTkUTZORthUun/JuEHHM0hBKZ3foRRcmE64OwXD6Xz8UrGSclcqvqbsexNu
lF/cxA+UfW6hhHL7Leyg69+ahr30fHVpsJ9FzycdMZQV6bhF2TkDEZSbMuBJ
ed1tTKBccxv9Ka/KhBllSSZMKS/Lwks6v+IspFFeeAdOlHPvQEfXh7twpZx1
F4X/uB/EsCTMbRTjFD2PcDFGEebqxbhHz29wNgIIc6uz4UjzkGyMobk0G4Y0
N8nBG3J/cCty0P8fv8ccgPplOQimuXEuDOn8Fucihs7fPxctOSFflH8jt/87
L8iF2eLnat9Njfbv7sc8dIwIWD/FUPoun5cHb0vOMTWm4l1+KA8uG6YYd8ua
3+XiPDhmJ6U9NdX73Xn4s7pnXYKq7l3+WT5eJnq0nIh4xyK/fOSPNqj566Q+
z8iHNNpm+/Zf9HlXPop7a07rTunz6QWwO9IvyDpMn/sWoEfdLOdG/XhcSgGm
7et1sTtSn78oQFaro8WtKH0+uRDLzD+cPzRGn/sUIqihvH5GrD6/VoiZZqu7
Lc/r8/ZC5Fv86qnRM2ddhH7qUTOPXtDnW4vga2VV3+uiPr9UhFMz19jv1bNI
V4QfUjy2VPP5yGKMUY84ZvGbPvcoxm/jvCa465mLLcaRbyJ9z/C5ohjeZuph
BXw+ogQOVw/7P+Jz5xLMOypv6xOnz8+WYPikUNsxehY1lWBL5KQF9nw+tBTr
3kSkrOLzdaXItL5iuYnPT5ciQjbUaCef15TCtrZXvh+fDyzDxmHfJv+Hz1eV
Id1hy/AgPj9ZBm3oZpvTfC4pg1ntHtuzfN63HOe54C9i+HxZOWabLjl7kc+P
lyO+ZwPi+by4HC5ecWuu8LnRPXRJvum4xucL7yG7ZODsG3x+5B6iHAb1Tubz
3Hv4l6FJdAqf95BgaubLP1L5HBJMcEwZdovPD0gwy6/DJI3PsyTYYypR8sy9
kqBs18pf0/ncrAJuOYkTMvSM2RXQbrC8wjO3sQI/zY0bcFvP4n0VONpTtp1n
UXgF9iftzeQZ6RVY5bLxDc9cfQW6126yyeT9zgp0NMRt4lk0uBJBmwcH8Azb
SrQO/OEKz9zqShjY1hYJ/u5KhJ0RKwQ/pBKF5lPfCH5yJVJT+hhl8b60EsYd
X/fnWfysEsf6GVvyLDKRgtudOYFnfCqF/bPMaYK/QorKSyUCi7dLUfTgwDzB
D5Qi52TUF4J/VYobfvuWC36ZFKrUWSsF/6EUrRYSR8E3rsKj/b5rBX9cFRb8
dW694C+ugsOPyRsF36sKbsvHfC34/lWYbtPDWfDjqlA9M1lgrqAK0XFnXQVf
U4WLdmfdBN+gGmUmze6Cb1WNrAtzBObmVcMmOtFD8N2r0TlghqfgH6qGxn3z
ZsGPqUZmqeFWwRdXozjHSxhPLKvGqMu+wvWi7mrM3r9HGA/DaxB/0UrIuc9q
UDZpkMBipxq03l7IfL8aXLZ3Yv0RNeh904P5GTU4nXSD+Q01aE5n8xV11WB2
bBzzh9Qis+oa86fX4r4kjflrajEvOJ/5vrXQBkiYf6oWThaNzE+pxfBFdcyv
qsUnF1guelGLoyEsx4A6oLuN+ZPrkJPdwnyHOowerWK+Tx2KndTMD6pDeYiO
+dfqENCbsbi8Dg4/s/FF7XUwOX2f+X3qsTPmAfOt6/HE9CHzl9Qj7ABj0dZ6
eFk9Yn5APaRHGHOX6uHwgLG4sB5Rw9qZr6tHqCdjGDbg4wjG3MgGuJQyFs9v
wKF24ns0YGXfx8w/3ICn4xhzsQ24O5exOLsB+asZixQNcPMkvqgRS3cTf0Qj
pnHEn9OIfceJ79wIyS/E39+IieHEP9sI72ji325E1EXiNzViZgLxXzbC+hrx
hzZBk0j8GU0ISib+uiZE3yT+niaUEuZON+FVGvFTm2Byh/g1TSi/RfyOJgyl
/sBm3CfXi22acS6b+Kua4UJy7GyG413in2yGjLD4ejOeEBZJmrGfjIfHzVhM
mOvbgkWExeNbcJj2L2vBFup7t+Ah9Y+3YFYO8eNbMJywqLgFdoTR1oIdhDmj
VnxP/VGtmEf9ha2wpL5nK36k/pFW3Kb++VYMo35uK/Lp/JWtaKd+DxnSc4lv
LoOUrh8yrBQT30WGM+R67oAMewqIHylDK7lelCXDjtvEb5bhjzziv5LBTsLY
ta8cQ+n5mcnx9DLj6PFyzC0k482Wo/UBY/lSOXIyyfgb5TD+lrG5txxvTpP5
7pMjo430H5fjRBPpD5djRwrpj5ejgN6P6XJ8R+YrL5JDlUH66+UwI/tj3ibH
2FTS3ylHViDpN1LAIpj0D1bAm8wnepQCO8c9Yf22CsTXk/4FCsSS5xe3WoGl
g0m/pwL2HcwX71Yg0uIZ6z+iwFpX0h+iwIaR7PkdfV6BPpHs+YxkBbrG/8n6
cxQIedrN+qUKWMa+Yv1KBQYZkv5nCiyYoWX9PZR4EcpYZKLE+e/J+s2V+Nn/
Bev/VAk7x+es316JL1Vk/1coYWJE1u+iRPdA0r9diWQp2f8DSiw9R57/gW+v
3844OlKJq/Hk/K8qYR3ExpNnKrF2KWOuTImEItLfrISnhpz/QyV+38uud32l
xPJOxiJjFVxMnrL+j1Uwep8xxqnQ+wTpt1MheQ9Z/2IVptez+ZuvV2Hip6Tf
S4XyG6R/rwrXtWx8kb8Kv08j/aEq9Eog79M4FXa5sfe5/KYKmhXk/V6gwiEd
6a9VvX2FdrB+jQq5FZ2s/3cV+t9l5ysyUOOxPfueiP5QDRM1+16BlRpT/5Kz
/ilqhE5n9wM3T42D6cb/Fvq/UqPyo/4Ci93VeOpO+nepoR1Hvr8OqbH5kyus
P1iN+PcKWX+MGmG9hwjjyRPV8Jy4VWBOrMaciA2sv0KNwSPZ95VYpsaIDyxZ
/xM1PjJ9xb5/u9VY4BrO+vtpkOr1vpfQP1wD608aBJZP0ICTTxKY+0yDWJs/
hfHMv9TAdPyaTUK/kwaValuBXbdp0KUewdbvp4EoacgWof8nDR707S8wIjTY
9kEt2/8EDXx/rBP6uAwNxtRuYedf8na+k1+z9TdocKazmK3//tu+gex7WdT1
dj3jJwn7F91Ti3HznQXGEC1W7v+Y7f9oLV535bDzn65F7/lS1r9Ii4K15P5f
o8WYpQ2sf7MWlyZfZ/2+WhwvDmX7f1QLV+ez7PxPaVHVdZyt/4IWn5v4sf4U
Lcxz/Vl/nhZWUdGsv+rt/Cdmsn6VFj7e9Ptdi+/GdrH+93SYfJDdzxigQ/LC
Hmz9FjocW0i/73W4asp+D+ZzddgYbs7ufwcd4tvdBHZ11aGvl6PAIh8dFjuR
5//Bt9d7j2brD9Jh/7lE4bzl53RYmsiYu6aD+q4h67+jQ59HwWz95Tpk145l
/S06+IoDWX+7DiWdSez8X+vwvvFJtv4+bXDxH8HWP6wNadvYeXHWbXAPdGP9
s9pwZNQ21r+kDU+NYtn+b2hDZzJ5/m9tw38B5srtvg==
           "]]}, 
         {RGBColor[0.363898, 0.618501, 0.782349], PointSize[
           NCache[
            Rational[1, 360], 0.002777777777777778]], AbsoluteThickness[1.6], 
          LineBox[CompressedData["
1:eJxdl3tYTekex7dLakRDjGKUTS6NywxmpEb0NRmXpnHJMLlMmqacJoaE3Bq2
hMRDpRhFKlKopItLxFak0nV327u9q33feQaH04xLjE5n2mu9vzP+8Xye7/q8
37V+72uvZaTPRg+/ngKBIKqHQPC/v//5pzbireOK3Q6z/gasgdsHLy883szx
RkicOkyfbTFy4DYMmDqu71dbuXwPHJfZ9bPnOHwfTGTq5MkcBx5EZnLErFkc
ex5G5qSPH/KMYwjc9LyK55go1Dv3eM1z+HGEnhJ28hwSi0v5Be95DjyJ5Asq
xr6n8B/b2ex6z3jY6iIZu59B5EfxjHEWZtfjGMclwldFOCYJ2XPJ9UeTYXKK
cPg5LEkgHHoew8MIh6TgiBfh4AtI+ZJwYCp8xxAOSEPlBMK+F6FeSdjrEioL
CHteRoHFacYe6XgyibB7BnbaE56biUPmhHEFjlqynk0W0u4SjsvC60uEra7C
8yLhmKtITyM8MBsvUum8smFH2TwHMy/Q+eXAOYWwSS6Gn6fzzIUqmXBnLhRJ
dL55GEn5TR4yEum8r2EX5fZrOEA58DrKKD+9Dle6XsAN6CkbbmAjvR/fm2ig
rLoJ+3N0v/KxhbI8HyWUPW9hMn3e+lu4TdnjNoLofKpuoxedn3sBPCmXFmAz
5bl3sJpy0R0MoYy7uETXL7gLa8o2YgSQ+xGtEuMRvf84MeYQFknFKKbzsLqH
+YRFy+7hHp1nzD2MJSyS3EMo3Y+BhRhGWLSoEE/O0vNViFeEReWFcKC+eREu
UH9B0f/vb3gR8mMjtqt+Ubr8nRcXIdQpuN+2n5pcus/jfYyyVf2xqo+kO3e9
j2rZV8eKvui+XhB6H8FLy1Z76hXdufg+vv9pzJb24Ua/8z6O/eUYmKtp7M5n
PsDP/p/s9zndzYKQB7BctREeacY8/wG+t+y18WQ/WXf+5gFy3uwKep3QvZ5o
ejECsi+/iL5pXD+4GBVqG3fldWOeW4wbErMrqXnGvL0YayrmFUlzjPmUhxiW
MjfKN9uYBz5Eyl/WXtOvGvPMhxAanjTPzjLmTx+iM2fd3u1XjPmEErwrv7lD
kmnMA0owWWzTMd/IorQSwMXtakOGMTeUoPPAgoBtRhaNKYXpodCScVzuWwrV
kYVDdOnGPLkUR0M2CzOMLFCVwkx7c9huLh9RhtLIQYeXc7lXGUoubHCaxuWn
y2Ch0tsN5XJ5GY5YrA3pweVDH+FIrn3Q08vG3PMRQlauPKowsujEI1jN+3BB
JZfXP0LUkFCnQi4fVA6XuMemN7jcoxx+i/ODrnB5ZDk+aJ9olcblVeWQlMc8
SeLy/hVIcXmTdprL3SuQcMJ7/m9cHlGB6ryfw2O4vLQC2+VbVkdxuWklvIZs
vnKUy+dWQiF2jjzC5WGViPS6ERLB5UWVOHFrszycy3tUQdE5avtBLkcVJtoG
LD7A5burUJ7wrcd+Li+owuJVD3eFcfnbKiS8d32wj8ttqtFUf2gax3Cuhmc/
1+xQ7vpV1TCU6hw5Fu+sRuWhIS17OT+uGrFDLSI5xs1qJL2wcudYJK3Gcj9Y
cCx+VY3gzAiNiPOtalAdW5vHMRxq8MrT7STHomU18E6R7OBYvKUG0ZbNPrwf
U4OC6P0/8H5ODSztps3gfUkN0vtY2/L+ixqMHbt3JO8PlGDFLVsr3p8sweuM
DnPeXyTBLLO49j2cv0EC8aCFf3EsOCqBbe6IVxwjQ4LhlS5/ciwql0AoLHrG
+79LcHCn6RPeN6+Fc4iqjffH1+J5fC897y+oRei2MVre96+Fz2W1ivfDa1Ga
PbyV91Nr0Zx/TcH7xbWwmXi2mfd1tZha3pNngUkdqi18ecboOryMey/jfdc6
nBflMd+nDmuzfmF+aB1a82paeD+pDsKl9TreF9dBt9ukjvdb6/DWZD5/f4LO
OmzdvIHvg209lsT4NfH+zHrgbCWfi1fXo+mljGdBSD36jLjG/Ph6eFiGsvvP
r0ffUS+YL6tHaI4V89/UY6sqhPnWDQjz82f+9AbYZK9h/vIGhCp/ZH5wAzwI
I7YBPilrmZ/bgLU/L2Z+bQNS17kxv70Bmx0cmW/ZCNfZy5g/pRHrrb9g/uJG
9LF3Yn5gI0RvpjH/WCOujmPriTIb8emdqcyvaMSScMaCp434qGoK8/tJMSCa
sWiCFAd2TGa+mxQ7Qj5jfoAUN70Y45AUmZpPmZ8mRXgqY/FDKcbaMRYYpIju
mMT8PjK0FDEWjZHB8jRj8RwZvNYxFvjKcHQ+8ffJ0GcK8ZNlMLUm/j0Z/HsT
XyVDyfOJzBc04bmGsWhEE/7VyFg8qwkzKhgLvJpQVUT8X5uw5zbxTzfB4xrx
bzVBl0V8eRNupRO/owluF4k/VA7TFOI7yuGQTHxPOZKTiL9Njqx44p+QA4TF
eXKMoX59F0cS/w85+h8i/iAFnOKIP1WBXgnE91AgNYb4mxQQxhI/UoHnJBdf
UUB1nPhVCqw9QfxnCgykfv9muFF/YjO+ICxwb8ZGsh7WNWMEyUURzQii/sVm
aGh/aTOU1G/7h2/aAhPqj22BP/XntqAjmvh+LUgguSisBe8Ii8+14AS5XlDU
AkkU8dUtmE77e7RCTuYhFraijlwvQCuSjhJ/TStEdH67u5ju/5lWnD9G/IJW
2IcRX9GK5b8R/20rBmQy9u6vROFh4tsoYfYT48SJSsw7Q9ZzVmLCY8bKb5RI
OEDWX6WE7eMJPAvXKWHvQO53pxJOOtIfoURpCemPU0K0hfRfVOJaBOm/qcTF
I6S/RImWUNIv7WJyvoVtSvwZTPpfKdE+mvSbqmA/nvRbqWBeSvrHqlC2ifwe
OajwXSHp/1oFQ9l41r+sKx9Nnt9PhQej2O+peIsKO9PY77F3mAqld9j1ghgV
svcLWf85FQbWjWH9OSrMqwbrL+y6/tclrF+iwpwZ81m/umt9G/J7+UIFk8+G
sf4eaiR2MhYMVMOhg91PolCN4SoH1j9Zjd4L2PtL6aLGxzIy/0VqFL9i8xCu
UWPDl6R/gxr+uWT+u7v6RrLrBUfVUOZ/wvrPqPGLF9n/DDXS3dn7Rnlbje23
yPuhXI29iWT/FWr4Kcj+/961/jDme79Vw+dT8v4z16AxgHHiMA1SFpL34XgN
di0g/U4ahL1g8xIt0GDhb+T5V2jg6Mlysb8GA8+Q/u0aXP+SnQdBuAZl+aT/
ZNf6n7P1kKrBHks71n9NA8Xvo1h/sQZ/XCf9DRq4lbPvC7FOg0XO7Px4/6mB
vd901m+ixZH1tqx/sBauT01Z/2gtBqVbsP7PtRg9lJ0HkasWg/evY/1LtWiW
BLF+Hy3E37qw/iAt5GMlUr4/VAvp3XieE6O0ODOlgWckdbH3AdafpcXll47s
+1KshfWHVjwLq7WwcRrE+lu1yAza1Mj3/1uLeaeG8Szo1GLX6K2s30KH0rpw
Od9vq8OPp7/nv5eVk3QwtzfwuWimDofODOLXE36rw+BMzxq+f7UO8ieDefZe
r0O03TrWH6LDoNMafv3EwzrMmFbJvufjdVg+9iV/f8pLOshMHzXw/fk6DO/V
l8+FZToMWMq+T8UyHYKymvnc+7EO+1yi2Pzf6PAs5QbbfzM9oq1G8POEtR49
Mw+z+Y/T45t35bwvmq7HartnrH+eHmWx5Pwv12O82XvWv1aP/PYk1h+sR3rv
DWz++/WYY7aN7X+sHl5hS9jzn9cj+fFU1p+rx7UElgvvd93/Nwd4Ftfq8dWv
d1m/Ro8V5zpYf7seh//D/r0k9jTAfj37/oelAT2Sf2DPP9KAC3fJ+Z9iQPrI
r9n5n21A7IlI9vyLDVgif8XOv7cBHa5S9u8v0IDvnG1Y/x4DHsfX8+cDxwzI
8ujLszLBgGfOJjyLMg0IuB3Dzt8dA1qnHmTPX2HAtj1xrL/ZgBveS/j9FTw1
wDsjiufEdwb471jM9r9fG25L2f/HlB+3QRt4mM1/QhtiZ41n85/Rht7HZ7F+
tzYcOM7223tlGy5IyPsvoA3/BUHnjNA=
           "]]}, 
         {RGBColor[1, 0.75, 0], PointSize[
           NCache[
            Rational[1, 360], 0.002777777777777778]], AbsoluteThickness[1.6], 
          LineBox[CompressedData["
1:eJxdl3lcTXkfx29GMsKjxpClURjGMh6akRmRTxMZTUOKZC3ENMykh1RMcZCR
LVtCwrUrSpSl1U1pX2/dtnuru9+GRzONfZk8nume8/s+T//0er8+530+5/c7
v3vO79iuWOexqotIJDpkIhL99////z2xK9X0uO/g+DfAB0G7YhY+u8PzOvi+
eVdec9fIgSHI+FjzYnAan2+FyGZ0dleeI3cgYfl2WU+eA3dBu2jlqQE8e+/F
jr7tnw0U/APQzIofL3D0IfhWF8wVOPIIasb19hY47Cj67H20QODAY4iZ/Jax
3wnkxQxjx3ufRPvL6YzdTiE64jvGOIOxHm6MY8WQWxKOPos0H3J81Dmoq1wZ
R57HikbC2y9AO4gcH3YR/dYRDr6ErzMIB15GpIHwmitwkRP2i0dSOOFlCTic
Rvq8ryLMirDHNUTXzyLjTURtC2GXJHzTlxyP65AtJmydjP1xhGOTsTqTcP8b
SLtNOPoGeqcQtriJopuEo27C+hZh8xQ40uuPTMHybMKmqUjPpfOZiqBCwu9S
EV9COOwWuDLCr25hdTnh4NvIo/zkNrpUEA68g32UH99BaSXhNXfRtZqw4S6O
1xD2S8NwGWFVGtQ0X5aOHpTl6aiV0vuXgV/oepJlwJ72e2TCnl5fRSZc6Hjc
suBOx1+UhXmlhF2y4UXnKzcbi4rp/b8HvyLCWff+d76tJThYwJhbLEFtPl0f
EngT5uolsKB5/xyY0Xx+DhxoHp2DZJpLczCX9Iks7kNJ++fcxwp6fVH3oSfM
ld5HGB2PeS7Gk/Fys3JhSecjMheG8K/PqH9WTvs7z8+FavWSkJCVjdM612Me
pqZbL7S1lXbmznmwXD8wU+bUebxoex6mrLu4Z5Fe0ZlL8qAY+fTCk8FG/10e
9keNc1dq6jrzqQ9gNzssbnJ4fWce9gA6z47vfzVv7szTH6BPt6RvzSKaOvNX
DzBbNSpg9CDj+Sflw/T5HavY3fLOPDgfAflWexoWdzKXmo9rBXeCj7ga8yf5
cKp/fu+oszGfUICzH21s7+ZkzAML3q+XfR9ugzFPKsDjS5cfa4wselyAuSvS
284aj+fGFMLZMeXL4G+M+ZpCtK2M8nDiz3+lEA8c+smfG1lkKITq933iI9ON
+adFiLhQfsZqhjH3K8KjsRPXRxqZO1eEY2s7PtbzuaoIs817rv7SxZgPKYZi
ynHDRiOLlhXj0oJN967xeVwxBgwzS2vkc3kxapJuLzKZacwHlCDt9YUMWyOL
vEvQ9UTDB1P5PKYE169n/eXJ57IS+I/pueQHPv+oFPt33kgJ4XOPUljeO79n
J58fLEXLZV/rQ3xeUYrQrj8/j+XzXmXoUh7ocJ7P3cqQteStewKf7ymDR9os
p2Q+LypDtWTCt7f43Kwclpb6vWl87lIOhYm9ZxafR5SjaOn8CRI+zy1HnCP3
4D6fm1TA488P/8zjc1Rg+OR5Ffl8vqUCp0cP8Cnk86wKbNy56mYRn7+pwO6E
tMpiPreuhFfSB5UlRsaUSkiPPIwr5Y9fXIlda/0dy4ws2VwJ9PaS8SyKrcSm
xhrPct5Pq8Q1n5xMnrn6Six3O9CngvdfVMKt68sVPIv6V0G7I+wUz7CvQkZc
Wj3P3PwqxDqc71bJ+0FVsL2h+SfPougqRA/ZtpJnpFRhW4noJ545aRVubx6+
QfDbqxDo7Bsr+BZS+HZ5eFXwx0uhGfPujuDPkaK04WCy4AdIIb87slzwo6R4
HjmhVvATpaiOfKUU/FIpju931wr+IykkG/0fCr55NUaFHm0T/NHVqBOr2wV/
VjXQ0/uZ4PtX46/Q0BeCH1kNpzqnl4J/uRou4U0Cc/nVGNHe+FbwddXw3hjb
IfimNZg75FOTKt4fXgPZH3oh55xrMDGwpCufS1bUwLNHpinPou3v/ctB3QX/
bA0mm8db8MxJavDjS5+/hP6WGuSsKTET/Hc10BS9Fs6PT2S4OeJYN8GfKoNN
uKvAkiUyBNkmCSwKk6GkpFRgnJRhqk0Z89NlmFcTIfRJGmRIHJnM/FcyzFj2
vZDDqhZuHfME5ibVIiRxFfO9apE8YCu7/uBaLF9/mPlHa5EbeoX5qbXY1CeO
+dW1eJspZv6TWmSPOcp8yzo8/eMe8yfU4bHqDPPd63Dp4VXmB9YhfmYi8w/U
wfSLVOYn1WHj5hvML6uDvTfLRY/fn8/mNvN71iOm713mj6nHtkTGEtd6FA5O
Y/6aejjPT2f+7nrMfMiYu1KP03EZzC+ox+pqxiJDPXy9MpnfrQEzExlznzbg
dAdjyfQGlE/IYr5fAx74McaOBryJYcyda0BEBmNJTgNcFcRXNWDrU+KLGhHW
K5v5QxqRbMNY4tiI8AmMRcsakevIGOGNKHQlflwjOuYRP6MR/kuJL2+E+Sri
v27E6bXEHyDHiXXE/0qO1g3E95YjeRPxQ+QYGkr8GDmcw4h/S47FkcSXybE0
mPhP5SgKJP5HCkTuIr6dAuZRxPdQ4EIE8f+lwMVfiX9QgXjqX1dgPWFRhQKe
e4nfpsCWPcTv1YQvCEvGNuECYZFbE8YRxtomLCfn4/Y0wWof8eObcIfkoqIm
tNP+1iYEkOM5s2aEUn9EM7TUd2nGVuqvasYi6kc0Q0n9881wp35uM36h169u
htd+4pu0wO0A8W1acIaOHy0wkPmGTwtekPvDbWlBlxjin2rBSHr/s1qQuZn4
ihb4HCb+mxaUX2Xs20uJizuIb63ES0/G4rFKOBwn55uifP/+Yaz8TonYcHL+
xUo8y2O/P5u1SiwZQq53sxLZ/yb9e5TwLCH9sUq4+ZP+eCV8tpP+NCXKyPpU
Fioxh/xeuHolNh5lbNOqxAby+5O8UMLDnPSbqRBsQfr7qyAl1yMeocKVQ+z5
DXsVbuSS/hkqdASR59t8FV42MbZZpYJ6fw7rD1Lh2I481h+hwqXD5PkVrUK/
1cms/7wKP5wlz/MUFa6517L++ypE6X5j/VIVMk1bWL9ahfDP2fVL2lVAO3uf
+Zqo8VIfz/ot1MhsYNcjtlGjX3wx6x+vhiaugPVPUyOgmcz/HDU+u0zG76NG
7WzSH6BGrxQy/1vUUCaS90eUGpETGYtPqZEwm9z/RDUWHJGw/kw1XreS92up
GkPjyP1XqPFGRe7/IzU8vZnv+0YNVRy7PyJzDUx1jMUDNTDLY4zRGoQfJP1f
a7C8nLyfZmmw5Csy/oUabBhI3lf+Gjg8If2hGliZsfUgitRgovN91n9Mg4s5
bD5wWQPZ0hTWf1uDr8Yz5vI1sF9K+ms1+G5wOevXaXDjuoz1P9PgxUyyfzPV
wk7L9h/ivlq8/vEI6x+uRcGik6z/Cy1M/Nl64Jy1CD/fXdg/2nhqoXOwEFiy
Qou2mBrWv16LgEFsfyba/p4t+7L+Q1rsbvFm/We1ODfjM+F8ymQtXLa+FpiT
aPHrESnrr9SiLIntzyQtWkTJU4X9ru/vWgwVz2b733daOIj1wn5S3FuHaR07
ewj9n+jQJr3UU+j/XIfUt0+FnJuqg7WTi3A+m+912N1/l7D/lizRYbTfJIF9
f9Jh5cFE1h+mw9oebr2E/r066LLtBMZJHa7M2cLmP0GHLcF/CPttLl2HfiP8
heu3KdZh8U0VG3+DDn+1L2fz/5sOk6rN2Py/ej+edSuF+RN312NWDwX7HrDS
YyM3js3/SD26tbH9NjdJD93vQWz9zdQjYClZ/1562JXsYv2r9XjhMoj1B+tx
Td/E5n+nHqNcW9n3wFE90u0yBVZe0GPo8ePs+yBVD4eQLDb+PD0+ufKGfW9U
66FY4Mj6NXos+nk763+ih7dNKVt/XQwYdsCEjd/SgN6LX7P5tzXg9vIyNv4J
BizbQp6/TgZw7nZs/bsb0FZyTmBfXwPGDgwXWBRowKgE9j0g3mrAsd5g4z9g
wIyEpcJ6UZ42QBTkJTCXZMDwYc/Y+ss2oCOgK5v/MgNeHXZg/U0GJE7v8aHQ
//j9+A57CCx+a8CAhd0FRs9W3AsZwu7/oFb8dJGtH25MK/7x6ASbf4dWLLW/
webftRXpm23Z/C9qxW+m5P27phX/AdN+3r8=
           "]]}, 
         {RGBColor[0.647624, 0.37816, 0.614037], PointSize[
           NCache[
            Rational[1, 360], 0.002777777777777778]], AbsoluteThickness[1.6], 
          LineBox[CompressedData["
1:eJxdl3lYjWkDxk9ZMkrGNrJkKsYuy5js46ZRtqFp6BNRiKFmKLuGHNWMNCNr
GsIUIVuMwoRy2vdTnU5n6VTnPXuWDNIQjb6+6bzP81xf/3T9rvv9Pfezdc6b
45rNnussBQLBUQuB4H+////n0lTFiMCes778F+CLc4WTus625XkztnVMmQ+e
g3Yitd5ROoPk+5C5cvOTiTxHhsPVdrj9ZPL8AZT2aepBnl/2Cxa+s/Gn/mGc
vVS3jvCJowhLrvuOcORxuN4WbiS8JwZ9re0CCAfFwi/2Bc39TwHKbZSXxUHi
2Z3ywrOYamFNGb+jqyOTn45HTlY3yicS8KJzV8rR52Fna0U58gIWDWc4LBGr
grsw872ILQMYf8clLElk+oMuo/CgDeWAJJyZx7D/FZxYzfirrmLMms7M+q7B
qX8Hyp7XkSy2YNZ7A9ZvGXZLxi5b5nncxISojpTtb2G7rhOzH7ew7xjT1/cP
rN3L8Ik/0LqJ4R63MXwzw9G3ERbCsHUKbh5iODIFSy4y3CkVvTIYDkvFainD
rakQ6xjecwfPnjHcfAeRLxnecRcBjQw33oXPa4aD7mHE3ww33EPcO4YD/oTe
kjlf059I6MKwfxpmdmVYk4aTbL7qPvZ2ZFh1H+IP7Pk9gN9bhqsewOYVw54P
Ecuur+whLpsYXpiODux+FKYjuY5htwxcr2Y4OwOWcobxCKmVDKc/Qk45w/Yi
TBVTFq4QYWEJk58WYXAxkytEUBSx9yUTB9l8aSY8Stn7k4n5TJ9Qkgkb9rx7
ZKE3M1/h4iyEKtn7lYVoFZOXZOHnWva+ZSNJzeTzsuGiZe9fNgISvcXaH7iZ
/+Z52XCU9wvdvbZ6Zvt9zIE6JjB4QrOqPXfNwfHTz4+pZrU/LwjLgVvHHy8u
N9a056IcWOZZtjQONPutOdB8OM7dfC5vz2fkonXLrglBo83+nlzEzzV8FO5S
157fz4WdftGe8oja9rw5F/ed7AO2DDCPPykP0SknV8ui2ucj2JGHPr/kbyn9
zjy/1Dx4b21VS3PMeWMewsd+cmx6i9kfn49xDjbrGvzM4wflI33O+kX5Ae0s
TM7HGfnclQcCzXlDPga+yFb2MbNwVAGaji5csML8vCCgAB+uzXp9YqM5TypA
i3tzT9UGc24qQOmLoGgXMws/K4Tsi1ODr3xnzv0L8fbApIDxZhaeL0TT/mRJ
yXpzrinEFe6vmF1mFn5aBPHL2QMn8PmqIgyZ84/Dm3Xm/EwRZkhPpuWaWaAq
ws07533P8Hm/Yug+RP24m8+XFSNY4DbVh89PFmPbK5s4Vz6vKoaND1frzOe9
SvDx8vK19nzuWYLYCwEPbPn8SAlqk6wGW/J5WQn6+BcnvPE3591K8Tbx8qXn
ZhYsLEX/8LDpJj6PKsX8gn21HJ8XlmLC4ugfVXxuJYbtvYWNMj53E8PNa3hw
JZ9HiHF6s6+sjM+zxRCpDb1K+dyiDI7O69KK+Bxl2Nq/X34Bn4eWQXy7xi6f
z9PLcMjWMTmXz9+XwXtkv905fG5fjuOPev+abWZML8fvlUk3svjnV5QjwG1Y
daaZRSHl6PHAbTbPgtPluJ/R/5GI99PKscQpewHPQkU5XK79h3vE+2/KkTV1
eRzPgr4VOPpiygKe4VKBf3q978ezcGkFPnzoXp/B+9sq0EPnlcWz4EQF4sXb
CSOlAsecJKE8CyUVsJIHzCH+ywqERCYsIX4PCUJtl7oSf5wEj1uXjSX+Ygl6
Pg5uSef9TRLUW3h/QvxoCdY2RVkT/4YExw926Ur8EglS3M7+Q/ynEox559vM
s8C6Ek7hukaeMbISf0QXPudZOK8SA86kPyX+hkrIRWdNxI+sxK3iUVriX67E
mg1baomfV4mGfo4c8Q2VcN/lqiZ+JymujzlGcgyR4vCkKUriu0oxWN+iIf4a
KYp/PUdYECZFn4OWBuInSPFb/2FNxBe18cTyEuKrpdjw8UPa3ypFfH9f0odB
VW37d1VF/BlV+LtyQzXxfaoQpz9BWLCnCrE1noQRVwWrM4/p/O9X4cWsl9RX
VkE5zYbkguYqdHF7R/vtZIgLklB/kgybV+UQFnnJ8G6kmPo7ZMhxpc8jRoZB
MRz1U2VI/PsW9StluCK9SP1GGXwOhlK/pxwTVmZRf7wch3bvor6HHBWuP1E/
SI7f7PdR/7AcHh8iqJ8sx5Cdu6lfKkfiRcqCBjlOHqbjw0YB21DKwlEK3F2/
g/rzFXAO3Ub9AAXGR1DGQQWkV7dSP0mBl16URfkKxHttob5JgakOlNFZiTfZ
wdT/TInUCMqir5ToMIaywF8Jz5dB1A9XYnkJZeF5JYQJlEWZSqQLKQs0SoxY
xfiCauyfx/ifVmPsRMb/shpjBjP+qmo09GT8vdVI6Mz4Z6qxpGUz9R9Uw6GR
skBVDa9nlPGuGsVGysJ+KryvY/zJKjhXM/4yFdwZxk4VqkoZ/6QKCoZFd1QI
Z8YTVKnw6g7jv1Zh8SXG71WD+WLGn1CDjXLG96zByCzGD67BkWzGP1KDCIZF
N2vwbSbjl7VxPuM/r4F/DuN3q8VVZnzR6FokMixYWIs3IsYPrEU0kwujauHH
9l+pxXTWL6yFBzv/+looWd+qDnFs/9A6+LDzd6tDMNu/rg65TC6MqMMh1r9Q
h3OPGD+7Dh9lML62DoPY/bNQIyaP8R3UsGKeF0CNafcY31cNQy7jh6qRImH8
s2osTWP8dDUK4xm/Ro2eJYz/Xo3f31H268ah5hbj23Pw86YcP5pDs4wZbzqH
nSH074FbwMH7IjP+Cg5vPDYRdgjk4P6WsiiEQ8tW6vtFcYj9gvn7O82h916m
/wqHiBtMfxqHkBTKXAGHL84x/QoO3Zj9cajncPwnZr/ecCiX0vn4WWkQxFEW
9NXg88l0PvFDNZibSD+f4KLB3qHM+udoME4bSPuXtvHF72n/Og18vt1O+7e1
cWkI7Y/QwOXZD7T/hAaKPUtp/wUNxH1W0/4UDQY2xdH+LA2kXiLaL9HgSf/r
tF+rwRI583n3UoPKbe6030KLoe7zaH8PLeyFdD/iHbQQBf5M+8dp8fqhkPbP
1CLSm/l8XKxFhSOzfl8t1vRiPu83aZHTgTn/UC3EmwNof7QWTw9tpP1ntVjk
wZz/DS3qfqXfP9xDLRq/od83whItTquZ86/R4twKZv1P2/rtqO/3XovA/fR8
BNY6bO9Dvx/j++uwXklzjNTh3jGmf4oOOSvpfgnn6TBlDb0PDt46OHWn5yva
oINkMf1+9dulw44B9D4IInU4lcf0x+pwbj/dH1zWISt5Oe2/28ZelIV5Okw8
z/TLdHC2O0T7DTr4+dH749ekQ2fRAdrfSY9GTw/a31sPp3WDaP8QPY6uHkP7
P9ejfDe9D0LXtjziPe3/Vo+hadb0fW2NHsbFp2j/Fj2kTy8pSH+YHtpPnQnH
H9WjuukmYSTo8XbxJDIed0uPES3Z9P1SpMeN33YRdijXY/qsSXT9aj3iLGOr
SP9fenQZLJOS/lY9EtYq5KTf1oD47jfrSP8gA97uSyHv59wYA4ZMEJL3X+EM
A6SLcsl4Dl8b4DqoSwHp9zGgYNiWfNL/vQF206LIfAR7DPB1fq4j/b8YMOB2
OmHEGaCY2UT2g7tqwFiZA+kT3jdg4yCTjPQXGTBtUApdv9IArmc28f0eG7D/
7750/5sNuJt+iexvfBcjznwTRfYTdkbkPZlN93+YER9fPk184SQjmh30hB3c
jXgSzNx/LyMO53ah57/eiBjnabR/hxFJ8bl0/38yYslhOWHEGBHVEEGYSzRi
afNXhIWpRtyyPELYIceI7gmdyfiiSiNmr9xH168zQitqpP2NRny9lr4vx1ua
2t5XDPT+9zRhtu1Lev8dTchwukPv/3gTQh6U0vs/y4SVWVPo/fcwIcs+l7Cf
nwkNm0Lo/z9BJmy85kb795nQ+8MCuv7DJqzo1JWcL3fOhLnXX5H7I0w2YdfZ
Inr+GW3zCfei6y9t8+e50P5aE7rP207OV9BgwsgRWsLxLSYoywPp+dvUY/Iw
C3r+A+pR4O5Bz39UPUZ7JdH9n1aPJE5MWDS/Hh7XQun+L69HSijz/h9Qj/8C
sbpOSw==
           "]]}, 
         {RGBColor[0.571589, 0.586483, 0.], PointSize[
           NCache[
            Rational[1, 360], 0.002777777777777778]], AbsoluteThickness[1.6], 
          LineBox[CompressedData["
1:eJxdlnlcjWn/x08MSZixZEkRQylLYysUfWYYZBk0lsaaFE2NHAZJ0ZEoZUqq
aSRkG2SQylJJp33Rvu9nPydLysSDh2c8fk/nvr7369c/vd6vz/0+n/v63tc5
9zXGeZeDaw+BQBCuIxD83////+dssK7Azvj7ef8DbMGUTfOv3mS8C+t7xeke
GqlloRc+hF1yiDLkcj8cnrPO3YfjoKMYNc2+xZ9jYSDUkp9twjh2DEHFbO+B
jBGGxH5HjBlHhmPiO+fDjIMicGT66+OMfaOgvFx1hLEwGj1sJxxl7HIGlWbr
AqnvLL6NyA1mvOwcnlQ8JcYFDJjBy2PikLOtnDjyIpLMO4lDL+HGD3ohdH+X
EZ2qS+x/BUd7f6Trfa9ipWU78f4/YXtWQiy8Bv+EOmL369he00DscgNjhc+I
N8djwYL+1Od4EwNk5sQOf+HKnJnEy25hVud04oW3oXvRghh3YP/CmNg4AVa7
BxHHJEC3rB/xsLtIqOf1R96FKmAA8cBEGETxODQRfafwWD8JJ/fy/KAkuP3G
+/xeydh2Tp83z2RkFPUl/pSM6Lk89r0H13be83h/D/Pyebz/Pqwe8rjrPrbc
4rHwAUojeNz+AL878tj9IaI7+hBrHsL9Co9dUvAuiMeyFGSe5vHmVHz3gMdN
qfj0nMeOadhryuurScP4jTx2eIQeATwue4R+8Txelo4eVTwuTIflPzxe+Bit
Frx5ZT/GBkceIwNdx3icnoGXiTw2FmNKK7FogxjBOrznEyOGYCSxqF4MJwte
PiwTBy15+ZpMjOTnkZkYYsjLKzNxsgcvH5iF9e28/hVZ6NPAu7/QLMzJ5uXF
WYi6wcv1s/HoBC+3z8aarbw8KBsDlhs0y3dK7f6X52Wj/5L7jse2Ndp178cc
9J7UUz34hLw7n5+Dtavl8U3fdl8v8M/BlJ1PH65XN3fn4hysfvd63Vsjrf8p
B1U5JfaLSrX53Fycd3oa0jVb6/vm4l/ueW/SrFq789RcvLQa5CUJaOnO3+ei
ZE3PtqKRWt86DyPy9g23uNrUne/Pw3e5vb8IvKT1k/MgFMYdc/hW0p135eFG
mNvG1vPafGo+LP6wjTip280CYT6cpc5XVPndfaLb+Yi/Hj/vyE1tf3s+PLf1
iDOJ1eYTCzDEe19OyGlt7l6A00Irgf5JbX69AI6Rrw9vC9TmmgL86pdo3nlU
m48vRPrSHtkrj2hzl0IM9a6pX+ynzS8V4tgcs60Jh7S5rBAD8qpyPXy1+egi
zHxw3HOHjzbfXITSyLtDow5q89gizBCHjXvmrc2birD4SN7VzVoWjXiC75vT
zF8c0OaOT6B/t9A8VMui35/A39owG1xe8wS7UzSvBFw+uBgbrDOWFHtpc4di
yHwuPI/TsuhUMSosDTW+XF5WjDv1aau3cHn/EoQs92xeyOXLSqD3/E3bNC4P
LoHa7ujOsVxeWIK1g9+8HMLluqV4mLugQ4/LF5Yi70zwKh0uDyiFV3xX4vv9
2jy7FL2et9V2aVmkUwaDoXYmHVyOMmTtnvLLcy4/XIYUu8wDbVyeXgaj++6T
1Vz+oQyXTs91U3K5cTlCN1yYqNAybMvxW4abpZy7fkM5Yp+Uusi0LD5YDrP2
2NdSzo8ph6XLzTscI6UctjpfhHAsqi/H0hkZ3hyL35ajf+430cwfVgG9fRG3
mG9VgQ6Jp4r5ayrgohdtxPr3VuDnU+mbORZEVuDZTUEux0iqwPmyU3KORZUV
2FgW05tbj/hVBfxmBgg5FgysxDTlyWSO8U0lJDsMXrH1r6jEvxdZ63HzEXtW
wv6YqQfHgtBKfPlac4nN71YlPp2Kl3AsKq7EwIud/bh5i59X4toB4Tw2f/0q
ZKSnunMMiyrE1idEcCyyr8Ifw+3SmO9WhcJFbq3MD6rCsb/G/of516qwzC5l
hIrz86oQ8fcMG47Fqir89T58LceCXtUwmNCwm2OMq8aoCV/7M39+NZJyX8Qx
37kaiq9PJjPfvxqHklcXMf9iNXZVxzxnvrgaP15NqGC+pBrTbAZ2Mf9TNaQT
nd8zf1QNHDz26LL9OrcGjutavuJYvLEGLq7lhhwLfGugoz7wNcc4WwPvR1Mn
Mj+1Bj1tbk1nfkMNxhkEzGL++xosunXVjvnDa/Fl+OjvmW9dC7dVM5Ywf20t
VP3af2D+/lrM/HPmj8yPqoXoltk65ifXYmHdkfXMr6rF8rCETczvqoV35QEn
5g+qw2kvj23Mn1qHmL/DXJm/sg4ddjU7mC+sg+XK6p+ZH/aZf7zrwfzbdfBZ
7rCT+SV1WJJf78n89jqMfDpHyPx+9YDF4d3Mn1iP4sWX9jB/ST0Gj/7rV+a7
12NBzYW9zD9Rj0H3ffcx/3o9Zpgu3M/8/HqsfvCRsUBTj84Tl72Y37sB3uNt
DjB/fANMzXMZixc0oHfMd97Md2mApDiZMY424Fmm0UHmX2qA5RIfxuLMBvRa
UcFYIGtA6InRPswXNMIjfTtj0ehGzPa7xlg8rxF/u8kZCzY3Yvc/w3yZf6gR
Ro8XMxbFNqL/0H2MxWmNcPM4x1jQ1IhdRlnk/7sRa30V5I9owvxqnUPMn9WE
3F3GjAWOTVh1yooxvJpQsWk5Y9HvTbhh6kz+vSZ0jdpHfk0Tfjc9Tv7rJmxN
iSJ/cDOiDK+QP60Z1wbdJd+hGZ0Zj8jf3YykX/PJP9UM0ykV5N9pRtEXjeSX
NaN6qJz8l80Y4fqU/P4t0NfvJH9SC7YO/xf5y1rwOPoD+R4tyIwRHGZ+cAs+
TOjFWHyjBTFL9RgLClsQ8mV/xmhrQbTvV+TrtuLYmcHkm7Zi8s6h5C9sxW+f
hpPv2opfHUeSH9CKwIPG5F9uhfOO0eRnt+LxhDHky1vxRcFY8nUkCMQ48k0k
eBM8nnxIcOihKflbPucSM/IPSzDuxQTyz0kwJ9Wc/HQJzPZakN8swXSnieR/
kGDWvEmMnfpLERFOLDCW4lQBcdwkKfSKJ9Pn2Urh8GwKY+lSKWYfIhZtkMIx
gK438ZDifRDl4oNSbN38DfUHS9HqRiyIkULdYUn9N6TI4V2PFCkexxJLC6Qo
SiEW1UuhMZpK/W1S1LyjXPxWihPuvH5dGcaf4fUPkyFj2DTqN5XB+vp06reS
wdWWcun3Mvz5jtYrWiPDzhpar4mrDGF51tS/VwYb4VzqD5Ch1ZHXHylD4p5h
1H9ZBpnj19SfJMPiwC3UnyXDhbQA6q+U4TdDIfXLZbCMofsXv5Jh80b6vjjp
yHEN+tQ/UA7bH2h+cSZyBOXYU/83chh8nE/9dnJEfUefL1ohh/db3vq3yHGy
zwzq95Qj8S3Nz+mwHL3taX6CUDn2uPL23zk5diyh63FLDqOLVtT/SI5XW2dS
f7Ecg5V0vUmzHCdceOt/LkfWNPKdPshRET+L+vUVMFgwm/oNFTDvQwwLBUru
8fpnK3DeheYlsldg20+89f+kQM5XvP3npoCJD+0HpwMKDHej/SAI+tynM4f6
oxXI8OJ9/64p4LSMfn+k9xVQ/W1E/XkKDIvj9dcqUF65kvpVn+/Hg/aP0xsF
Fm9aSv29lAh9OIj6hyjRN1FCv8fjlLDs2cFYOl2JwA7aD6L5Ssy6k0n9Pyox
3a6S+p2VkK7aRP17lBhwxpV+//2VMB7/jL0v48KV+KPWk/ovKjGq5B9af4IS
kdMjRaxfrMQYs0WMTcqV6DR8T+8biRJ3PBew84JThxJDVvnR+eOTEorjp6l/
gApm6WFHWf8oFQrL4wNZ/+TPuZdrAOufq0LfoZ7s80yWqzDW4OdfWP9GFVbW
lLHznNMvKqRst6bzi+9n3/9FEOsPUSHhZSpjnP3sx96j+cersP0ZnadEqSo4
tp5l5xmTIhUS07xo/g0qHBf6M9/pqQpLA6vo/PJehaSbQj/W30eNSPzE5onh
atj92ZflUjM1luv9RO93azVej6bzhckiNc768Pb/WjUmxxZS/3Y1tnu/pf79
ajQs8qP5H1PDNjSczlNRaow1mctYekWN+a0f6HyXrIZTKp3XTHI+3/8/mXRe
q1IjfNZc6leoISpIov3Xpca8MTa0/3tosMbyJn3/BmkgDHpA+2+MBlkjfGj/
T9Ug+EUE7f9vNQjPFLB5iVdqEFZ6krGTkwYZW8BYINRgxr0+1O+nwa7sPrT+
MA36mGez/SI9r4HmQzydj29rYNoZQM//sQbVKQa0/0s08BR9pO9fiwY9J4E9
X0G7BjbBtxnHfdRgioMVPf9+bVDMyaP1j2xD3/8MoOc/sQ1nr7rQ/G3akNgY
QvNf0oaIFfNo/uvb4PeQ3g8C9zb8F2lKLbY=
           "]]}, 
         {RGBColor[0.915, 0.3325, 0.2125], PointSize[
           NCache[
            Rational[1, 360], 0.002777777777777778]], AbsoluteThickness[1.6], 
          LineBox[CompressedData["
1:eJxdlntcjVnfxrdTIafKTJpnoiiaEsLkVOPCKCVTIkpJUp6eaIpJ4yFsh2Er
GqVIeJUa59NUE0rZnYvO53P3PjfO8WBi6O192vf69Xn94/P9XPd3Xete91rt
ZeQT5OI3UCAQRA0QCP7v////b/gXiq9fRzt891/ABsTi72+db/IcBEOLkCeZ
iWoO/hkRV3UOhJ3l830IXTvQ7+kZNYsOIvfNy5BF8fzzRxDww0CnDp7dIuA8
Q5ZayjN+xb8mCWaX8RwTBd+/vvRr4Fl0Ejaux2IZh8ViXMbb2/Vs/NMQTXgh
Zex7BpudGqPY825nEaarZ9jIs+N5HBg+hRgXkGUcp8c4PgFdczh9xjGJmOJd
Q89HXsSP95dOZixKwmvJdRPGB5Jx5njdRMZhv0G8d+0ExqGXYJA47WvGwZex
mVv7FeOAK1hjWknsexVJvjHjGXtdg1dyGPW7XYdp8aepjF1uoEZ0ejq97000
PlxDbHsLmbbLLOj9b+PDu51mjA3u4Itrb6fQetxB+LzH1Kf3O5JXGlMe8zsa
B3gSa6dglM5m4sgU6OxbQayVihtLDYhFqbjuw9H4Q9JQXZ1IfCANp6q2Evek
wbvJgTjsDzhnzyXu/gPbh1sSh6aj2m4a8Zt07BKYEwffxc5sI+Lnd1GrNZI4
4B6UcX/S91Xdg/RMBbHvfXTF5BNL7uPT0AJirwy8CCkjbslA+tpmYrdMWM/o
JK7LRPCeN8QuD9Dl3U1c8QAe7T3EjlkYOnoYzbckC47RY4ltsxGmOZE4LxvP
RvZbHzxE1/eLiLMeonW5C7GBGO2RmxgLPcQ4MXk75fFiWPxzD+WNYgyM+KXf
fsmBV2k45a45EPkdpzwmB5UniIXVOShvjqBcOxf3ph+l3CkXK/X7jR+ZC4eh
+ygvzcXawFDKtfJgdj+Acvs8hHp69Du/efB5+EYiDeQW/jcvzMOD280WJZua
F/btx3zs1rH3mp0g7cuX5CO23f1my6K+5wUH8vFq4o4n65Stfbk4H8knKxKX
Gaj9nnycP5M74320pC+3KcC/vnDmhs1X+2EFiD4n3PTQqr0vzyjAahvXys5D
bX15dwEyZh3Xmj5ePf6cQhiHpQzSL+57XhBaiPhd3w4dMkw9/7RCaMenxYU5
d/TlbwqR6eG+WZ6gHt+yCKnTZB2iYWo/uAi5xQqzkrK+PuGtIpgWJdVnFaj7
nxdhS07M3oYRat+8GJZOj9dtv6D2A4rx9vbKB5pP1PmVYkwMtCvT/aTOVcXQ
v9uFgEF98xGalOCQcFThXxrq+fmW4ILJDu39w9T5xRJ0Lx49O0hLnUtKcHFY
3syuEep8wiNU+Z/6OHGUOvd6hKCSZ3/ojVbn5x6hXMPfpE3NgpZHCF+8InrP
GHWu/xjwGmIq0Fbnbo8xP2Lmgi1qFp56DJ+wIvM8Pq97jNDki8e1dNS5bilk
G7l5dmoWuJRiwO6e+J18fqIUclv7dwl8XlEKzsJkTy6fjyxDe/ya12187liG
5tc/dPyHz8PLcNI05ZimrjovKUOWyW+yL9Us1CzHF0uDwybxuW05NoZccJ/G
54fKcfh2iq4Vn+eVo+umT601nw+owLi9pjaL+RwVaFu99ZItn++twMbgi/oO
fJ5VgdiDR2oc+fxjBX7LtXv5A58bVCJ1UNo9ZzXDuhL1b149X8k/71GJr40e
XHJRs3hXJY4Udbus4v34Ssxsj8nlGfcr4bn+4GeehY2VOH1tg+Zq3n9fiYac
uAk8C/Sq4LnMspv5VlUourVExXzXKlxpSrzHszikCocXvzzK+mOq0HP55+PM
T62C3TeeWsyvroLZsqAoNv+uKhj9NJWxQLsaX+blrOQZM6pxxE4xjGehUzWM
3LJF/HqIf6zGdUNJJM+CyGo8s3RbxTNuVmNsabQpW7/SamSMn/yUX1/x02oI
7Ddm8SzQqoFFWXEkW3+zGsijQ3x4FtrX4NLYsAXM969BXpD3WOaLanrvN5nP
nHj/cg18WyyKeRYW1iDh5skUnsWKGjTk+8fxLBhSi6yy4oPMN65Fuf6mjcxf
UosTH83XM9+nFgU60xyYf6AWF9IXLmR+Yi3c7i1zZL64FgF1hu/4/SbuqEXg
xZDhzO+pxYbhitd8jvF1yHBPf8qz0KYOI3KMOpjvWQfz0ld1bP+G1UFoVVDK
/LN1sEodmc/8jDqsCYrKZn5THX5xEqYxv7sOJdoad5g/rh4JNyZdY/6celwd
/SSZ+Wt6uXx5AvND6yHX1DrH/Nh6bA1cEMf8tHo4F6yOYX5NPQpTPp9g/pt6
mB19eJz5Og3QO7E/gvmWDUhNPyRivnMDLuS5H2Z+cAPuT8Ih5v/agNc7Aw4w
/1YDdvslCJlf1gDn99r7mP+8AeK7yXuYP6IRKWfdw5hv3ogzvqa7me/QCMPN
OruYH9CIJs9x/2b+0Ub4G83ayfwrjZg7a9PPzC9qhF1ycijzVb3j+f+1g/ka
Tfjs4sFYaNIE3bDSEOZ/34SMJQ6MBb5NWCGr+Yn5B5ugYefPWHixCZJlGozF
OU3In3JzO/MlTagf7MkYgmaIvtdhLJzQjG0mFduY/10zWvSiGQu8mhEcvo4x
9jQjaLApY+G5ZriO/hDM/MxmhKOSsaClGS/mX2OMD804+tsRxkL9Fuia+5M/
twV5x5aT79YC4TFL8n9uwdYKffJPteD18sHk/9ECt8ZXQcyva4FJXjtj/KcF
l0LLGQt1W/FgsJixeGYrIu6kkO/SCjPPS+Rva8Uxh7Pkn2hFs1UU+bdb8Wio
iPyKVhzO2kf+i1acm7ST/JFt+GnBNvKntsHmXQD5jm1wXehH/pY2rNLxJj+8
DcaeHuRfbcOAMWvJL2mD2zeryO9sQ9N5J/I127F4kyP5k9vxeZs9+bbtsCiw
Jd+vHbXu35N/qB1tJovJT2rHggkgP68dq+2/I1/ajsgr1uQP6MBJ8wXkG3bg
U9Y88tEBg5/mkr+hA1f955C/twNeO6zIP9+Bg+u+JT+rA9I1s8lv7UBG4yzy
P3bg3TZi75EcPjvPJN+Ag2KKJeOEqRzOhhDDmsOpkfQ8t5xDz8wZNL4Hh8vh
FowNt3AYunwazXcXh6176HnvcA7DCqZTfzyHd4vo+YSrHFa4EuM+h9WmxFwx
B7cK6hM2cvB936+/k0PzcmLxew7/6Danfk0Jtv9JLNCTQDSmX/9kCcI8aL6w
kuBcGo3HLZVgtNtk6nft9X+dQv1+Etyx7/e9QiT4FLGQ+g9JkL7jG+qPkWB/
cs+PrD9JgtQ9utSfKsHVpXSeuFwJHEXp1F8tQWLBSeqX9s5Xo9/6d0lw662S
je89QIqMiU8YC7SlyP7WjN7fUIq/AvqdpxlS7DtP54VbKIX17H7r7ySFY6YJ
9W+QYvHsfv0/ShEomkrvv1eKVq1J9P6RUrwUGlH/eSliPen74KYUBlf67b8H
UlQc77f/SnvZjsY3bJXilVa/7/9UiqQi2s/eH6Xw1aDvI9CSwc6YzlvCVzJY
P6QcZjKszerXP0+GpAv0/YT2MvwSaEz97jJ4edN+EPvLYKhF59N7pwwfTejv
hUAkQ8BKOv8Jp2WYzE2k/ssyNMzRpP50GRbHaVB/oQxxJf3662Uwtd5A/QoZ
LlvQ/vF+K8PfElfqHyJHxIi3tP/GyvF3zXnGMJZjvMY9xtwsOfZZ0X4QLpGj
cIYh+30yXCXHCqE1/V75yOF3KoT6t8uhN6IskPUfkKPtQ/dW1h8lhxfXynIk
yrE/X8TG4+7IUd1lQ/cDsRyBxhns996wsne+X5Ww+Yo75Mgr2+7P+l/K4f/I
6J+sv0eOcVN9qX+UAp7z3Nj9B+MVeJq/nt23OAsFtN0L2H1JaKPAGLtBbDzD
FQocs8l2Zv2eCiRev+fE+rcqMPf0ejYfQZgCHZLD+1l/hAKVSywZ46wCaY6r
af2vKeBUxfmx/oxe/0ZmAOt/pMCuyUn0/ZsUiH4ioPP/pwJ1wbXsfQXdCtwo
cmD3nYShSkx3aqT71DglIiPO0fpPUUIw6C77PsI5Svx73Rw2vqGdElkDTKl/
jRJjbuyk/s1KLEwbQ98/VImAjYto/X9R4v0dL8aIVSJuaMUW1p+shHz+JsbC
NCXWq54xNsxX4pBvFvPFNUrMjzrK+rxlSoz1WUp//94osfsTnZ+EgSood72k
86ejwu9GxvT+RioU/dBK+99ShfGF3XT+FqngcCeE9r+zCi2Dh7D19fZWIfO7
fXT/C1bBKIKj87dPhajYzfT+v6qwelQx+77c/6igmhPNWHhLhWlpsfT+2SoM
Nkli7ysu6+2zdWR93m0qVG6h+7HguQobTK8xTvhbhQ+7P9F9eEQnTDa/o78/
/+jEkxeR9P3NOzHmWBKbr+GCThwOb6f1d+hES10zrf+6TqgE/e4fAZ34Xz3G
VlQ=
           "]]}, 
         {RGBColor[0.40082222609352647`, 0.5220066643438841, 0.85], PointSize[
          
           NCache[
            Rational[1, 360], 0.002777777777777778]], AbsoluteThickness[1.6], 
          LineBox[CompressedData["
1:eJxdlnlcjfkex09Gw+tmq4ySQajMhCvM1MhUH8twi5SaaCyVFty4SpqiyTho
RkSJMKKkImuSJKWc9n3f17OfE6ZG1ttkdN3beX7fXtc/Xu/X53n/Ps9veU6/
Ge4+Dl4jeDxepBqP99////+fsGJ02KEt6yz/B3DFXOOvztVkcOyDv069PP3L
NRX7BmLHuOx/KqK4/CCcvrJw+vqEikOPoO3FvsTAk9zzR5GSur3c5JSKncMw
09dypV8E50dgwqh79js5jorE/NpJTikch56BWVxoXxLHwWcRFfgs9xLHvufh
rGu2N5Zjzwu4/GRk41WOnS8i6ObT9Fscr4mBYY/3LMa4jO5rPodvchwdB/SV
xjGOugLbtuOa7PnweMz3zd/OODQBdwZTHBkfTsS1f3rpMQ6+CiQlNbPxAq5B
TzPsEmPfJDQOzgxi7H0d2hWHDzH2vAH/qux8xi43YWzjYsfGd74FF354HmOH
2/j2rGMfzfcOWqpX9TJemYy1geoVNP+7SKszimE8NQUGX670ZxydgtTcvzwY
69yD/PK+3Yyj7uHO5lZ6XjMVAZVnAmi9UtHWX0W5xn34P73nS+t3H+IEj52M
1dOQbqKxjdYzDT7p1VsZD6bB+PuNrrS+DxDuARfG/Q/gXfFmC+OAdJwI6CV+
lY5861hi34cQztu/mXHPQ9z526sfGHtn4LpJthNjZQYiDkQ5MPZ8hINfa61j
LH4Er08r7Bm7ZOLvsRsob89ExU0b8p2zYNxmTuenMQvftGUTOzxGOf8QcfVj
xGYGE6/JhpH7IHFpNhS8/u9pv3OwRf+H9YzzczDGZrwz7f8T+I/S2Mg4+wkm
SpbQekwVQDFwjK0vf5MAE14ec6PzIcDzd1+4s7xFgJHLAoadl1zIRx7yZLlT
Lib96OxF5ycXs4ppv/l1ufgx7SLtv2Ye5Hs6KLfLwxv7XMrD86DzFJRX5EFQ
u47G18iHe/wz9j5863z4vVRj78sLzce0mCVyyb9EVv/Li/LhX+ch0fdqsxo6
jwVw9rB8+u84yVC+vACJnxQmty8dep53uAA2v/SGb1J0DOWCAsjKealuhip/
sAArwwus7WLEQ7lFIXxG7wz6m7nKDy7E/i2SiQLTrqE8sxBqen5lb0M6h/L+
QiyNys5wXawa36wIC9NMr6Q/UvkBRbio3njaeIzq/dOKkCJYcGTnOuFQ/qoI
u9y2j3x4RTX+gmJojvn1/Zfjh5jnW4wlB3V+1VygypOLcXv95VsFxSq/pxjj
9nb0SNRV488pwaefadfJClW5dwkGZ5sqVgQOMf96CTYkvyt9b63KlSUYpbe1
u2+hKjcsxUSD51ohRqrcsxQ2IfNWW05X5fGl0Fwp3/1IT5WLS3HUQ/1tjY4q
n16Gnvv52559pspdylD79f3Ftyeq8ktlOH7gTU6XtipvL4N07fKULSrmTy6H
5M3rD+O53LkcZu7aS+RaqvxcOXKNrPfXqpjXWI59+jERFVyuXYFKjaetNVzu
UIHAE5/FtnH5qQq4eMxPUXB5dQWWm+eNec3lYysx4sjY2Wpc/5pK/KnpKRzL
vd/xShw032c7mctLK5F+zIw/i8tHVWHXKm3/uVy+sgo2i/c//orLQ6qwNLQ8
3pzL86uQ0RyhCy5Xq4bF+7XnV3A5qrFef+amf3D5z9Uomr3rh9Vcnl0NrSdp
AlsuH6hGWLxuvB2XT63BhB1rlq1TMb6tQVDJro0O3PObalCufuMDx4KgGtj6
u19y5PzoGswrylb7nvMf1UB5wceUY35LDapE8805FryrQcfpyrUc83Rq0WPV
Zsh801qMPaavxXynWqx6tljC9Qn8P/K0+FTWH1WLGRWhDzjG/VpoLhpYyDG/
rhZHOrIz2Pv31WL5hmWMeZp1mJVxdx/HMKmDwcyHJmz+dnWI9Q2+y62PYHcd
tN0jH3DMC6/D74IP+9n63amD3W8L7TjmV9QhxCxXk/nP6xA9q19qz/ka9Sjb
7fKAYxjXwzN19DGO+db1MFg03p1jwY56zFG+NGd+aD3u7bbVZn5SPRbcftLL
7S+/qB49LoatHAvk9Vjt/WcO23/1BtT6b7zJMQwa8F3Z66PMX94A18fZR5jv
3gBjxRNf5h9uQGRsrRfzrzQgPr3Nj/mCBnjJUj9nvrABNsWfLmD+YAOKlwZO
Zv60RvyU8A8t5ls04u6UNHXmb25EsumR92s5P7gRD+5ueMUxLjbiw+K4Zxzz
MxtRPMJAzrGgtRFOvVrtzO9vhF3Wb03M122CyDW9hvlmTWgsDy5n/vomjDjT
VcT8gCZk1MfkMf9sE3RQlcP8tCZ8HavMZH59E1wiIx8y/1UTXu1ySGO+VjOu
7ZuYyvwFzYhM0LnLfPtm+KX9fpv5vs0w0q2/yfyIZlz3/es685ObMd9tURLz
K5uR8zrxKvN7mnHroVki88e0QBzzezzz57SgeUfWFebbtMBq19U45nu3INnz
1mXmH2tBhXFRLPOvt2CU5dsY5he3YGuKGWOesgXbfwy7xPxPW7Fha+9F5hu2
wivMlbFgRSv+cOyMZr5nK+xfb2OMI60odB64wPz4VqzedIGxILcVZeZgzBO3
wlv3j9+Yz2tDjPNVxvzpbRhY7M5YYNmGmrmGjHkubSi63HOe+QfaMFUvizH/
UhscDU8yFmS1oXa9B2Neexv2rbMg/8822D3WI39yOyYsGzjH/G/a8TKhizHP
uR2dCQWMEfgxV9xmzD/XjliP8+Q/aIfRiyPkN7ZDq30P+a/bkRK+lXztDgg/
dyR/YQeKSr4j36EDQf6Lyd/TgRfufyf/VAfs7AzIv/uRZ0whv7oDek1a5Pd2
wOJbDfLHdkL/+5Hkz+3Em3EfzjJ/TSd0nP/NGDs7MW3OK8b8451459/LWHCj
Ex1fPCO/tBPmyxTkd3ciN11C/qgumAQLyTfqQt/xDvJXdsGgq5V8ry7U+DWT
H9KFTstG8hO6YPlNPfn5XdjoXku+pAvnc6vJVxPi8ooq8vWF0GiuIB9CzDtR
Tr6rEFmHysj/WQi/8FLyY4S4sLeE/Gwh+n2Kye8Qor6viPwBISaEEbuNFWGy
dyH5U0VQW1rAOG6uCBknifGtCGlG9LxotQjT1uTT+JtEKEoQMNbfKcIXnrn0
vkEinDxHz7sdF8G4K4/6o0XQ3UTPx90QwWc3MR6JELCUWFQiwk/d1MdvEeHo
BMr1u0X4y5NywTsRrLSeUP8oMc6NIObpiHH7y2H9RmLE+dP7wlSM3EoaT/Sd
GIv2PKJ+JzHuXM+kfi8xGt2H7Ze/GLOu1lF/iBjt4Y+pP0qMxOzT1J8gRvO5
a9R/X4w6F/qeRHli7L9iTd9XnRgVXUaM9SVi5E0ftv59YtSMC6J+NQk6lhyg
fk0JZGuzqV9fAv2QYd+TiQTX0ul7EVlJ4G47bP3tJPBryKD5u0qww3ZY/24J
zlwZtv4/SzDCMJ36wyX4LDqN+mMkyPoxh/rvSLAid9j5eyzBm2vDzl/FR3aj
8fU7JJhkOGz/n0tQJqLz7DYgQdh02h+ehhS7Leh7i9OTwqOFchhL8XPTsP7F
UpRm0P7xraW49etD6v9BipD9dB4EO6RYZUDfp9s+KWZa0e8FL1SKSG/6/uPO
S7Gm/wH1J0kxYB9N/elSbLt3gfqLpMiRDOtvkmKd00vql0tRu5LOj9sbKQwH
uqlfXYZkw1DqnyjDlB4T6jeQwXL6aupfJEOSHZ0H/nIZ+q3v0/lzlOHwhWr6
vXeXIeLuKOr3k2GOoVsU6z8sg1z75BnWHynD3n4fluOKDJmdU9jfU1GKDCYa
tXQ/EMhQYGHLWL9GBqtFm2n+QhnCFeoRrP8PGWZI006y/kEZdL97d5r1j5Nj
0OE5u/9gmhy9XS/YfUs0T44SP2d2f+JbyFHseo6Np28rh7bTukDWv1kOvfzV
Aax/lxwjUl6Es/5gOXjvJ7P7XlyYHL9vKWD3PVyUo9pLydZDdFOOt0/3nmD9
mXKUFq6NZP1lciRZmdL6t8px45Mo5rs9laPj2Ha23rx+Of4QdbL1jRutwNEd
O9l6QleBksT5tP6zFdD63IaNxzdT4PTeMsb6qxSQ6mXR+q9XYF6hBp3/bQpY
VyZQf4ACO4IaaP1/UeBdaR9jnFXg1Ax3xqJEBZod37L58tMUcObxWa5foMDx
A/ZsfEG9AjY3P6f5Sz++z08tdP5eKXB5Ev1+xY1QYlLUYbrPaCmhMH9Iv78z
lBjY7kO/vwuUcBSeoPO/VAl+6Si6L9orMWHab4zd3JTo3qBF90dfJZYn7qX+
g0pcT+6n+Uco4T57E5uvKFaJPntDmn+yEksqv6D55ygxzdKUzU9QqcRzVyF9
f51KjP+F7se8HiUSllqw/Y57r8Q3Z0/RfXpMNxwOHqP5T+nGJ6Nn0v7P6cbM
q6ZsvfWXdCM6YQ+tv0033vX+i9Z/YzfG6Q27f3h34z8SVKya
           "]]}, 
         {RGBColor[
          0.9728288904374106, 0.621644452187053, 0.07336199581899142], 
          PointSize[
           NCache[
            Rational[1, 360], 0.002777777777777778]], AbsoluteThickness[1.6], 
          LineBox[CompressedData["
1:eJxdl3lYzWn/xw+jjGQphrKMrFHxkCUhvY0ZWUIyEZo0JoNsTRpLkzolpJJl
mowUp7LvJVrVaVUp7afTfvZT1kllzfT4PZ3v53b9/ON6Xe/z+ry/9/29r3Pu
Rm/abb+5J4/HO9WDx/u/////vwi7pnnavzvO/x9gI9YtTjxgUbNew7sRMeOE
7/TpG7rZfR92HnSw+zhQw/CFc7S1mV2t5vOBh/D7mOeWTpzvfhT+22+sXCnR
sGMwgnVGT3EUcfNPIMa5wzu5UsNhp2A02iFvAJcH/om70ixjPpd7/wWTVZfi
vSq4+Wfw9J13Hw+OXc8i2fOX/jUcO57DGheP2DGcbxuFN25OXq1cjgsIeZ/0
dwXHEQJM29oxmTgsGnePX9zTxHFoDERYF6vmODAW4pfrblDufxEhjiu0yfe+
BB3R0We5HO+9jAs6R0pT6PmvIOJsvkkCx25XsXRCyW5i12voXG34TTrHztdx
vWQHez7HG9DZnpiu4Nj+JmYtMh71nGPbW/DRtvoP8aLbmLPqQAk9P+4g7bGT
RMrxyLtwGr71uwbaj7vYphwuqud4aByKQpxOSmh/4rCiyrVSxrFePJQ918bJ
ab/iEdlz8WHivvfgn2l7mz4feA+XzbyCqF8rAXrTlPtovn8CBD9tKKP97UpA
5w2ZgNj7PlRit2Ti9/cRcjq2lXjvAxgcnWdE89oeIMlVOZzYPRERNctT6fMv
EtH85/iqRnofSdi/YrAD7Yc6Ce8K+k6h/XBNhmFk1qk6jqXJ8HkV7EjsnIL8
lynrietScD4nxp3YMRWCc+EexFWp8DzfMpvYPg36Ezyu1HJckgZeyIy5xLYP
0WV4z5C44CH8JOGWxIvS0f4q8BRxdjoKHc0NaD4y4Gk6L4f4YQac968MofWN
FEL/UaArt37+BiF+lX4/gfYnQogw9zvFHPPFQqRZTv6F9nNoJnr2HPuKY75D
JnxDOw6w85OJtRf76HLvn1+eiSS9/5yn86CXBfnB1z2488JfmYUFG4fNoPMT
moXoc8tnUl6UBZHBdG3K+2bjdtpvV2j+kmz8u+OuIc0PzEZwD2+1bKfE+n95
Xjb6xW2reOZWa919HnMQHPizbp9oWXe+MAdO9svu1i3o/jzPPwdfL1mc8ZOq
vjsX5sDm4tQhI1M1flcO4u5HBgdESbtzq1x0br5wTGeOxvfORVvmgJPCWY3d
eUoutpu1lpkcbujO3+fC2UMr/lF1N/Mt8pDR690xh8caf28eQlrXDvHW1Tx/
Qh6m9A43kq5q6s7b8pC8TFs7K1Yzf9oj7Nj+qfOrVd3Mc3+E+4FlZaE/avzb
j1C8fveD1Ys08188QvudWTuz9TW5aT5OfDNm2dYizXy3fMB+aK+qP7qZfzUf
zuaWiZF2mlydjxlxJjMSocnHF2Dm1eVOvWw0uWsBbl9YERSxRZPHFOD4nonf
mJ3T5NICnEzzO5uSq8lHFeKl6GoYv06TOxfi5s2Jg/crNHlkIXpF2RmMadbk
dYVQGXucKmzR5IaPETLIFDFPNbnjY9hPD7U1eKbJwx8j7vWtses0zKt6jKQC
vcleXD6oCP57O/Yc5XL7IlyynHI9kMtPFuFinne7H5eXFEE0tf7YPi7vV4w5
+0e3unG5bTHeDr5v48zlQcWoOnL11iouLyjGiJZ/X//A5b2f4G1ssOtcLl/0
BDes+ovNuTzgCeoX/N0wicuzn8AkwEExhst7lCD+gVXHCC5HCTa4YiSt36cE
+9/zdAZz+cMSpG5xSxnI5R9L8G1Vkk5/Lh9Zitnms8fqahjzSiH0UXjqcJ/f
UIrqHStff61hoVcphlrd0+WYF1GK86fmberN+cmlMBMny7U5X1yKd+tM/uBY
+LYUcfPSdnPMG1oG0SexDceYVQa9/NVbyHcog+WtdD75nmVY3LE8nvywMvR6
N82S+u+VISVq4hCO+eVlmNh/tBbHwtYyvGwIiOSYp1eOn32iG8mfWo48nyOD
uPXxV5ajUzH3Lfm7ylHvozxO6w8tx5vrdbkc41Y5HIZs7t+H84vKMUDQ14Jj
4bNyOIWa7uKY17cCv07/MYpjmFRAkJGVT/6SCoS/KGwnf2sFbETGw7j3wwus
wOycoNkc40oFOteMd6D3l1eBjVHr+RwLlRX44PHuAvlalQhu0ckif1wlpnpe
KiJ/YSWe7Hr4kfxNlfjAi9Dvy/n+lZiScWgqx4iuxDXbtds55gsrkfPcZATH
wqZKKGbsWk9+VyWqk+YTfz6c8A+O3km+VRWWvbbaR75TFfoEmR8i37sKy68P
O07+uSpc+j3xL/JTqiA0fCMgv6YKQV4uF8l/X4WkVtUt8g1EWP5qUgL5FiKM
8xycQv4aEX4feCeD/L0iRP+WnkP+XyKs1/YsID9BhJFZpsXkV4hguKa+lPw2
Edwmva4gX78aB51Sq8mfVo3Z3qoa8u2qYdw/up5892rc6f+6kfwT1dgWPElK
/u1qfLdeS05+cTXKTUoV5L+oRvODXSrydcUYYf5UTb6pGO3R81vIXyrGmy2e
T8l3E+Px4dPPyD8mRmJm2HPyr4rhV8B/Qf4jMQ6KHF6SrxZDd4PhK/K1a5Bd
UUjMH1+D9AM7/iH/+xoYWHcR81xrMKI9oJX8QzWYn/EvMT+mBmP27HxNfmYN
5s4sJ+ZJaxBTOrmNfF4tnOf7EfNH1UJneDGxcH4t+KP128l3rsWgZjtiHKzF
N72DiPmRtfjz00NiYWotPuEF8+tqcXeBQQf5H2qRsNGamG9Yh2vPNxELZ9ch
zuYQMc+xDm8yBMzfV4ezu1KZH16H/CcVzL9fh+djnjK/qg5mLZ+Y316HSYYD
35A/qB5VxqOJheb1uLJ1KjHPvh4vu6yI8Vs9BKFLmX+yHgPfOjD/Tj0iV7kw
v6QeN0u2Mf9lPRb+5MH8fg3QMvZivlkDWqz9mG/bAOu7R5m/vQF+p48zP6gB
6qenmX+tAV9ln2F+QQO8Jkcyv7kBq8wFzO/dCG9xLPMnNKLL+ArzFzVilOl1
5m9u/Py+bjI/oBEBO+8wP7YR72/GMT+7ETdS7jFf1gj9y/eZ36MJRzYlMt+o
CTMbk5iPJlyzTGH+xiZ0RKcy36cJG5rTmB/VhMWZD5n/sAlnDqUzv74JJ7Mz
mP+xCUPeCIld+klQopvJ/JESxLezXGAmQdTlLDZvngTB53OIJcskkFlns/kb
JPiQxHyj7RKYRjJf6CVB2+o81h8kgXg4Y16EBNIcNl9w7fN8r1zWnyxBbglj
Sb4Eo+oY88US7DzM5hk1S7B8AGPhWwky49h8l95SNHQw5g2VwvTbfNY/QQqT
nY9Z/ywpukxZLvlBCoMbbL/5DlIs8f1i/ZuleD6tkvV7SvGdQML6A6Rw82X7
xwuTYtzMENYfK4U46TLrv/f5eQVmb6k/SwqtTb7E/HIprJesIjaSSeE8rpD1
t0qB7O2sv4cMj4zcWb+eDG3BbD8FRjKMDexk/VNlKAh8xdZvLUPA3wVs/Stl
SDzCzpvRRhksRF/075LBs5jtn4uPDCvs2Xnmhcrgt5Sdf0GUDElbHrH+WzIM
Ny5j/Wky8Dc/Yf1FMly8zeYb1cvw8w32fMJnMpT3LGX9H2Uoy61i/X3lyP+l
mvUPk8NXIWL9JnKk+XzRbynHgXlfnL8lcnjYsPNgtE6ObTZfnP+tchTYV7D+
/XIUqtl54AXK4T6whvWfkWPSHLY/uCLHam32fSd5IMdks3DWnyeHKOeLfpEc
Fj/3o/MgVMrh8mIKsUuHHHsf84h5WgoEhviw/sEKCK36sP5xCrj5mLH+6QoY
PmHngb9QgQudA99R/2oFFutbEAs3KbByggnr91CgfPM/7PfTX4EZ+yvp91lw
SgHtB1rs9yxagVWpUTRPcleBIVbfdVK/UIFg5cmP1F+qwFnXhWz/mxRorU+j
+4vLKwWu8t/SfYfXpcDWlzqsv78SWepRX9HfU98qsW3haV2OJZOVGP9cR4tj
vpUSSxXFNM9ouRJTN1ez+6KTEgOz9hVR/w4ljjUJ6Hl43kpcavtjADdPEKzE
9/ZfE+Oc8vPfc5doPyTXlRCc+4Hub/wUJfbue0L3KaPCz/nVbez91yiRE2tB
vkuLEs/8Y2i9vPdKHNaOeU/r/1qFMVeSaD9hoIJzXSLbf2PV57+Py9n9yEIF
Wytfmm9ko8LMZez7TbhGBUVuNev/VQXPtW2sf68Kwr/r6D4nOKzCvc4e7D73
lwrJIxdQLrmoQsuweHY/TFBBL3wX5UY5KiR6HmX3vQoV3n4fTs/rIlch1COI
3Z/aVIhWx7Pz31MNu5wC2j/oqyE2GsvWP1qNH19Vsu/faWqE/drOvn8XqGH4
4x52/u3U+FT2kdjFRQ39vjbEPHc1loT9wvp91TD/5xJb/wk1JuaU0Xol59VI
rvZj67+thtO6M2z96Wr47mtj99ViNew9xrH+BjWCbi36QP0v1HiZ85FY0KmG
TqIJMXSb4eSfwn5/hjejQi1m79+0Gd5nM+l5jeY2451TX9a/tBkJ++ew97++
GYdj2fcpz60Z/wU8Ssim
           "]]}, 
         {RGBColor[0.736782672705901, 0.358, 0.5030266573755369], PointSize[
           NCache[
            Rational[1, 360], 0.002777777777777778]], AbsoluteThickness[1.6], 
          LineBox[CompressedData["
1:eJxNlHlYjVv/xh9jKCVFTq/YIscQMpWp3KaQIoV6ZUinDA3EoY55F47Qr4wn
EnISRZIGQ4qdZpXm3W7YtYf23plyzMKp1+/yrLX0T9fnup/Putf3WWs/Qzy2
OHl15jjuRCeO+///XNn25WmHgmdy/F9W+zPd+4SxFqarLS8w3oL0wvASyv6B
GFNkqGD5fhRERT2nHHIAt/MiP7DnD0Np8JFLJ+x6DJYjl/WijHB0ZOnrUz59
AhuKehhRDjmFoVu3m1DecwalQzubUvaPwIyVnc0oe55Dr09Ov7K+8xA3lI+k
bH8BhadazFn/JeyJ0h9HOTIa0+x3WLD9XMZv7QfGUw77Gy66iRPY/mLQ8/30
SZSDr8BK9Ggy228srl0cbEU54CqW5S+dwvZ/DZO22U+l7B2H2TXdprF54rFj
7HbGa65jTFo4Y9cbeNEnnrFTAq5EKBjb30TwMPPplG0TcePkDsa4hUWZiYxN
knB4fz7jyCQcSb3F2Og2THv95J++DbfsZYz1k2GzdSHjsGRk2Nsx1k6BKGwx
45AUTPF3YNwtFYajbBgHp+K18y+MO1IRa/CSzbcnDeYjHzJuS4O920nGAXdQ
7u/D+N0dBFvYM/a/i9HrrBi/uoszheMYe9+D2yZLxpp7MD77E3veh27QGMby
+zDsI/jpvNLRc7wB4/p0FJVq/3R+DzBFosu4+gHGWA756TwzYPBkHuPSDMRb
eP10vpkwObeTcWEm+mUfYmz7EBM2hzLOfogBK48zxiN4255mnPkIT95GMjYR
YUXoVcpCNxF0p99meaQINy/fY7lEhICoDJYbZSFeK5Ply7Nw7NF9lp/Owsro
ZJZXZGHxuziW6z/GlufRLF/yGObt51ge9hjf5p5iefFjOFUfY7l2Nq7mBrN8
YTY2mweyPCQbOfqLnin8ZD/yvGx8Cts5v2V/HX8fc+CyPvms9mXFj3xODuTW
g5PrZ8n4+5mD6rbfiz3VDT9yUQ7EWvN9arWa+Puag9UWu+8eviD/kVvn4svk
S2G9pvH+nlxERErdsiwbf+TpuajqM1R6+E8pf59z0dNr/66acbxvlQdTRffZ
rsW8H5CHXiNm/hGqw+8/NQ8RZX+cme7E97/Lg51HbydJPL/++HzYbHjW36iC
z/3zsVTt9kZ1nvcT81G7VxZ3zY5f/1U+hO37JN0M+Xx0AUShlr2invK+dwEW
+dV57Qj6wcK4AkQ6ep2p9eVzTQEkJieC7hXxuVkhgoz1pGMn8et7FiJ9iPG6
FfP59f8uRI/30Pa14XN5IZbq+yF2LJ8PfoJnhqdSDwr4fM0TOHp8HenZn8+j
nmDfitdnI/T4vP4Jzs1M9+7oxee/FOGPjUNRoMXnrkVIH7nVwr8bn/9VhANH
tZviu/B5dRGuuPh2n9+Zzw2KsUec0nl0Jz53Kka6WduWORyfHy+Gn845dfcO
fv7SYtzMzo/M/Zefv3cJSkxfXUn7xuf2JUhad3D20698frQE7X1cN2jxzBWW
ICDEMsntC59rPcXwA/93Ma+Nz22f4ohq+6J5PAsPPsXOCOfZFZ/5PPsppjr4
RvvxLOxUisz0k0JDkqMUUf5JHrmf+HxfKSZm7ri5j2cusxTSdcedZ5L8ayn0
DIqXdie5SRk8swyMKj/+YMwow9nyfTuu8Cx0K8Ouo8Prd/Is2lWG4TMy7Zx5
5iLLMCZUxFkQ/34ZmkuNz+sRX1IGXbsxGW8+8P6nMqx13LpZzDNnVA7TcYFc
Js+wLEcfwaa4WJ6Fy8sheTawNZz428vxS9zJot3EP12O68Pc12wifko5Jnze
9qcL8SvKYZx0t8WW+G/KkdHzfPcpxNevwOA1hYUjiW9RgUM7QjYOJP6SCphd
qwvVI/7mCnQSDR/XlfhhFdj1b+Lotve8f7MCk87uU7fyLCyuwMDcSFMVz6IX
FfhbNrNrA8+cdiXOxqZ5VxJ/VCVyqwctLSL+wkooOP+UbOJvrESiMjA4g/gh
ldhsnXAnjfjXKrFVHLn4FvHzKnHH9vyyeOKrKuEkPBoXQ/xuVZjXUeV0kfjD
qrA3xWXSOeLPqYKtm/Oh08T3qMJy43tdjhM/uAqXEgVFx4h/+Tu/bnx1mPii
Kvh6rXt0gPhNVXh02NBFSPyOKgR5Oyv3EH9QNfqb7U7dSXzragTqKOIDiL+q
Gv1Cxpb8Tvw91TjRd7fRVuKfr0aa1vTDm4mfXo3eTVMH+RK/thq+KZWlm4jf
Vo1fS6ziNhB/gBhtfftFeRHfSow1t64n/Eb8FWJoTnhK1hE/QAz5HaGJO/HP
iDHpUNauNcRPFWOL/fDWVcSvFCNpuUegG/HfifF7xw3DlcTvW4M1IybkuRJ/
fA2EE46EuBDfsQZdNyhWrSC+fw1uBdrPWk788BrkTBo/eRnxE2sw0OZ3K2fi
l9RgS0f4fCfiv6qBuFu851Li60hQ6K0X5kj80RLcmKifvYT4dhL0O9K3C2HO
W4J18/Y7LCb+EQlCHUSXHYgfJ8G9GMcOe+LnSzDIJ8GLMKeRwH7+6qpFxO9e
i+fhr+wIC81qMUX0T4Ed8efWwn1IhwNhzrMWBpfv1i4k/oFaOMszfQgL/66F
FOldCIuyahExe+XlBcSX12Lj9SVzCYOrQ+ADx5fziT+4DjPXG50jLLKpQ6+w
dXaEuTV1GBTxT4ct8ffWYaTHkfuEhVF1cHz7LoCw6EEdshd/tSLM1dehyyq/
b/OI/6UOKQ+NcwgLf6nHXzHiMMKiKfXQuhiwijDnWo+XMRXm1A+sx5PLOR1z
if9XPQIVI6oJi9LqITkiTSDMVddjXlHWn4Txvh4R3D0P6hs0YE9tDKg/oQEx
0zYJqO/UAPW+1k7U39qAUMl/VHOIf7wBQ7rWFRIW3WpArJNBEmGutAHGE1Mi
CKO1ARh6VUj93lLcv1vrTX1zKXxjZ6ygvr0Uq5c9nE19Hyk4tyUW1D8qRaZY
Noj68VLkv/fUpX6hFInbnrbPJn6LFAkf+vxDWKjVCOe/BArCouGNuGb3toow
Z9uIVv/dBdT3asTosckZ1D/YiJhPobepH9OId287X6N+diMsr2pfoL6iEcut
Lp2ifqcmXPmYdpT6giY8f7ggmPpoQn2D4y7qr22C86iCbdTf14Teq+N8qH+h
CV2ELzypn9mE6B2ha6jf0IRBOX+6Uv9rE07+W+VE2L23DLFHtjpQ30QGm6+u
CwhHm8vgMffIHLreDBl++/jNhrBskQxBTxKm0fXdZDiwM8KSsMBHhm8bH02g
+90lw+LGQeNo/1EZKgbeHE37I2W4Mdl7BO2PlyEvb4UZ7b8vQ5HUz5T2F8hg
jpuDab9EBsNoAxPa3yKD2OyCMe3/JIO0z4IBtF9Ljml9+vWn/UZyFCZ0MaT9
w+Xg/PT60n5LOSo/jetD++fJcXGgpy7tXy5HjHWGDu33ksPnqrU27d8uR3JU
SU/af/B7v82CHrT/tBza3x50p/0x3/O+Z7rR/hQ5tq9/2ZX2P5bDMkhAWVgh
x28SeWfar5CjVuLSifa/kcPfpBtH+zspYHJhaMcs0q+vQG1ydDvhaIECI0p6
UYaFAt3nT/+XsGymAkaGq78RFi5R4NyA2K+EBWsVKLLWoSzarEBs1eYvhN33
KTBnUWkb7Q9TIMBlNuXoC995YfFn2n9TAdnn/1KWZSgQnSP/RPuLFbD56EtZ
0KDAqq9dKYteKBAxPO4j7f+qgLWZI2VOWwknnbYPtN9YiaNXrlDGKCXqJUso
y6Yqcdj783vav1CJz/7XKQv+q4T9Fh/Koo1KNNhZU3b/QwltIz3KXIgSb7Y/
fUf7I5TYFLubMq4pccl2KGXZHSU67X37lvbnKVFp30pZIFaiop8BfV6kUmJY
mA5l9w9K3Dx0lz7PdWuG9Vo9ytGGzRhhH/CG9g9rRkf0Tsqyic3gGgSsf04z
9teMoOsLnJuxSWcS6/doRtrjnvR5923NmDk86TXtD27GrvU7W2n/iWasv3+W
5rjcDMv2X9n8Sc0Q98il5ycUNSNX1U7PR1DWjL32Yf/Q/qZm2L6s09D+1804
rsOpaX9HMx5OGPiK9uuqEHPeld53DFIhdLCU/j5lY1SotLWgvx+htQqXzp5S
0X4HFSZ4j82n/atUGPjgUS7t91VBZu5A98PtUSHcL5x+H6KPqfDOXZ8yzqtw
79JS+j5k11X4UJetpP3pKpgoVz6n/U9UGPW5Kz0vUa0Kpqoc+n7dn6mQqzuM
zsu1qdDqPZ7dvx5qfJm3kN3/AWqcMZlKz0/2qxr5j2bR9YRWaixSvaAsmK9G
aNQ49v5XqBH0YAbdv/t6NR62OrD+ADVME8a+pP2H1JjWtJQyzqjxvPexF7T/
ihr92z/SeYWpali9T6a5IEeNtrBi6osq1RjQVk/73JVqJHuU0f1y79RI1ftC
9xfdWYOtgX3Z/e+rwecgH3b/h2jwsdWYsnC8BsLgKZQFszRITk5j799Rg6Rn
09n9d9egeOABmnP+GvR/Gsn692swOV7C5g/X4NQFjs1/UQPd7ols/kQNaj4/
ZvM//L5e6BA6n6hEg7PPXGifu1SDe8F76XlzrzS41XUi/R5Ff9Ng6sK17Puj
04Iuo57R85T9pwXfFBw7/9Et0E1V0/0KprfAzM+Cvm+RXQsSpqxj929lCzrf
Yu+b827B/wCaa5V1
           "]]}, 
         {RGBColor[0.28026441037696703`, 0.715, 0.4292089322474965], PointSize[
           NCache[
            Rational[1, 360], 0.002777777777777778]], AbsoluteThickness[1.6], 
          LineBox[CompressedData["
1:eJxNlnlYjen/x09ZG2UfkomMvWxpFH3RO6mRJRRNxnaYGBNSJFt0JpkS37Jk
bZEKWbK1UJSjklIp7XtnP41txnfGGvXrd3nuz51/XK/r/bzu930/9+c5V8PW
bnFepysSiY7qiET//7+XjXts9w03bETCv0V/dy0ixmq0GtwXc96CcMsvpsRe
OxA/MGMAz/2hnNS1P3HwfvywPrMPfz4I2VF/9CJ2OwTZd44G3A/DuqBfehCH
H8UArzN6fL3jODU5vxux3wk0P9jWla9/Cj3z/bsQu5/B98rUzrwvAtPjFJ2I
50fB/NULXd5/DqN3zOB8NgblR/N1+H7OY6nak3NoLPIG6XMOjsPr5kMi4oB4
3K3vxdnvAlxDz7V1Y+x7EQEpMzh7XcJ7vVetxB4J8LK7ydn9MhIGhXBedQVD
b/hxdrsK1XUvzs7XkG25gvP8RJS/t+PscB1j48Zxxg3U/GnE2fgmPvr143z2
JqIMBnMeeAuHJ47nHH4LVgOtOPe5DddAa86htzFlRgfukYQh3adxDk7C8qsd
uEsyLF/N5ByQjBHfz+PclozcT8s4+6Wg96cNnD+mYNmsHZx9U/Hh7X7O/6TC
wSqUs9cdnBlzgvOrO5jz8lSH+7iLRouTnLV3kbevA7unwePaGc7yNDibRXe4
r3ToecRyrkuHUVV8h/u7h97yOM4V97D9XVSH+7yP5+OPcS6+D58ewR3uNwOn
N/7OOT8Df3js7XDfmfAYsYdzdia2pezqcP8PUDhtJ+eMB7hYtL3DPEihm+lN
LFkuxQYdzw7zIcWS1Rt5Xi3FbdlvHeblITaFcpYsfQhvb48O8/MQ145t4nnp
Q7QGb+kwT1l423krzxdmQW7h02G+spC/xpfnhVm4XdvhPD2ycfE5P7/EMRsJ
Df4d5i8bxp9Cnis2y77mudk4kti98tidWmEecxAbbm+lf17xNbfLQeBr1+Q6
W5kwnzlIP2rku0tT/zWX5mDVuvcDncrlwrzm4ECZ99DgqK8smfEIJlv3HvvG
WvD9HiGw17ZJ2ZaNX/P0RwgwnZQdfaRBmOdH8Nzz7ducM4JvlYsXB/JOeRUK
vm8ukp08uh3VF/afnIvr/9rbHXRuEuY9F7N+aB1bmCasb/4Y79+cc1/5QPC9
HkNzf+PElDjBv/4YqbsjD96cJ+SvHqNI9nqCur+Qm+XBbebv74aUCet75OGi
T3jtgfNfWZKQB5epTRM8TAVfm4fOJU/bdh8Q/JH5yPn5y8R0HyF3z0eS6cfJ
LT8LeWw+yn77Xm+yg5DL8+E/e+K6RRZCPvQJ9kx50pIyQshXPUGAhdMs38FC
HvkEbRGnAz4PEPK6J9gZdjNRJrBkUAF+eXdJayc8L3IrQGPYzGT5cCE/WYA7
PnsNMyYIeUUBBq3wdr49Vcj7FeLWi9FZDTZC7lyIkHeKzq6zhfxIIdT/8bRt
Y/svLoS/rahH7BwhNyhCw5iV4+44Cvn8IhwfmVW8b66QhxRhgMVGH0P2/vOL
cG3ov4fDBZZ0e4poy7r6FpY7PMXe4emtLvOFPPApHG8OuREtsCj7KYKeL2ps
YrlOMfJc5qQZLhByFGOhYb+UuQJL9hUjdMesHF+WZxTjdHR8TRTLW4qxb/v6
BCnLjUvw++yif5oExvQSZJS+fNnCnl9eAqfAK7rfOn1l6e4SnJgqVZoJLDpb
gmvdbC9CYKSVQLzY+qCLwJLqEmzp7HnfnfnvS+C2B3E+zB/4DD9MMPhuP/Mt
n2Gb7cvQI8xf+gySkaNeRDLf5xnexR5ek8D88GcYXguLJOYnPcO4rA/F95lf
+gy37J0ePWL+m2fwyxn4x1Pm9ylF+bPcPZXMn1SKkRI3RQPzF5ZCG9Z6WsV8
z1K4TQlxecH80FJ80iZveMP8xFJ0/nv02PfMLyzFCfMov8/Mf1GKvyLqg3QW
Cn6PMjjttJzVVWCYliHs0NOkbwSWOJYhVbFE1VNg6YYydNH1L+vL/OAyXP4y
+sAA5l8qw5jXG0VGzM8tQ6dVm12Mma9uX+9gPy8T5ncpx+3vpGuHM39EOWqb
9I1HMd+uHAN89uSNYf7acsx5XmFjxvyAcgT6Xj0znvnny1EHG81E5kvLMdRu
Vbo585vK4WHr/dSC+W3l2GChip7C/CEVGHc2Ya0V82dUoOykSfdpzF9RgU+T
D522Zr5fBaYEzu07nfkRFTi3T3/HDOanV+CR2v/JTObXVOD9gLquYP7HCrgP
sLS0Zb5hJSbprnGZxXyrSvwaN3yNHfNdKzF/wk/i2cz3rUSpadRie+afqMSR
vNIpDsxProS2r43Bj8wva19vmlkNY9E/lTC5VHFmDvP7VuH4iBuLHJlvXoVD
rx9+ZixdVIXHbqKYucz3qoJfpoP1POaHVUF3pW0hY8n1KvywzdJ1PvOLqvCg
e1Y1Y9GrKhhnWS1ZwHz9ajimfsljLDGrRu6wTVZOzJ9bjZJNjecYizyqcXfT
Fd2FzD9YDT1XIzFjSUI1+ifuvstY+rgaO0p66S9ivrYa53cOWc4YXWsQ26a8
wFgysgY5NpEvGUtn18DlW/+Ji5nvXoPyNw89GWN/DboZnLrCWBJbg+ePxisZ
Sx/W4OXEJENn5strMPD+4nmMIarFf++a72EsGVoLI6NdCYylM2uxsHleGfmr
ajFnbGEL+XtrMaKP0fcuzI+sxfjeSxwYS+/Vov/bkxsYi+pq8VPX1mDG+FSL
mE5xl8gfVAcn++gc8qfWQf+vrjLy3erw29P/fSR/Rx22rPftu4T5J+twZPOF
sYylKXXwW37MhrGoog5nxzstYYx/6+Dw/s9fye9Xj/pd23eTP7ke8aK2Q+Q7
1yNIEh5Jvnc9XILtrpF/pB5JOw3vkX+jHqsHD80nv7ge5ZlrK8l/XQ950SsF
+QYNEG988pr8cQ3orKP7ifz5DXh1KKrzUuZvbMBVvws9GUtCGlAiG2bIWHq5
AR7WRsMYi/Lb/bwTY8lvbkDIrAhz8rs1wmGI+TTyRzXCdeVKkO/QiJ8LRv5I
/rpGROeHLSA/sBGJATEu5Mc1wky6Yhn52Y24apq/inxF+3r9n/9Cvk4Tnp/K
3kC+SRPW+S/bTD6akHr0hjf5q5tg75a/nfx9TdDvcmUX+VFNsN29ZC/5GU1Y
piyQkF/fhJXL+wWS39KEyEnjgxiLDWSQjR8cQr6xDA/sZYcZx4yTobLZP4zW
my5Dpk3LUcayeTL8/mFxOK2/XIZIt6CTjE02ynD8asxp2u9uGXxbo85Sf4gM
c6bujaT+szL0vmgbTf2XZbC7+/oc9afJYDM98Dz158kwV9IpjvqrZcBCz3jq
b5bB8nrOBep/L8O00m6XqL+bHM6rrBOof6AckX1WXab+UXJUDdp6hfot5ej9
zbar1G8vx37tmmvUv1SO5IS5idS/To6MSZOvU7+PHM1mejeoP1COWSvTiUXh
cqRaLrpJ/XFy1E/tfYv6k+SQOfa4Tf1Zcmy8Uk8sKW0/j6lLEvUr5Ci8EEws
fSNH9MkSYrGOAoUHFiVTfx8F7oV9IY4xUWB24pEU6p+kwGKj/xHLbBSYdWtG
KvUvVKDt1glik9UK9PrpHbHUU4FO1xzvUP8+BQbfPEosClVg6bs64pgoBU4X
mt2l/kQFzM5tJ5bdVyAiK4lYUqjASL+XxCb1CrROGZVG/S/a9zNfTCxuUcDU
+BSxqIcSafvziGOMlAhteEsMUyVagozTqX+aErEeM4kljkr8ESQmNlmmxJDz
QcTSDUqcMU0hFu9UYvPxRmJRsBLfLftAHHNKCb1a3XvUf0mJ8mVdiWWpSmxt
HEosyVViZ4EzsUmlEtGtkcRStRKfpXnE4rdKTE5/QCzqosI4Y3/imP4qZBXb
8/4RKujbe/J+CxXM13/h/XYqTF2fd5/6XVSY8u9fxNK1KlhrFhKLt6pwx/4l
P3+ACst0bfn5j6oQe6ov7z+vav/7yjuD+m+qIJpY/YD6pSpEibcQm5SosOeu
Hu9vUsFn+n9pHsV/qWA12ovmWdSmQsuvBry/pxohW/xzqH+IGqaq+CfUP16N
D84Fj6h/hho273bSeiYL1O2/DwNiqX+FGrt1ptHvl3iTGnv7ptF+RH5qrDS4
Vkj9h9SoKllHjAg1ir0/8Pd/RY3ZbtH0vUrS1fCZ2cjn/4kah91N6X1Ja9Q4
tzyL3/+fagzv/oC//49qNJrGZ1J/dw3ObtORUr+hBlUZfSmXjdagX3kYv38r
DU6u0OX3/6MGh4sq+ft31WDHQ/D7X6+BjrUenz9fDSbLlvL3f0CD/S5exDih
QU9v/j3K4jWYszKCWJKsQfBPhvz7y9EgXlXMv78yDTCMz7dYqcFas8G0H9E/
GizIriWO0dUizu84vT/01cI7opLP3zAtnL5JJJaYaxEYl0lsYqvF610iel/S
RVo41NsQi8VaxDYV0PMiLy22nE7l/f5aWCRa8fkP06LOzoL//kRrkdz4mZ//
evt+PcP4+TO1CFGp+fdf1O6n5VKfuEGLj3v16HsRvdJi2BUf4pjPWgQM+0T7
hX4z7B4f4ucf3Iw1BXX8/s2akWtkzX9//tOMCNdfef/cZoyxHsTv/+dm/H2u
Mz+/RzP+D8zM4bY=
           "]]}, 
         {RGBColor[0.368417, 0.506779, 0.709798], PointSize[
           NCache[
            Rational[1, 360], 0.002777777777777778]], AbsoluteThickness[1.6], 
          LineBox[CompressedData["
1:eJxNlHlcjWkfxk/2GUuTLVujbFGNsRamctlKiSgRrbZBRMjWNHUKY49mEhUj
a9mSFqHkpLQp7fupztY5kSxvY5Dt9X489+9++6fP93Od733d9/38nsdg5WaH
NR1EIlGolkj0v/8+c+PLrVPjp4uEv9s/Pu83lzE8sD86T4fzZiTuDDUm9tmJ
Oe8iF/M8EB/edg8kPrAH2t0+RvPf70fysOsZxM6HsWtbtoL7x7DR9eVH4rBQ
fLz6vK8NrfcXAmNmjiX2P4Fyj5yZxD4nMaJ1hiPx6giMiWpbQewchbPJeluI
7c7AzSc2iBhnEe3VFkIcGQ3fkHMRxGHnIL388wXikPOQBgy6wfd3AXvn2Nwh
Dr4I3a29Mvl+L6HuXP9C4h2XIZ9kV8n3H4NphyMaiL1i0d7paRM/zxWM7zDy
ObH7VRSqzV/z813D/cvtb4gdriPsTUI7P+8NBNaZfyG2isNlz80dben8NzH5
qEFXYr14OK83+p44Mh5mnzx7EOvewp2E9p7EYbeQtDlNm1gnAbsXhuoQhyTg
SfKyPsTdE+En+rcv8YFEzAq16k/cOQmvc411iYOTMLTiCOcvSbDJvMXZPxml
yWmc3ycjNi+Z847bSB58iXPbbTTn/snZJwXGL/7g3JqCjbEHOXvdQbz535w1
d9DJPoTz6ruYq7WUs/wuAlq/5+x+D+dupPHz1d1DfF0AZ+dUXNFZzbkiFQef
/l/ukIaEwFrORWkY4j+Mr293Hx0Pzeacdx/J6vmcrdLhXzSPc2Y6YoP+j/EA
e6ct53z/AdzM9nHWk+B4fQWx2EWCTfHDBvD5kKD/Ow9icbUEN26F8lw3A861
qTx3yoDlZgXPwzIQ5P3dQMpLMxAeOYFYpPMQFlOdeW7/EFf37+J5yEPoWvzJ
84KHyPjhIs+7Z0J19zrPbTKR+vIqzw9kQl79skXhLfuWZ2eiZ9yN59dt64R5
zMLzKVXbe5xTfMtnZeHkgI4pdTNkwnxm4QjKz9xUS7/lkiw0Hbm/u9VFIcxr
FrqU7DQ9cEb+Lbd4BLVrYvj30wTf/xH2D3a5kGPa8C2/9wgPD+VYdSqqF+b5
EVxXXQr1Pi/4Ztn41Pgw1LdA8HdkQ+dYofLPHsL+k7Kx5qxBSK1DozDv2biQ
NM99tUJYf3wOzMc6qMO/lwvzn4P2MSG7ZZcEPy4HR7a6WrrZCeu35qA0Ms/V
tr+QG+fiu3B/nbkqYX2vXPRKnL58v7GQx+ZiXeqSW1kJgq/JxdBZ0jG3zgr5
yDzctDPQn+Un5Kvz4PeDY7/f3IT8fB4mtI3qM32ukMvzYGl6/7SuqZAPzYd3
+aqI5UZC7p4PScmC/coxQn46HyrxzOhpvwh5XT5qpj4P9l0u5AMfAz+vcXvo
I+TOjxGxznrQvJ1CHv4YG2RJq4ZvF/KKxzh33XjT0c1C3qcAJ4yjVy1aL+QO
BZjmONbs0SohP16AVu237fYeQl5UALeF9bZKFyHvWYhrplsH2S4TcrtCFPlO
umi/VMgPFWJyzKeMXCchzytETl3K2vDFQt71CdIHjg447yjkVk/wu5vV+3oH
Id/7BJcdFswyF1iU+QSvMrcYpCwScq0iRA3StpwrsAhFiPvTcF3LQiEPKMKo
Oe9Mzwgsuv81d/Kb4MLyD0XIfGfqOJzlesWI71tp+I/9N4Z5MXbPt+5dILDY
pRjLpuR1uCqwxK8Ytl5j1x8VWBRZjOQ9DxdsZ/7dYpj+Je+1gvnVxbiR+Lfu
Qua/LYbr5YRRM5mvWwLZytjDpsw3LcHN+MsTf2K+UwnOO8++MJL5viXwaJfG
DWV+WAneNPazHsz8xBLIsyxO6DK/tAR9iouf9mX+6xI4GQwK7sN8nVJs/3zw
VG/mjytFN9seYCy2L8WuYPlExpJNpSgJcuxGfkgp5Nqr3zHGjVK0vAo378f8
glJkGjrF9Gd+Syn++VxmO4D53ctwedx3vQYx36gMA1RZz9h5xDZl6L5jhlSP
+evK8PSjZRWd/0AZRqeLKg2YH1OGwHxUDWd+dhnKvPPldH9NZVh/b6LckPmd
yxE0Wk86hvkjyjHS1OGBMfNnleOix7B49jwkK8sRGhu+72fmB5djfYrIcTzz
z5Wjf23pyInMl5RD/GTz8UnMbyxHbe9uNux5i7585RGT882Y/2MFen52sJnK
fIsKREmdEqcx37UCyyJn/WDOfP8K9Nq62c2C+VEVQHZUlCXz71Vgq+3VwunM
r6lAoJZ+K5j/vgKbjvt1ZPOIAZVYu7lT91nMN6uE2SmdLrOZv6QSUdX93zAW
7aiE6yP36jnMP1GJY71/i7diflIlZs7b8rs188sqYfXvIsxlflslekQYvWeM
3lVoOTvjig3zx1fBKcbf3pb5C6sgNYtrZSzyqULymJN75jH/WBWsGh/r2DE/
rgq9dANOMZYUVuH8wCkD5jO/tQoeJpahjNGjGlEDn3ZcwHzjavhG7PNhLLGt
htJwTRVjkVc1cjpXTLFn/sFqpLfrnmAsjv2a6/s+ZyzJqYar3ejp7Hsg0lTj
7kbfo4zRpQY77oRWMRaPrIH39jt6i5g/uwbSdXqejEWraxC0vO1vxthTA6tJ
XrWMxedrYLL0Zm8H5mfUIFTvhTVjkbwGY/3t/RhDVAu93e1XGIuH1sKttU8V
+Za1GNOSruXIfPdaHLs4xIgxfq/F63C7hYzFp2txM2yjL2NJai3kylPh5NfV
orfT89vkt9fi5QxxBfkD69D72sb/kD+lDqfW5vZczHznOph1vGLIGDvr4Jc7
DIzF4XVYZW6zlLEkuQ5zro/1Jr+iDu9eKYPI/6cOXT/vPkF+HylsdotiyZ8g
hVf4vrvkO0ixeLJuPvlbpNhe9rCG/ONSHM8Iayb/phR+aaf+Jb9IiuwutR2d
mP9CiiNaq35gLO5Zj+xsiyGMJSb1SL2zzZCxyK4enwp7TiB/Qz3WbelrTv6h
epy8dmwO+VfqYdf+xwLy8+phGqG1lPzmerj+0sWD/K4NqFwc9Sv5oxqwU5Xt
Tb5VA64lhviSv6YBLQbv/Mjf2wAd525B5F9owPIfs/4gP7MB3YeMO0K+ogEz
zi8MJV+rEbH5Y8LJ12+En/uDSPLRiJrh/c6S79GIQxfGXiA/oBEtvbRjyD/T
iATru1fJv9+I6l3j4siXNqLj/Z23yP/QiKErQ5MYe/aUIWZCYAr5ejIo9Gff
YxxtIsPPZ5RptJ65DJoi9weMZfNkkP2anEHru8iwNuZZJmP9DTKUSztm0379
ZNDuq5VL/YdkeDtRlkf9kTJsO3jxMfVfkaF276JC6r8rw6Y29RPqz5XBbfiv
xdRfLYN3Y3EJ9TfLcMbEsIz638rQPN2rnPq7yjE77XQF9evKke4pqaT+UXJ0
cimvon5TOfpbVlRT/xw5Rmhn1VC/kxyXs67XUv8aOa7PCKujfl85tk3YIKX+
vXJ8WjaknvrD5DAxSiCOviBHxPCtDdSfKIeXiXcj9T+UY9I+Sxn1l8rx4FMS
sb5CDsutz4glr+X4zXWCnPq1FPCbk0As0lHglI2Hgvr1FYhe8R9ijFNge56j
kvqnf2WXs8RiewUOLn1LrO+hwMR3S1XUv0mBL3OvEXsGKGBo00YsClHg2mGL
Juo/o8BG96PEuKFA3E9VxLI0BT7O76em/gIFQjotINaXKhCZup9Y0qJAl6IM
Ys8PX8935h2xqLsSpVpGGuofpITXsqXEMFLirlYgsWyqEh6Ks8Rim6/8KYNY
f5kSY/s9JZasU6L9dP9m6t+lhGknEIsOKLEydxlx9EklGq1XEyNGifnZa4ll
t5W4aBNELM5WYvfkJGL9SiWC134mljQp8WS00VPqf6PEB30DYlFnFdqCZby/
rwrhk2J4/wgVulwp4v0TVdiQ506+eJYK2bljnlG/owo9liwilqxUwcb6Fu/f
qsKLS/P5+YNVqFlxnt9/qAqx/27j/edUeNa5jNaTxX/d39GprdQvUeFSevFz
6i9W4US/DdQnaVTB49QLmk/PlyocDy6h+RZ9USEkcxPv79WEkQWy19T/YxOm
z+jyjvp/aoL2TZM26rdoQol9La2nP78JRpa7iqjftQmpSyPp++W5sQkrNwzi
8+/fhPfrerZT/+EmmJjkvKf+qCbcyl9G55FdbcLLm1/o/RXfa0JA+HQ+//lN
aE87zO+/pglxicP5/T9tgsJDn9//+6+/D+5M9xfdTY30xyvpfjFAjb/6+bZQ
v6EaTsav+fyZqZGTuIrW17dW496IKbx/iRrbBpzn/b+qkXLci/fvUCPZNIXf
/z41Xl0p4e/fCTUcc5bw9++iGhsSP/L3P0mNmBu7+fuX9XU/08bz+S9TY+1O
Pt+eSjUOB/nz+W9TI2CgOe03uoMGDaX/EKO3Bldfm/HzG2iww7MXsXi8Bmff
DyXWn6HB56IVxJKFGlhNOEfs6anB/sk/EYt8NJj0Qpf3B2pQ1yGCz/8xDbwi
wvj5/9Zg/CR3/v2J02Bw1it+/nQNdKZZ8/kv1GCP9mjeX69BSpkXPW9Rqwby
LxX8+X/8uv5OF2L0aEbhkFb+/g1uRoa+BX//jZvRxyeKf39+aUbztVx+/7bN
CDzmx5//8mY4vllD64m8mvFfLuAHEw==
           "]]}, 
         {RGBColor[0.880722, 0.611041, 0.142051], PointSize[
           NCache[
            Rational[1, 360], 0.002777777777777778]], AbsoluteThickness[1.6], 
          LineBox[CompressedData["
1:eJxFlHlYjen/x08IQyHLFEaFGF/FMLYs1dtSkZooS0Ojogwh2dpsZ8pSGRUy
SaHsy8iWUiqnXft62peznywxJjIRfn6X5/48/dP1ut7P637f9/18njN6/XYH
jx4CgeCEhkDw///PBPlWK9zTLATc3z8YLCeGCyJOmNTwvB3zl05pIPb2hd+X
gDI+P4ikfrMfEgcHYfH+7Aj++aO4O63Uk9jpGM4cXWPD++FwFnw3mTjyBG58
kQ3m1zsFI7vd7+WM952Gs56BlNg7CiGPa0uJ3aNxt3lNBrFTDBrGedwmtj0H
vdIfYohxAdJPG/4kPhsHjdWBQuLIeGTV1+8hDrsIryPFnsTBl3BT6rKOOPAy
Ou09Hfj9XoHmHCtrYp+rMN/Zz4zf/zX0LiqZRux5HU+/v2bMn+cG2n68bUS8
7iZMdr3R5893Cz/fjhlO7PA3zC2XD+XPexuLTcwHElslYIFjWD/+/Hcw5ta2
3sSj7qLFqG9P/j7uYtO9EAGx7j3Ueid/ltH93IPz3dRuYp37KN1x8wNx2H1c
97zxH3H/B9iyrKGTOPgBTta5vCPWTETsI+e3xIGJqBn9soP4SyLibDN43vcQ
TZG3ee56iN2G93j2SYL9MBHPHUlYHV3Bs3cydlY28dyejD9VdTx7PsLiBVk8
qx9hs3Y1z+4p8Jynw+9XmoKxv3nwvC4VGz895rkxFX1vCfjzOj1GS4c+z+LH
SPPowbNDGgYUnOf9sjR4pi/j2TYdLxxMeC5Ih+zZGJ6tMhArG8dzdgY8z43n
GU8QHfA9z+lP4Neg4s83SoQpbseJhWtF2GhgyudnRTja5+2/lNeJsC0mjVig
m4l/nY/z+cqvXOLG55GZWOQ9g88rMzFmQ28+18lC8Z7GN5TbZ+FDZBKxICwL
sh+i+bw4C6LNh/i8fzZKa/35fEk2rLID+Dw4G3b+fu2ybZJveV42vl9flz/S
t4mbxxxMadGJ0IqXfcsX5qDMfFJq43wJN585OOWwKn6S+tvzQlEOTJZe791z
j4yb1xy0BE42Dz4n/Zab5WJ71+OYfnM4f18uNBWqzoqZLd/y1Fy4Ox/GnsoW
bp5z0TQnKyz8EufPyoNXcu75PcWc75OHiwUj353S4vafmIcy2xsX4NjKzXse
bP8X4Wu08BsLp+Zj/99m5h6GUm7+8zHizIOYuqucn5CPg32z9T/Zcuu358Ni
bp/ubj0uN34KYUrXpI8DudzzKXKn2d5Z+oDLrz9FWUhCtynbn/opQidMjFp6
icvHFWCrT4j1mb1c7l6AXk/2lias4/KLBbiSW/kKNlwuLcBnvzV2gXO53KAQ
lw06R8jNuHxdIey3BT3T8ODy2EK42L07uvoklzcWIsgj1j42hsuHF+GP7331
153icqciDD890b08mMv/KkLp1Py2gQe5XFwESXDKSXMfLh9SjL4Z4YXpXlzu
UIzE9al//LOJyyOKccj6mEGbO5eXFeO13f7uQ+u5XLsE5X9U5cS5cbltCYz1
d743ZHloCa71Wun3YgOXF5TAvjutuXwjl/cpxel+UQZ+nlxuVQodG21jD24/
wkOlOHe6yGf4Ti7PLkVK9dnY+Xu4XKMM/e2Mx2T4cjnK4Lv6i+5Zfy4/UAbV
vSvPOwK4PL0MO+TbdNu59yX8WAblObPi+H1cPqocm6NsZ/+4/xtjXjme2k6/
eoxj4dpyRAzyfl3HsSigHNXGlz4PO8D5Z78+f/yPl1YcI6UcCa4xV7w4FtaV
Q9dm6PhwjkXvyzEm03HETebrVmDC+KQ5IubPrMCkDXGXK5m/sgI+erOzpMzf
XQGzbbsmv2J+ZAVKLZRB/zH/QQUeG/d0FnDvX1hZgbGhjyJ6cyx6U4FVWTbV
/dl86FQiPNPuPJsXTKlEYuP9FYOZb18Jcdebl0OY71WJGSkdvwxjfthX3ryr
kDFuVyJXo7iEsbC4EqGGM5YyFr2oRIGjg/9Q5vevwq96E53Y+phYhTy/E106
zF9ShdW/L9g2iPmbqhCt6/9oAPODqxAeO0GhxfxrVXDx+667H/PzqvCfydAh
3zFfWYWhT8eN7MN8zWokvHcbq8l8o2rEzxv9Q0/mL6zGtV8/zNBg/vpqyE7c
sPzC7j+wGgUxL90/sfuPr8Yvw99e+cjen6gak3b99GcXe3+t1WjcuvzFe+Z/
qcaqCfMmdjJfX4yW9D+PvmW+mRjxr+3a/2W+sxgN1dnub5i/T4zNY688f838
GDF+6+l5kM2HMFWM6jDxuHbm14uxYW+G+AXzu8Q4s8wx+jnz9WrwNtNg8zPm
z6rBf/J2qzbmr6qBubXjz2rm+9TgvOXfE1XMP12DKrvLPymZn1iDE/6LoGB+
VQ18FxY5y5nfUYPlWXaHZMwfXAsdhW0ym3fh1FqsRUSHhPnLamGpZzWHscC7
Fvkq89BW5ofXIvyplbyF+Qm1+HQ1YxFjUUkt7ObvSWhmfnst/jH5x4AxtOrg
MbL6TBPzjetwOumJHmORTR2SE9ddaGS+Zx1eR7iYMEZIHZ60b3nSwPzrdbA4
burEWJRfhyttfp31zFfXIf9qWzRj9K6HjdWCBYyF4+qhecrydR3zF9VjYVhi
HGOBez3MXq1YxRhB9QitfDWQsfBiPfbJbUtqmZ9Zj8jkeWGMBdJ6nJ0b5sAY
ggY0vBsygrHQoAHC/RcVNcw3b0By2qD7jAXrGnDh+qxAxtjfgCmL/13BWBjb
APcDoyaS/7gBHZ+iNMhvbIDmjAWNYuZ/aICj2eckxsLhjbiUeieSsci0Ea4l
c3czFjg1YrJ2yEryfRsRMv+gKfl/NWLDoz6jyH/YiMxWrZ7ki7/6yf7Pq5n/
thFJG+dWMRYOaUJki0U6Y9HPTdiltec6Y4FDE/YfKYwkf0cTQkZMDSQ/ogmT
6qO9yb/ThFn1nS7klzVB8XzOMvJfNWFH4K/zydduRnSJ1TTyTZrR6877ceTb
NuNhgNtw8rc0Y83iAG3yQ5uhH2Tag/wbzTC1PPW+ivkFzZjdO7CdMdq+Pl/R
LWcs7NOC1x8+NjAWjW9B10a/SvKtWhA4d0sh+R4tiNIvzSL/UAucn519TP6l
FixUFSWSn/3VP782gXxZC75oWF4nX6MVnSOCLpJv2IoIW51z5KMVsyxfRJHv
0orCAdqnyD/QinFndoaRf64VcZp6oeSnt0Kq/eEw+U2t2Fs9LJD8j634UP77
Acau2hJkrn4ZQP4oCQot4n0Zx5lIsN3x8G5ab54E/boidzCWLJUgekGRF62/
VoIo4Y9bGRtukWDmhVubab8BEnzOcPyd+kMlsK4c7kH9ZyUoHvZ5PfXfkMD1
Jw036k+RYLrIwIX6n0ogdnD6jfrrJNg59uZa6m+TYEP04DXU/16C9JMRTtTf
R4rpd4xWU7+uFG6PSldS/3gpXKKOraD+mVL02r7SkfotpcgXGjtQ/0ophlwd
vpz6PaTQyxu7jPp3S6HMmWlP/Yek6Hhu+gv1R0qx7u50O+q/JEXAMD9b6n8g
RcToYcSSLCl+Oh61lPorpbD+Ls+G+mVSxHxOW0L9b6RwKmpYTP0aMth7LSEW
6MjgfuyjNfUbynCn1wViTJEhrFaXWGIhwyWtw1bUby9DppE2saGLDItn3LKk
fi8ZmnwsiV0PyPBmb/Mi6g+TYfTPgcRx52TwbJhJjNsyPEpuX0j9aTLsLr9A
LCyWwarMkdiwSYbE2EHEohdf19cXL6D+jzKU5MUSC/rLUZziThw3Qo7ssZOJ
MVGOpIrO+dQ/Ww7LqenEwiVyDJwSSmz4qxxH6tyIRZvkSDtmSezqJ0eoZAKx
IFiO+W6fQf1RcgyxyCPGNTlsskKIJUlyuBl4Egvz5JgyYAuxYY0c1i/450VK
OVKTgold38mRE25HLNBUQDZUbEH9QxUIOPo7MYwUcFJuJZZMU6A48TmxcKEC
48Pv8P2OCiy3SOX71yvgrCml5113KhC6eYI59QcqcCTX0oz6Tyhwxnwk5YhX
wFP1mD//XQXaTm/k379IgSerauh9GZYr0HWzhnxR69fzOHubUv9rBXpMHzqL
+r8oEH1l+TzqH6DEST1r+j6gr0SIkQ19v5JJSjjuvEzfl9BMiUf3C2ZSv50S
uo6bDanfWYlB4c4G1L9ViZm3B9N+BPuUEOTZ0e9H3DElxF5v6PcDMUo0/+8j
3Y/kphIXDPxnUH+qElpeK+ZQf6ESiwvM6b5F9Uqk3Y4i3/WZEkbx7nReQZcS
uS/q+Pnrq8JcxQZ+/vVUqPAfy9//jyrkp5jSesJZKiQdTSI2tFbBfdMV/v5X
qWA6sYPv36hC+PSjfL+PCiWXHsyl/sMqpC4uIcZpFTw95xJLLqtwsaqMzitM
VOH+CmfKDXNUiO82pvVFVSq0B70hdpWrkGMfR/sRdKhQNcSf9hvXQ4042PLz
P1gN1+iz/PyPVuOWeAs//1PVyPxrL7HhfDV2rk3j73+ZGkemdvLz76pGL5kX
scBbjfRUC77/oBqx7jdovwhXQ+voCf7859UYFGRPLExQY+V/Cv78GWoEH3Gk
84lK1Chc4Mb3N39d70wW//23q+G+dBb9HsV1q/Fw/F3+90erDeKOUfz5R7Zh
tOci/v0bt2Fh1Cnar+HcNuwX5PL3b9OGHjOO8O9/TRt6iYP479+zDf8Hcpef
Vg==
           "]]}, 
         {RGBColor[0.560181, 0.691569, 0.194885], PointSize[
           NCache[
            Rational[1, 360], 0.002777777777777778]], AbsoluteThickness[1.6], 
          LineBox[CompressedData["
1:eJxF1XlczIkfx/FJ2pw5d7FEjlwR1ro27Dt3lCO3HCNZR6gcOTY1KulQsUqr
YielZEkppKTRfapmuqea79wVKUJy/vwevp/v9o/H8/HuNZ9v+j4ejbR1sN7d
hcfjXdTh8f7/7zK/NbzOM49/57FfDjnBCzljBxL37rD/zw5Y/PfRSM6Ox1Fm
uqnov90Nt9YVqTl7e2Cqt9fb/77/HKbJxLofyJv88PiexyDOCMRoc8EUzkEX
cVVzfxln70u4+NvpnZxdghGVVunK2TEE3tbSfzjbXYFfpmvGf/fCoCtNUnG2
vAqL53/rfeTu/4PPx3+awDlUiMiOhJWcgyIwp37mMc4B15ES5hjG2TsSQuMQ
EWf3KPAXlqs5u9xA/6kOPT+RnaOx96rHNM6OMfhx3uRNnPffRKnonBtnu1hY
1MbFcN5+C28rH5Zy3vQvwu0jOjlb38b6a19HfuZ+3jvQCf1hOeclcTjl0+zE
GXchDJFd4WwYj3WtQzI4h8bDMbW4mfOgBLSEPBrwhfv/ScCk8EYzzv3uIcr2
6C7OAfeQLPPw5dwzESX68xM4eyfCqiS/irNeEv6euPILZ/ckZE5tHvOV/DUJ
QdoVKzi73Me5juVOnDvvw6S+7jJn5wfo/mNHKuf2B7g7NJDh7PgQMQdDu/Lc
Wbc8hOCcwXjO+5PhE6ZdzlmbjAzLwwc52z2CzfT7gZzlj9C2+koC5+0pGBSj
L+EsTcGeWU3tnDel4qTuuIE65IpUqHrdms7Z+jFuzd9tzbnkMfyYfEfOlmn4
lfc6gHN+Gooai29zXvIEf6qtCjhnPsE+c1stZ6QjdelH3S7ktHRcWdjdiLOh
CGkOZ8zIAhsRTDxCN3B7qAhhy3Y7cXu1CHv2Nvhx+6CnaPbtEs3t65/izKZn
6dwe9BTuJ+fXcLv4KdbdXPOa2/tl4B8Pg566tK/KwKq2E6PJvIAMeNoHmXF7
UQZsD9ut5faemTBwf7Gf2y0y8e+gqe7c7p2JkTWjWhUHme97TiZslzn6HVjQ
wL6PWRgyQBzeK0LxfV+YBSepNE1qzrDvZxa87gr1pjfWfd9FWVgc+HZK1z8V
7PuahQZ+vrn3Vfn3fV42HB/VRPT4je1dspHbHNutceb3e4KUbFSkhCzoeoTd
O7Nx+WXz2cJItp+Vg9eaLV2di9jdOQcGZ0MfB/Vinz8pB6ez0ieWrJWx73sO
jkjGH5J9+W7BtFwIn0dt+3ecnH3/c+E4+46zbQzbx+Wi5Po9U6EV+/ktubj2
+fnZd4bsbpKHYQF9kkvWsPv+PGyLDn6W38zuN/OQ7a3PnCljd20e+pkmnXGO
YnfjfEjXSQq2ubC7XT5GBMdveb2D3a/nI+hLfaXeSnaX56Np/J81zSvYfUQB
RjSMCow+xe7bCzDm1oL0Y4nsHl4Ar6PP2yIfsru0ACnvTBcfjGX3IYWo29ly
L+8Ku28qRHnZZLum8+x+uRAZrhEqb3d2ryhEcsioB19PsvuAIgzeNafhAf1+
rIuwrvvHsEuO7H6hCLHyvQODndi9pAipfXWunzzO7r2L4bttp+eRM+xuWYyU
vj9OBN33LUaDw8LjW4LYPb8Yaz3j1NF/s7v+M/xhe1XTTM+/5Bmqz1oNX8xa
4PkMy+10Vl0IYffMZ7BvTWm1DWZ3nRJkLT2U8vMldkcJ4jp6B768wO6uJTi7
huF1BrB7WgnsT3pqFviz+8cS7FpzrrLAj90NS3FvwO0SX9/vxtxS7HfKFJ7y
Yb/fphQxlkbef3l/t+hUKUrM+r4pPMf2oaX4rfLAIyPWeFQK+yMv3/h5sX11
KYIyPt/qzlrUUQqvkrctl8+y/aAyVPNGS6eyxswyvHjunlLhyfbry3D76MF4
D9aio2U4PKXaYw5rXlAZfjkUveadB9snliHh1dRjyawF4jJk9KzLcmMtelWG
3sduDbZkzesnhr3NoknDqJ8qhmaJW14r+/4IVokhlZyzyWEtOiRG2OcRNkJ6
vwLEGLp+RbwLa9wRQ3Js+REb6ovE6IJLFnOpfy5GtkHwuBHU95SA37hdrEv9
RAk6Xrwe18y+XwILCcqCHXuIWYv2ShAwY8OGVHr/vCUYWbm/7QZrxEhwQTEq
6yL1ORJsPuma60q9WoKSpeslB6jXK8fYiffqbagfU44N8dEZK6hfWA69D5+E
c6m3LceDxf5mptS7lyMsOj3ciPqIckSMr88bQL2oHBs3VM3Up15WjtTA3nEf
BWz/tRzoFPm2scbwCmT/NFpXw1owrwIb+uZ0SFmLtlYgTSLbJ6bepQLRBTUr
86kPq0DUroNCEfUpFTDIGmuTTH1NBTz9JzvFU99ZgdOnHbU3qR9ciZbkqwkR
1M+qhOENg+JQ6jdUYuOVuTOCqHeuhHJcotqf+uBKpNcF156jPqkS2y1i+7hT
L6lEbZuxuwv17ZUIWWZtepz6/lUo3ty3/2Hqp1XBu+rR+IPUr67C+dY5Tnup
d6xCytFFjbuoD6zCl4lxfjuoj6vC/a86m22oL67CqJcbV26kvqUK9n+E7VtL
fa9qLPdtu7mKepNq+IwN6GFJ/fJqBIU8O7+M+v3V397/MaaLqfepRkh1nxZz
6m9W426Nad586nOrMe+E6RMz6rXVyBdKimdT/0MNgg60vZ1BvXENZp3fN2M6
9YtqYHPuF7+p1NvVQGW98t1k6j1q4GJcfMyE+us1SCko7DaB+qc1OH3kSNxY
6uU1kIW93z2Gel4tXGNDTUdRP6IWhVnX9Y2on1+LUZG72gyp316LZdWzG4dS
f7oWVm5eL4dQH14Lfa/kLoOpT62FgfmCMT9RL63Fe94164HUf6jFlSpL//7U
D5FC3rNS0pf62VIMDM4x7kP9Jil++z3BvTf1x6Wwbpzc3JP6y1K4OdfY9KD+
vhStoeurulFfIcW06qVb9al/I8Xl7C3NetQPqIN913lnulL/Sx30rvxjpEu9
dR3Ces/O06HeqQ47fdOP86i/UIeXT16ZfnVj+7t1CCn1b/nsRn9f67B63/rE
T6zxsg4ps3oLPrrR39t6fBrhsvYD9ZPqseel/eRO6i3rETXzZu/31NvXY/aa
r+3vqPeth383c+Yt9bH1mJ72u/gN9fn1EI8pyW+nvrEeMovsnNfU6zcgcXNn
3ivqxzZgWNyi0jbqlzRgZ9SZulbqdzfAIeh8y0vqPRvQ8GCBLlkU2QD/Ph6G
LdRnNmCW6+S5L6hXfPt8r9E7nlOvI8PatUu9mqk3kmGZv0tCE/WQ4cTNGKaR
+h0yGLnGDSALXGV4uej4ci31V2XQsWny1FCfJkPeiJYMNfV1MoSaHehKFnyU
IXLgagsVa35vBicful9UUm/IwKd/W52CtXASg9FpZ03ImMugq+WU03LWzAoG
+2Oryhj6fBsG7VaHJpCN7BlsVKg9ZPS8pxjcv2Yib6D7vgzGDjQxJ/NCGey0
r4ysp/uxDJhko+5kPGLAX9/pWEf38xhkvl0jldL9agYbLAyXkY0aGVy/YPmw
lu53MHglFo8n8/Xl2DP0RngN3R8kx9A+yf3JwrFyzLr42bea7s+U4/Ivu/XI
zGI54oqVZ6ro/no5Ukf+ySMb7ZbjhaXxmUq6f1SOHl7ZumS+pxxfi2Z7V9D9
IDk+OAgMyMJIOfwD5JfL6X6iHA1eu0eSmQw5XN0C70jovvjb/XZDM7KRQg7d
ycYFYrr/So7Fjz9uIfN1FAgdn9VSRvf7KdD14j53stBIgWVr/hpMxlQFJJZD
40vp/u8KXA4bZkEWrFKg9Nl9ZQnd36FAEqRuZNGhb/fcDxiS+a4KjJLbPX5G
9wMUCJpbvJUsvPrt865f/1JM9+8ocHVOWQSZeayAmZXlErKgSAFX7cAXRXS/
ToErsyZdIoueK/BXlJ8Zmf9RgfYVE9SFdL+nEhndPgeShT8rcehTl7lkTFRi
cPP0pgK6P0eJzpk+IWSBhRI1XfSXko02K9EYf7sjn+7vVUL03jmWzD+hREXt
uq1knrcSv3r+2pcsDFFiorhfdh7dj1HC8/6rU2TmgRKVw19NIwtylBge36c5
l+5Xfvv8+0siySK1EszeddvI/LdKWE8YOpjM01NhZu4lSQ7dH6jCTs8uF8gY
o4L2YKEVmZmugrNDWy+yYKEK0Wlzi7Pp/loV2qNv+5NFtiq4mg9YSeYfVmF9
upMBmeeugo/didIsun9RhR7T9YLJiFCh37txW8lMvApNu4ePIQtEKnTsiGrK
pPulKqRnuN8mi2Tf9glPDpL5rd+ed0Lqr2TeVxWeWHbVJQsN1DgoT6rOoPvD
1Ri9d8otMjNZDZPz2Q5kwTw1Djg0jScbWamRNhqyp3R/qxr9mv3/JfMPqJGf
jb/IPBc1nMoNT5GFfmp4GfAsyAhTo2+TWI/M3FLjh2GJxSK6n6LGxvqgSLJR
gRrhN4xPkUU1avz4JXE5md+kRvAfVsPIvE41Woabvkmn+9002LngYT4ZgzUo
GNQlnMyM06B95rRDZMEsDfL2bV5ENlqqwVneyaFk0QYNnJxdXj2h+39oYL9l
ZS6Z56zB+c3zrpGFZzVYYB3qTEawBjNe5K8kM1EaFLZeG0cWJGkw/epzHbJR
lgbDs97WpdF9iQbhmYeSyXylBrGvLILIvHYNcuxzHMnCLlqsfpdgRUZ/LXx6
+00kMyO1cBm1SZ8smKZFPL9c9Zjum2vRo7k1gyxarcW8CMcIMp+vhTwyzI3M
c9RitInPNrLQTYtVl0+YkRGoRWib5c9k5poWC5ds/ZBK9+O0OB8WIyUbPdEi
+c2UJ2RRsRbjtqVEkPn1WsyZ+N6TzGvRwlgRs4cs/PTtefY9siCjVyP4kcNM
yMzQRsy3DOrF3TdpROuowNYUum/WiHcbsyVk0fJGbB6rTCbztzRigPTSNTJv
fyP+BwWvlxg=
           "]]}, 
         {RGBColor[0.922526, 0.385626, 0.209179], PointSize[
           NCache[
            Rational[1, 360], 0.002777777777777778]], AbsoluteThickness[1.6], 
          LineBox[CompressedData["
1:eJxF13tcTIn/x/ERNrZccllkZdxCsVu77sq+EUu1JCS3jCRE5FaLMJJryKVC
SaOi2i2KkqKM6ab7dZqaajpzT8p9f22uX7/Hns/hH4/n4+11PqOmejTCfYfz
RgMej3ehC4/3/38zptX7671zfuOxf8a9KjzOGeuwiikO+OYdMLM5v5ezjx9e
14rcvu2H8Tpbu5DzyaMIqK6e9e3fn8DUuRMnc3YNwhDJ8XHf+mAoBH8O4xxy
AS9cO/t9e94lWHwXYsjZPxQeSxzf13HPvwy7X9Kfc/a4iiMF5xo5u0ag5uez
pZwdI3HpTks2Z0RhnVPFbc7hIrTmh0RyDrmB/XUNQZzPRWO5vcN+zidjEH7G
YQvngFhMElm5cva/CW++dD5n31s4Fz5h8rfXHwcmwmIUZ6943E6R9P32/0kA
trR8kpHd/kK558VWzq5/o+WOrYyzcyIyFpjlcnZMwpI40xTO828jY/aQ65xx
B1/O8oI4D0uGlUG6H+fwZLgMGOXBeVAKAv22OHEOScGD3ca2nE3u4vyDT+M5
n7uLuY1jB3E2uodee/d243zyHsYPqXxdS+6eikq3Mc2cA1Lxy4r1JZy/pEJu
nprB2T8NDcJJcZw709DatSWEs+99ZC2qCeD89j6MeV98OPukI+i+9zrO7el4
19d8EWevB1CbWthy1j+Ax7glEzh7ZMBv3JWhnJUZmFdrZMTZLRNv2x68l5Ib
MhE/NrGVs+tDnJ79Rs5Z+hCSfy4Xc3Z+hD6nYh9xLn8EeUJ9EmfHLPCnjI/i
XJiF3v2vnec8PxuVY2YGcM7JRtjSPns44zFOHhnhyTnrMWpD9rtyHibGlBi+
A1m4Wowe597Zcnu4GDkf2qy4vU6MMX2MR3P7oCdobV06iNuXP0FVSv733B7y
BGHHPT/X0F71BDcHT3pD5plIEN1hoeP2xRJo+i6Uc/s5CZKvnynj9hIJHBve
SrjdKAefeAfTuX1hDr63N0/k9pM5KHVve6XyZv7b83OQEb527dKxDPt+zEVw
bybG+Ibqv31uLsRGJpKG2ewekIt9lrYwbW38bxfnYnH/eUHN/ir2/ZoLT7P3
c09GKv/bbfOgNZ6W8P0MtvfPw/Ej2bz+UxX/7Zl5+LM26Y+ilUr2/ZyHA2dN
XjbGsP3UfGyQZkz2LWF733yEGnp6hhqzrz81H32f2ey9vqyZfb/n492ERw9n
CtndugA1W6ZVnLBgn+9TgJQZDREP4tj9dgHG/vbp4YJF7PPbC5Cb2F4/wpzd
LZ9iZufiXd2j2d3rKX4P7gjjf2T3+KdwGr3r7KZqdtc/hUxudIR/k93HFMJ6
fe6ZgQfZ3aMQYVHLbJvWs3t0IdYc3NFP5sLuykIsurbs6AA/dh9ehHe9C76P
lrC7WxFWRFqMDqhg92tFyDGUjLUTs3tDEbaccczuk8TuQ4qxxHmyeOI1dnct
Rs/lA0pnBLN72Nf90OCr546xu7QY6GQy/znE7v1LYFXX4+UUev3OJfhpV4LF
tqPsfr4Eo16knfe9yO7lJXA22BzmGcPuvUohcxj5cTP7eniOpVhaUPjjrTvs
froUXwravwTTXliKE2d92jQJ7G5YhimKEbwW9uPJm1+G/xs2ZYEh+/kQBpbh
9oGojxuvs3tOGa6nZTwYFsHuXcpxa+nKkNlX2B3lMDKvv64IZfdD5eDX167u
vMTuWeVw3rt5w3n2/yP8UI4hvXJNoy6w+7AKCL0TVvJZw6YCVUn++3qzFq6u
wOclwooNrMX7K5Cw9S6G0McnvALrfvxpwyj2HjIq8Oio/8RdIWxfV4F9Necy
X7GvT9xRgfh/Rm48cZntB1Vijom3kdlVtp9SiQY/xyxRONsvr4S7Z89aHvv5
Fu+pxJu7BxOnRLJ9SCVG9V97BOzHC/cqUVJi9nh4FNtXVSLq5oXb9azFryvh
1Ktp5x4R25tUweuYg/Qda1hVQWxQNF5wg+0XV8H4QsjhTNbi7VU4f/eAdQ/6
+jlXhb1WssEOrJFUhXhXbdox+nyWVKH3pezADNbi51WQSRe06ak3qsblyvhy
E/b9BYtqPFww5eVUer8trEbYpJ6KVazFm6uxU3bX8ABr3slqXFztkn+F+rhq
HOuT5JlKfX41IhZprcuo11bjxEg5dNR3r8G+4UtLPlI/ugYO6+83m8Sy/dwa
MHGmxWNYi91r4J910HdaLH3/rIEe7f3tWeNGDW6M1RStol5cg4+28WZe1DfX
4D3Tx2Qf9V9qMH93ksEJ6s2kKNsqnxdCva0UC3/aWC6ifo0URZM90xKp95ei
qaPgczr1EVLszTa9L6E+Uwrdo+f6EurrpUhblHqplvpOKSbGzi5tpn5wLR7f
VlxqoX5qLbTC3FevqHepxd31s1r/pd63Fq/S3x3jsV/PCK1Fr7hjhYb0/TK1
Fqfe+WX0Zi2urkWqg+vqgfT1/7YW3TaZ3BtKfT8ZBHXavBHUW8swfXNq6Fjq
nWQIHdAxdiL1PjIwb2Yc/oX6YBlMol9cn0r9bRlOxFWcsqG+VIbNji1zZlPf
LkNf54ySedQb10GizB5vT71lHTRD5qxZRL19HX76tMvTmXqvOsTsdrN3of5U
HYxjnvVcRX18Hew6NbfWUl9Qh6XuvFHrqdfXIS1WdtiD+u/qYfDxWfYm7udN
PZQ/xii9qLerR2me6zNv6j3qYdxjkcyH+qP1qF5xL3E39dH1GPBDvJcv9U/q
EWRs028f9cqvz7+5I/YA9Tw5Du2cPPIQ9cPlmH1n1xkh9bPkUO/naQKod5Oj
bEbi+GPUH5TDadU0txPUX5PD3HBtwCnqH8oxoflpWBD1DXK0B464dpb693KY
NnW9FEz9kAYsz+vmf4H6aQ3o3ZGy4hL1rg0YfPOCeSj1fg149/OoZ2HUhzUg
1pGJukJ9WgNuTrdxCKde2oA9X2KeR1D/rgEeL4RHIqnv34j9K6b0iqL+l0ZY
HxgZLKLeuRHbvaMMo6nf2QiX8K5+MdSfb4T7C1FTLPV3GjHYM2/mLerLG3G8
56MLcdS/aMSk6OLmeOp7NcEwZZr5X9RPaML79rkb/6besQlriiwjE6nf2gQ7
b8uyJOpPN6HK2P/f29QnNGFL5tIfk6kvbILitW56CvUtTcj+bdOSu9QbKvCs
uNuGe9SbK+DyQ/v2VO7ntwLNGxz3plG/UYHC846+96kPVCBwxQ+70qmPUWAR
KjY/oD5HgUhV1KoM6lUKSGXxv2dS36UZ/uJeVg+p5zfj6JaX/R9Rj2Y4/uv9
lox1zQjviCvLov5QM2a/zLyZTX1kM07USP58TH1WM0Z5N/wupr6xGZIVw/s/
of7D1+enxMnJgl4MrnYEXZdQP4zB0psatxzWogkMDN4VDs2l59kwSCpwkpIZ
BwbFy4KC8uj5qxkoOoJn5bPmb2WwrtX3BVm8n8E/S5ZEFND90ww6X02Y95Tu
hzMYZmTWRhYlMEjeN+18Id3PYDB3UJB1Ed1/yoAZbF5BFtYx6Ohquq2Y7rcw
8Lmxp3sJ3e9gwKuzu0YWGCoRNyDCqpTuD1Ji4LDjErLIXAmxo4lzGd2fooRs
jF0zmZmnxIMbll7ldH+5EgOcVW/I/I1KCDz37aug+3uU+HtoyyeyIFCJcXHD
hJV0P0QJpyvWvCq6H6NE5/3jh8i4p0TbfJsPZEaiRHGtfG813a9SosN/wgsy
X6XE4nmrPWro/mslblbI68iCLiocPq12kNJ9ExU8q3dkkUV8FSaXTJhYS/et
VFiZ0jWCzPymwtya4YYyur9YhbevU3eS+etUSM7Mk5PF21UwX2w7p47uH1JB
2jY6nsw7p0LKiRDjerofqfr6/e3yDjKSVBjYPrqSzDxSoS7ExlpO90tU6PdH
WzCZ36hCz4g57WTxcxUiH9otbKD7H1SwlL2NIfOM1JjPOH8ii0zVSH+1eXkj
3bdQI2Pr9EQyM12NiVuedmmi+wvV2HJ8jAuZv1IN3a1VCWTxZjVikrd/IAv+
VCNK5+qooPsn1Tg8sM81suiyGtvWh7WSEafGjV8/T22m+/fVWFbvE0gW5quh
GNNRTubXqjE046IpQ/e1avSq6uJBFvyjhs02y0Qyr7sGKz/2eUsWDdDAKbT7
dCXdH63BFaPjh8jMrxqkREfkkIVzNbi7ol8PFd1fqkG5Z5E9WeyuweoxV4LI
gl0aWKwPLCLzAjRILg/oqab7FzRID7i8kIwbGqyNazhNZpI1cP+8rJgsFGuw
WOtkqKH7FRosexY2iyxu1uBatcsusuClBg+DvvubzPuiwY/67a1kUW8t8lLS
rLR030yLsPBIHzIzUQu3jZ43yEJb7dfP324Jmf+HFoM+iRVk8RotAt8f6Kej
+9u0cPk13p3M89fi0MSsu2RRkBbdqu20ZERo4e08w0BP9//S4tgsNwuyMFOL
k7ufC8j8oq/Pe9gURhbXa2EnLsslC55pEeUV84bM69TCqo+VOf0+K+qhw9NJ
9cvJGKzDv0G3hGRmrA5928z+Igun6iCNk9WS+b/r0B5+tOszuu+ig8mosolk
gacOlop0FzLPV4eI9+LDZNExHbpF/5FARqgOhdLQSjITq8Ns58BOsjBVhxm2
3Ua20v1cHeydFtmTxdU6xFQb7yIL1Do8yra+Sua91eGwoKeYLDLQI3SVu46M
fnokjE82ek73R+ghu/j+Z7LQWo9g977LyPzZeizz1fiRxU56bHW1iSALBHrY
/bA8i8zz0WNTyWIFWXT4697V7zMZwV9/O7ufZtZG96/rUROy+Tey8LYe0vrL
AjI/W49SiUMAWVyqR98q+1iyoEmPO7st88i8dj2M58RryKKPehyQpBi0033j
FszdP204mRnaAgOTfjPJQssWrLEuX0Hmz2zB6s5Re8li+xbwT6ZfJAtWtSD9
88/JZJ5XC/4HSCzJtw==
           "]]}, 
         {RGBColor[0.528488, 0.470624, 0.701351], PointSize[
           NCache[
            Rational[1, 360], 0.002777777777777778]], AbsoluteThickness[1.6], 
          LineBox[CompressedData["
1:eJxF1nlcTfn/B/DDEKYslSUMrpksU1larGN5YezZojDIVbKUUbZmkFzkK1uy
ZUlpIy1SSqt00qq92765597ukkzZ18LP7+G8T/7xeD5e5/V5n8+5Z2m4nbOV
Q2eGYc53Ypj//58bVHag5u+MmQz/T+tScIBgbIRJWGBch52x9W5IqmCXf+Bi
vSqlIz+MgAnbEgV7HsO3/OMPO44/AZMhkemC15yGe64so6N/DhUrVmcJvnQe
gxeHZHesdxHzeuzNEex2GS/OnsrsWP8KDn8tfCR48zXs+Vqa0DHPF0tMjWIE
W/ohbeuGiI75NzHeng0SfD0Ar5Obr3ScTyBGjhWdEewVhJaDIZKO8wvGgtzp
roKPhsDK+LhTx/negvZic7Fg19s4dNhiVcf5hyJWtG++YMc7SPqffErHfsJw
rccWY8G24eCkbwZ37C8CL2OW6Ai2ikRlaWZ7tbDfu7iyx7RF8LwoWFQ7NQjG
PcTAslDwkGjotoY/FHw9GquGiyMED4hB9YRb1wRfigFc53oK1r2PcR5G/wj2
uo99LWZbBGvHQj1zurVgz1hY9xj9p+CucbhUVWom+Ggcxp4UDRf8LQ6d327q
LdjtAdb7Jn+pIn96gH5vzf4T7BqPLnvKagW/iYfW2ZAngl0S8Co+KlFwSwJC
HD6HCnZMROLLU1cEaxLx8fnIE4I3J6HPgXxXwfIkyHee2SLYNhkL/Q/ZCK5L
hlH9/XmC16TArn3mJMEVKaiQTh4t2OohZuqFDRRc/BB4bqEt2DIV7Kbc9kry
k1RIHu9qFTzvEWb9NZMTnPEImftmSgUjDTmbJJmCU9PQy6lPguAhLKYd+RRG
lqxjca5d20/Ir7PIsp/qLeTVLEKHnjwm5APS0Xap3VXIrdNxeuw1RyG/lI5B
K+1thVyajgqj9VZCrvsYoeEH5gn5ssfw9Hg4Vci9HuM3Q9E4IS94jN/fBf8m
5NoZmGc/z0DIF2bAuLZrTyH3zEC/0dLXir+5H3l2BqpOTduepivn78dMSBMs
7ugEKn7kczJRm5SXXTeL4+/PTDgNXS21aqn/kbOZWDtl1c6LhxT8/ZqJlW4+
cz39fqwnmZ6Fz5Nfx/w8le+7ZeGfNyeXbZz09EeenIUo55bfvfL4+Z+yMLv7
KIfGYL4/KRtnHjhYuRbwfdds7D+o6eKjw59/XDY+JIxAvrWMv9+zYWtdn7np
I5+b5mBF3gWfMmN+fZccXLhnfvF1KJ9H5aB46JILb5fy67fkwGSojk6LKZ8b
56LT1mtNA2V87piLAGe7qLrO/PndycU4PfsX9uV8rsnFM6fouOBbfH/EE/zv
3Xy35kN8vvkJfi/J22XowOdBT3DoUXPXKY58Ln8C8cxeE6494PNheVD31r6h
r+Rz2zzEW+ySplbz+Y082OW07+2Twed1eYj71ScyKorPB+bDrN/ExHg/Pl+T
DwvZjkfi83zukw9D2zG1nif5vCIfE82nf008wef6BTgweUh1njefWxVg3yi/
KK3bfO5dgG0/91zHJPN5cQGk5Tc/Hkrn856F2FfVelKVxueWhfgr3OhTLH+8
5FQhou/rtiTG8fmTQuz3ejhkyD0+71aEVX5SuXk4n88rwrs1HxPb6fp6FGHP
vs/GzkF8nlEE51vNct+bfN6pGCZvew0Mov2jGJ5ZB6LDbvC5ezE2finqVcOb
SS1G3yHd1y7w5/O2YqgWnFjbHMDnQ0rQ5HW4x76QH8a0Eox80Gyx6Q5//LoS
GDjEjO4b+cPsgRJcSLEvN+D3w1wvwSf14aHTYvh+Ugnu/JwsP3af71eXwM6h
MF8/lu9/KMHNu5FXB/BmBpSictz4AQn88ZhYimdrTg/pS33rUhy3H12/gF+f
3VuK/UYtku3RfP9SKRrEGrkHfz6ILUV5V23zELpfpKWQ6245W3SX778qRcuZ
uaO682Z0pWjxLKxcwe8P46X4d9dKi8gIvr9Miu22s470583ulOL1sl98ven3
85LiU3brUgPeuCvFrblTQyLD+H6BFBqPqwMtebPPpRjQz+byO/76MtplcPil
uD6UN4zK0GWAd7Nw/ReWYYfjl+pfebPbytB8Jr/8Gf+8M55l6NE63DieN0LL
MNG2x9wT9D7I/r5eRu+w9bxZVRmmnGgomkD9ruXYPqHORo/6huV45+ZW/oqe
hznl0NQvHV/Om7UrxzTDga8Sb9P7sxynHSve3eSNwHJAL/OXk9Rny1G5YWvE
HurLyiGN7m8npv63cnT1Z1yWUn9oBR44bGqfTv3pFXATzS0eS/31Fbh8c0K1
iPpuFVjXLaBNn/q+FQit2WrYnfrJ3/vvtWZ/4Z8vtqYCs64ETnnDm/lUAa5d
otXMGwaVOOxw7rycnsdJlRgT41xcQ32bShzzd4yVUt+1EoaZnqYF1L9cCQ9R
35nZ1I+rRETW7lKW+mWVuGo7ikuh/ptKTM3St0ugvl4V6vQXLY+lvmkVwu9t
CLxH/eVViBxnsTyS+i5VGFzpbh1G/XNVCAl2jbhN/agq3DeYZRlC/cIq/GRb
axZE/ZYq9O6KvwKor1ONaD9Zqj/1jauxe/G2tX7UX1QNJ7O60Teo71iN/3Yf
GO1L/ZPVuJ+asuo69e9Uo+2zTfg16ud8X09vwkgyo6nGmzTXrKvU16pBUtyW
41eF700NEvq725PZP2twnrPdQGY212D+9DIXoX/su2c/8RX6QTVIb19eL/TT
a+DSy3e8MF9eg2k+733IYGpx9lhxT+H8h9XC3SjyIpmdUYtfhpmMov0ytrX4
OVwrR9j/oVqYRfTYTddHcqMWo4oGjBKuX0otni0dpSIzdbUYnI8Iut74XIv7
Ie7/3qT+wDoU7de2pN+HnVyHtzdEIwKpv6YO/d20fqLfE//UwTBFT0WW+NTB
0j40j77f7IM6vCo1i6X7gamow+KUMf63qP+2DjufDz4t3D/69dh74fT+UOqb
1eNMge72O9S3qkdr0pK1wv23qx4bb6gXhlPfux7Dpp+aGkH9e/XQN281Eu7f
4nr0uV046C71W+thkNDcI4r6PRvw2zCdj2TWpAFWTV+V9Dwwlg1g1RdLoqnv
1IAUj8DkGOqfasCWCZ2C71M/rAHM3+dP0vPFPGlApz/Md8ZRv6kB+7oVLH9A
/W5PYWc1xzSe+iOfwnuvR296Xpl5T7HohNtz4fl1eIrXLwdnJQrf86fw8lx1
I4n6wd+Pfz9oVzL1M56i92iHOfQ+gOIpOrsa6z+kficZmg23cmRWJEOth35E
KvUhw3DOZM8j6m+U4ej8mMlp1HeXYavFzTYy6ydDmtv7FHofMaky+HdJ3J9O
/XoZduqrLR5Tv02GwuNHW8jinhwuF5wLzqD+EA7rFuitzuQdYMLB9Gvv7lm0
3jQO5q5n4sncYg7GJqfshPfjOg4v3fvo5PAWOXHo1dsolswe4LCjX93qXJp/
isO+6yM+k5nrHN4n611/QvPDOJSOj5yUR/OTOAyc9kFK5nI5OFq3OeXT/GoO
nilsZ3p/i5o4fIhdcoXMfuAwo2f474U0v5sck27IksjMADk+mXyYX0TzR8qx
efn7MjImytFpj2xDMc2fK4ff9WQVWWIth1jm51RC8x3k+LbU5wWZ3Sv/vp8r
u0ppvoccO2aceUVmLskR53/Smb5HAcFyHO/54jkZsXIMfVW9pYzmP5bjtVGh
jCyRyvFm90WbcpqvkCN+/8p8MvtKjq9p7jMqaH4nBZTSxdFkRlfxff+xokqa
L1LgCMTnyBivQEnJ1HYyN1OBpRE7tlbR/GUKeFiMLiWLNiow+/XOKdU0f6cC
dVKjALLYXQHvTpu70veY8VLgj+Om28kBfgr4HvfLJ+OuArl6N01qaf5DBYLs
LM6QJQUKZJY4NpNF9QqYTFw+v47mP1fg2dRnQWRxmwLHd078Qma0G3HQfKpN
Pc0f1IhvZm13yTBqxMC1bl0aaP6URsyen76WLFnYiJqZNXfJorWNeFpYyDyl
+dsaUXnglhVZ/G8jmCmrg8mMZyOsLla/JgdcaUTR1rGzZDQ/tBE76rd6kbn4
RsT1uFdLlmQ3YtVZnZEcza9sxNrSIy5kVtWI8mcFSWTxu0ZohZd3or+PmK5K
bF9/bQE5oK8SeS0uXmQYKpGoX1FG5syVaHpZbKCg+XOUcLAfs4EsWqnEqAuF
N8msnRILkz04sni3El7e64Y10vyjSuTGzLUlB5xXYtbg+f5kBCoRqP5XRuai
lXDO4YYpaT6rxLV+BevIohIlflre+SKZlSmROjY2myx+oUT/g6u+kZlvSvza
FjVDRfN7qfBlZ5MHGUNVGHk9I5PMjVFB11LyjiyZrkK45Eh/Nc1fokK8c6YZ
mV2vwqasvVvI4h0qOPn7xJMZNxUWXQrU0tD80yrM8Bk2hQxfFbzua9uQuXAV
bA6MdCdLklUYXhUeRxblqfCnz6VmMlujgrnlIYMmmv/s+/qahfPIzCcVWjOL
9pMDuqvRzdYljAwDNZrWTSwnc6PUqLsc+oUsmaSGr3it0TOaP1+NY6e/2pBZ
GzUSd88+QhZvUSM1YUQ4mXFV46DH6DJywHE1un+NaifjshrDDF8Z0t/3XIga
6XE1lmRJnBohlSv3kUWZalRMv+pHZsvUsDVbkUUWN6phctflPzLzRo1zbbP1
n9P8zhpEPfSZQoaeBm+cZLZkbrgGg4oMj5ElphpsuzchlCyapcGvz7vkk9nl
GqT1WNNKFos12D5wR5//aL6LBsUT7EzJAYc1MFF7rCDjnAa7R6TtInP+GrwK
+PsCWRKlQdDlq7Fk0SMN3LGggswWanDwtzkfyOIGDSbeGWbQQvNbNOi9/eok
ckC7Bo+f+1mTodOErw9Eu8nc4CboOL8/S5YYN8GIvRdOFv3x3TlMLpld1IQv
Qd4qsvivJrjv7fpTK813bML/Ad8p0iI=
           "]]}, 
         {RGBColor[0.772079, 0.431554, 0.102387], PointSize[
           NCache[
            Rational[1, 360], 0.002777777777777778]], AbsoluteThickness[1.6], 
          LineBox[CompressedData["
1:eJxF13lcTXkfB/Arimkho9V6bZEYxhZCH8tjRjIZa9Z6jCZiRpEYS11pRkJj
SRHpYgYh0qpNt71U2tfbcu5+s2edJD3zvPy+p/7p9X59+pzvub/zO+eehm/e
udxNRyAQnO4hEPz/97PXK5IvBuXbC9hP2qHyYt5wQa8l9gXd3olO2bsk3p57
sWnY8qju3A92pkuu8A48gh+m1Ym7//4oOHf/7tz5OPZP84zs7v+JM9dvRfAO
OQ29UoNL3cc7i6ANGeG8D57DS9+R3blnGGwCz3Yfb8sFWPR6eq173kWc8dW9
ydsxAoEzbt3unh+JgqdWsbzDxViRUZ3SfT5XsDLKJ4d38FW0RxaWdJ/fNQSo
jGt4+/+F+fvzm7vP929Yj5ys5e1zHZ5bXV53n/8NOFVs7OTtcROdWruvLvGf
JwoxU/uY8d50Cw+EJSN5O9+GqFL+Le/ld7DZsxd4O0Zj7q2VP/BedBdPprzf
wBv3sFBisIP3kBiM0XlwgHd4DDzuDDnB2/w+ds//fIl3yH24F56I5t0/FuP8
ZOm8g2Px6dGwx7wN4jDcZHsz78A4NGaqX/DWjcevdoldvP3jsSburXEEuSse
Z/5ePIL3wQSYyk5M4d2egHVPEhby9klEzX/SVvF+k4g++8J+5u2ZBDdd+728
nydh+65bR3l7PEDAlpow3poHsNL7dIP3lmScUA1+wFuWDEncyALem1KQN7yj
lrc0BTe5kxrezqnwuJL3nnd1KixMT+le5q9nGqbHNg3gXZqGPTu/HsHbMR3e
Lgsm8S5MR3KQ61zeix6ioH2tI+/shxiTMGwdb2Rgbe4Vd97pGVBNLvPmPUSC
+Ubiw2TRegk0e78P5vNwCcTiunA+r5PAX3/JDT43z8TlGeFxfL4qE/p3JRl8
HpKJmucPivi8IhORvf1r+bx/FpbfHavgc6csNHrce8HnwVlYlGr+kc+Ls3B5
yE+6kfx+y8azfmeNyaLF2YBx1CA+D8zGSrPyt/JfuC95Xjasji58rpMjY/sx
Bx/tLW8bXpF/yRfkIH1ez2LpPI7tzxzkqd73WPm68UsuycHu4PCn8kNytl9z
kPXDi0WBEV+OJ5qTizs9TdP0Z7H+wVwsjbuaLrVt/pKn5MJpyNGCke1sfnsu
zALL56uvsb5tHhw+LHPzKWZ9nzz82K9NHGrIzj8+D6Ni+173XtPC9nse/hnc
Z8poR9b/Nh8GtVuGHBzPju+Zj84/Tp0fdJP17+bj7212RZFO7PjP87FhjmBq
J1huU4Dx+hczt/ZifY8C+Ko8eo/QY8e/WQC9IWfselezvqYANzbsSLe8zvqj
C2H3cejOd74s31KIZBusi/Jg+dVCJPnI63yOs1xWiD5uyR+0CpYPe4Q0/2yz
/q9YvukRuhQdKyRSll96hDUxstL/5rBc+gj+g9pmJt1juWURFrRZ1RpGsty5
CGeOFE3VnGV5aBFubrTsee5PllcXYb7COrkzlOUDiqGnGtcRe5fly4vR027X
XFE+y08Vo2ryu6X2ZSwvLYZORMa2XSUsNypBgWFT2rk8ljuWwD5+wUuDDJYH
leB+R3mJyQOWF5bgXcfOC+NjWd77MaYntGq2RbN80WNcbnWPyY1iecBjPJQW
BK64wfLsxzj1KuDGelr/HqWQtixJAuUoRdbchPXf32K5bykO6PbsnM7WS5Be
CsvEwn5GCSzvKEX/fXvhksLyIWVIvGcUMvLhF2N2GT6d+PuMpYT9/foy2HAl
b04zS/aXYde+wOyvmAXhZdhianrrGfWTy/BsneJcQDrr15VhcdXTVZ2prP+h
DNqMbb47ab55OQJe54i0bL0wvRwu6f2ivZJYf1U5xodP2NU/kfW9yzH0/jXb
knjWDynHTi5qWlQc68eV40evMNsbtN4V5Vj1m/7awvus31aOm+O+P2nMLOhf
gcrEvn8diGH9SRVIjmwz1mcWOVVg3yfvIylsPSW/VqBOlCk+QesbXAH9rjlm
vsyIroAwRZR+kvZrcQUiNC1Xk6n/tAJ3fhKWdlHfoBJ+u/LFG2n+uEpop+0y
LqP5iyuxvC357Ao6/62VOH5YOFFJ5x9YiWNrkm4fYp8XNyqxe2FA0aA4eh5W
Qn/LppMpzBJVJeZE7LZZTeunWwWnwl8TnzJjVBUOKMcn7qP9sqAKRULhww5m
yeYqmCzwit6dSM/PKoy/0+LAMeNKFcSHl5TNo+snqcKZNeKB55klLVXYlKT7
Scks6KpCcnjNybF0/YdWo/lWQOdPzKI51bhuf2HEeWbJhmrs31ikzaX762A1
LLpqLF9Q/2I1Grz0vfons35KNVYGxIVNYpbUV6PHmkMmjsyC9mrEbwvz2sIM
ixpEHvzYfz/1bWsw3GH0ypPUX12Dazob/7hMfZ8aLLd4/iSa+udqYGF1LyWV
+vE1iPZ1Hl1A/coaDJioWVlJ/Tc1cFeXb2+i/te1ePDzqmNq6n9bi2xrm9wX
1F9WC6OHObbvqe9ZizOarDefqP9nLZZNCNbvmULfB7VASW1QH2ZJSS0cr5r7
G9H997wWfnvfdfRnhmEd9ozr0DGjvk0dsqXnxZbUd6hDTNKKpsHU96hDhotM
Moz6x+pwunX28hHUv1kHV/visFHUz69D31luYVbU1/x7/LFbV4+lvl49UmOz
6q2pP7oeJrd7WtlQf2E9nAxd7MdTf0s9pgU+sJ5A/SP1+GHqbS1ZdLUe3rl/
+n1D/cx6iDP928gCWT0GXXKfN5H6ggYkWLzwIouGNWDm2dDfyZK5DdhxL8GX
LNjUgBDzvS58/1ADKg04a75/qQH7gipa+PmpDVii6neEny9tgN7TWaZkfGyA
/cj6MP78LaVwX7bKkCyZIcWabTre/Od3lsIsY2AZrQ/2ShF7JWs4WRQqxeTF
Bh7jqJ8gxQ+/tUXR+gqqpeglcpHz6/9WCtWYb03IogGN6Ld6EsZQf3IjnAws
3fnrt7wR+X0vHBtNfa9GzP/840263qJTjRg7tT57JPXvNeJlblIj7Q9BaSN8
Xv3yZjj1XzSiWLazD1lk1ISZZeMGC6k/vgntDj0m0n4TODahp7/TvKHU396E
VtHWFUOoH9SESuNwN9qvkqgm2F6w3jeI+oVN0JnlfHwg9bVNkJ51iaT9Lurd
jPqEPfEW1LdqhqX5o0fm1F/UDKcJx+R0v8DtX8fWd5hSP6AZ8XktZmTJtWa4
nE6ZYkL97H+PZ3F0+QDqy5uRarxp99fU79GCPYtWh9L9KRG2YFuuf6ox9dGC
3rbv5P2o79ICy8FphmSRbwvebFTO6Ev9iBaMM9/nzt//6S14nC86b0j9xhZc
qNYtNqB+RwsKSgx1yK5GHJ7Lzs/S598fODhb3N3zFbN4PIexiU5x9LzBbA6t
Pofe9GbmlnA43DllOlm0noPxZO8DeszC7RxiHiJbl853P4dlnSFGZNcgDgOu
bl3Xi+aHc2hfkhJFzztxFAeveYEdOjQ/mYPmryInMlfAQU/od70Hza/j8FgZ
0SWg+VoOdf8VridLPnDYfliQ3MWer669ZTgunWlJFpjLMDk278BnZrGVDN75
EVwnPY+ny+A5NvY7MvcfGe49+RRDz2vRKhmC//59MFnoJoPpYYegDnree8sw
dvs3Hz/S/AAZylcY7iALQmQwbm5taaf512Roshm8mow4GT7fvv/4H5qfJYPN
6IGLyaIKGUpf6Od+oPlyGRwvX55PlrTJ4MfNyaLvG9ceciSIByzkv3/6y7F0
zVcF72i+UI7KwsSlZEySo/zZm6q3NN9eDs+K5o1kkZMco767rH1D813k8E8Z
vYcs+VUO2WennmRXXznW77U4+5rmB8vx0SdoFFkcIcfnX64ltdH8aDkK7zk6
krk0OZLr9spf0fxiOfrkW+0nCxvlMPh1/QCy5Kkcc/f1vfuS5nfI8SFuqgNZ
YKBA6JMcDX0/iwcqYJ2W8gcZ4xSY/cxoDJmbqUC0IKngOc1frMDm0anbycK1
CjjUWRqTJVsVyNxRmvCM5u9TwKYufwNZEKjAnT4vepHFYQocmT3n7lOaf0MB
00OpzmQuUYFZa4/3IovyFHjud+f+E5pfo0CUibkrWaJS4Jvsg/3Iru8U0HVM
yWil+bpK3JiU70kWmyhxuP7tCDJGKXEmOKVGS/OnKDHz+sATZNECJdLsauaT
hSuUyExLatfQ/M1KdImPxZBddynh77zUnSzwV/77BNQTksWnlWgzSpfS+xOu
KHEkPCCczMUo8f6rhev49yuJEjHbzMzJwjIlijuSy1Q0v0WJvP1ugWTXl0qY
HWldRBZ0KaH+Y3BfsrivCoEWw5qVNH+oCraJ5lFkboIK83Ob3MiiOSocHFgw
gCxcqsL6yc4PFTR/gwoWcwceIbvuUCHExdmdLDiowhqdd45k8XEVhqUlmZBx
UYWf2prz5DT/lgo1jyf9QRalqLA5x3Y1WfhIhdBggzFkSb0KpXG3X8lofqsK
P649mkoWtKsw8ansJFncR40GzY6NZFio8ds0U2syN0aNvm8vvOX492s1YFqf
QxZ+p8bWSzNCyZLVauzJsv+Z7PqzGi+8+kwnC3zUsPYd1pss/l0NPSNlfQv/
Pq6Gyd1f7pC5v9TYrnrgRxbFq9GilawkC3PUMBv41ziypFKNGh3dHmRXhRrT
PlTXNvPv72oY93K7RxbraHBKtfcoGV9r8E2stwuZG66BcaSLLVn0rQbldf2M
ycJ5GujoebXS/wOSZRpwrcgmu7pqEHc26RJZ4KnBJu37PWSxnwYZWxyc+P8n
/tRgaU6YNZm7rEGYwE6XLLqrwYDrc+WNNP+hBnbzoiVkSYkGL9UOYrJrkwb/
JIf4kQXPNShLtN9EFn/SwOPUrNlkGGpxu323JZkbpIUqP/+9lObbaBFiWFFN
FtppUR+KRLLEQQvLjLgwsus6LaKkj34jCzy0+B8zHbmO
           "]]}, 
         {RGBColor[0.363898, 0.618501, 0.782349], PointSize[
           NCache[
            Rational[1, 360], 0.002777777777777778]], AbsoluteThickness[1.6], 
          LineBox[CompressedData["
1:eJxFlXlczNv/xyckRLaomxslhStESOh6+ZZUstzsu2RNtyzp2mJky5athYjs
ZSnSopSmfRHt67TM1kxuypYloZ/fw3mf2z89no/XPOd1PudzznsM13g4resg
EAjOqgkE//8//Yxqif2JrKkC9mcVPs6XM1ZhRrPHlf/YA/qTP4Rx3vIPvEf9
HvNfvh8rIqqyOPsexIoXRrL/Pn8UX4N8v3NefALtfc36O3D/NBZ80x3N2f8s
BhoZ23H2PY/rXQ85c94bgPVXDnhz3hKExh97L3FeexGlgUsSOC++hNzCrxWc
HUPw8uqwz//1X8X6U/11ZxIHh2Ll6iGTOftfw78ev6/i7Hcd0/vm+HD2vYFL
T7be4uxzExrjD2Rz3nsLTUsnvebsdRuiDvd7OfL138HnTvXjObuGoeOklmWc
14Zjye4GH84r7+KxR95dzovv4Z8dH4s4O93HjgP6bZwdH6CxbIPRLGLbCHSJ
/zyTMyLRZfNbT876DzHIbMcVzsEP4TMzPJuzziPE3Zr1gbP/I3wqP6c/m7h3
FPqtODuDs18U+re5beWs+RhqO+0vcfZ9DPFFhwzO6tEIM/F/w9knGobXpunN
IW6PxsOvrTac98ZgT6S/B+fWGKQYdw3m7BWLp2mz0zl/iMX9N8ubOW+Jw8ue
I3TnEjfFweX4w2mcXZ/g9fdXrpxVT+B8t7c/57XxCHAYnsRZGo9LCwcoOa9M
gLdtkdZfxOIEOJ6baMF58VNoR01cxbn0KV7pJx3h7JSI3DHxDzjnJyJ79tkS
zo5J0FMtbeOck4QomfpgJ/6+n2HfcB87zmnP4HEj2Z0zkuE5McKfc1Iy9hdY
JXDWFyFio0sdsXCZCPn5CzvN4+dDhJ3bhw4nFlaIcK86fxbPdVKw2d9hG88X
pCDR6Fwgz/1TcLXvtQSeF6Wgn7dXLc97p2LuyEEd5lM+JxWDs0KMiQV+qWiR
frDjeV4qzPsZufFcMw22X0xP89w+DZcG943iuW8aYKD8JPtb8ivPTINGZWtc
CGTsPKbDpWLEg+7XfrHQOh2Ns6MKxdMk7HymI0DtbuqJ1upfuSgdMk3dg932
Mb89HZ0Kjex8Q6S/cqsMhPQIzeo2ifl7MzD5zfO4oIm1v/KEDOy/kr1Hpwfz
WzOQefddjOoG8y0ycemLxnavPOZ7ZWJgxu9Tg7qz9Udn4oBDU/GTJXXsvGfi
2dSVuf77mD8mC/OnlzVXmkrZ+c/CIQ/n+5ZhzI/IQtL754a2c9n3N2Whi8+j
Y/9zYvmIbOwyr+xtpcd812w4nxn7Tq0L+/6wbExykw/cX8p8VTbMA7V3nbjN
fOMcRK44XjldyPK1OXjtOG6A+XaWX89B4NDRnsOjWS7NwfQ9Tqfz21g+KBed
xu40amph+cpcpFvlLx5dw/LLuej3MCl8VAbLxbkIvxe+5OhDlv/2HKdeOyVu
DGX54uewOLY4xTiI5YHP8cUmKj3iAstLn+O9q9Zb+X2W982DyOpCtDbtv1Me
tj0Kfr1JzPIzeZDpC0KHVbE8Pw9PnEZNCyxieY8XcFm/QJabw3LHFyiRmw06
msLy4y8wUeFc/XcCy3NeQPftyOf5bD+EGi/RsUOFy0v2PALbl/h25dG2gAiW
H3qJ8I+a008wFqS9xN2WbtZ/PmK5Wj66FKkLc2JZjnzk2YRZaz1j+b58lHZN
OytOZ3lSPiyDHA+5sfUK2/JhE/yj1eU5y/ULoG4k67CUMaYUYHJrR2GfXPb5
ZQXYXeZ41Dj7F4t2F+Byj835n+j9BBfAP/Lu2JQ05scXoHOvIMubtB8VBVhu
ZqwTkcz8zwXInO8Wp0hivk4hgksGJjokMn9CIT7W6mkr2P4JFxQixER8Liae
+Z6FqNxklJ7xhPn+hVhg/7h1AGM8LkTU/6xtnsUxv6gQ9iuSLR8zFr0rxPDl
sVrtjAW9i/DvyPK4UPLNivBAPiHpHOsTzilCd+PXjtlsPSL3IphPGV04iq1X
4FeE8tM/ou+z58GDIiwcK587jD2vMK8IvT4elh0TMb+xCEHahu3JbH8EmsW4
eNRUT5TK/D+KMUBvzYkjbD+F9sUIlV936Mfep2hjMeA+0nUrvV/fYriHBflf
Y4w7xZiI1Pb76TQPi5FqMeFxMPn1xbg3f7FyC/nqJSi2He44nvwhJdgREeX3
mvqtS6B859sYzFi0pgQ7uxUJrdNofpYgUBWr/4rWf60EZhOyPp1iLBSVYNCP
SH1zxqK6EtjFXE+uoudvL8Gi2O2dDzPGwFJYfnohGUvnx6oUBY2Jfgrav+Wl
+L5h2qxgEc3fUpzfnDt8PmNcKoW1ImNAH8bChFJ4bFmpWULnr7IUEen3si4y
FrSWQqxbaerCGLpl6OV35ftoen8WZeja/EZdQP7CMlw9WqdV/Izmdxk85YNl
YYwRUIZ12p9nHqD7GF2GFvVQveWMRcVlOO7+2MCS/A8//TFLxuqS36cczV1c
h7Wy8yQcU47bQbViMWPR3HJIrW6aiuj+bClHdU3Y11t0/k6XY0/3hOGnyI8o
R1yk99Ud5L8oR4R0g80q8pvKUWAf2cGB/O4VGNp+MnM8+SMqsMOj1Xsw+Q4V
aNY8rNuLfNcKSMxGH/1B9/dYBd5YTkhsYiwMq8B5rR73ahiLsirweekEu5d0
f1QVePZp9LFk8jtXYs/bWWsfkW9ciZlDIgpukG9TiVNhgzMDyV9bCZF8iNVx
8g9WYpFW6qh95F+vxJ15J/23kZ9SiZAxZzZuIF9aiQ3L7W8tJ19QhUdZF6Y7
kT+oCsMnJdjYkf9nFdqCp1z5k/yVVTjToW3WePK9qxAo6j/XlPzLVRht8zbU
iPynVZidZWg1gHxxFa6e2W3Yl/yvVdgV3+agSf5vYvjuL47tSP5EMUyCF635
9pR+/8QQZajP/MgY/4gR/Xafe/NT+j0UI2DywVwVY1GMGLu3vV8uJb9UjEr/
LCMx+S1ixJ/U0S8lv281uqzqPSOf/LHVcNX6fDWHfKdqzL5jaJJO/tZqfN7+
o/wZ+WeqcaWnZnQ8+ZHVeFhR8SSa/PxqJO/sXB9JfnM1uufZWNwjv0cN1Kvm
RNwm37QG1dotdtfJd6zB0FqNzlfI31yDFMstiovkH6+ByRE9eQD54TVwFqup
nSM/pwbRO4dZ+ZHfUANb65DA4+Rr1CLSdkf3o+Sb1GLZ1MKQg+Tb1sLZodxe
SP66WtSNe9LTm/xDtcgPCW/eRf6NWjRV/VvvRX5aLdbHJrdsJ19Wiz0KT72t
5KvVwat96UJ38g3qEFGce2cz+aiD3icDrU3kr6pDwMkU3/Xk76tDYmlfnbXk
h9Qhu/zwE2fyk+pgZX3MbRX51T/zPwPHriC/7Wd/16HdljFe3UOCgxZP3y8m
X1+C48lljQsZh5pK0Cuq48f59H1TJDD89rzHPMaSmRLsvZE4/i/6/mUSbG/a
5DaHscFmCeRzPB7NovXulkCzxaWTI/Ufl2DzZMlaB+oPlmDkb0eK7Kg/XIIB
F9ocZ1B/vARuhori6dSfLcH0Ew3rbai/QoJdZ6PVram/QYKusS2R06j/swQ9
XZesA/VrSNGgGWQ8lfp1pAi1WPvWivpNpHBQ35ExhfonSBF11vvmZOqfLkXc
n5anJlH/AilOLvLcb0n966Q4YNqyeyL1e0rhmuGy34L6D/30J2w6OYH6/aXo
3rfs2njqvyGF2aMXyeOo/7EU9jNHKc2pP/Xn+lZO1CYWFklhcMnTfiz1y6Rw
di88PIb630nhJT+ZY0b9ajKoPQ7XJhb0lsFq3Kv1o6nfQIbghqfJo6jfTAZb
aclAYslUGZbEjDw0kvrnyJD7NOeNKfWvksE4bbczschdhj46XytGUP8+GWoe
DF5ILPCTwdFGWvEH9YfIcCRZ25kYD2S4fdq3eTj1J8rQOLTPAWJhngwRPkG6
xAbVMsw3a48eRv2NP9ffNnQh8eo2Gc7/1tQ2lPo15bD9NuI2caieHGEe2fOJ
8YccmcXXNYgllnIsmH/5mQn128uhrbixi9hgiRzG929MJBZtlOPvOz5txtS/
Uw6jap1UYoGvHKd9Jp0kDg2S4/aCoiXEuCOHS8eiP4glsT/XK7NvH0L9mXJ0
zRhaTmxQJsfZ5r+iiEX1csQc3HiGePVHOS5EWmwlFqgr0M3n9nziUG0F7M5/
mkSMIQqs+vvMEGKJuQK+izb05v3WCnQYPFKN989TYM/hy++NqH+NAoXFW+uJ
V29T4MPF0EpigY8C5nMMC4lDzypgOf5dHjGuKXD9WP8XxJKHCpi93ZhPLBQp
oNP1PWeDAgU8yl1e8v46BYL7NT7n/W8U6HhoKe8TtCuwIl0o4f1a9WhV82zl
/QPr8eWgpRZ//pH12D7ydD/+/Fb1MB8n4rnBrHqkChao8/1fXo87KW39+f67
1cN7Upsd3/+99YhLUvfm+3+iHprHYs/z/b9Uj6Br8wJ4/92f/qjkm7w/oR5+
c/Zk8P7cevivO6zi/ZX1eFeW34Gfv1f1uOaTPYifv9af6+8dacPPXxcldv5u
soGfP10lTLz7HOHnb6gSysrRt4iFFkq4dVmeQ2wwQ4l5yR+biUULlXj/4Z++
dB9Wr1dCFfjBgljgpcTLm+9XEIceVsLweMFhYgQocaAu5AGx5KYScQVzy/j9
i1ai4litgO6nQboS/jbOpsSiYiV0T3ktJl4tV8JlheZhfv8/KBHusTGK3/8O
Khz7PlvC738fFdZIDbRofkgMVdB6UDOZWDhGhWa/Ra7EBtNU+N604yKfP3NV
GGH1PpvPn9UqiOPbPxMLtqiQGPrUhOZX6H4VND65LSDGaRVOOn45xOfflZ9+
U2wMn38RKtxdFKni8++ZCjEaDXo0P0UvVNiqMphDvLpGhU/yIh9iQZMKSa2R
MXz+flNhevsNFZ+/3RvwPTdYl+a1ZEAD3vd0tycWjmjAvTtP9hAbTG7AxVfG
kcQihwbk3p8n5/N/aQNOpdTq0O+DwLUB/wcR4HFt
           "]]}, 
         {RGBColor[1, 0.75, 0], PointSize[
           NCache[
            Rational[1, 360], 0.002777777777777778]], AbsoluteThickness[1.6], 
          LineBox[CompressedData["
1:eJxFlnk4lekfxk+LVEpTKu0pYbSrtEp3CSlalHaRaF80rRqJYjJaVJRBC6VF
UYRWdLIT2ddjOfsRo1VkWvzmd/V8n/GP63Pd5/Pe7/ts7zvCaY+tS0eBQHC+
g0Dw//87h+72rDZ7NUfA/sbrtwRxhgNmhY05+x/vwaq+1904ux5CnJNw23/5
MaTX+a/h7HsCZ7aFm//3+5M4tVDfiPPqUygxfjfkP98fzaI6Nc6B5zF05d9N
In69AJjc8yjj7H4RnT81JHJ2DYJW5Zlwzs7B8Hmw2Yfz6lAcytq/jbP1FRSs
U9hwxjXYXkubwDkkDGcsI3txDgzHqpS4t1XEZ6/j7NHOrzn73sDkLNznfDwC
ppe+neHsfhN9zn/dyfngLXiMNV7E2fU21lSH/cp5+x3s6TtVjbNzJC4u+Ftc
SbzhLrw7Jj/nvPoe/AtHX+JsG4VDTS6unK2joX9sxULOFvfh9kCkyxkPsOq2
+FsF8dAYXPdfUMo5JAYzz3+J4qwdi4sBE705B8ZiTETsOs69H0Jv4KbJnM8+
RHzmCA3OGnHo7ZMjLefjF4c9+jOfcVaLRycvm/Ocj8cj3KFhC+f2eIzfuM+U
s3sCdutq9ePcloCKuYWNZXy8H6FqVUIK50+P0CjIDObs+hgeFT33cm56jK5H
zi/gvP0JKptX6HBWPcEKN/0vpXx+nsJ+pnoBZ8lTvJP3uMN5wzN817Px5Cx6
hhN3a1ZzXv0cB4eXGHEufY4iIwsNzraJSDwHRQlxfiIutNi/4GydhMLYP4M5
Zydh4/DSfZwtkjH68rLFnFOToeXziyFnvIDaNN3OnJNe4I1maF0xXw9CFAec
eE7suU6ItwaXg3geIkTYy+J9PK8QYrqb0VKea79E1y2JY3lu9xLON37vxvPA
l7hscVBZRHnRSzyZF5VKLOidAgeHbuE8X5IC31w/D56fTUHj9gnreZ6bgvmD
W2bwXCMVVsk12jy3SsXjKYrPhXz9pWLdes026S7xzzwjFcPe+4p1LkrZekyD
mdmL+z3Cf7KnWRpOZOaVi+aK2fpMQ4CHW/biTjU/c2Ea3sgKRut4ML89DRrz
La18r0h+5rPTYVx0sqT7TOa7p0Mt4rfl4TNqf+bP0uGx/Zi2a3/mt6XjwpTR
PvU3mD8tA1UGCUcP5jL/YAY+f2mUBPVg9x+fgRmu8x/Erq9j6z0D9yb8cMoI
Zb5RJj4ItYf2GSdh6z8TedfyFy69w/z7mbhQEpokW8qu35SJ6pZl1+ydWT4m
CyGTY7W3GjB/exZC3RdET+nGrn8nC6q2A7dqSpmvyoJt4oKAr7eYr5cN8ZKg
drEXy52z8Ug7uXurB8uvZyNjvfqivAqWS7Jx99D9Q3vV2fWH52CbVvASi1aW
b8jBxuKk5o61zL+cgyTfyNXCdJaLcqAvW6Y0jWX5wFfYapBlKQ1n+epXEF01
GGgXyvJLr+BpP89q8E2Wl75C8dkLXu/TWK6VCyuNJKdbYpbb5uL++JMnLytY
fi4Xkd2kAZ/Y/Qjyc2Fn2CHLmo2HZ888lKZZ7X/5iuXWeZhrqNqwIpXlfnmY
ZHnuyMFElmfnYfSity+9H7Nc/TWafnSpqoxnucVrSK+MafrB2NP7Nb5vuX3+
8hOWp77GhtDuX6NfsLxDPjxnLDRdmcVy5CNmg7XyTD7LPfIRtexLsG8xy5Py
ETHridWBEpZ/zUd5orPpOsqHFsBBulxzTOFPhkkB1AwPpHm9Zr9fVwBZwZ7a
5+x5hUcKkBpic7JXNvNDCvCwMKpTaAbznxbAJezRu1003hUFONbrlql/CvNb
C9Deq/Vmp5fM1y5EhfbtboXs+TC1EHlOezt2pOe1K4TLDU3tiGTm7y/EgSBb
4wzGgsBCPIwqurGP/LhCJGv/MTJKyPyiQjR0HV7gQP0fCvHmrfu47ez+BL2L
oDh3+14g3f/EIszc76J+k42v55IinI6cY749h/m7i1DcNvV5Js3/2SJkjlL/
GMf2M6KLMFD9S97UPObnFsH0Y32UI2NhYxHWRMRPM2cs0CjG0T/XVreQP7oY
005V2/gw9rQqxsdtr6K/0fhvLUbfZwVvXajftxjlXey8Mtn94XYxprS5t+nl
0HlYjBkjoyO92XwJFcVYqdesUtD6USvB/hV+/osYY1QJdEec6vA4k/lmJbDo
2RBtyFjoVIJdZkHWERl0fpbg0Os+yQY0fuElmDIm7l4827+ewhIY22e/X8hY
WFcCtz3BwkYa//YSjPr4+PQlxhhWin7jNz1fROtndimm/aWpq8FYuL4UJgEf
HpWk0vlbii4vLi+7wxihpXjwwzLLh/bjs1KEel9o3MlYWFmKW/bxh+3JbyvF
gqTmWavIH1CG3/V2yNeQP60MYrdvI13IX1mGSWesQg6Tf7AMdZpD6gLIv1iG
P0T6hx6RH1+G1+2by+rILy5D1b7pG3vR838qQ25S27b59Px9ynGqYcxUD3p+
o3I0B2h9fU7Pv7Qca3WsG76R71qOgJzz48HGF/7l6N/1cbM3jf/9cuy8scQ1
h8Y/rxySyAOSXjR/TeWw96sOWkHz16MCieX9W4My6H1RgfaEi26VjIULK9DU
JTR2AFsPgu0VkPb/xcqOMf6sQEaHbwJ/Wj93KjDwyJqYdFo/mRX4lvpsbhv5
qgocKFoQY0jrr0slwiss1FbR/tOrhHz7TjsvxsL5lfA7Pj35Dq1f50q4Tzqx
KY/8E5V45bNj1zvyr1filHFgFzqvhC8r4XvsytqxdH5JKnEm9lOgJWMIqjDD
tJvYkbHn8CoE1IY4HybftApKtXFWZ8nfUAXMKo69Tv7RKpgcHyhMIP9yFRab
iC5kkv+8Cj2LbS0qyBdV4ZxyZrOK/H+qsMsxIa6F/IEifF6eHtyZzp/pIhgu
Xfm0dw69/0TI32unO4z2/yERLt/5oTSk/X9JhKF6HfsYk58ggkfchZg55JeK
0Nw9JM+K/GYRPmQ2/bacfK1q+EXNi1xP/qRq7IjxOOxCvm019rfGqnaRv7ca
nlcnfD9A/rlqdBcJk4+S/6AaXS2PGfmQn18NrWNj154m/201gp0+mwSQ37MG
kq9pNcHkj63B6Bf9EUa+dQ3+mvDrllvk76hBZXuDXRT5fjW4Ejqk10PyI2uw
Q9304mPys2sw8NTNhkTy62uQ0Lq/dwr56rXYk5mgQeerUL8WpxshekW+RS1E
ZiKvAvJdaiEM1O1QSr53LVzNI9dWkn+jFlHeIv8a8lNrsWXQ0OsS8qW1eBKc
cEFBfoc6lOZLnd6Qr1OHCck5Wk3kow4C6alb78l3qIPz7IlDmsn3qMPUN88O
tJJ/pQ5RR4fG/0N+Uh38Bs2v+E5+dR1OL+0hE7D3i+fXOviMtintxNixpxj2
WwsedKH3z1Ax2m+u39eNcdhYMQYb3dfpwRgmYoz4y+2JJmPxIjFe+22Z1Zuu
v04MsWTEXS3GOjvE/55fNmr9+feGGC7PvGwGUL+fGBYWi08Mov4QMZ70NL89
hPojxTja+ePTYdT/VAylQ8VzHerPEuP+g0PRI6m/QgxjmbX/KOqvF0PDIG+j
PvW3inGxcofer9SvLsGV9pAqQ+rXlmD++AyvMdSvL8FLyfLB46h/qgS9l4ff
Hk/95hKoLfnFYCL120lgE6YZYkT9LhJkr/ommEz9+yW4NGfw+inU7y3B4QFh
94ypP1CCqWmN76ZS/w0J4BZjOJ364ySYecN2zQzqT5Fgn9dpj5nUXyRBuMmG
4FnUL5XgiWLSXRPq/yDB5u/psbOpv4MULnZnYkypv7cUa/o/vTWH+nWkCLg6
IhDUP1GKKVvqDs+l/jlSfNy9wm4e9S+RQtSn0dCM+h2k2KRX0kIs3C1FULxe
4nzq95CiWtTviDn//pJClV8/0YL6r/x7P24lYmJES/F91Zc/Lak/UQp3c7ex
C6g/Vwqbe6eziHWqpRjWsGWDFfU3SmEinfyW2PGrFIfX9j28kPo1ZFj6Yvw3
4rBBMnTrfu/IIuofLYPm0ahPxOIZMrwbtGqLNfVbyeC+rKqUWGeNDCsK7efY
8O89Gca/U4sgdjwsg0+hvNNi/v0nwxXzbg7EYUEy6A8MSCDGbRk2n4hWX0L9
j2QYGx5mR+yZIUPrhLPXiHXKZOif668gFipk2GD5m8FS6v8swwfzCS7EAjU5
zLRqrhKH9ZVD3u9jCTFGyVGWpNF1GfVPlqPE32o6saeZHN/zvV2IdZbLkT7i
9FlioZMcsy8jjtjxNzlu7UsuJhYcl8Ny/8KPxGHn5bjnM+gXW+oPl2NP0bpx
xOIYOYyuyC2JPYVynNEJWUesUyDHYAvrrcTCOjlSYhz3EDu+k6Plya4jxIJ2
OXZoeJ8iDtNUwNmu+jrvH6ZAS2JoLO8fp4CopTma989WYELE/CDeb6OArtln
N96/XoGpq9MO8P6dCmiFO57j/e4KdOyVEsn7Tymw8n1lGO8PVSD4yEMP3n9X
gU7zdPjzeT5T4PfjOY68P0cBuUP1Kt5fqcCPwL7mvP+NAn+krjbi/W3/Xj9j
li7v76rEgoffe/H+AUpIo8+18Pk3UGLTio9VfP6nKZEctDiFz7+lEmW+X+7w
+V+pxLw0+9N8/jcrMcLy7i4+/weVCBl1aTGffx8ltC78NYEYF5UwOZegyfsj
lMgK+vE3rU/PeCWy/XxeEeukKWHc3TWSWFisRILmpj/4+pf9e/9XVzjx9f9J
iSXTImbz9d9RhYhxIwfw9d9HBd+Hxh/4/huhwuALDVl8/xmpMG/B6DC+/+aq
0JbacJDvv6Uq6Pf7aE3s6KjCkNwjI4gFrir4vYhr5vv/mAqJj1oy+P73V2Fn
xKRgYvFVFUx083YQe95XwaFVZEqsk6xCL8X+PsTCPBXKJZuU/PypUUG7dshT
YkGTChv7rPYjDvumgnPH7muJ0aMeiUYGvxKLB9djvl3oZ37+jalHeuvANH7+
zarHPy22AcTChfXQ1a93InZcW49Ny49MIhZsr8f/AGXVoKI=
           "]]}, 
         {RGBColor[0.647624, 0.37816, 0.614037], PointSize[
           NCache[
            Rational[1, 360], 0.002777777777777778]], AbsoluteThickness[1.6], 
          LineBox[CompressedData["
1:eJxFmHlYTfkfx68tpBhllIhsETFkLGOb9wijZEIY23Apg0oaS4noViQ1KpKE
Ukiy7xLVbdWqunXr3pa7L5mELFMG029+j+/n6J+e1/O5r+/rnO8593Sehm7c
vnRTZx6Pd6wTj/f/356WXoIG+5IfeezntW3zbY6xHttubxF+5e2Iehmdw7G3
L/q9a376dR6AZNXyYo5Dg3FzUljB188fRrupOJvjleG4+JtHxlc/El63m+9y
fOIYEvqLL39dLxr9z11K4Ng/BtNk+6O+rh+L77f3DODYLQ6DF1h5fu2dgfH6
uFUcO8Xj552vfv7aP4c4G2c7jk8nIvHKqQFfjycJFvVHO+qJI87j2bnXWo5D
L6BmYX4Zx0EXca2s8R7H/skYuaT+NMc+l3A/5EYAx94pqBm8wJVj98toLzo1
j2O3VJycdsya43VXECW2NuB45VWMihyorSNeeg0GTpm5HDtdR9p1XRLH828g
a7lnAMe4iQta67UcW95C878tUzk+fQsD7ONMODa7DbPu+19Iuf25jeTwpAKO
+95B/URdIscRd1DSPnAfx73u4pjcdDnHoXcBbcJ4jrvdw8seEd05DrqHyYMz
5RLijnuIN7z9kGP/+3BacC6S4w/3kT0qejPHPg+w+8PJHzl++wBNxvfNOPZ+
iNj7ba9qiVseogNbCzl2T4NDr95JHOvTkDos2Y9jt0cw/23CUo6Vj7DBtXQM
x+vSMVcW04Xj+nSE+aQ21HDX7zH+rh7+gGPxY7icHxrF8dInaP54153j8idw
j1k1j2OnDGS4tg/huCgDIXYp/4i5650JtzJ/Mce5mWjviLzFMbKgiWkL5zgj
C0WrizdzbClE/0dmc4kFa4TYkxFhxc1PCxGz1+JzNc0lQhwOzpMS88yy4eFx
8gE3X54Nfn5cNDc/kY3gERJvbi7KhnHLkl+4ed8ceGS2jOXmzjkYln65JzeP
yMGH8UH6KpqX5iDNwy+fmNcrF8Oyjl7g5g656LQnM5Cbh+bikvnPH1XbFF/m
BbnonDNghP8zFbsf8/BdQ6dbRklfWGCfh1HJjrL6nxTs/syDg1uUvKxP45e5
MA+D23q22B5gfkceJrfxHUPjlV/ms/KRNylNZTid+f75sAgfEddlhuzLPD0f
jhs03WcOZP6HfExz/tzp+QXmTy1AYtn+EJ9S5vsUIFf5OOyUETv+ewV4//jT
7B18ObvfC9AlZbVLyzXmT3yKlACf/MnjlOz+f4oN8W/iN1xm/o2nWCwMu7J7
CVu/5SlOjc1sM/Zh87GFcM13+1b4HfPdC9G6dEt1d0O2/uVC1DrHjxpbw3x9
IQYMDHm+NYX5I4sQ9mbcG2Ewm7sVoTJVFr/4KJufL4LXpw/bJW/ZXFmEYamv
o/YZs/WHFEO776E2pp3N1xXD/Wj/U0dlzD9bjF/9ykfZFbB5fTG8Yry7/XWb
zQeUYEbp4ODAC2y+sgR79xiNDE5k85MleOfl1eevu2wuLkEQb+nVMimbm5bC
/tFZiWkLmy8tRfC3NlE9mtk8qhT328xzzyrZvLwUixdYffzE9kNgXAa30vxZ
NmVs7lSGENmSHlV5bB5Whjd73ay3ZrJ5URlqzx2P9E1n8+7P0B5pJ737iM3n
P0PWJMmsT0/Y/OAzFEeLD4ew9Xi5z8CXbw13fsbmncrh5X3EO4yuD8oRu4hv
p6lj8wPl6B2w6J/kejbPKIdNjfL2EJp/LMcQD8cFf9SyuWUF3GJayn6p/sKY
WQGp3bchgyrZ59dUYEhXp5smrC/cW4FGQb7SpYT5pyvwILm/6H0h8x9VYJ/4
3zaDp8yXVCDzpcG54/nMb6tAZeQm3iU6P7NKmB16JlzCGFMqEayeF5hK+7m8
EtG1UwvSyd9ViaF9SkcGsvV5JyphKnWdIS1i/t1KfFfpJfBn3y+BqBLdWpec
NilnfmslEg2m3nRk58frK0LTI6POrSLmTxDBZvyY5LYq5juLsGF5Sa4H2x+h
lwiDMixTtjLmRYhQPn/clt60f9dF8Js0LGQ3+aUiqPiLP91j6wubRdCOfydr
pH6vKlQVGMR/qmD+mCqkn91sZsFY4FCF4tGTRsyk499ShXWTHKN/Z9eDF1oF
h2nlNWfY/YiUKoQVF4U20vkXVKHPoq0yW8ZCbRWGKdYVhtH161YNvz8r0V7M
/BHVeHo3co4PY4F9Nextp0wxYCzcWA1JPx+j1CJ6flbjTtA9Uz7tf1I11h5N
OGjLWCCshunq7SW9GQvl1TgQrrjag/yOaty+6q8dQP5gMc4nWInnkD9LDN9u
EaIg8teKkTzF8I6EfH8xbp2/snsOHf8ZMdrWnlqdQcefLkbN4yPaeex8hVIx
Hn6rf19L5/9BjI0PjG22s/2BeQ2y/w56b8D2UzC1BrpJo81pf4UratDh2VE4
ivbf57+5MuJ1KmPE1ODk8UMOQ8rpeV4Dz23TNoTQ9auqwU2nyhAZY97bGpyZ
tPbiKLr+JrXot+rt8I10/SfWolVztTiCsXBxLWQRO8/fYMzzrsUSgwW1OeRH
1qItWn2plPwbtTiy5INTGflltajoMvzffPJbapElnyZ/SL6RBFZpV3kXyR8r
wR/mC34LJ99RApdli6Re5LtLED3F+Sdn8o9IYDh03sJx5F+W4F3L8Nie5D+V
4IHjH7c0dP56CWrTJX2yGMNAiidJywbF0f6NlGKXkcp2J+3fXCkOjcg5soh8
Nyl+sxzmNZr8YCnK0sp7diX/vBR3xIFBCnp+ZUsRkTj+fQZdP6UUuS4jfc/S
9ePVoVPwdDN/et4OqYNEpZKtJX92HQ4uM6qaTf66Otxpf/1uKPn76yCUpM0x
IP9sHeTnLNKa6f55XIf8Ov0vIvr7UV+HBk+fjkf0/f2nDtdmmmSfp/tvQD3s
ciaE/Un+tHp48asX+5K/sh5v/R4bupLvWw/ZHvfrzuSfrEdHut/4WeTfr4eI
nxQ8lnxxPXK65p+3IP9dPWK9DYMMyTdtgE96D/OP9Pywa8D+cwfXvKD3l6UN
qNRJ7GX0/fmjAcbBxwor6PkT1YCgVU+VueTfbMBKi7rDD8kvb0DCjNN3r5L/
sgHOedPWJZJv3IhdY2YExpBv24h6/+j+4eQ7NcI2d5d5IPkejXC9KAj0JT+s
EY0Lw528yE9txL26Z7s2kV/UiDN5d96vJb+pER/2vi9eRn53Gbb/GvzaiXxr
GYTTT2ycR/58GUa/PGQ5m/xNMuiSP1lOJf+gDAf7POFPIP+CDDMCC1Q25OfK
4HXjh6Th5KtkKL25Nc6S/E5yjDPLLTQj30qO1nSlrQn5kGN0Z99cI/LXy+Hi
vy6sO/kH5JgffSigM/nxcgRP7kj8TM+/DDnS9r980c4YDXLEp8RueMdY8FGO
N+OcPr9izDdWoPmGX2Yz+ZYK9Bt79oKecaKtAtY7HK6qab2ZCqR/HlItZ6xY
qEDnVNGgBlp/jQJT5gw/KGFs5aGAqOl5DzE9r/cqsGtGpyuV1A9T4Ejxkt+f
ce8fCvzye/XMEuqnKhAz+5htIfUfKZDlGv19PvULFfjV9r1LDvUlCnTtJz2S
Rf0mBbK17uIn1G9TYPdR+eR06ndXwuXU7isPqW+mhMBtt9196lsr8aneuuwO
9acosdChzu8W9ecpsfn486k3qL9cCT9pvsE16m9SIutqozaV+ruUeLMopDqF
+geV6GvTX5RM/RNKfJxjIrtA/QtKuEWuak+i/l0lml8fskqkfo4SuRaRyxOo
L1KCr3ty8iz1VUo8rc1Wn6Z+qxJVjy7NjKN+JxW6dJ2RFEv9virMbu7Z9yT1
rVSYfNgp/AT1J6gQfuZQn2jq/6gCvyYw/hj1nVVQfxgwOYr661UwDPpbHEF9
LxU6Qi8FHKX+ARXqbskm/kn9CBXS5m59Qe8zifEq5DV0unmE+tdV0A1d4hdK
/Scq9F1vvPAw9UtViA3+d3gI9RtUmFPS0uUQ9ZtVmNia8Fcw9T+qkBIpqg2i
fi81HC2cSgKpb6HG/F8leQLqj1Fjih55AdT/QY0+zouLDlDfQQ2/48qq/dRf
pca3A0vV/tTfosb0F+r2fdTfo8Y301pMiHmharTvujFxL/Vj1Vh2sGOZH/VT
1CgV5/rvof4DNfbYd1z2pX6BGi1Hj0t9qF+jhknSit7EQq0ag1Ia5u+m/ns1
qpM1Qbu490cNNsQ45uykfj8NvMoXdCPGCA0W77B32kH9SRp4mI+M/YP69hrM
Sjih9aa+iwY173+YQizcqMHE1MLQ7dTfoYFg37hGL+oHafBK5DmZOPGYBu1Z
h49vo36SBisuBrzzpP4tDTZu67eKWCDU4O8NNk88qF+hwbAAd0tioVyDl6a9
DrhT/5UG+y+O1G+lfocGvr1iVhMn9tbi8sBtki3UH6yF1Gj2UmLFOC3yh/pl
bqb+LC3GrXEdRGy1SIt/P7b6/k79tVqse936ahP1PbWwq3x+hJjnr8X09NnW
xInhWkSYfnPRjfpntNjaV9yLWHHlv+NxnRTkSv10LSwWfzYktirWYs2hHTEb
ufdlLeKvfjYn5j/XIm3AnwkbuPdnLdLTC2yJE3vosGjH/TQ+9c11iB1i8xOx
YpQOTfGmxeupP1UHe5PYlcRWP+tQ4lvRtI76K3RYazt8DzH/dx1GWAu7E/N8
dBjSgrjfqH9IB1FBhy0xYnRYk/BWuJb6F3VwkNmsIBbc02G0/fWWNdTP02G8
w8EQYmGVDjPMHa2I+WodZhq3pq+m/lsdXnYvWkGc2Pm/L3tp5NtV1DfRY3/f
c1HEiqF6THZqH0csmKhH+IV9pSup/5MeA/f19iQWLtbjc9tmI2I+X4+4VRnX
fqW+tx7NVXaLiBMD9Hg7vv/LFdSP1OObXxZEESsS9PjH3Pp7YsENPWZdypQu
p36mHp5GQwOJhWV6uLR9M4aY36iHu8tb0TLqt+hRG+m3jzjxkx6dS44PJ4ZR
E+YOH19C/y9QDGzCqB7f7SQWjG1C+sJZlsRWM5pgaN25aCn1HZuwqNnch5i/
ugkfXwwcQcxzb8L/AFSpyHY=
           "]]}, 
         {RGBColor[0.571589, 0.586483, 0.], PointSize[
           NCache[
            Rational[1, 360], 0.002777777777777778]], AbsoluteThickness[1.6], 
          LineBox[CompressedData["
1:eJxFl3lczdn/xy9JhtKkxjaDNJMle0VMixdZxmgsEaGSJUv2JlmmciXGhNRo
scRElhAyKi3Sbde+3XtbbnX3eysiImP79vN7OO+P/unxfLzu6zzP55zzOd1G
rt/l7NWTx+OF9+Dx/v/363XXXz10KJ/JYz9jTzwwTCXGWvyUsrrXV96Fnsnf
dHKf370Pxr47WznGIRx1z1RzfPwI3pz0VX39/J9Idzqm5Nj1BMS1178yTsOy
/VYLxxHhSNRMfPF1vDN4+enNa479I2FiN6b76/jR0Np16XPz3XgO+1e4/cCx
6wXUNq8Yx7HTRSirnGZ8fb5/UBBvu5Dj87Gw3jnfk+OIy9i59ZYfx6FXkC2/
dJLj43E4esDsMsdBVzEnYH8Kx/7X0M+tu5Rjv+uomZyr4nj3DZwdWPmJY+94
LBljOTiNe56beMt/Y8Wxxy2cmmW2lGPX25heZLKLY+cELFKEnOLY6Q4e515P
4HjeXey6GlLKMe5hSYZrO8fDEuE008ownVuPRPy62c6S40H3kaJrtoLjiPuw
3f7sAMdG/8JoacZFjkP/xSRVRjbH/R4gwuV7DcfHH2C6qHe/DGLdJBifuT2Z
46AkuFhbrOS4OwlHPboCOPZPRoFMdJXjd8lQdWeVcOyXglhewiuOO1NQODp8
yCNu/R/CNH0TOG5/CN+PP27m2DsV/aV5pzjWpiLE8mASxxvTMHmlvYRjeRrs
fnnVI5Pbr3TIeQFjOJakY7V/9iKOXTPQnBzny7EoA/Hxeuc5dn6ES7saH3Nc
8QiX0y4qOXbKRPiN9X0eExdlotrCeALH8x4j3zp6Kce5j1GWIt7LMbKw6Era
OY4zs5DQMjqT42ECPCk1khHz1wiwZX5NzyzufAhgfT/InJhfJ0BWnvEvXD4o
G7F2B7253CUbu2punuTyiGzkOEbd5fLqbOxdMquSy41y0GFT/ZLLF+fA4P5C
YwF3vnLwc7871sT80hy0Rr5x4fJ+uTgS+9M+Ll+Qi4MHZ5zl8uO5iFSf+qTY
IfuSF+Si397eBXpdCnYe8+BpYnhf//IX5jvmoSZ+mFoyS8bOZx5Mu6W2A0Y0
fckFeeiqWt1iHcj63XnQ37h34fGL8i+5fT7+shr0qu/PrO+fj8TiT3vz7Zq/
5On5SG1b2KYZxvrv8lHlU7G0NY71bQrwh2XfUL9S1vcrgNkP9j+f02fzTyrA
kdGCqbpeUnbeCzDNTD987UPWn1KI9t/s/X+bIGfnvxBLdRKMdsWz/t1CRPU0
6Pt+KRu/vRBBYmH6nmMsH/cEpxzs2hZOZX3vJxh16duk2L5s/PgnUAv/6N4m
Zn3tE2ye0vqd6Abrmxch2fjGJ9FRlm8sgpnVtZyuGJZfKcIFvx56Q3qz8eVF
KAufH6j9lo0/ohheLrHWm96xvkcx4hQLXDqaWT+mGJH3zr44XcBySTGG50e1
n/yX5UNKMOgfg2uO11juWoKRPoeXh1xneVQJUieWYEkuy0UleJ/mYLaxleXG
pfhz1pZq39csdy7Fz71gOf45y8M+c/OZDXOVLK8oxbmKU3Fj61huUIaskWZi
x3KWO5Uhs6MybBSbLz+kDOKJE2+6ClheVAazUVaBdzJZrleOq7nCPTOzWD6v
HEErvm1T5bM8uBy3Ir6XLa1keW45PP516LWwgeU9KtA2KfD4WBnLUQHjkFM9
rstZHliBF+Vyj5mUZ1bA2cKucG0Tyz9U4Efzboe2epYPqwT/+Y17bmy/YVcJ
ucPAuvfV7PNrKrGhn0z2rOILCw5WwqhQ2LW4jPXPVyL85YBztiWsn/Y5v37L
O7+I9esqcWadYbAOY8HbSuRs+rt3f8a8QVWY/SFZ5x1jTKtCUWGXrJCNx3ep
wvJfzse4svUW+FbhtSEvc1UV60dUYVHNxxhXIes/qEK3S9YaDXsefnUVoi48
Ujxm+yd4WYWVJqWoouc3qoaz25tnk9n6YnI1bE42qHRovRdX49sP7zbvYZ8X
7KxGeuN3V2LYeLzQatiP3dZ1qZb171TDPErofZL8pdW4Gx8x/HcR6z+txuTm
RD93Nl9evxoE6v8vwbmG9S1q8P0/KQ0raf0X1GDvpo6Vu9nzCrbUYPRTj62X
6Hwcr4HDOd1sJdsf3KjBwDpX6awKug9roCfRbkin9VPXYM4fbYaL6fzqCuHl
oerowRg/CTHxVfBEEdtfvqMQMXcP2ZYwFqwXQvfFhstq2v8gIcyDbX83p/5l
IRwMb+8OYcwXCLG8ybLeiM6PVIjcVYsiUxnzuoWw8q0I2seeB8NFCNd1fjCP
PS/fXgSvqc9ifmDrIXATQX+ZKOxFNd2/IoTE1v+dQut3QYRKpYeVN1tffroI
R6yUFrq0/vUiDLC+vjWYMe+dCHevThqqZYzBYsx0dOdNpP2zEUPY+NPoNYwF
K8TwSfVw3UP3o58Y4+OK03+n9ydSDAtvlZ8X9ZPEiOjsPryA+jVi1AUUnDSj
fqcYmSv3v31F/gG1SJ5dXvqIMX9KLcxeKx8epvkvqcXC7r7DHGn+u2ux7v7d
73tS/3QtJva+F5NFz3+3Fm+Xz97oz1hQVotQ2wMmM+j8tdei72Vbqy5aP/06
OOxysUyqob8Xddi+Y8ee3xkLfq3D65jljtaMed518Mqd39HF9gN/1WFm8O6U
DDq/8XV4mFVYEkT7V1iHsdm27k60f9o6FH6zMWww9XvX4+B/wcFa2n/zegSf
D3VOo/M/px6fvn1mEErv/8bP/F9AnhdjHKlHkZX3IVD/Sj1G7lY5Dqd+dj0+
7Ag07qb3R16Ppz9Lnino/PEa0DlEW1LEmD+iAdGbJt56wFjg0IDbia6HYqnv
0YClGctnhVE/oAGGy++ogqgf04D3B0677ad+RgMCWhTnd1Nf0oCe6hVh26j/
vgGahcvGb6X+EMnn9X/qRiyYLkHYzpb+26nvKsHk/WET9lB/nwT1sceukI8f
JcGWXJULzUeQLEF2uXRCKPVFEpyVyvvHUP+1BM/f35bcpr5xI46NLvfNpL5l
I17FR6RVUt+5EUlTzP5UU39PIz72j0v7QP2wRvhahowzpvW/14hVysyUcbR/
FY2I+TjUei7t3/NGbH3E919L+2fQhD8nRW85SP3xTeiKS6mKpL5TE6YV14Tf
p/62JjyevyW4jPohTVAYfzzaSv2bTUjgpe7VpfNX1ISx7jrWI+n8tTRh1MPS
q3Z0fvWaYfmP1x26jwWjmpFnbWbjQ/15zSjkS8efpL5XMwa85Adco37w51x9
fshj6sc140Txzjci6uc2Y3oDT6+d+opmNMzfP1+H3r8eUlwuS7w/mN4/Uym8
/AwdJ9D7BymGRge8B72/a6VY19FQt4z6gVJkhMyWeVH/ohTHnjua7KN+phTC
Dy4H/qR+oxRd/d6ZRFP/gxS8Grv2a4w9DWQ4u0PVh+4H3jAZogvf7sxmHDte
huT5r0aV03h2Mrjv+216A2PZQhnKH2XdUtP4a2S48Evt0Q7GpttkaDoyo+o9
zfegDFcfOkT0YveVZ4gMR/rOEhvQ/XVehkH+0y8NZBx7U4bifTqdw+n7QJoM
O68Nk4xiLHsig86sCreJdD/WyaD5r3fgVMamLTIkvgiYY0f35VsZTAJ2JM8m
v54cET1NxL+Qf5Actb2G3l5E/lFyeEb1nrGc/NPkcFw6NHgV+efKMWCVQ5gH
+V3kuGK/bN0G8nvJ8dSn4v1m8vvKce+bl2u3kz9YjqKumDO7yR8hx6rUwrO+
5I+TI/DuMZ/93PchOW43bv+R7n9ZjhyHTs27c4j81XLsqlQbHSG/Qo6t3wUu
O0b+l3KMdDnk+xf5eygw17XW7yT5jRT4JtnM7TT5TRWIdD5p/jf5JytwvXWl
MIL8MxVYdmCAdzT5FyvQ+MKm5Rz51yqw/kPL4hjy71Rg4L4JVy6RP1ABM1MT
WSz5QxVQ68T2jSP/RQXcLUvMrpH/jgLdvl5jb5D/kQLDLSaMuEn+UgVMml/3
uk3+RgXi4w5LEsj/VIEzigNxd8n/QQHxYb57Ivf9TYlsPeu+/5J/qBKvb4+4
9YD8Fkr8vrncPpn8M5Q4ZFOSn0L+BUr4HIyenUr+VUoMnpKQlEb+LUq4rgj6
IYP8+5VwdvI7+Ij8x5UwPyoqzyR/tBLnFugMpb//uKGE3s7tbgLyp3we3yEs
Kpv8BUrAvPBJDvnFSmTYrOvMJb/683wfuAzMJ/8bJaLsn0wpIL+uCs3SD3ML
yW+iQkNq5LIn5P9JhY+2HmuKyG+lwpqQ8+7F5HdUITp6zuoS8i9TIcdl2pJS
8q9XYc7rbTPLyO/zOd9lOqac/EEqJB8W6leQP1yFJJ2W58S4rMJ9/bjySvIn
qmDQv+pmFfkFKtx0sfCvJn+lCsu7QufWkF+qwrrsU3pC8r9QoTJxUykxr1sF
L0O3KBH5+6sxRpzuJSb/cDUuTsmzqCX/BDXahg+UEPPt1djcv79fHfl/UyPh
eHWfevK7qTFOV51E7LldjVMXpvEbyO+vxpbjyxZIyH9CjZrVne3EuKCGobh5
XyP5b6kBoZlBE/f9WI1J1gvvE5sWq7HYv9m5mfz1ahQln28l9mxVIyLhTKCU
/O/U+Bi8bbCM/H00yGyYlkCMwRrYN3VMl5N/tAbiqw9yiPk2GszfW7VIQf75
Gpw4F19PLFihgc+aE55K8m/SYKz1ORUxz0+Dqe/iN6vIf/Tz+Clz24gRqUHe
so3eavJf1cCgw7iVmJ+kQaL75s0a8udp4GEQriIW1GhQ3zbZU0t+pQbaaqsG
Yl6nBlM2/M+5hfw9tVDrbSomxgAtupIqZraSf6QWv8bPfUDMn6KF25Ak8zby
z9Ji76rvookFS7SoujlF7yn5PbVwbbXdS8zbrcWQSxvlxLGHtJja/xunZ+Q/
rYXjxWEpxLJLWng97GPazv1/oIVktPQvYtPHWrSnJXcSC8q02HZ6hftz8jdp
YaM/KZ+Y167FtOBOixfk/6jF39MiQ4mh3wKv9bodxLLvW2CssF7SQf5xLbBx
ViUSm9q2QNOdZfSS/L+24FiKlw+x5+oWhFn5VBPzvFvwf3OT1mE=
           "]]}, 
         {RGBColor[0.915, 0.3325, 0.2125], PointSize[
           NCache[
            Rational[1, 360], 0.002777777777777778]], AbsoluteThickness[1.6], 
          LineBox[CompressedData["
1:eJxFl3lYjekfxk8RkSWMfbJN2UOibOm2hYnJZMuSsmSnkOxJQjITpSYVU1IS
Qkoocdp357ScOq1n65xTElEkRT+/y/N9xz+uz3V3v5/3fZ7vu5yRWxytHTR5
PJ6PBo/3///32rycoV702pzH/nWzMXDiGHaw6Ohz+j92xAm77p4cOx2B7aLo
a//lp5GYXf2AY8+zCHzcJfO/v7+AqQeOSji2uYT1tsVf/utfxplvywfUEvv5
wDim+3SOPa8irr33So5P+sM/b74zx04BGDZn4DWOtwVi7IL+SRzbBOPvsjQZ
x8tuQNJ8Q6uO84cgcp9sAsdBoTBao7uKY7+biFD0PcWxdxhMLAsiOPa8hV0N
ofkcu4dDf0fCJ45PRkBz+oZhb4hdbiNCdHUxx06ReJzpfIDj3XeQdbHXdY63
RcE76EAmx5vu4rB7VBPHNvdwrWf98Hpi6/uo2qCw5HhZNHTDXxzh2OIBmn69
eYtjPIT1twQBx3qP0HRiWjvHQY8QKDAd95Z4YAw+G+5Zw7FfDJzj4t057vMY
oUPNHnDs/Rg31k4p41gnFsEbUzo1cOsXi+RhBpM41orDNF8vG47d4/A9ceBZ
jjvisCvDLJrjk0/gduRVCcetTyA08e3g2CUe1XvujXlH3BSPGa48K46dnmKn
6PxhjhueolVsHMzx7mdoWd+Jz7H6GXKCZtdwvO05KtzLu74nlj3Hjl7J4zne
lICwGcJlHFckILu9dh/HNonot+bt3xyLEpFknnifY+sXiOm2MIdjwQsce6Gn
5nhZEtbv2tGpkTg7Cd8iug7n2OIlumkrZ3Kc+hL6BqqVHOMVvvh+2Mtx0isY
qhs8ONbjw2dobjCx2wY+no9qiuHyID6ihrtncrmYjycz9lVy+cBkTPeLauTy
1ck4YzOx8wdufpLReO/NAGK3wmS4itVjubxPCoSBy2dxuVUKmkNGWnK5dwp4
07Zv4PK8FPQM0dvD5TqpmDT+9+NcvjQVJ4e98+Ryz1SMDpJ2yPdJf+YZqYi4
J45W91GweUyDrK4lpsdN+c98QRpc5bPfVsyTsvn8kbsuWMszqvqZ89MQm645
ZparnM1rGi5oX1jmeUP2MzdLR+uJC5o6s1j/ZDrMNMsd6+ZW/8wT0uE5vdD6
1HDWb01HXqb9hbpbrG+ageGDk/1c8ljfJQOdzsQ0BvZg5x+XgdWDjK7v3S1h
854B0cq4cN5L1jfKhM/cwCpbQxmb/0y4fRsceuwO6z/IRLiFQQ8na3b8hkyU
1Cf829uf5ROyoPP90MrfZrL+7iz8ZVK5vJ8OO/6dLOgb/ZsSVsL66ixUbvS2
nk3HN8jG6+Fvdnb3ZPm2bGQer5aeu8/ysGw8PLTCYkJfdnxZNpSLvGbw+rHj
D8+B01TVkw+trL8pByamet6zJKx/PQfVn2fsl2SwvCIHzr5rZo2NZfngXKSU
2ywcFslym1yMsoiuGxLN8n9ykf5oiF5IActFuZhY9XCcRTPL++XBJT5jTMcX
llvnwavQ8Kl+I8uv5KG+3HinQw3LBXnI1m1b1L2M5T3z4X5wa6ChgOXL8pHo
2HR9YybLvfLxtun67xYpLM/Ox+Z/T1n1S2Z519d4lymsnpDOcovXCLFbXZXx
muUer3HL9qv5yXKWp77Gp9HaVtoKlmsIMG6N7Qt7FcshgO+1hpG5Spa7CjD2
wojU/uzveUkCmNZZxByh9W0ToJv5/ck3KliuJ8SAd+W58tKfjDlCYM/RLyeK
2d9vEGJBSFrQJbae/ONCbHWpGmBE1x8kRL3VpPuX8ln/uRBFxnyLF2y+3cRC
CEcGL1Yw5rcIIbV2ODCIXS9vYAEudbzrt0bI+iYFCD/3YfOWItZfXQDbyPfP
Mtk88p0LsLlFmNvM9oPnV4BH99POHKpk/dgCiJ2TGnWqWb+wADcdpi1NY8z/
UICErrnxxLw+hZjvrmNixhhTCuGgVR2yvor1rQpxMFOjzpwdn7+/EIoCreXa
tH7ehdh+sY9tOjsfRP/gvvrFHmLWzyvEpONjpq5g68uvL4S1pXbuJLq/dIpw
zW5jm4GI9ccXIcHU6OtMWv+lRfCrzu67n60Hf2cRFpqYDkgvZH3PIuTMeZ80
jzEii+BufF6qKqDnYRHGpLSdfkr7pyzCnpxee+Pp/tAqRt2fW+uVjKFfjHk2
gRILdjy3BcUYtWPXEjFj/pZieBts8fEvoudnMVKu7Fa4sPPFzWJYiWsbnNj1
uPGL4VLxWeMw7Z+kGJGCRX6H2XrwOopxt7mp2za2XhgmwoqSt4HT6X4zEyGC
17VMzpi/UYQDFdVbdtL9cVKEF3YNQzIYI1iEL7s3Hv3O2C1BhLrl+qf7s/3i
l4mwbV6ksjftX6sIDS9OhH+k/qASZE1duj6F+qYlOHJl8vyzjPlrSrC71qzH
TPK7lKBTiX+FivbfvwTbVEHLL9P5x5Xgn6BYj2l0/kUlGKC2nS1m18trKkH4
0BbBCbr+vqXY4hi2egTNj1Ep1IlPrmfQ/KwohVmnuZaOtH5OpVgg6isdQvfv
5VI0312bkl1C74NSrBj3ZvFJWv/8UnzrbZY4leavoRTbeunYN9D89RDD77XO
kfu0fxPECPuYY077yf9dDJ3Djq0zGPN2i2F0pk7ehfoXxbAf5TWrnOb3jhi/
nDhkFsuYnynGRV6n0b7F9H4R404Bb8IRmp8uZVjdruO6hfoGZVAXi5euov7C
MnzduuTRMupvK0OLQ22mJfXPlmFZQK+gP6kfVoZLlgEjNlE/uQybE30WHKC+
rAx7CiNKvKjPK8f8rQsC7lJ/eDlC+/MnCKk/txxtsvZRbdTfVI65f2k3j6fr
P1UOraDCjk20ftfLca/Oye8fWr/EcvCF+Y1CWr+KcrQ7HF7ak+0HvpbDeJ1/
3u+0f4MrYDhS854n7d+MCgQobIZk0P7ZVCAjfLOtJu3/kQrctzDPmlNK78MK
mBlFJDvT/DypwKPvO3KiaH5EFajdEnasgvrNFXjaf9KpbjR//SqhWyi4acyY
P7USEtOrr9bR/FpXwnlocT43vwcqwV+6NTeQ+lcqcSjUMT+W+g8robHd+X02
9QWV8BLcX1dJ/XeV6K/mz6ynfs8qTFINSv1M/YlVePx1wMQO6i+rws15Ax50
pvtvTxXSzUec6Ur3n1cVxHa/SIj5UVWwubjwuxa9P7KrUK6hOUCT+rVVmGEV
tq6d/F2rMay1/msz+UdX41XPxWPfkt+iGu/POfSS0/k7VKPlzrKSEup7VMNi
f9btHOrfqkbB9/W3kqifWg0vvz8aHlJfXo3InGdhN6mvIYFvVJTEl/ojJHAc
PS7pLPUhgdTFxdqZ+nYSTOrdM46ep26uEjw9WtS8ivo3JPCfZm6wiPpJEoRp
O6yaTv1KCbreMb1sQP02Cbx6u8r6M7bvKcU15W+ru1BfTwqN1uFNn9n8hE6U
or9zcYqa+56Q4nizKEfMWGopxcVDDro5NJ8bpPge8tu1RMYj9khRcyLEIZrm
9bgUS2RVJ0IY23tJoWWrUeVD8xskxVX3fC8P8kdJYXzR6vwR8j+X4luwhXA3
+bOkCJgp27mJ/GIpCvsMXmFN/lop9rcdOGdB/hYp1jtba88mf1cZnLQEpZPJ
P1CGY0kFH/XJP1qGCbaGNtzz2ESG/g6bu+iSf5EMkZq927XIv1oGS+tQ03Z2
P49wkEFvu/vTj9z3jgxD+E3H6hjbe8gQdbvfKSnd/34y9ArBq1LGobdkmJ/X
w1xAz5NYGS6oy77S80KaIsPnxhWNL+n5UijDuUHOek/JL5chemCy20Pyf5Bh
nPDdoDvk15DjgZdPTSj5+8jRvVFXHkj+EXLEf7DrfZX8U+R4b1K4+y/ym8uh
PXlk0znyW8mxy+jr7dPkt5Pj+PY3HsfIv/9Hrjh26RD5XeXoE/vn833k95bj
VZJ5z53kvyHHsw8657eQP1qOrSt3jbIl/ws53DUnytaSP0+OrOz5ydbkr5Tj
WmNA8nLy18vx7Z9RsiXkb5Mjf5x82ELu+02B2etKj5mTf4gCvbr/8mEW+ccr
YKYbf9aE/DMV2LGpcgq9f92WKiDKf9ZiSP51CmjEeJaOI/9OBRIOegoMyH9U
gfBvquqR5PdUQPVd2nkY+QMUeMLLwhDyRypw9m6rzwDyxyswNaC9pS/5MxTo
LJ11sDf5SxSInzaQ14P8SgW28eNCtcn/SYGWz3tWapFfqwYjCx4N1CT/LzWY
GLSq4Tu9D/VrIF28rriNsdS4BqL5y/O+0PtxQQ1mLXEt/sR4xMoa2BlY1n+k
9+WWGngOGaTbyNj+YA14J93m0/cKz70GRx31Pd4wDvWpwZCuj0Rq8t/80Xco
N1GS/1ENTIOnRci579MatD/w/lVKfmENNKetvV5FfkkNDrUeMKgg//sfx//t
D76Y/B01CIs5tL+E/L2UCO/1fHIx+Ycp0TTJ8HMB+Q2VqDfxfCYgv5kSFyer
DueTf7kSjTqxM3PJv1GJgbmpI7PJv1eJdT09jDPJf/JHLrW2Sif/JSXGaCau
TCV/sBK5WlZLksl/V4nLvketX5E/QQmJpadLEvlzlBBd3n8rkfxlStglPRQ8
J3+dElq9/Ts/I3+rElN1Jy+NJ7+2CsHSNJ848g9S4egjaeVj8o9RYcq+M5Ni
yG+qws5ziksPyb9YhQePbzRGk3+NCtf7f1xH36P221UwzDDMvkt+FxV6NLwy
jyL/ORVumwuSIsnvr0Lfv8bMu03+cBX+2F6ZE07+OBW0dn3ZcIv8aSqIXec0
3SR/kQqrAiZeCSW/QgW3vbFTQ8jfpILvJ+2KG+TXVGPXrnTP6+Tvq8a8XSNm
B5N/pBpbW7p8DCS/kRpf9P58cI3889SInpnqGED+FWo0Xv00nb4f7e3VeFyv
y/Mnv5MaEc/Gvb5K/tNq3I06EepL/stqLGhLO+JD/n/V6HZwxaor5H+gRr6x
vsll8r9Uw2G7hZ43+fPV+MN9T7e/yV+lhvBF7pdL5G9QI/11l3ov8rer0Tqt
Q3KR+z1Riwl7A0o9yT+0Fplvbxde4H5f1CKyKqPwPPln1+LSq79Lz3G/N2rh
86uH1IP863/kF4waznK/P2rxP2RO2zc=
           "]]}, 
         {RGBColor[0.40082222609352647`, 0.5220066643438841, 0.85], PointSize[
          
           NCache[
            Rational[1, 360], 0.002777777777777778]], AbsoluteThickness[1.6], 
          LineBox[CompressedData["
1:eJxFl3lYjen/x5OlmTYqJstEGDJ26VvWvGNkySA0MqhQJhTZYhrLkWUqM2gh
SqhQTCUp0nrad22n06lOnb1TTGgsTWr49bvcn4d/XK/r/byf1/3c9/3c52ns
9n3r3DQ1NDQC+2lo/P//2tEX7ebyqhZpsH8/bvx+M8dwxr8uoeu/8D6kLC5f
ybHXEagnin/4kp9EgMbLhRz7nYZAP2b2l+t/R+Bi+SSOHc9DsvH06C/9i3hd
9dGA45BArB5YMeDL/YKBKd1dc4iPXYbBp43tHHuF4kLpvAaOXa/BOulwMceO
4YhtFD/heFUE7EZkxnCMm+hpxxWOw27hdumD0xyHREKxM8aL4wtRcNpdsJVj
v2jEB7rbcex7G2NNmuZ8Ge8d3H/2YQLH3nfR9Vu24ZfxxyDjg+knK+LdsYgx
NX7Bses97M67JuTY6T4cjKNzOHb8C9PeB8dxvC4OMZohoRyvikfi1Iu+HNsm
YLbrfk+O8QDfXpvoyLFJIn5KD1vMcVgiytKeTuXY+CGytj/4huOQh1g5u38/
jg2SMH3R7ReW3HwlwXmuj5BjnUeoE3jkcOz3COfyd8RxPDAZv6TbhnLsm4zY
BQN8Of6UjJz7bR4cH0vBhvNGjhx3p+DhCf8lHHs/htmENTM4fvMYX4/ZNYpj
ryeI0RVrcdzxBPYX4t7+j1uPVEwsFMs4VqdiS9y6So5dn+KPtwaZHMuewiX3
+784dkrDsbn3rnHclAb/4zf9OHZMx7SkUUc5rkuHYc9Ud47XZcBhrtiR48oM
jFitWMHxqkz4dFjM57gkE3+6tEzl2DYL21//PZrjvCzotnoacIxs3AzYO4Dj
zGxMM+vtsuD2Ax/P2kb/TczbzIeNaYSUy8P4KDrrXsflIj5OTvIr5XLjHPgb
9+dzuUMOBm2XpnB5SA6GGpvFcXlNDn4ZLYjicoNc/E9Wco3L1+RiX8fAQC6/
kIsZq/38uLw8F5f07XlcrpOHuLkuR7l8RR5uNaZ4cblfHhavX6ip8JR+zgvz
sP7PT5ZaExVsP+ajeFlRkm6k/HO+JB/ZeuFvmmykbH/mY8gEI0vnpc2fc34+
/lhgkLXwhJzt13ysXx36o1+E7HO+sACHTj830pnH+scKgLQjHz1tWj7naQVI
DRljf9yU9bsLENpdFtcezfpWhUj7QRnmXc763oUYGKKfEKbLxp9ciFMzctyj
vCRsvxci/pbt2m25rD+rCMo72gG7psnY/i9CR/7+nlOxrJ9QBFX8w7z6dez+
HUU4kqF3JieS5VOKUVNypFMxn/V3F+NhtmLTHh12/9hi/DwtY3K1kPXVxcg/
uUoznO4/oQQZ6iWDlgWw3LUE88c6bvknjeVRJeg6lG1tM5LdX1aC42X+fzkN
ZfcfUwrflAyHDR9Y36kU9zZNsD8kYf3rpWg/k/R4fBHLm0pR8N+/79MesXxE
GYJnd2dp3mO5YxlqLJbY11J+pQzD9Aa8VjazvK7v+vMR5/g9LDcqxyCdxIoO
xhrryvHgo0u6dyfLL5Xj8KDuGxYqlleW4809jeynDSzXq8CVb2Zbvq1k+aoK
zOoSFv5azPKACoT7mQyZks/ykgpIPX686MeYp/UMT7XlA74pY7ntM+yS1Lc0
s/nmnXmGzEiVm7+c5XnPoP+s1sisneX9KrHhVGX0oecsRyUCnh67cqyN5Scq
wbd11O9RsjyzEim/OXx4JWV5TyWEQuVrmZjlJlUY+Wnq0pHs+bCgCnffes4s
qGPXb67CTv+Y5YNqPzPfpwptuudO9K9m/bAqFEk3xLSy+cDTKjy4fG1BE2Oe
qAqW42rDNNn1/K4q6G/bH72F3U/DuBrdqXcUMez5YVkNY1Xn0J8bWd+hGkHK
cF4hW0/+oWp8J+ud5MaeRyOkGodjfW//J2P9R9WYef3PQRFs/ng1ffnjrZ7e
jPmd1bjfNv16Hrtew6AGk89N7khm98PMGtTqW0V60X5cU4Ol/n+0GbSw/t4a
vHCVbImn+btQg20BpYlrmlg/vgbSzVvc+9P4y/vy/jNNq0Ss/6IGwcFJ2zLq
WV+nFsWDhwZX0PNPrsXEI9E3v6L9sKIWOSZZugfYevDda7Hwrcs4fcYafrU4
3/myWypg/ZhaGMkGT38poPOwFoeCYmfMob6qFlfevf4qm/oDBfB/fHXxSfJ/
J4DLXt9YLzY+3hIBrkzx2XqOxr9dgFUWvwgTGuj8FCB+3jm+kD0vIgVYfnve
6RdsPnh8Aez3v+kRs/niSwQQFoZvi6L381Mf//3I2JLNL0bXYdKl9p1XGfMW
1kFq0VFcTvO/pQ4xFs+lohY6f+vQJU/SzaN+eB08DPlFgdRPq8POwR6GdtRv
qAPap016S/7uOnQcWRQayBjDhbijVTDcjDHPSoj9utklT2j8Pwmxzlw525bW
31uIekuxm4DW/7IQAeZF2q70/MlCDDB66/OezQ+/VojewoziPxhrvBGicYh5
qRnNn2E9Fge/n1xM582sesQknDm4lzF/bT3ME2+NGEXz71WPnLcXfJ+x9cHF
evwV+ZO+v4h+D+oxx2jBSDtav4p6pK7tGThMRL8P9fAU8SzUbL2hK8KQxKm6
ubT+U0QIbJn37g5j/koRyqx3bAim/btbhOthzWcDqO8vQtCrLOF56seKoCHY
cDyU+kUieNuNvBhPfbUI5q/8uiqoP6gB6zsnef1L/QkNmL885depNP4fGrCx
bJfDLhq/awPG/3WmfwI9/+kGaLqOWd5Nzx/VgJSGiKQVNH85DbC/+TEmguZP
1oAZ9gMPvqHzT6MRH9Pn/ryC3t8xjTDQsX8YQetn3YhRhhbPX9L6OTWCh9i7
82n9jzdC+bV2gS+t//VGeC5K3pHHmJ/eiCcr1yh6m+j3rRGpzkmK6Ww/4UMj
LPJibTeJ6feuCae/Lh15jPbfnCYM1qsKD6X959jU9/eP1aQ46h9pwsPv02el
Uf9KEy4nb1iQS/2UJnzIeVCdT/26JgwZZ8SjHG+bYO5UJ0invpEYUaHj1j+k
vrkY3u9vnoim/joxJo8XFwVRf78Yjc0BN09S/5IY1rM6tu+m/gMxDv8zx3M9
9SvFEM04qD2f+i/FOOXjeWos9fWaMfrx0sFa1J/ajN6T/7XT+aKxqhnP3z23
qaL539MMDxtrJNP8BzRDdDRE+yrN/71mTD2nk/Mb9UuakZ/Xy3OmflszBM9H
uS6hvlYLfo/bd8qM+hNbMN7Wu0OH+rYtiC9sSXtN769bC0y/aumuo/1zpgWO
z+4/Taf9E92CyNIJWlG0f/JaEDDq+ks/6stbEBG1w8eL+v0kiLFamexIfVMJ
xmr73bahPiT4cbNg3RTqO0tgGHeiYBj1T0jgKj2g2Y/6ERKU6zrod9D+z5Sg
Msi7o4H2v1gCwWGT6CI6f3okONwzy/wxYxc9KfJiBNfvUN9ECk27AuVlxrem
StFi9Z3O79z3hBT3tLKH/MpYaieFdHr1uz10/81SHN3jkubM2HSPFLs2/Lt1
A72vPlJohbyS0PvrEiBFRp71IpA/TIrnt5N8rMh/TwqP8NJLM8j/VArPt5KT
k8hfLO37nvq4dBz5RVK81vlW9i3526R4mtayejj5u6R4xmv4Yyj5tWT4Xel6
1YD8xjKsb7u9dzD5J8rQteCOrj75LWXwDzTcp0f+pTIsjLwaRMxzkEFlGXWQ
rjd1k6F87Rb9IeQ/JEM/qydOhuQ/I8NyhYXLMPKHyND/1n79EeSPlsHjkbab
CfkfyfAn9JzpeaW5MswW8N+bkb9GhuOiOROnk18uQ9bGOrUF+Ttl8H5sZbmA
/P3kyG4z1/mB/AZybIye7LKK/KZyWIRNme5A/plypO39aq8T+RfJ0T/qwXB3
8q+RY0wmzA6Q31mOhF8RdIz8e+VYbSC2p/3kckKOffJgpyDyX5Cj3a0ikc7z
WxFyxNxIxD3yx/f5LgcMSiF/hhwHH6Z94JO/XI4nwy4NqyC/WI66zstr6H3g
v5Bj04GISBX5e+S4q+Mx4B/y6yiQdljk9ZH8IxWYkrVcqk3v42QFRnq6rzJm
LJ2rwI05ioTx9H6uUMDifHa/mYxNNykgUeUuWkDvq7sCm84W71jO2OWoAst9
z7tvoPffTwHfD5ErXBjfClVAPtm8vwf5YxSA3qbAI+R/3OfvjH/tS/7CvvFm
hIy+QH6hArbL9g2/Rn6VAomdo5qiyf9OgaGXU10TyD9Qia6lFY9SyT9UiXqp
VVEu+b9T4nXBpRvl5J+txJwEp7n0vchbosQ2/awrEvKvVyI9+VRyG/m3K/F1
0O9BneQ/oISk9OtZH8jvq0Ray5xgTXYe3wpUwuA3m3RtOs8jlXD4duB9Q8bS
RCUcQyZsHcl9nyrRbp9dOZaxaZUSoUqe5vd03kv68sqt/85g7PJKCTv3cXxL
Ov8/KbFD69PWheTXV0F20LeWfj8wWoXVK3x1V5J/mgraxvq99PcCb6EK7qWu
UQ7k/1GFO7uPG2wm/xYVhv33zyEX8nuo8E7iI3Aj/zEVXIu9tPeQ/7wKR6YP
e7OP/OEq7Nh95sYh8t/v42C1xa/kT1PBVvpT6nHyl6pg1F/6DX2/8BtUcLIu
sztH/nYVrk76xzmA/N0qrB1qu+kC+b9qxZRvrswIIv/wVlxyW6i4TH6zVqRd
6z16jfxWrbg7a2jXdfIva4U4btOWW+T/qRUi38t3o8m/sxVbt0qFd8nv3Qoo
s1/fI//ZVgweOPd9HPc93grrwZmqB+S/3YqA0mx+Evd93gq3IU1+KeTPb8WA
u6HWqeSvbcUkk4+yNPIr+vwmZgczyf+mFdfP2L3JJr+mGnMfGu7IJb+hGqZb
t+Tmk3+sGu5X7xgUkX+WGiPt3daVkN9GDef4ZWfLyL9WjREBSfcryO+ihq3F
4NxK8nupIbQeUl5N/pNqRMZFl9SS/6Ia705bZNSR/4Yayp5jt+vJn6DGTV2l
bwP5s9RwSaja2ET+ir7c/JfxzeRvViNGclbZQv4ONUxeDA+Xkr9XDVcfm2Vy
8uu2QZBk2q4g/6g29J7vPaUi/5Q22KTqDVWTf34bPLun32wj/8o2WPAmj39O
/p/bMOBIyU3u+293G/4PMxqwIg==
           "]]}, 
         {RGBColor[
          0.9728288904374106, 0.621644452187053, 0.07336199581899142], 
          PointSize[
           NCache[
            Rational[1, 360], 0.002777777777777778]], AbsoluteThickness[1.6], 
          LineBox[CompressedData["
1:eJxNlndczuv/x285jlEZGZWUbMkhM2X0QqKhkHxtFTnZKZvION8ySjSMhgaV
UaRF6bgrJe296973XYhDw8n89nu43h+//unxfLzv1/W8Pu9rfD6jHPetclLi
8XhXevB4//e/X+RlSyOPEhMe+zPtYenMMbYg6Yjlnl+8D+9mn3fh2OUwlKq0
D/2qn8LLxtSjHHudxUzT/r/YxRN9XfiHOV57Eckmlf8vfxnT79a5cux/BaXD
Xv/ye/khQ3h8B8cnAlCVuMfx1/jXcGG+4TqOt93AkVwVm1++IMyLHL2EY6sQ
mEqlc3/5b2FW7k0Djm+GoU4jfsyv+YQDLkOGcewTAQ/n+D6/5heJ5B5Dvs4h
PnMbXzpGv+f4xB2YnLkv4vhQFPR1I8s5donGLvMfLzjeGYPIw0lJHG+7C4+x
aXc43nwPTfw+ARyvvQ9vK/VzHK96gNn7Ndw4topF9h9tDhybxWHMaZ8VHOMh
jHeWLuBY+xHaFBGTOb75CIZdLZocq8ejZ2bd7xz7x2N2qka7IfGgxziYfFnE
sc9jRN0ZXcyxcgKSDyU+49grAd4aE+9x3CsRQ47ZX+P4TCLmhyw7x/GPRBwV
Gu/n+EQSClI2bua4KwkrnidYcnwoGSP8lhhx3JYMy2L1CRy7pKBjgMFQjltT
MOODX0+Odz7B7rFmH2cTK56gZcdEEcfbniJ2hUkJx6KnMM4Lfs7x5lT0zV31
kOP6VATPdbvF8do0uAwb6MtxZRp6Wcw9zfGqZ+gM/uHKcfEzuKxUdeLYKh1q
1+z+w/GrdLzv02zOsdnfGL6oYh7HWX8jslHPgGM8R/ihf8dwnP4c42NsNDjW
5mPcGiNVYo8NfCTePqjE1W/y0Tm849MsqtfwUaTJbyXmqWdAR0kg4ep2Gcif
ub6Oq/tnIEnNuJSrl2Vgdu7xXK4+KBP9F/x4ztVtMrHGPDOFq/tk4pt79kOu
XpCJj/v6xnB15SyMTfAJ4+rmWfhvvd0Nru6VhY59Eb9J9gh/1nOyEPXfcl/5
TAnbjy9guPNcgkq4+Gd98Qs4vpr2pX6hkO3PF8jeFPhUtKHxZ53/ApfN5prj
pJjt1xfoVIq29goR/azPz8bUqaPHKxuz/IlsRDf7W1ubNv2sp2ajWiV+7/hR
LN+VjYaD1S9bIlneMAcRy26FHSpg+UM5EJgOdg1SYfNPzMHBT8qZNw4L2H7P
wZWex27ZZ7P8tJe4vnXpENc/RGz/v4Tj4IlRXjEsH/cSy7WmvJ5my8ZvfQmX
SyqdgQ9YXT8XuYFvul7PZ/mdudg+Nd3wkTIbPyYXWv2VzvxbxfKKXETzxvz7
kcYf9wqVTjl9D19i9W2voFYV3vLgJatHvMInt4Fvi0ay8UWvMFTr7BSboWz8
kXkocrYvC/7M8pvzULG/a2mEgOWD8zBqdXj4ZjYerz4PBwM60hcnsrpmPjpy
0q+J7rH62nzUeqUI1qWyemA++k3dOrlFweqV+fjg2T/5Hx7zDy7AfqNJpi3f
WH1VAaZOt3i47SPL+xbgaLhtU7GM1YsLsMl+YYBZHaurFsLIX/1LaAmrWxXC
/bNb28lXrH6hENfWbhr+LZvVXxWi56WK9a+pP72LMKApXecu5c2KEGJvE57b
yOrnihB/7/yumGZWzyqCxvlZfVxaWb1HMczadERGjHkoxiGVKUl2r1n9ZDEC
tJZG2spZPb0Yfd9nD+8jZvUvxeh1InmoiPl42iU4ffmotjZ7PswrQZfsobWc
rb/HhhLEt2Yu2Vbxk/nHSnB7WWREdhnL3yyBbO3UogWM8bQEpfpuJ3jlLF9T
gh242aJdyfKfShAaFLfnzxqWVy/Ff140vV7ZwPKzSxFjYXBNU8jydqU4kWVv
PVjC8gdKMWyZg807Kcv7l8LZf8aux2y9kNDNN7ZnBjD2KCuFNHj7+jr2e/6H
UnyZPWHdUzYeb1AZFG++h25k/YFBGToWuG+QkN+mDHXVDr22sv3J31uG3u8v
6b2l/vmUYa7jtA4vmn9sGcbbvotcVM/yBWW4cKDPaV3WX/6bMqzv+uajV8vy
yuWQxSdhG+sHJpXD0/bx26pqljcvR8BZ0VVPxnznchj28Tt4nDHPqxytThec
kxkjuhwC3TJvoxq6D8txMM6d34P5+LJyNHyyE/Zi8+H1qoAgM2n3bDZfjK1A
qv7tuSfZ83gsroBoh2tUNntevmMFvlec2d3RRPdnBWYg0/gL6w/CK9AVqnQk
n/rHr0B7Sk20vYjlBRWY1y9tbzpj3o8KqExR7pQxhk4lVnwW8EWMPeZXovax
wfMnlN9YCa0UpLhS/kQlItV8rg6jfFAlFgeIV94jf2ollgm0f0xnzK/trhso
P0pk8+V1VeJupF/hdJq/RhXs8s37PGLP52FYhdEmRUFTGPPXVOH09ez1j2j9
D1VhcpxF9mzGCKiCSXnUiCzqX2IV6meruKxhzC+vQkVP5TsfWL95bVV4nxns
HkD9V6vGAPXAKG7/TKvG6PHxaV20f1ZU4y1vtW0arZ9LNVyXlH71pPN7uRrr
Rz00s6f7Kq4aC9Kfp5pSvrAaf8b9qJtF+dZq/CbJ15hJeZUa8PVq8kwor1+D
KNXvOusob1GDOUYvf/eg/M4a3Nt4cmIi5c/X4GBxTGk75WNq4D154Ruw5+G/
rMHbvx59CKTnV9SgK0frezs9/++1WOQ+v2ot9W9cLU5ZDlbiU/9Ma+E50bB5
AvV/Wy2O7wj+7E39P1uLlqLY6vd0n0bU4rXRWSdLWr+MWvgkznkTSvtXVIuP
Fz6NaWEMXh1i8wyM9eh9NLIOHbVfMjbT+V9QB+dT8+PP0/7ZXAe/D7ZW92j/
uNchvFg4IIN7n9XhjOlfd4oon1YHt4TeFeWUr6+Db95M11LKf67DU9eF63Mp
r1kPSdD+bU8pP6cedf5O9ncov7YeLaY9Vb0pf7ge/eM8Ru6nfGA9Ive8MV5F
+aR6LErq8dGA8pX1uHXG/5Uq5dvrUTRwryH1w2NwAzRzN4VlUf+mN8At7duW
EOrfqgacn+6XcYj6t78BS1b49l1Bed8GLAya5qJH+YcNuJ1iOqEn5YsbYGvV
e10jrd+7BnRoLdV7Quun2gj7hospfnT/TG6EdqqOjgutv1Uj/NTPHFhO+V2N
mKE7vFif8hcasapqBJQpf7cR1t2345sGej83IqG2OqqQ7u/mRlQWZaY+ov3X
uwntoY6jAmj/jW+C5oJqxTHKmzVBd7d8uCPlnZowYJl7jgXlzzXhcmt850zK
RzZB/d+GZF3KZzWh1MlGrT/lxU0wGZM7+Bud/x4CvP/neXYrnR9dASRbK6cJ
6fxAgJhF2x0q6PxsEWC3ldvGPMqfFOC07NGkTMqHCNB5YGJZGuXTBTiuvXht
CuUbBAib7MNPpPwXAcZZ+qkS26sKsd0w0CSJ8tpChBiF2z1hHDZZ2L3/ZJbp
NN48IU55jdd+wVhoKcSu0XJ+AY2/QQi3I4rJ1Yx1dwlxVzvcVkLzPSbEoL42
4+i+tL8ghPOJjz486t9NIVZGjzw+iHHYXSEmDTlcOob6+VSIrzt4hw0ZC3OF
2Ndrr7UVrU+NEB+8uwxp/XSbhXiy6ZTaUVqvT0J4nk176svYvrcIG51X9btL
fnURLg6b2pRB/vEiGOmMH1DPfc+IUH5l85F28i8RIeiwS5sq7U87ET6ZXd9I
95mukwj7z/W+AtqvB0R4Nnb33nWM7c91+9bZVO2n/e8vQsOEk/fPMw6LFGHD
vKvlYXQeEkSoTFg4J4WxMFME1bimjALyl4mQuqt8C30P6oq762Mlv3WQ/4MI
ocgJ783Oq30PMYaFHZmiSed3kBinfe9H0fkO0xXjRpGlkhHdBwZiXH7iZLKU
sdBEjLlFf9qvpvvBRoziC/pO9ox1t4gRGPtpxS66L/aKcStKqneQ/CfFSLDu
0+FOfh8xCj23Pv2L/CFiNJivOXWJ/LFiXOq3z+Yq+Z+J4Z0vn36N/AViXJyp
MyOI/A1izKoKXU/vB/4bMYyv1iSEkf+LGAP67VgWQX5lCU57RoyOJP9wCa4p
Ny8nxiQJCp18y+n3QiMJbNz7pYeT31yCzuWCoTS+7joJ/Fy3K+h+5TtLkHZu
hjHNz/6IBGOKKtWvk99Lggw1h/P+5L8mwQ2/6EBf8kdLcPWtZCn1Q5gswYrz
b+94kj9HAuXWlJQz5K+SYIDDiHPUX75MgpCBk9SOkL9DAi/9Hs6u5O8lhcWT
4xd3k3+IFM+yhpzdTv6x3Sx5v5rWVzhDin2G33utJ/9iKQ5YtN60Jb+tFNHH
VNWXk99RiiWmBifNyO8qxZ8nN1SYcN+fUlj2EIyk/RZ2RYoNuYucppM/XArn
h9nR+uR/JIXeRK3mseTnS2Fke3CsDvlLup+n37fN6uQXSHFD60LQQPK/lyIo
dJe8L/l/SDHF+spiep+F9ZdB4fou8SudPx0ZkvccmNxJ5+8PGTRmjA3nvk/m
y3B/Y+jgFjp/y2WQOppdFdP52yhD74lPTBro/O+WIbKjfXQVnf8TMozQTx5e
Quf/ogzeJWa/5ZE/SIb+7561ZJH/ngyO6258TCd/qgxhq4pH0/tWN0+GcQa+
zo/JXytDZkB02gPyt8hgMS5mXDT5u2TYWOEZG07+PnKo7v60NJj8GnJoFoxs
DyT/BDmOZBglXyG/oRyWB1b6XSL/Ujnip1/x9CT/GjlSvVf7niH/djmCs+7H
uXPf33IordGUHiH/X3JMd6sxOMB9j3fn24Ou7iP/bTkk0O+3i/yJciz2sr6+
nfwv5LgaUj7Xkfzlctyf0tm2ifyS7vGsFvHpPua1yRHbXBxmR34lBUqMtQJW
kl9NgTTjUcH0fSIcpUDOPxeTzMk/TYHX+7+KlpB/oQJhBTqjFpF/hQKmnttd
F5DfXoHILcEVxuR36c473F9qSP5TChz9Fps/g/yXFbitN9DBgPyhCoiuF/b+
g/xxCmw5/eC5Hvn/VmCNppvXePIXKhD6JchhDPkbFdBvMzLXJX+rAm/bwhZo
k/+rAl2fHRYOJ79KM7b26r9SnfxazUi/vmTvEPLrN6Nhns/NQeSf24y3hQsq
+5PfohkOVaHaKuRf34yhne2ufcm/sxn/AxkmoJw=
           "]]}, 
         {RGBColor[0.736782672705901, 0.358, 0.5030266573755369], PointSize[
           NCache[
            Rational[1, 360], 0.002777777777777778]], AbsoluteThickness[1.6], 
          LineBox[CompressedData["
1:eJxFlnk8len7x1GqCYVpLKMabVNaZlrFpPpQMYoWSlQjo1KjRdtQEqZU0oyW
r1QmMpWkqWSbQumgbJHlOA6O4+znaCI1NJTi1+819/Xwj9f79Tmf53Pd931d
9/OM8Q1w26KjpaV1VltL6////3o5ZejSa9ULtdhffpvtSI6xEc0fXUb0cwCy
ij/qc7w7CPWxS4f062HouDhVl+PIo2g1XKnT//sT4E843OdM7HkKxhmpHznG
aRgOu9XLccxZuAeFaPU/739IM+nU5jjkPEbMwqD+519AlUldf32bL8GmcFd/
/Z6/I9G20IJjl3gcEPqN7a//ClaJVk/hOC4RRn8aWXMc8wesys7bcxx9FWYP
G1z667sGq48Oazk+ch0xSw19++tNwtynB3dyHHgDa4dEHeyvPxl2qcuOc+x/
ExPXlP6vfz0p+PG8wVWOvW9h3UjLtP71/YnazSd5HLvdxq7vzar613sHsgCV
hGPHu1Ae/ex1//pT8c20eK1lxKPuYf+IbCOO4+5hp/zncRybpqHti8Q5HMek
YY5zrBPHRumI2LbDi+PodLyetHA7x3oZiFk45TDHkRmI/NH1NMe6mVAuKviD
4yOZsLdLyOS4LxNXC48UcxyShXORzo0cv8uC+ba2Vo4D/8K8hT/1cdzxFwa8
vG/kwu3/fQR9XzuO47b7SJidPYdj/weQ529y4ljzAOP1X3hyvDkbg2T2/hzL
sqFO3XCIY+8cmLdM/JVjUQ76us9e5tgzF69XnbzNsSAXzr4fcjl2e4jvxkvL
OK58CL9BIQ0cuzyCUCjScFz6CKsutr/l2DEP8U7JA1yJC/MQpvrHkGM8Rv6e
glEcP3oMq1bdyRyP4sHyu4w5xOHrebiv0bPn9DgefK+MduH0+k/sJvPgdNN8
dL9x/pHT1+TDL2D5dk6PycfLXOV+Tq/Jh4mZUSinGxUg3vLDcU5fUYBo0+TT
nB5dgJz04Rc5vbwAr5NnJXK6XiH6bhve5HTnQuQGXU/l9MhCaE4NG6zYKf1P
LyqEnVRn/TgoWD8+QZnd7Ez9P+T/6YueQJrWpdNkL2X9+QQNbl4vv90v/k/n
PcF1K9/xDqFy1q9PEHTprxWR8bL/9PlPsaXLyFbvO+YPeYrDDtEzjjo1/6fn
PMWXs5zz4sYw/7unWLvzvejFNeafWwT/J8NvBJYzf2AR9v+71u6yPqs/swhW
rpZJCJOwfi+CrpFyQlgx888oht/1iqAD02Ss/4tRsTxRO/om898txg/hGVfD
3Nnz24qRbu9s+DCL6VNKMMTBfuTehczvX4J35x2q1Xrs+TdLcCjWu9ZcyPya
EpxL3hHtkML8E0rBfy5yj4pm+uZSfHPgRvWvNUy/WorQn9J/zxnHni8rhcMY
Tcn7L9jzvyrDsW38RP575vcuww612aZiCfNfLoNeevL+s8VMF5Xh/Gl3z/xM
pps/Q4O/p8Wd20z3fAaX0z6Pd/CYHvsMwb2/7GluZ7rgGZI9On+7PJDlf14O
g1cGL137mO5WjoPpiceMO5j/TDnCYpwPOKmZXlmOooczf85uZLpBBS6IPFfO
rGa6SwVu7ksWby9jelQFYrPNBmVQ/aUVeLf6qzUWz5g++Dkq3PNnpAqY7vgc
8duSMg4omB7xHLx39bUL25he+BxeB+uEIa+Zrl2JQ4cqjk2j9aESDWMe9t58
yfTQSsQW7pjjrmH6o0r0Ln5fIJUzvacSOQ/a4lObmT6qCuKAGce72fpgV4Wh
6z181ez8w9dXIeHylN9usHp5wVUQdjyq2V3L/HFVWLbCtvMXxsiugt/ciNeD
65i/vgrLv+0e+K6e+buqYB50cM+LJuY3rYZf8fTZw2XMb12NZSMif4pRMv+a
ahg1hj3vZOfB21+N7w2jNlu0MH9MNSodDjR/xxgZ1RhmFlMVx9YfXlMNm9/8
7EPJ/6Yaa3y/lJmpmN+oBrfem02KZvuP6TXoKvUd1M3qCV9RA9fPlzhvkzL/
rhrs2+Fj10b7F12Dxa4rO0+Lmf9ODeZoPoZ5sfWFl9fg6aU791eJmP9lDUr5
tjnhbL+19PiIvn1486sG5p/Mh3XgHr+rjMOd+SjfeWLXNca8bXzkWe0Uv2Ws
FcnHjQDBsDg6v2Q+EsWCxVEiug/50PYcZ5zN6uGp+Gjcl/3OkOrXrcWCgReN
g9j8YXwtPH3etj9n6w1fVAvnD+dHarH+4fnWIsap5O9uOd2ftRAMEzbdo/37
oxa91YlOE+n8eLUw6bFd5MOYJ/nEFg8Wb2Gs1VeLlHO8kwsYY7QAaY67gt7S
PMwXYJjzwKXnGPM2CPDtrUEzRyro/hVgvvvgry6xevC7AJZPojoNqN9zBBiP
o6mh7Dx5DQK8StANecXWp/VOAKN7Z3V8GMOsDl8fGeotoPtobh1y327YsJIx
z6MOspXDj9fQ/gXW4daeRdN/YIzzdRh8++KpN2K6z+swp/LK7TOMefw69GxS
nJnHWKujDqNFhy072PnAWAidrCjrB9Q/M4QQVBYlnKLzWymEZVi72S6an91C
jBzt6+JD/tNCTJ03tNCX/HeF2No3SfAz+SuEUDkuib1E/jYhHr5e97iC/Pr1
+GFMQ5wR1T+lHuVFNW2bqP6l9Zh8/tjLAqrfvx5Jk67bTaX1n6yHrulOw3jG
4Tfr8fdAzDGm/Suux2Mt4feREnq/1MPN1uPfHuq/QQ04ZxI2zp/6b0IDNs5z
tKii+VvcAP+nO7OnyOj904CaoSODD9H9cbQBXx6fuzeP5vdqA7YHDXXqpPPP
b8DlqOZRo6h/ZQ14Ncj9sC31j1YjVtT3fbOU+uerRlhEdE1dSf2/oBGlQ0+f
ciG/dyPaB2pvA/kPN8J6zZjmqeS/3IivB9T3GZM/txHq3tsVHVS/qBF3O1/M
rqL63zdCz1rvsxSq31yEByXH9cKofhsRfPYs0biR31OEjAE3Zk4gf5AIS60e
7/+X9i9WhJYh88YV0/5liXCnyCfpAvW/QIRLtwpW0/2GThHs0izDbcn/eRPe
VM3x1yP/zCasqvda3kzn59aES2F93ul0fnuacFtnSMkJmp8zTXA+NPmeN51/
ahO+TbGxmUv+yiYsXeMeakT+V03oTJp9me7XcAMxtlwaeesZY95UMT5zaH30
J82fixijKj1af6P+2y5G8MM0573kjxLjQ7yixZP8KWJM6tkktid/qRhRde22
08jfIsbH45eMLMg/uBkOgcsD9cj/dTMClekHe6n/HZvB4/GmdtL9v6UZuffi
ElppfiKaIUrZK9bQ/FxrxjbXzZ0q8hc2I2VzRaua/PJmLF/n9Oxv8mtLEN7W
e5buE56lBOvWf2fXQ35IIHvgXDCY6t8oQVhlzuemVH+oBGnHt460ovrjJcgz
PJQ3n9b/SAJX+QnhavI3SWBlcG3eLvL3SHBMKy77JGMfAynsT00wS+a+H6SI
zQs2K2KcOFWKrkFHAtX0PDsphpSIWwaz85UukyLAOHf8ZOqP9VKc3KkvcmFs
uV2K0uBNjwOoX4KlKM7/eOQcY58oKY5+kduUSf0T9+n3Y7dE1DFOTJEivtDK
tov6KVuKbrl3ngnrX2mJFE3ntSSzqb/rpQi7/2rHKsaWLVKUOO7ADur3LilU
QfsXHGPsM1gGE2HS0ss0P6Yy7PPZ6pXGOPFrGWa1j/nxCc2TtQwxPwo2CCh/
iQzHSsvdlZS/RgZv817nN5S/RQaXQNvlHyh/vwwnjmUF6LL59omQoWv6RJ4+
zX+MDCt+WLTGmHHiNRkMUlKXmNB9kCHD9/XFN80YSwtkODR7wQVzul9qZKix
0bYitpR/8qeZ/mxK980bGZqX340dQfnacjxu80wypHwjOWQRk7P0KN9Sjpr2
oGaqF9Pl+DlmrHUfrX+hHNsM/Cq6aP0r5Oj2upLdTuvfKMeWlXf0Ndz3lhxZ
5mm1Ytr/0E+/f9w4tpb2P1oO43sS3TLa/3g5TH5NOPmY9v+OHNHnjuZmUv5D
OcydxianUH65HAbn3DwSKL/p03ruZPLPUf5LObyuuk06Qfk9cjQ5fLbhEOXr
KVAxsykwgPK/VGDxb4vCN1H+ZAW8noeErqV8WwXi/8kNWkb5zgoc3N2zZyHl
eylgGL197yzK36bAC/uvQidS/gEFbrheu2RB+ZEKeHv/UzKc8i8ocN/UyXAg
5ScrYBd8c183zd9fCvSqbf5tpfkrUkDnX/ffZTR/dQq8Gb3aj+aJp/rEZ4O9
ntH8vVVgwnOLIB7Nn64SQ634+Vk0fyOUGL7X0e5P7ntSCe8leS2JlD9LCUGS
TWks5S9S4pforZJfKd9diSmZt6YcpXxfJXbrLUs9SPl7lYhILtm+m/KPKGEj
nbt5K+WfVWJi5MU4et/gDyX8nY0NPSj/nhIGwoxCV8rnKWEbEp++hPKrlBjA
cxXPp3yJEpv/jFliTfntSkyLaOv4hvL7lFDu2/T3RMofpsLy0YFWYyh/tApD
jT5L+pLyp6ng22u6ZgTlz1dhWZud7TDKd1Uh1j99wxDK36CCh/GsJh3K36FC
wxfHH32k+zdEhQmeQlk33b+nVNh+JmFiJ92/v6vwwDHkfDtj6S0VlGmrVr2k
+z1Hhcq3/I0axpZlKrxVZ6cq6H3RoEJo5t/WUrr/X6gQN0vV20T571Q4F9w2
rJHyh6ihX5SwTkj5ZmocmL1cWkv5E9XYI5ddo+/n8LlqHLm66lYV5TupsWp0
5qvnlO+hxtr58p0VlO+nRkjA/Unl3Pe3GjIbE0v6Pkg8psaIK0nuZdz3uBq2
qY94pZR/XY0I/eqtxOGZapyIc3QmtnyiRlzAnE3EPL4a4Vf2ZRL7KNTYp7fA
jp6v1aGGd5bxe+JEHQ1maOe3Uj0w1qD0+gNjql86RgM/HfPttL7wGRqs7Gh4
W0n59hqEB0vSqil/pQblOeJ4PuX7aLCxrue+gPJ3a7DY2qWP9jsx7BO/HLqP
zgOnNTCZ1m0spvwEDUJnzG+WUP5dDQJTM/lyys/TYJC37T8qyq/Q4Liuh80L
yhdr4HXT8For5bdpYLb2r+mvKf+DBql1fEkH5eu3QLv17d0uyrdoga4gN76H
8qe0YPiLC7f7KH9eCxYZ3m8YQP2/tAUuh63H0Tz4rGuB9+qZJ/Rp/vxb8H8P
i732
           "]]}, 
         {RGBColor[0.28026441037696703`, 0.715, 0.4292089322474965], PointSize[
           NCache[
            Rational[1, 360], 0.002777777777777778]], AbsoluteThickness[1.6], 
          LineBox[CompressedData["
1:eJxFl3lcjekbxk+0SBkqVIxky9jFJFtclGgjyVIaLWo0lW0QYhIT2ZWisUQl
FCoqFMVp0aa9TnudvVOT7Msg/Pp9PPfLPz7fz3Wu53qe+7nf+30b4bHZwasX
j8cLU+Lx/v//8YsJfa2vVM7nsX+W36LHcQxXiFdrTfnBmyGOH2TC8ZadsFt4
y+yHvg9bFuYu5vjw32jJV3X48fsQJNbYu3C85hic317a8MN/Cul5UTs4jgiD
YNfG4B/rheP1GPlpjveewcBW3bgf60dCVbTvPsee57AkSvz0R94FrA1REnFs
G4UluTve/Mi/jIxHQ9RtiM9Hoz4ywJDjiBi8H39uJscnY7HNMcCe48NXsPv6
kQ0cH4jDuGfvAjneexUze707y7H/NRz/OyyZ4y3Xod23tpBjn3gkTimVcOyZ
AKuT+79wvO4GYis/6dly57uJ0aHZv3LscAvLk+LsObZNxIeyTD+OLZMgixh5
hGMkoy32+VWOh91G0YVZuRyfv401I38Wc6x7ByZ5Ht84jriDB4v9htkRa6Vg
W7jtHI5PpsDF0dCJY41UbDdV3snx4VQ86Bh4hmOVNIzX25zK8YE02OmMreL4
Wxpyd7a+5HjvXYxV2tx/KfHHu7A8UT2JY/976Pioasvxm3toHa3sw/GW+3jR
+SSE4677aJ+4+CrHPukw6A7O4ViRjgeHIoQce2Zg0JVN3RyLM3AuT0l/GXdf
DxC/bq4Jx00PkCzTXM7xmofQLnb341jwEHMPjAvh2CET6RpOMRyXZ+J2i+lD
jm2zsL+0sobjoiz0Fg1+zrHlIwwe8kHVnjj3ESKCPIZzjMdw0bMy5TjrMWza
zi/leBgfegI7L+KgtXy83nVlD6ef58PrwI0wTq/no1qx5jqn62Yj+nJcJqev
zMa06L8rOT0iG53CTjmnV2Xj8jXxR07XysGwqBP9lpO+LAeqGq8MiXknc2B8
U/1XTi/JwZaZAktO18jFuY3LnTjdKhfBKnt9Of1wLp7vClKXbhR91/Nz4a95
6GHpEinrxzxsndCYphkj+a6b5+Hq7/K+zQtErD/zILhR0PX8RMt3nZ8H/xMa
h80DJaxf83B9Wb794Sjxd93sCV5evGyrMZv59z7B/Jkh6so2rd/1B09gbLM5
pGsE8398guMbXDs7rjC/aT76z7O+6V/C/P75WB+7VjNKk+0/LR8WK0pu7Q8R
sn7Px8kYp2z1IuY3LsD+QWtX/zVJzPq/ACLb0NWn45k/qQAqasWLclaw9bsK
kNZnjKV3FtMnFGL5ALtDl8D8PoXo2xYYrq3J1o8vRL/5MpUZdcyvKMSNZz6X
jiQw/5gipHhkjPcPZbpnEZwvpWyNb2J6bBFC3jq9CDNi64uLYB26Rnn3YLb+
8GLkOum8+fKJ+dcVw3dJarRcyPwXiyEdZDw1q4DpTcXY5vesz/S7TNd/CtEb
0w7nJKaveQrrSL8G+ROmn30Kjzde+gbvmS54Cv3fb+62UGP5OiWQ17km2PPY
/hxK8KD9pv6ZN8wfWoKU6TneV9uYv7wEIYmr1fXofP1KMQs2VncqmW5bCuWb
e5bhKdOPlsLGuyBnURHTi0rRKPTYpVbGdLUy2Iy27q/VyHTLMkTNG5qs2c70
4DJ8eddxJuUl03PLYGFlfiLtNdOVytF84lbhP6SjHFtvxkfFPWN6YDmS2gbF
DGbr8bLKIfLfFnBcyvTP5ThoJrjsxOrNG1aBrpW1vdPY+TC3Aiv7ZDwrrGe/
X1sBVQedISW135kfUIF/k7SavwiY/3wF6g2rGi8zHRkVCJh60ENA/voKmHZE
ZG5sZv4PFcg7NSE5W8T8upWocbY2F8qYf0YlurUcg74omH9lJZQzDLuLOph/
eyXmfh25YN2/zB9RCb/oiqvKjJFaiSs3lqWrs98HVVUiaKxK7S22Hv9VJVrM
4ruH0v1qVcHMOPzaDsqfWoW73laTKiTMv6wKXaUZhnPEzL+pCjecNK7nUv1O
VqGsoyv0z1bmT6zC01tbflvewvwlVRjnK271pvN3VkGpWLg/h9Wbp1GN8fbb
N2yg+o+vRthDZ4Ur9ZtVNRY2+jXcYcz3robXi0vm69h6vMPV0NyWUL+O5eF6
NRDn3iuuleZhNZJnL+8cyOrNl1ejPK50wGl2Hp5KDdTneXh+ZufF6BpcvTPn
lgmrR5B5DRwHmVtMkTO/Rw0+hA+1FclpftZgs/tWFWtWT8TUQGVC9tZtjIP4
NXgamHnNizFfWAOhUdaRiVT/bzVYFGRlVMnWg4EAppcNol0YB5kJYNLLa20t
2w/fRYDTPKMQCxnNXwEea1Xo32L9jQsCBEaM0teifn8gQNQHWYk/Ox+/QYCr
rzsEQjr/RwHCxjTsXMoYerUI1r9+LI/VK8i0FpdyPzw0p/qtqkVe73GHS+n+
/WsheTfXYT1jnKlF+N5Gb1WaZ2m1CLDe0Ded3Qe/uhbnpAGeuxnz3tSi4bHP
CRvqH+06GLyL3T+F7s+4Dn+67hpoRH77OjRPWyUjnbelDpInt83syH+qDkvq
LqgGkj+pDqHTTv+TTf7SOiRaOScMpv131eGnde5me2j/mvWY555z9Rntf0I9
Qgz+O7iBzm9dj44J35Tb6fn1qYdno4OGD9XvSD2iSkqDOhgHxdej9FD3SQ+q
f0E99qm/f1kpofdLPdIsk/RM6P5UGxCzb+Sco3R/YxrQfdtnVQVjvkUDnIzO
/qJG9+/ZgEXVX79Mpuf37wboRGadXkL9G9sA31dO7xypf7IboNn5q9dK8osb
EG65b4YN+XmNeG48Ls+U/MMb4bjYwP1n8s9rxPuqENtPUnp/9fzeLyKpivb/
VyMCO/tEXqP9X2zEAW/3j/60/4eNWHBWN8mC/E2NWLex/44B5P/UiMcbd71t
pPmj3wSzYF52HNVvZhPuXBjqsonqt6YJ5TydmTPp+d3ZhJvqmzN6kf9sj95l
PKuM5tfdJjhvvKBygfpf0IStKRHr/6D7e9sE8+vC0Fl0fzrNONFXO0+D/NOa
odHgOllE9+/QDPXq6O57jLG1GSYOEatC6fkJbYZe8xt3P+qf5GY8m20JG/KX
N2OLqYb2JPI/b4ZwwoB3WuTv14J7X2eqfmL9yJ/YgqiY/9zoe4Fn24J5mQOH
11D/+rbALj7HKZ/692gL9CYZj80kf0ILPg9TuXiX/EUtGLWppCiF/O0tUJ5R
k5VKfrVWhC+SBaWT36gV5UsnD8wmv2UrjjpM207zAF6tcPPcE9ZC/uBW/OY+
ZvUr8l9pxV/XdGP60PlzW/HTty8Wo+j8klZUffZUW0DnVxJi+Wa7a+5UP8Me
DphcHkx+CFHm8v6XG+R3FaLGymRpJfkDhVDZM7z6I/mjhLjT6z/LUXT/WUJ0
6gVPt6P7bxZC2cfBaCfd/2chTsr5CdGM3fqJUFWzcUUR+YeJsFBWlvGScfRE
Eb7MKzgwmPpxrgiOxy2cZzMW2YhQ6Fj0eS3151oRPiwxnbyHsaGvCOOb1jyJ
pH4PEKF8j+uVO4zdjopwovJYSiH1/3kRJqu6dTUzjk4QYWKUzornlJ8hgv0q
+5fdlF8oQurHcYI+9HzWizC1WzFEm7Fhe896v6FFj57XDyLkOP40bxhjNzUx
zic6uA2n51dXjOSLOn8QRxuJIdudHki/xwwx+MtbC/QZixaJIXDM9x5I+SvF
qKuYdaQf5XuJEZclsFah/O1iaPb9XEHvZ7dgMc4KLc1e0fkjxPjH3ihRTue/
Iobc9TUa6PypYuyLKNEuofPniHHMIM/sEdW/Soy+htMbkqn+EjH2v53/KZrq
/0qMI3eXpIdRvpIESyy6xxygfC0JMhOMVvxJ+YYS1G4bsZzmPaZKoLvbbLID
5c+XICmy5P0C7vtKAo0BBunGlO/as37glL9GUP4mCfbohCzTovxACcon356p
RPknJai+KMcr6r8oCYxjGjeLqZ8TJfBbGFhSyViUKUF2Z7ZLDvV3SY8+Mdko
lbFhswQzpl6bEkfzrlMC34Jpe89Q/3+W4GvS5wEh1P8aUrzq7/56F+UPkULk
LR3lS/njpQiLXJPwG+XPkqI08tQhe8q3kkJrffgjc8p3ksJdcs/RlPK9pYj8
HGA7gfJ3SXFILyh+OOUflqKre6rvQMqPlEJ3WF6kOuVfl2L1jWnG39jzL7on
xW2d6FnvaD7kS5GukZ7aydiwVooOw0mxEu57sUefKVNtZOz2Tops+9dSmi88
FRksp8XPKWYcPVAGW/6uAbk0j0bLMEc/3TOT8qfL8KVs62x6XwSZyzB1l0f4
bcpfIcPsm28336R8DxnshkRWXqP8P2XIffgyI5byD8iw9KjyxMuUHybD24L0
cRcpP0YG2dyJaeco/7YMF8I2FEdSPl8G/6+2f5yl/AoZ1GY9Cz1D+cIelsYu
JHZ7IYONbNYhYt43GXovK3Mhf/RPcoz1efGE1oeBHGqe63/kT5Kj4UOwAe0v
yEyOtZ4mvWj/hnZy9NrR6U3n47vIYaI6ciN3fr+eXu89WJvqw9srR92mcTOo
ftHH5NBP8k67S/kX5FiZ8OXUQ8q/IYfE+UIn/f0V9KBnvZ8/FBRSfrEcKnV/
9K+g/AY5amSTUusov0MO80nV94WU/7FnfdPbw+l7MLpPG6766DW8pHy9Nixy
ONNM7x/R2DasS976S2/qf9M2PHbQydSk/l/chovTvI8Ppv5f1YbVU26dMqT+
/70N/xZ3PB5P/e/fhmP7gnVNqP8PtuHpMMWp+dT/Z9qQ4nLA0Jqev7ie9ScO
yHWk/LQ22MsttrpSfl4bdO87j6LvWX51G76udq/aTvnSNjxMTN+5j/LftOFn
P81+Rym/lwL/lgw6HkH52go8UPJ7fonyRyhwTP7r5ATKN1ZgnERiyc2fBQqM
sAuenkX59gocynjxPJ/y3RRwsLmzrYLytygwe/7gRw2Uv0+BxPC4Ygnln1Jg
X8rus52Uf0mBvq2+w99SfpIChUar1ndT/iMF5kfpuCnT/C3t2U/If9qaNH9b
FJi3+NpOHZq/XQrEHpt8YgjN/24FNAxHr6D5Dc12TKnQLxpL839oOxQe755P
ovk/oR2re294Mp3m/5x2bE8S2c6ifOt2iI0qD86jfOd2OJ28ssWc8n3a8T/3
drRp
           "]]}, 
         {RGBColor[0.368417, 0.506779, 0.709798], PointSize[
           NCache[
            Rational[1, 360], 0.002777777777777778]], AbsoluteThickness[1.6], 
          LineBox[CompressedData["
1:eJxFl3lYTWsbh3cq5ZShpBAajBUOx1gn+qEQOYjSSULmiExJQspQccrQQAmh
wRRK5tgUJdVu2M3DnvcudESRjN/5Lu+z+Md1X8/+rXut533ed63MvDY5r+rE
4/GOqfF4//8/JmuM54a0Ujse+1eYnOnLMZYiKjxnzS/ehB+Hzy7j2HcHnvZq
df9V3wtzl0kLOQ4NwSoj49m/fn8II24mTOHY7TDmLLWf+CsfiTzzH8M5jjoG
rW8mZr+udwLH9Vf14jgwGs4dGlq/rh8Ll+Lwj+uJV56CXau5gmO3eNzJ6ijj
2CkBxWdXZXOMs9iduvUGx3HnYHMxJZ7jqEQId3Q/yHHEeQzUvufLcegFpCbC
g+Pgi4j+umgGx4FJUB/+fDTHfsmwV+4z5tg3BWmSfRoce6fimPDhG2/ueS7B
YbuFkGPPyzC3fHKfY7crKMh9d45j56vQsW88yLHTNZSK/tnA8fQ0GNS9nM8x
riNn5+HxHPe/gdKOzL4cx93AyISx39cRG93E1jfWEo6jbuL8ruU5HOulY0RO
bArHEenolccP51gnAyvC+D4ch2ZgwG+75nGseQuznIR/cBx8CxcEdw04/nEL
Yv2wj2u5/mbietj6Ko47MnFMsvI+x363wcvbeZrj1tvY/SptD8e+dxDyUXs5
x813cOzUkWkce9/FmY+2QzhW3UXyjq5dOF55D3nhWm/WEEvuoc7EVsCx532k
D3mYznHtfQyJPBnDsdsD6DhKAzgufwAb+8tLOXZ+CKuML/YcCx5iUeQpS46d
snB6+a4eHL/IwkLTmx9Xc+v9CLIns+o5zn6EVFu3HI7xGOqHmq5wnPUYi2K7
RXHcn4+O1JJA4qDFfAzKbV3F1eP4iBq4di5Xr+Jjsq6NNVc3egJDwbaBXN3l
P74/sBtXj3qC0cbOHauoXvoEuuLPcmKe3lO0mbQUc/W5TxFZOzqLq0c8RRer
nEtcveAp9g+5EsPVdbJhoXwVwtUds2EWfGgzVw/Nxu6J7ToyH/HP+vNseLSU
rD89V8bmMQc2F/wzdROlP+vTcqC1r02/boqYzWcO9lrFtz9Prf9Z5+dggObU
k/Z7pGxec9A2rWJ+aILkZ33SM0gOZizTsWH5wGcI9UqPyv2r4Wf9/jPEZ6yY
YGnO8h3PoD3Qp73pAstPeI4OsyU3/ApY3u85HN9FSBJ02f3feo6G98+fOBwV
sXl/DjiEa47KZ/nRuRjc7G+yb4SEzX8uPKtni6NTWT4tF069tW2+LGDXb87F
wKzuVsJsVrfKwzxzeZewKSzvnQe7txfax+my66fm4WDne3VzKllelYd+13qt
ybvE8oNfQG3F9rKxx1l95Qs4XFKoxshY/fwLpIUv2XFtGLu+5AVmHbCzqDJk
1zfJR01ClIXJF5b3zMc076RN30UsfzofSVOnpUtzWb02H5ftLp89mcnqfV5i
xLZIb/l1Vnd7CccEC/7tfFaPeYlOx6w/dKLrl7+EvyT6lU0X5u9ZgDMhGdBT
Y/fnXIArngNndLSy/NECJEy8Na5FyfKCAuyrG++8upbVuxbi47NhHgNKWd2p
EO6Gl89/fcnq4YUYGdxv3E12P7wXhRh2a9LSi8WsrlUEsbWJdlE9q08vwtw2
n7L016y+vwgGKabNf7H74WUX4czTaJ57G6urCaDv0PAi5R2rQ4CQ8fc6VjSz
+h4BZgUY2l9vZPUsAd4HumYayln9iwBvHbwEStZvXv9iTAoYvmdh3U+GbTHM
m8OGH61mv19cjNEy47YyNg/8gGLMCRIuXkPzEVeMmhW5c/6pYvl7xZj1fv3v
btSvqmIETSiO2MB8/PZi/Bvr19jC5oVnVALHXZ8KJCqWH1+CaaUOM068YnmX
ElS/VZOIWX/420rw7ni1UP0Ny0eVYLX/R54zqyOjBCXX7+80onxpCZpcWtQj
WT/470qgsFBVSWh99UoxYtmZl5YKlh9Vit8NrQW7aZ7nluJjRrRJk4TlN5bC
4nbDmp1ilo8oxc4FMVcnsOfDtVKcmLfJcmQDyxf8x84HBKvZevNfl+LA7PHW
b1i/eTpleBs13DmP+m9ZBtstAUbq7PdBjmVIG/lcdJbya8vwm0aBdRy7Pi+0
DBtPylxl5E8pw8n9mzYul9B5WIZA5e6j76UsryiDy4cApy1sHniaQqhtjn38
hJ5/kBCuxiVtL1l/gqYJYeAo6B/K1ofvJcT7U/06tavo/BQibUGGnynrLxKF
eLrFIKw74yC+EOcHLvtTQHmREMoRRwrXU/6HEAUfvJuamQ8DynG9S+3rJeSf
VA6/2odOT9n98T3KUfRuopepgs7fciweO31DIHsexJcj0MpAVE3rd78cPs1h
MX8y5leXI/Ry0qsLrB+8jnLsCo5pM2CM3hUIfLF591Hq34QKqJ2IHN+b1t+1
Akb+Y+5eo/X3q0BIREO4M2NEV6Bb1XtLbTGd5//VtZPUi2n+yyqw00Wy8grt
v9YKeFgVb4qn9dOvRG/DFvVEOg9HV0I/Mz3hIeXnVUJZA5t/Ke9bCdW/aiPH
kT+yEqFvD3U5Sv60SjwI6OH3lTG/sBJLjjRP2iGh90Ml3Bf1WfeVMXSr4OLe
y/uQlN4XVdimN2VpT+rfrCpUbtU8GE/717sKeifMw42p/2FVaMqdlBNJ501q
FdLPxG7/wJifW4XksLnKWbR+qircXeY7NZLmr3M1jC57BtF6Bw2uhvHub5MV
tP721bhmd/bEJ8qvrEbEDf2Kb5QPqcbq8OVhHyl/vhrio1aQU/5JNXLj+hzM
o7ykGuENAcKLlOfVwG/viyMBlDepQWGc6zu6X/7kGlxY3WFuRHnPGjzo22Eu
puffXYMWPeOKZHr+0zXQujNdcwM9/4MaoMfpZaNo/9XW4IZXY3Ab6yc+16B9
e9fWuzS/fWpxXtXFYg/1f2ItNET9I+2p/261CPFZv1+X8jtqkfPpx5IKWr+Y
WkwwXbnuPO3/zFrwk7688aX5L69F39xvw6bS/LfVwiDsm5sh5XvWoebEnFvN
NP9/1CFUPGtjHs2Pcx063Wy9k0zzs7kOAV1lWaG0f47WIXlM4JWNlL9ehy/6
MSlulBfUYZf2ycrplP+3Dv53hnhYU75rPf7yG7RgFOWH1+NDnzKhFeWd6jG9
XdVKjPX1yFr+6QH9Pij8v9/HeY6yofylekT0yps5k/Iv6mF2cECbO+Ub6xFi
EtJ9C+W1GtD8PWvjP5Qf0oCC39KLrlJ+egN69J4hF1B+VQN0jc1nf6T8/gbM
a2iJNaH+X2hAdMAZx9nU/+wGGIRYV/tT/6UNON02MCOF+q8mQtcd4+wqKW8q
gob9M0VnWn+I4Ot6QHc8rf9SEWyGDRu6kuZnjwh6C3tcPkrzkyBCy+Bq0weU
zxIh0c6yv4zydSIMHfDDUZv7XhBhW0a1pyXjZV3FsP4yZpgjzW9/MQYkrtm/
kvG54WKYz1qxlDuPbcVY17X07lHG4tlinDq0IDaRrr9YjCSeWc/rjE3Xi/GP
hsnMe7RfAsRQBFov4ZM/XIyYvc4BOeSPE+PKjOVFz8h/SYzcO9fDqY57YmjW
54soL84TQ7i6TO0B+avEOLI8wyyD/I1iiEd93XyJ/O1i2AxJNjlDfi0Jxp8u
dj9GfiMJRL1snELIP0SCm/tn9NtG/vESnDZseb+C/A4SaFhub3Emv4sEPpO/
TZxC/lUSXF0S1DSS/NskOOJzZ0A/8u+XYIinZyutDy9KgsXu0/d+YOt37oIE
flpXqiW0nhkSTEsQGhYxFj+VoNU9yfE+zUepBL2a3IOTGZtKJdheV1F8nObl
nQTB7Y/s9zJepiaFlUXZq/U0P3pS6EXKitzIbyrFB8vPXxzIP0qK+O+Ju+jv
A7GdFGMiHRaZcd9XUgStiIntTv6lUmis+DDtO837Rim2RqStaGa8bI8Uo/6e
/62O9k+EFIP23jMsZHwuQYpxHm8zs2g/XZPiZsJgcRpj8UMpvqUYxZ2j/VUg
heRNdeNxxqZ1UpS2NhYfIP9rKba4+rvuJP8XKc5+Vd/jQ34dGd72vDPbi/x9
ZfA5pp+9iPyWMpT/Pa9xDvmtZZicfv6xPfkdZdjd39XJlvx/yzCQb3d8LPnX
ylB1bVv0CPL7yzBBU/3voeQPlWHz3bMiM/LHyiD+JB7en/wpMng56dn3If9t
GdaJbYZy5/tzGSzGFVb1JH+FDNm+tov1ue9FGdwrUq/rkf+DDAmHayqIeZpy
pHYvL6HfnzOQI23e2kTue2qQHL08zB2MyD9GDqvK3g/7kn+aHC83f9Gg89F0
gRz5bxqNB5HfS45DtubfLMi/RY7wxSZJo8gfLEekaJveRPIfk6OwKscW5E+U
43Cwv6kj+W/I8TBNluFMfr4cLtl5rzzIXyzH3cMaD9aQXyTHj8X6/baS/60c
oXvlunvJ/0OOmZu/Bx8mfzcF0Fmx+ST5Bygw+6LwcRL5RyhwuHubSwb5Jymg
utk66An55yiQrN/JSkB+DwWKKn4PqCf/BgXODArv8ob8gQpkZsdd+kz+wwqs
n7jVogvtv3gFXr1vDzai/XdZgay2PMFg7vtYgVrBTq2xtP/yFTjvMF1nKve9
rMBbzaXP5tL+b1LAJzp57BLa/x0KSGoeunjT/tdWomOfXH8H+Xsr0W9TnFcI
+Ycq8fu2JkSSf4ISC8IOXo0j/wwl5n4uj08iv6sSY2r3ad4g/2olHnnpK++R
308Jjz2+ttnkP6BEn3yLzgXkj1ZipuNqOyH5LyqxVU3WWEv+W0oIl05Vp/ef
aY4S89MlR5rIX6bEAd+Rh96SX6ZE9wLXNvpe47UqseZ7z4oO8ndSoc9O/sjv
5NdX4cOQ4Wqd6Pw3U+H+keh5mnT+j1ZheMYYMzrPTaeo8MfNRr/f6Pyfp4L2
ST8XXTr/l6kg3rmE35XOf18Vnhx4/6AbvX/2qtDpzF2n7vT+iVThiFO+P7H4
jAppur0diIPSVLh4riCT8qaPVMjM1xfQ9fmFKswfqx/N+etVWJifoqND/mYV
Ok9dOb4L+b+q4PJa2FuL/LqNGGZ46LYG+Y0bsaW0zoD6EWTViKA9wTY/qP9/
NiLujqXlV+7vjUYMer9B+Yn6796ImkzpZnrf8bwb8T9oSsdM
           "]]}, 
         {RGBColor[0.880722, 0.611041, 0.142051], PointSize[
           NCache[
            Rational[1, 360], 0.002777777777777778]], AbsoluteThickness[1.6], 
          LineBox[CompressedData["
1:eJxFl3lYjdv7xndIpgwZQgfJnKJwOFTcDZJMyRRSSaaESJlKW4YynNKAb6FS
MkeUMWU30aRhN9eu9rwzkwzh6Od3Wc9b/3R9rvu9173Wep613ncPd91uv74D
j8cLVePx/v//mbTJTh63hLN47K8gt96PYzhjXEzowXbeDju98KMce+6G3YLw
k+26Pwx2XzzFcdAhZMWtDW1/PhCLjya0s8MJCHZ1DWv3h8BM61IIxxGh6PXe
uX38oHBsla89xrHvaXTM/RTQPv5ZOL7J2cuxWyTW66/d3p53DpqrF67neP4F
THNXc2zPj0Eo//oijqNi0aNfM9rncxEVYycbcxwchzFZucPb5xePTVP29+U4
4BIKR0Z1ap9vAuLCRC1biH0uY3fvaXKOPa+g0ShayLH7Vaw/2lnAsds1xMS7
3eTY6Tp2LE86y7HDDQQFbA3g2P4mkqyEHhzPT0TEyqzlHFvfQqPfKHCM2zDd
Vj+W4yFJsFcV9+Y4Kgl5CZKv7sTad9D2bX4DxxF3UOnwPJvjPndxa/qMGxwH
30XAxCOhHHdPxoqiwN0cByVjwvXhazhWT0HnFZMsOA5IgY52/GiO21LQ7ZKk
G8e+95DVcfD7zcSt9zA7b3EZxz73cSQw+AHHn+7jYGnFOY49H8B4hiGf47cP
ELI0yo1j94fIzNedy7HqIaZ4Jhly7PYI8sglWhxLHmGMcMjXTVy9HmNevJ6I
47rHuH7WO4Njh1SET9e/wnFFKtb0Xfovx/ZPYKnL28Vx8RNUpTWt4nh+GnTH
d7LgOC8NN0+4jePYOh29Ov7Vh+OsdNSmmLZu5Or/FDHZ1RKO056ieVmHAo6H
CGBrmZNCzF8tgE6bKJrTowS4cs/kGKdXC3Dw51svTtfOwIzNPGdOX5aBzaH+
tpwekYGYbnumcrowAy7dFXqc3icT2SvO9OL0RZnYanHy5wauvzJR6lXwkphf
mInVEQ5VnN49Cwfm/5PD6XOzcMNqezKnB2XB7POOnrKt4j/6sywMtB2a0GOZ
jPVjNga49bnf46L0j26ZjcCAYToiczHrz2y8Tg6btzG7/o8uyMbAOakesw9I
Wb9mY3uA0j7oguSPbpaD6Y3/eHefwfy+OfAa++54tn3DH/1xDnqIJ9et0GP+
1hwsi9dSexXP/NOewTXJ/p5PIfP7PIOh45rU6B5s/inPcDvf4qR3ZCPr92cI
6KS1qncB8xs/xy/jrYMPG0pY/z9Hxy76z/93lflvPceZQ2E145ey8d8+x9rm
UP0peUwfnwveDv9HFhbM756LgPxPQvsebPyruRh/OVLdtYr5VblQSY5ta7vG
/KPycDDxdUR2ONPd8pA001zN4yXT4/Kw9NC3X7P12fiSPPy0u7twuDYbf1g+
5FcunJr+g/md8uEdmC7TEjP/+Xwse7kuu0Mu0+vyMSncakvzPaYPKoCHafYR
6ztMdyhAXufxcZIipp8pwClzq1e1v5heUQCdxKOb7nVj+X0LYThpXky8Gpuf
fSF2R3bbOKeF+U8VwrebnrOBivmLC6FR8WHxlTqma76Ad5zr3f1Cps9/gTmt
GrUXWT35x19gvWu9ZksB0/NeoDVN/dh79jxfowiOP/wCm9l6edZF6KT2bGPk
O6YfLsK3rl2dFn5melYRbC82Cf7HmK9WjP46/kY+zUxHMUJXmth8e8v0A8Uo
/+eDzVhWD15aMVp72mgHypn+oxgL3shCHCl/SAkWl0bH1ov+MExLcLwtQ2dm
LXt+dQlOaNxVS6/+w4J9Jdjx8VLgdca8qBL892p/ihV7Ho9KkL7Xf8Hxeuav
LoGpj4P9Fwnzfy1Bp1Ui3WNK5tcuxbqHW4xnvmL+qaWYbPJyzYk3zL+sFGfq
FjruYOsT7CrFuTuCB2aMeRGlUL95Z/w89jySSzH/1/iFMjYeX1iKu05OsaZs
PwQfS1FZ/yzGl+rbR4gBJqv8UhXMbySE3cPe4d1pvxYJYaB0Wr1PyvzbhJjy
3xb3fmw9vGAhpCHRU2WNzJ8oRER1ZMXHBuYvFCLvY7nlPMaC10KcjnTv/IPt
D697GQYFYmp3pkO/DCO8yrwDyD+3DDEOPnNc2PiCTWWoTtUMj6T6BZVh9Nzz
wgFsfrhShnuecxLvyeg+LEO4duaThWx9AkUZPmS7m6fR/quXw8XZRl/F9gMj
y2EUNUH7aRPzW5ZDZ0psiyXtn2s5Vj/pdcmX+iugHJ2iPwh2McbFckR1rdab
TveBoBz6YVpmFWw8QWM5Ruh7qZYy5rWVQ2LVf5iA8odWYOTja/uHMuabVcBX
4ZvizeYrcKyAvK2Gn6+g+7cCnbMSEnSpfucqIFxkYbaf6ve4AhNm+TSJ2H4I
aiowYvClxjmMea0VCH+fOTmd9m9gJW7uP/jInDF/WiVGR583K6f+XV6JfmVR
B3ZT/X0qcbp1hJEhY5yuxMyxss9f6D5LqYS+XrN9JWNBWSViGvaEFVL9PlXC
ZN2t+FrG0KrClSmBn3lsPL5xFaaX7LWcRfl2VRhfsWRnBOV7VmF97BP3X5Qf
8pvT5F2pX/m3qnBj4+fhHWn9L6oguub8NILW/7YKiyL37h3H9gs9qrF557eC
VNq/8dUYMdnguDX1j201NA1erMyh/Xevhsumm/VTWH1wrBo7PdxLwxjzr1bD
xKXv4Aaq3/NqNA+feG4AnT9VNWJn670zpfp3rkFi9HlTe6r/qBpk+Cb0dGAs
sKqBqJk3wI78bjWYJgzoy/kP1WCnr1nOEPLH/X5+VEjZF8rPqMHAMTOe51L/
S2rw8P0j9dM0f14tgodFlDjS/IfVAqYZVsPJP7MWttlhjjJav1MtZCd6tcRT
//nV4qzLvy/WKeh9Vov7XezCR9D+pdaiNlC3Tian91stXLzvjEug/f9eC7fp
u1o20v4PqsPLfQcSDBgL/qmDZWafC5+ofg51WNq5ZHIaY+yuw33R0NRjdP7P
1CHF+7T/Sqr/vToIunTJMyB/RR2KZnyrpf5ASx16Ju/73ED901cEk6DgZXQ+
BJNEiPD6MTmOMc9ehL+sJz4/Tudnhwg2j0fM2kP+UyKk8ybkuZP/tghZISeO
uZK/WAR5l08xzuR/J8KWiy+Gkc7XrIf63px+nN+gHv3ztu7bTf759WhuA7j8
LfXIXaJmTvPjH6/HXr9Otk/Jf60eFsEZPSTkz6uH9yLziRq0/qZ6lE3qP82Y
9k+jAZEWXy860f6NbsAC1xnFwbR/1g14+9l0cAb51zcgNLk1v4X8hxtwRO3h
GDpfgvgGxCy46r2G6p/VgD0Tu30/RfWXNmD2Qe8eWVR/tUbMGD5Y4xP5dRsR
bDbGje47HhoRqm+dYEv959yI0wFLtu+g/jvQiEwdD+8I6r8LjRi90y4wmfxp
jTh6oP+xIvKLGtGsYeOpIP+PRnQwf23zjbGLphip/e+P1qDzM0SMC/cvG2kx
jjUQY9+KpacG0XkyFcPZymv/EMbieWJEHLEbN5TO12oxlsxeWqHDWHeLGG/U
G54MoPO2T4xBQ3N1ejF2OS6GsPcpI3XKjxKjYKztlFY2v9hrYsyVfVj7mtbz
SIy8wbvf1TEW54rR5+8HPQtofdVihC5wa37IWLdJjKve5rkJtF9fxdhe2PIg
lNavIYFy1pbXvrR/2hKk58sPb6T80RIkVB9MWEz5UyWIz4nYakL5syXY0jHn
60jKXyZBy60g556Uv16CjYKIJ1+p3rskqPK3GCVh7HJYgqSjCYn51D8REvSR
Dtycwjg2XoK/7Vo3RVM/JUvwNXdRWhBjcaYEOHx1lxf1l1ACXmT+OSfGulIJ
VrlfmGVL+R8lMF5w3GMq5atJ0c9zseEIyu8jxa8Qh5O9KV9XitjbIWG/6DwY
SfGgdK3NW8biWVK4nqy+T+9j/iIp1sQLFIWMdZ2lCNiqKaL7TLBNCtHigRdv
M3Y5IIX5+b0mcXT+gqUIOm995zTj2AtSJM2p6nKc8hOlGOZVPsef8p9IET09
xMub8gul0PBLCPWgfJEUZ799v+xG+a9/+5OGPVxD+T9+66G/8lZQfncZApo/
i+0pf7AMwUvkbQspX18Gtb9D9edT/nQZvlunuNlS/lwZPql9uT2X8lfK4L3u
lSbpgk0yjBqwhz+P8vfIEPepRIPG5wXJoJD1jFtM+WdlOL/kvwXLKf+KDOEz
ed0cKf++DHob9pS6ct+HMkz/NzvanfIrZVDfMNvDi/IVMhh2DZjkR/mfZRjb
rKkKpHx1OZosZ/iHU34/Oex7Z3yIofyRcsQUrZyQSPmT5Ug/NHVsKuVbyqFX
ebkoj/KXyCHpeL53DeW7ylEc/6umifJ3yjGx5/UBrZQfIIdzdecHXan/QuVo
MTe6Mpj6/6IceQb7S8ZT/yfJESEL1TGj/hfI8ezcSc+F1P8lclSkX3joTP3f
KMePyEGNntT/7+VQ4zXVHaT+b5Oji8Q4OozyeyqgIUnTiqf8oQp0apYMSKZ8
QwWu5qaeyqR8MwW23dTcUUr5CxQ46bXwQSPlOyrQ8Dh0/1vK91Bg1pC/Ur9T
vq8CT4MP22jQ/XNCgW6j5n3T4r6HFbA7M7FkCN0/1xUIENQ1j6H757ECKQ7+
a43p/slXIE5s1WUG3X81CqxYvbvenO6/lwqordB+Y0P3X6sCc0qKTBdRfhcl
3O4cfLaU8gcqMdnP8+RKyh+jhOE7rbNrKH+aEteiL39wofw5StiWWp+j7yfB
ciWuBt2JXE/5G5RwSWxq3kD5Pkpsf2d0m7t/jyhR3V9eQYzTSpR9d/cgFl9S
Ykdvq33k56coYWXTQYPG181W4skL+0FcfpkSr5f7PaD5uciUOHekRkXz531S
wu7GlzurKL+DCsa+pn+toHwtFY7s6GqwhPKHqzDYPFVFv8f4xip8tA9bTu9v
XXMVVku/+c2mfDsVHKeZrwPlu6jge8u9O71PeJ4qWCw5vP9vyvdXISgx5eFE
yg9RwSh5ed44yo/+Pb6e7l36HuXfUsHG7j8f6g/ddBUsw2p1tCn/hQpSn38v
9ab8ehXyr/Tq143y36rg49N/a0fK/6nCvLhVd39yvyeacPlVlPIz9b9OE8KC
+/Z8z/2+aML8iV8Mm6j/TZoQ2X+QDb3vBLZNiFKZONVS/69qQtfAoTvLqP/d
m/B/K2Czvw==
           "]]}, 
         {RGBColor[0.560181, 0.691569, 0.194885], PointSize[
           NCache[
            Rational[1, 360], 0.002777777777777778]], AbsoluteThickness[1.6], 
          LineBox[CompressedData["
1:eJxNl3lczWkbxk/2IUuWohlkyz4JExFd9jISEbKVlF0lFZIcVBKTEJlotJlO
GWtHstSctKfTvq9nP5UJkdL04vV+PPevt3/6fD/3uZ7rfu7nen6/c8bYO1s5
duPxeJc0eLz//e8z0GRx3oViUx77q8lUbeAYtojNtlzdxc4wNfM049jlCMJe
RC3pqp9ElZ6fKcf+Z1DoFDu/6/Nn8XlR2RyON51HslH57C79RWhHj+/i4EsY
nfF/7H8FRuLPszj2uoomWYdR1/ohCP/1sAnHDr8jcHGvrv423cA/3SzNOV4V
hhGh7f+3v1toChZt5Dg0HAGb2u27+onAO7mxM8eBkZhgpH+8q78ojBW0+nJ8
OhqapS6Xuvq9Dd8aeRjHHn/C7bb1na7+Y5ClnfeU430C7NKxzu7aTywWBr6v
5Hh7HIR5d1537e8OvKTaXzi2+gvpdX208rn93kXl65DxHC+/B42fq+ZyjPvw
yVFacDzyAeJUBTs5Dn2AhJiHnhzrPMQ/7ywvcxz8EHGfesRxrPUIV3eoUjgO
fITPksFVHPeLx6Jpse859o9HwqfMfgXEPYV43PnbBI5PC9F31iBw/FWIYpf6
zRx7PcYKgwJ3jjseo0NYG8SxRwI8zLr/xfGHBFjNMMnk2OUJdOPPyDhufgJb
ndLPHO9LhOPtaSMKidWJyDK9OJtjh6dYUvjWkmPpN347fz/H259hmsEOP46r
n8FF3yKC403P4bav+TnHpc8hCDIo49jqBXxier3jOP8FAk/F/VDEnW8SntzU
G8dxdhJOTNhowvHyZNiZmVhznJoMmWHyQY7xN3wGvPLlOOlvZPZdG8bxSBF2
Gy4VEvO3iDDZXJ7D1UNFOLrSWMrVK0TwcZ7bztV1UuD9vkizmOrWKbjRv3MM
MS84Bf07I424elEKGiPzV3J1rZfY0hG/natbvkTmvxauXD3wJfQ/XPPl6rkv
sftn/+tcvV8qfD7p3uHq5qlwDjNL4ur+qZj4+e0g+UHJ93rGN363pMXdRs7y
mIafEm4naEbIvteXpMEpece4mkUSls80dHtk5eIvqf1eF6XhXJP3sOXeMpbX
NMRqtq/zD5N+ry9Ih9mZkQH95jG9Vzp4z6M032+o+15/lo71q4JaPccyfUc6
NuJDn6Yopp+TgYIlM5955DK9RwYemM3+/ZYm61+YgSdrTC//G1nP8p6BxmMb
/k5+xfSGmTjV28DLb7qU5T8TtRceTL8hYPp7mZi/ytPeej1bvzkTjw7/YJkg
ZvWpWRBG/Rhevpjp92XB8krH2X2abH1BFpJaVmkfLmd6dRZaZi91NIhj+gnZ
aKqYcFn/Kqs7ZKPFxwTn37B6ZDbu7Pb4wJ/K1pdm480hR8/NOmz90TmIe3My
c3Un02/Pwf2/3haNkzD9zRz8mZE2elQWq1fnoO+6gT8uSmD1Ea8wcfmnJv4j
Vt/0Ct6XzS+4FrH6tVfQ0O89SKHB/Etf4ZfmyP3l/Zj/kFz8rN2ePbQbq1vl
YujMzjG+rUwflIuqt9Vjt6nZ+vm5sPHPcaytZvX+Yui8nrziFfPjrRLDKqLC
z5DmGyCG3CVp7kDGvGwxVrj2+vS6hNV75yGo8Xx9kJzVl+eh8a7kSsM7VvfJ
w8PHEZOq2lg9NQ/htvVJvzHma+Rj+Qh+D+0PrI58hF9PVByg+XvnY1i6YsW5
RlZPyofOWUV/uYLVO/NRstHrfTKbN29kAYZHVx+xqv3OMCmAeMvG3JIq9vkt
Bcgy0Z9xvvI7izwL4Omyt18mY15oAR7cHGaQzuaDpwWI9Jy07mA901cUoOdv
w3sNY/6i9gJM1VrZM7KB6XUKETco2Xv4P0xvVAh3YUTSANqPdSF4Oz4XRzAW
uRXiZIFhx1TGvOBCZI0dY/NDM9PHF6I1V3yO/5rpiwohPDTdNY3NQ9RSiN69
nB610/lqFSEiyfDqDBXTzyiC5dHEnXyal2URrj0wmtkqY3qnIsxcmfv4upTp
A4vQZ+WoliNsnrhbBI179flhtP/cIqyYZGukzVj0ughbBhQYN9cxfb9iHI+K
D5zG6phSDFVFQEIF6c2Lccj4dug/bH3RnmKM2FNouoH1w/Mvhnn6Y5s2lifE
FMNwobVjtJKeh8X4evREgRHbr0j5bb2Wvq7naf49SzBDO9A0kM0H40sgXxOW
NLeJ6ZeUYE3Tlb8uMhbZl6DNIbI0rImenyVQfazKd2GMiBKIOzO0tEkvKsG6
Wbry6zT/+hL0mZTC70H5/FqCh08zF9qxfjCqFFH2BoPjWb/8BaUY5uc1phv1
v7UUjZuPCteq6PlbioIBIaa32X5xoxQNuxYKvtL5PSvFs7+Ou+6k/FWWIvKW
dX4R3b+OUjwJNqiypPkNL4P5tc38GjZf/pwyqJK6P/Sk899QhuCbQ9dOo/l7
lOGmU6vRB5YHXC2Dt/cO3UIpPc/L4Kxb6p7JWFRchk3PRtqVU34+lIHfWLZR
g62HweV4nibRWkb+huVwzOw/P4L815TjduXz7UOof5dymA58XBFC/V8sx1zd
Julk2v+9ctwVdxOn0v7F5Vgxo+85WyW9H8oR6C8e3E7z06yAuyBH7qOi90UF
2lPvuvWg+a+sgNutC36udH/2VSBkfs5wMWOcq8CLls/bhrDz5AsqUNMcHbaM
sSizAott4qsdKH/qCjSuHn3Flc6/VyWyNbpdciH9hEp4iNtSKR+ipZUQXtDT
pvV4DpUwLpzkMJr0ZypRFnXiYAvlJ7ISc9MO57yg/lMqYeYX1Xia+pdWYqvz
+4HLqH9eFTqMrbbSfvmjqzDV70hOCpuHaGEVRukFGHlT/rZXQaevhf08en6c
qEL+5kkdbXT/blZhrYH5ZSFj0fMqDFjsJjxM86/+xldkFbNp/v9WYVh3u4Of
6PxGVON0k2l5Mp3f3GpIXue7+Svo/VeNq8XGt6wZ40g1ktIWxOmT/lo13J3s
VZ0sH6LH1Ri96Hx4KeWntBpbLyeMEVJ+WquhdUvrPuWJP6QGHx3eneOTfmYN
UoVf/nEivVUNBnuPG7CT9IdqoF4RorON9EE16HHgyTRi0f0aDN9gbkuf5+XX
YF7D1QRn0r+pweTGbmNPk75/LS5rLDkdSvpptXj8altoIulX1SLWduBPNaTf
XwsDo0/BPWj/AbW416r2NaT5xdZCsHDjCnuaX3YtRg08OO0aza+hFmZNv+7K
JX3vOrifPjyhB52ffh0S9a4FmND5La/DPSv9Z250fo51+NhDIL1D5+9Th9at
FTOlpI+qw2zZHd5Qyk9qHWbKdkQvofzI6hBmeTbame6fRj3cg75cDqH86dV/
+z3x07TnpEc99C40LqwivW091hyze9JKeu9vn29f9Xtfyn9YPb7oLWv7kfKf
VI9fhk9sn0T5r6nHAPH9LEPKf2c9YjPnCuj9YddfgmUh1cVzSD9SAnM3RdAv
jMOnSWA6arz+DFrPRALDjzaVExlLfpXAb8aT9z/R+lskmG17VjiQsd5+CQbp
+NrzqF9PCcqT+8x7y/ZjFyBBb4unx2po/6ESRHvP3JTFODxWAm2HDf3iaR5P
JSiMDU29yViSJYH0Zck9X5pPhQRP3uxqO8hYr0GCHzI/pljTvNsliFnfNnMB
+feWwmJl7wPjyV9HimdJIwL6kb++FE5HEgXvKQ9GUsx3HiWrZCxZJoVvZ4hF
CuXDWoqSxToasYz1HKWI0OmudYny4iZF4y7boGOM7Xyk2Jb37qI95S9YisQ/
HuitYhweJYUksnKtEfnHS3FlcY7hGPJ/KYXaPlCsSf5FUrSFzDfsYHnXk0nR
bGK6V0X3pUWKLy3mp0oY22nIoO88wYfeJzwtGZYJBF7xjMP1ZJAeyzkcTfdp
hgwff7V0pfslMZVh987WU+e471cyvNz8Je4E+dvKcFA7q9WV/J1kSLEy2L2X
/L1l2H5p5A87yD9QhtH7oiU25B8mg++HYa3ryP+uDPvnRJhZkv8LGW6MPyj7
lfxzZbBqfZduTv41MjgGTW8zI//XMpxN8najul2nDKZHLi4mPa+fHCGTJ+5Y
Tf66chTc3SK2Iv8pcgRZHPLZRP7Gcoy0v3HGlvzN5WgcHZy2m/xt5FinDFp4
iPz3yDGXX9twnPyPynFygcPTs+TvL0fWZ+OIYPIPkcPw7/1BkeQfI8eccVuP
PCT/hG/9rNNamkL+GXLk+YXXF5J/mRxXnTVn0e8FkVKO0cI5kz+S/0c5AgL2
xvSm/PVUYOm/Ey7pUv6GKhAevl48nfI3XgGL858WL6L8zVLg+pDK4vWUvyUK
xJQE2u+h/K9TIO5Udulxyr+9AtW9tAZfpPy7KiAUxHRGkP9pBfiOe07Q+zX8
kgKbXgjPZJB/hALLU8Z2lJP/AwUeugvSG8hfpEAfu7ziT+RfoICPl7Z2H7r/
9QqUhbvyten+v1VA47mxFnf/vypQeH1DOv1+CB+gROnSNddN6PkzSgmb3OlO
K+j5M12JJwez59D3V/4CJT4P47XZ0PPHQongB08Td5D/ViWmPNIU7CH/A0rU
ViXnO3Hff5VojjnV3438zysxvK0njpL/DSVa80M9j5N/nBLVR3SbT5D/s291
f6OIk+Sfo4RWbFkAn/wrlVBvb7xDbNeoROSf67SJeR1KnJ1bUkHfh8L7qBBz
qbXFi/yHq7DEwm6fJ/lPVKFwx3HLI+Q/R4XZiZb3D5P/ChUqPfgX6f0n2qDC
sC8H2vaR/y4VErxmNzuSv4cKgtc7T9iRv68K/KWF9zeT/1UVTF17nV9P/tEq
aFy0015N/kIVohq229D56KWp8ObcjC0g/2IVfu57Zowx+ctVaJ1T+tCQ/D+o
sOdCjyFTyL+bGg4jUleOJf/BahTaRW/TJf8xapj5KtYMJn9DNYpGbp3Sl/wX
qbFoz6M3GuS/Ro1lGRaRHZR/OzXmnXU2a6H8u6ixe9BPSspz+Ek1eO7nvCSU
/4tqDI13GlJB+f9DDcklo7v5lP97ajSszVuVSflPVuP5rHEfk+n+ib/1+8cH
QQL516px/Dfx3nvc7wc1NgguGP9J/v9RI23XFN0/uN8TDRAgvP818v+xAQFO
w3UCyX9qAxLP/TbPj/znN6D7Mttj3uS/8hv/Xl3iQf6bG+C+33K1M/nva8B/
Ac6H4kk=
           "]]}, 
         {RGBColor[0.922526, 0.385626, 0.209179], PointSize[
           NCache[
            Rational[1, 360], 0.002777777777777778]], AbsoluteThickness[1.6], 
          LineBox[CompressedData["
1:eJxFl3lYjdsfxU+REHXjkiEqNFBJMnWJhUJljOgW1c14ERnKEDkoElIoRKRS
5rmi8YTSqPE0D2fonFPcTGWM/Pwe+/vqn57Ps1p7vXt/17s7R89js8NqZR6P
F6rE4/3/d3b6TY+9x8um8djPvILb/hzDDVUrPY/85s24HNIawrHXDmz22HDu
t74PhvwL0RwHHkS3dtWbv//+MPI++CZw7HQUdY6CjN/+E9C8Or2A49Oh0Hjt
Vf17vVOIStoh53hPGLbu9fv4e/0zyHdWdPcjXnUOh9JXaHPsdB6+WsfNOJ4b
ic/+OjM4xiXc7IxcxnFEFLx2eWzm+PRljIvQC+Q4OBqfVEKiOA6MwRHJ2ySO
D8Si9uzLIo73XIGzyZNmjn3iMDqcr7yPe/54HCkaPYTj9VdxskQ4ieNV17Az
zM+RY9fr8LUy28ax0w0sNNkWyrHDTST2HHyX47m3YDdqWhHHs24jru7Ta45x
B/9sW6HBJx5yF/0ROIbjiLtwOh3iwLHWPdjpTvbm+PQ9JFYJz3CseR+HL+1I
5jj4Ply6Ta/nWO0Bai468PZz5/cAsV8LhnOs8hCuN4pnc3zgIY4Ybt/I8Y+H
uDDSOpTjPQnQt+ibyPGXBET3rqvh2CcRxw+c+8FxWyJWu8wacYA7/yRc+ad+
DsetSchx/duT4/WPkL8rMZRjxSP4CL4ncLzqMZKDhtVwLH4Mv1manRy7JiPq
n0S9g8S1yehl12nNsVMKojyFazkWpsDmL6Mgjh1SMdm85QbHRamYa7WskOO5
aRhwctdrjnPTMDXASsOfm3c6XDeGmHH8NB0DI90WcIwM/OF5dhPHaRmQmRsd
53iIANsClW8Q810EaBu6IYfTIwS4tXWTjNOrBDA90akUwPUlE134vYcS8x0z
IVh43JLTT2fifS+vJZxemomNWimbOF3zCZbHxgRy+oInMJ1kFM3pwU9QtndG
CqcXPMFE3f/KOF3tKebnDf2P022foqtheZdDXP+ewjTVq6/UU/RLz36Koy3e
N/qvkLI+PsPXYxOSel2W/NJnPsPj6UnGddNFrJ/PcHxCuHrrt/pfuuAZslTj
I2f5SVhfn2Fvg6pjYKT4l26VBeuqRZfU/mL+PVmocQ9snu3S8EtPzkIf9U++
4cOY/0sWlIbs13gZw/wTs/HOVCnDp4D5fbJhbxq4O6oXe/6H2bg+OrQz42Yj
63s2Nh+9mzingPnNn2OG5MW/gaZi1v/nsLd7aRp5lflvP4f+xylvdi5h67c+
x10nA8H+EqYb54Bvrrxh4UzmX5+DlsFrDPx6sfWv5mDs1cMn9lcyvyIHcbkP
1f++zvz6uSgsdEtfEc70VT95rcgy6z3To3Nx9N3F+B0mbH1xLjrDggsOa7H1
dfKQf6LHN7cO5nfNQ9CCM3JzEfNfyEPqEH/P8TlMr82DXalyZEAi0wfm461a
y8ywB0x3yseR1cfsdwuZHp4PB/OpNvO7snxhPoo0wHtM++tbAF3vF8Geykx3
KIC79cItie3MH1KA0k13Xvor2PpFBRg93mhHzzqm9y5EvxGOb9TLmD63EPUT
dSNuFTI9qBC8ykGmKi+YnluIf4dof7tUwXTVF4iwn5GTKmP6rBfY2eKmkknn
5/8CLXo5BRqfmf70BeyE46/O/cR0pSIkXyzdcaqN6ShCfua6y7mvme5XBEc7
j2uVLUxPK0KG0CVuNMvjdxRBOyh7nKaY6UOKcbzE8WFC/S/GlGIIdYbtXFrL
/t6lGPvbdW2tan6xYHcxNDSH+6Yz5kUU42QfG3NN8j8uxr5bXu6qbH1+VTGs
ygN2VLB8wadiVOg8r3J4yfxaJfANuzYpuJX5J5RglfnMdZPfML9jCWoTJoUd
YyzYXgLL7gbZUrZf3ukSLLT70HqB/A9KcHdfdVrHK+YvLcH7QgPTMSxP8K4E
Zr0n3XBuZn7NUtyPV9ULkTP/mFIMzIvVEzcx/4JSZPIKTzpLmX9TKdYGTFnb
Q8L8waUI9i8c+5n1F7dKIbQaF2tBfS4oxXlHdaecRuZ/VYqjsf9cfsKYp1YG
v4tvVhiTf1QZllyWb+9K52dbhj3hKl9nsjzBujLc6rl9Xwl7Hl5gGU4uNFl9
mJ0v4sswIDXDxlJB92EZVDtFd9LYfgWyMhx7dmflR+qHSjmeRJqYCtn5YEQ5
Zmg66P9N5zezHIcOtRsfZSzwKMerCpXNO1/R/VmOopXZvmaMcbn85yOE16Sx
9fiCcqT+uXfLaDr/xnK8nawtO0r5P8pxpmv2lzr2fBgqxByZTN+IMd9KCB+r
av2tbD+C5ULorzFsT5fT/SuEWbdzJZo0v/NCxD3vcsiT+p4sxBr/b0HlbJ6C
aiH+Mw7VsmXM+yKEn+FG50J2nhhQAdG1qytWMuZPrIC9baV5b5r/0goIFXq1
BTR/nwpkjBhnHcsYYRWQbbmsFyah+7wCH3avfBZF8yurQLiTruw5+dsqsEG0
3qMn5fepxIUzaT3WUr55JS5VdXOqpfyFlXBbvXj3Snp+r0p03Kpc+ZUxTlRi
nJH8+zna/+1KdN81IG4yOx9BYSX69FteVUXn11oJ47zMKxvY+aJXFfzLVIa9
of4YV0FRayx0o/7YVUH/XmdqCr0/66tgFaI0WJnNE0eqECr7NteCMf9qFfhG
HccWMhY8r8J37+vHXGj+iiqkfJbNWEr+btWorzTLnUF+/WqIR/pYDCe/dTVW
Ob3c+YXyV1VjrkfrlufUn4PVWPLGOT+Y+hNdDUu/5C6L6Pkzq9Gkar9Rg/zi
akzS0TTJp/3zavB8xPRZAbR/nRrczqqOnEr9m1qDltEWXz/R+bnWwK9OrHaf
+re3BrPNJZs95fT/rAbvAvj3R9H5p9SgUbvV4SXd/7U1cFl3Nusmvb9ff/oP
XvTZSvMbWItZ2v75k+n+nFSLsbnFI3qQ36kWztPmNdbQ/HfUwu/FvMX36P4K
r8VrNeeKY9T/hFrktc1M9qT+CGthEZdjv4T87bVotJKVgPx967BdqfyYBfnH
1uFDQNU9E/I71CFm1o6NxNhSh/drBgjHkj+kDi5KwR+nkf9OHdpiCzMWk7+o
DovCT/TeRP7XdVh++OvZYPL3rsf0Ra0qCeQ3qYfZnJgiEfnn1kPj0XY3TTq/
DfXIu/35rQ2dX1A9Qu7pJu+l87tWD9d0p5wkOr/cevjwfpi1kb+5HhVG8W2j
aX6qDcjw1R20nuZn0AB78aPHMTT/WQ0w+175vobmv7oBRkmv1TWoP/4NGBSW
4DqN+hPTAEvb6A30vvGeNqCHcWv+SeqfpAHKvEFzEsiv1AjTTY9SSsmv24j+
gm3DXpEfjei4FxzaSX63Rky49G5Ub+q/XyOW+5kZaVH/IxuhNyb0mTb1P60R
Y/Rc7YfS+1PXiDiLRaqk8zsaoVmZNLs/Y/feIqwOt1lB6/OGiDB5cr8wJcZR
JiIMVBRNbaPnmSJCmvX4aAljkb0Iyc787sW0PxcRRM2C+ymMdTeI4KVjLL5C
+939f31eYTBj9yARrpTE3fGh/UeIYNpx9vEKxlHXROi44j/ImvIfi/DSvNv3
kZSfI8J8pZeB3HyqRLAJspS0s/npNouwvlMxiuYp+CSC1k4BP4Pxzw82+LhV
W+kKzV9LjJPut7OCGEcZiHGxi5LCi/owQQyD63G+yxiLbMTYpehzbir1y1EM
u9mFDgaUv1qMVPVzKeqUv12MoHMGsk+sn+7+YpzNXd4opv6eFqPXJ35yAeOo
GDH6YG/AI+rzAzE+NOXOv8JY9ESMdQ+chp+i96NUjMxLsRoHGOtKxKhYnKdL
94/gnRhbtPI8VlK+kgS7B7SIHClfU4LufqlxtpSvK8EfrUFpUyl/jATOmwxH
j6f8aRJ49TuobEr5CyTg1YfPMKB8NwniDwradSl/kwSx3RQ6QyjfTwIbFZvc
QZQfLEH/ET3bB1J+pAQD1C/FkI5bEkz7+G+1NuWnSrDR590pWp9fIMHhzY0l
+pRfJ4FGdfkJE8p/JcFaPZPscZTfIYFlRP1G2h9PTYr/gsf4cvsfJMVZv88S
Oh+MkqK75OgpOj+RpRSDixz2cPe7rRSrIuKDuPP/Wwqv655XaD6CdVJk8S/f
p/m575Tie1n/CJovL1CKN20BU7n5n5HC6oSxn4j7PChFZYeF5QfKT5QitMx6
cU/qX7YUfWsK43WofxVSPPV5pTme+ieTokRass2O+v9Bim0hTTfdqP8qTXg4
yTxiO/X/zyZk3HiqfYT6P6IJOaPEgyOp/xZNaC/etucu5c9swqOtRsOfUv7i
JhSPt/1cTvkeTdi/T+eVjPK3NkG/h9urD5R/oAkl2f4tXen9D23Cn++8G/rQ
+3+5CdtsrLJ06P2/24SlbmYnjen9F/zMdxpoOYHun+ImdJUUp3L3dWMTnG44
6c2h++dNExxKM7YsoPvnRxP6RqckOVK+ugzaTtIOZ8ofKsPxZSNN3SjfVIZR
VpesPSjfSgaVZd72qyh/ngxjMpYsX8193pXBTm39DWL3jTIk2d+zJebtkSFl
7fuB5I86KkPWHTserY/zMkyax+/H5V+XAfNbj7tQfrIMCYdCvZdRfp4My97u
e+JA+dUyGPZN2jWP8ltk0PWX35pN+V9kCKxy2jSd8rvLkbK4Ifkvyh8gR934
aRcsKN9QjiK9RB0Typ8oR4yKxGEE5c+WI/2W8WRtyl8qxzSL2Q19KX+NHJ7Z
a6zVKN9HDr2aHT7KlB8gh5qby54v1L8wOdaWvnV+S/2LlWNdzM0BCurfQzkm
ROul1lP/nsnh+K7TjutfmRz+3um5edQ/qRzmQTlTMql/bXJ8Dk6+lkT9V1Zg
6ptR/W5Tfh8F6kQPDsRSvp4CX4Z7f4ygfHMFfAeaeYdS/nQFDjsXKgdS/kIF
DGMU0X6U767A6aLYZd6U76VAhMhjxEbK36dAeGd6r5WUf0KBr+JdfzpT/kUF
rqo7Tl1E+bcVODDo2bE5lJ+uwM7zfymD+76gwOeUD1ETKb9eAbf1bf+acd8f
FDD6ke5qSPnfFIgX9thP9wl6NcPANqBUi/IHN2PxWeWlf1C+cTOOBY7W6EH5
k5sxcqfDDyXKt2uG6ax4ww66/5yb8dF91ZF2uv/WN+N/Zue6Mg==
           "]]}, 
         {RGBColor[0.528488, 0.470624, 0.701351], PointSize[
           NCache[
            Rational[1, 360], 0.002777777777777778]], AbsoluteThickness[1.6], 
          LineBox[CompressedData["
1:eJxFl3lcjekbxg8zxNRBRIWUNWONMTGmdA2iTKYRki0hDIZJGmuTLKUsLWQy
KBUqSZLSInVUWrSv57Sdzn6iidJQCf38Pp775R+f7+c613M97/3cz/2+jd3y
h922vjweL7APj/f//41E0RLbDVUWPPavtMj1LcfYBM/Exa1f+A8Uzl6l5tjl
IMaZHpR+0Y8hPcGnjmOfkyitNqz48vvTGOl0rIBjh7MoWdck+OL3x8eYxocc
BwWirXFP7Jf1LkKc+S6cY/dLkAR8CPqyfjDEVl95c+z8D/bqTT7wJe8qxpv4
bOfYJgSFv61Z8yX/OsaH21lyfCUMQ7wMZ33ZTzi03vSM4tgvAjfLJ2p82d8N
fJxr0/EL8YmbCP0qS8yx+y0YZiwp4PhAJPIiahI4donCi3/3XOV4VzTKhANO
cux8G/mhN3Zy7BiDeAszW44d7iB34eg5HNvFou62kx7HNncxKae7Zznxkjg0
SoRijnEP39m2CDg2iMdGxwkRHF+Jh+/G/Sc41r2P5zb8LRwH3cf5eK+fONZO
QO20fCOO/RJgvjml14ZY8wHmtv4g5tjnAea7mKRz3C8Rmb7H/uH4RCJOhOoc
4Lg3EZOVTnYcuychbZ7/DI67kxD87Y1vOD7wECOtwlQ/E3c8xK0JZ7I4dklG
kK1zKMetyVi0dvYRjnelIErUuZpjdQr6x6XP4tg5FWn9A/kcS1Px7Tuv58u4
80pD4vXYpxzXpyF30IgIjh0e4bFjpQfH1Y/wddSb9RzbpUPX3/cHjkvTsXmp
sy7HNo/x9vdTb6yJCx7jYnBPJcdLMvDWsT6B4+wMiNd9f4FjZEJr/ChXjh9n
wsI21I5jAwEiRM++I/ZcL8Crs9uGc/oVAdzubOu0Il0kgK1lXS0xT/cJIndU
pHP66icIMdoYxulBT7DGw/cUp1c8wS1bu52crp0Fjw+ev3C6bRa02/TmcLpf
FqbGjBvJ6UVZCIiL5HG6Zjb4nnfVS0m3zsbOcItSYp5PNs4mdwyX75F81nOz
4eeVNGC0k5z1Yw6+CstJ1gqXfdYX5WDGo9FzGn6SsP7MwcvY2eLN+uLPuiAH
Vx8O4i/1kLF+zUFbm569T4j0s27+FOcD8hM15zO/+1N4GsUKMjYxf9pTwD7A
LXYc83c/xVE//vAXN5h/bi48bbOzDxQx/4FcaLQJHcO12P4Tc3Hv4EG9Bw+b
WL/nwjy64VJyEfPPykPn+5kffadLWf/noc8d44bQaOaPy8PM1fluwavY+q15
CLnlZ5RcxfSp+ahuWXfwwSLm35UP3Uchnn5abP3ofKz/vlx8Xsj86nyUpk4z
+SuG+ScWYOTEOxp7g5nuXIDDpe5rLd8yPaIAltdW3/6R9ictwBSX2dNjddn6
hs+gyT8+aG8P8zs+g8Wu/ZHmEua/9gwSldLSOp/p9c/Q9YN+r+Ah0/ULobms
3s07kekOhRBaOw3WFDH970Js7t7xyrw/y68uhMZBs6pdfJY/rAgpfy0ektiX
6XZFiOgxmSP+j/kDinDETHT+lpqtX1qE8gQNPZMGpvOLcbTL28Gqkuk2xTi7
wX+OXgnTzxRjbd+pNrWMeQXFGFik7TGM9qdRgqhJPm99aP0lJfhPcNzHjPJP
lcAqd6Dv191Mzy5BoUHsfHkn0/uUYszN8EGdHUxHKWLajYbqvGK6RynCJ4/Y
rfuC6Y9LMSMtqe8eJdN7SvF3Eb+vvZTpBmXY4qjOGij+zDArg3TEXy5P69nv
15dBXz8npqbuMwuOlCH9edudi0znXSlDylifqdPJn1qGjRZz0pxkzC8qw/39
Cr41e15BZxkCLYM+3mthft1ynAtatOPhS+Y3LcfxU3/qG7cx/+py6KbaNixi
LHArR1XTbo/97Hl5QeUoKVr+fgj5H5TjsGGW28Z/mb+iHFGrok54s3oI2svR
ZHpRFdPM/NoVMNTx8RKrmN+kAmLn04dmUb1sKxAdMfpyvJz591ZghN5Fo53s
+Xh+FXil8X7mdlZP3P30+0NGY5Kon4sqsHLp79pbGQtaKnD52GgHd8Y8zUoY
Bk2JG0D+KZWYNnPHDA2qn3Ul4vb+umAn5f9WiT9+CswbwvbH86lE8601Kytp
/1GVUC/4fsuJZpqHldiRtfLdm+fMr6xEQXH6MB2qf78qCN3C/CoZY0IVmtbu
LZ5L9VtUhdevI3xsGAu2VCGyd4Kj0b80P6vg8JvB4izyh1fBXlwfbMHYU1CF
lbLNlRFU/6YqzCxyGPGW7YfX+2l9lTregjHGVOPojdoUL9q/eTWMnuuEFFH/
bKjGuB33x+nR/XGvxrM/s3bupue/Wg1T05FTC+j80qrhMPkXyXeMBbXV2Llz
WPFdBfN3V2PrfTvTHxhDrwbl+toLRazennNrMDF8gsF5qr99DV6P40vXyml+
1yBB6PwXGONSDSSvj/ktJH9iDcYWCcZuJn9lDf44rf3nNfJ31CBuwtC7HeQf
KkRhW1OYM9uP5ywh7Af/G9HCWPCrEKbejpEn6fxdhAg/G+M+iZ7fX4jvzZ8Y
F6vofSDEYHVkgAvVr1iIsx0p5t9Q/7cKkTJC+1EQY2iJ4LU0tUvzOb0vROh6
ZfXPHuqfZSL0dFvfT6Hz2yVCfdwKz1Y6P18RLoStmMdn5+0ZLUJSyuA7+nT+
eSK4ty9u1aH5pBZhcp6DaR/G6F+Lb022Zkoof2Itbn575mYS5S+u/dQ/74XH
Kd+5Fj6KsrFLKf9kLa7uSNXVIH9ELdp6S8dks+cTPKnFd3uS9rrT80trsalk
sO4cen5eHeLlsf1bWL08DesQ0G/24Aiq34I6+K/XebGW+s+xDssMVGbDGOOv
T/6tQ6+VUP2v1aHdYJ3fOcaCR3VYxVf6L1fR+60O+rIlOkPp/N7VwXpcr08d
9a9+PaYZGNpHUf/Oq8eAaX0lh+j8Herh0lZ52pYxDtZja+immKnk/7se8yVa
4XzyJ9XDPXeF4A31f3U94g+8XqWg/v+vHrd78yJqqf+GNWDm6/Gyauq/2Q34
2NE+n3SeXQPOt+/NkZN/XwO8hMlHaH3PgAZ8NWDE4kGUf68Bespk6XTaf2kD
elf4vltJ+3/ZgLOpzwd60v75jXgz0nnfffJPa8TAzgvb1OS3aYSzpi5/LNVv
dyMEQzucNlL9zzTiyO/bHK9S/W83Ijrga3Ut1b+gEbFfD36lS+fX/In5g9xW
0flriOG91vygH53/JDFMtLdOecq9v8XQd20p7iT/NjFaD//XNJHm1ykxTma8
V/1C/XdDDMEso2hX6r9sMdaHebwPoP6TicG3LFfcJn+fJtRfjzv0mPxGTfjl
uJWkkPxowu0FqY7V5N/UhKluNXPryO/RhA7jxExiQUgTdi+1tBKS/3ETRmcM
[truncated: 2,479,488 more chars]
