# Supplementary material for: Competition model explains trends of long‐term fertilization in plant communities
Source: Ecol Evol. 2023 Feb 14;13(2):e9832. doi: 10.1002/ece3.9832 (PMC9929124; doi:10.1002/ece3.9832)
Supplement: Supplementary file 1 — Data S1: [file ECE3-13-e9832-s001.zip › ECE3_9832_Fertilization_2.nb]

(* Content-type: application/vnd.wolfram.mathematica *)

(*** Wolfram Notebook File ***)
(* http://www.wolfram.com/nb *)

(* CreatedBy='Mathematica 12.0' *)

(*CacheID: 234*)
(* Internal cache information:
NotebookFileLineBreakTest
NotebookFileLineBreakTest
NotebookDataPosition[       158,          7]
NotebookDataLength[   2963664,      50986]
NotebookOptionsPosition[   2954943,      50839]
NotebookOutlinePosition[   2955354,      50856]
CellTagsIndexPosition[   2955311,      50853]
WindowFrame->Normal*)

(* Beginning of Notebook Content *)
Notebook[{

Cell[CellGroupData[{
Cell["Equilibrium & Eigenvalues", "Subsection",
 CellChangeTimes->{{3.803173754581753*^9, 
  3.8031738073149767`*^9}},ExpressionUUID->"4693824f-bbd6-46c1-9495-\
2236d3d6ee41"],

Cell[CellGroupData[{

Cell[BoxData[{
 RowBox[{
  RowBox[{"Remove", "[", "\"\<Global`*\>\"", "]"}], 
  ";"}], "\[IndentingNewLine]", 
 RowBox[{
  RowBox[{
   RowBox[{"Clear", "[", "\"\<Global`*\>\"", "]"}], ";"}], 
  "\[IndentingNewLine]"}], "\[IndentingNewLine]", 
 RowBox[{
  RowBox[{"q", "=", "0.3"}], ";"}], "\[IndentingNewLine]", 
 RowBox[{
  RowBox[{
   RowBox[{"m", "=", "0.2"}], ";"}], 
  "\[IndentingNewLine]"}], "\[IndentingNewLine]", 
 RowBox[{
  RowBox[{
   RowBox[{"frmopt", "[", 
    RowBox[{"col_", ",", "fsize_"}], "]"}], ":=", 
   RowBox[{"{", 
    RowBox[{
     RowBox[{"Frame", "\[Rule]", "True"}], ",", 
     RowBox[{"FrameStyle", "\[Rule]", 
      RowBox[{"Thickness", "[", "0.002", "]"}]}], ",", 
     RowBox[{"FrameTicksStyle", "\[Rule]", 
      RowBox[{"Directive", "[", 
       RowBox[{"{", 
        RowBox[{"col", ",", 
         RowBox[{"FontFamily", "\[Rule]", "\"\<Times New Roman\>\""}], ",", 
         RowBox[{"FontSize", "\[Rule]", "fsize"}]}], "}"}], "]"}]}]}], 
    "}"}]}], ";"}], "\[IndentingNewLine]", 
 RowBox[{
  RowBox[{
   RowBox[{"fstylopt", "[", 
    RowBox[{"txt_", ",", "fsize_"}], "]"}], ":=", 
   RowBox[{"Style", "[", 
    RowBox[{"txt", ",", "Black", ",", 
     RowBox[{"FontFamily", "\[Rule]", "\"\<Times New Roman\>\""}], ",", 
     RowBox[{"FontSize", "\[Rule]", "fsize"}]}], "]"}]}], 
  "\[IndentingNewLine]"}], "\[IndentingNewLine]", 
 RowBox[{
  RowBox[{
   RowBox[{"ino", "=", "80"}], ";"}], 
  "\[IndentingNewLine]"}], "\[IndentingNewLine]", 
 RowBox[{
  RowBox[{
   RowBox[{"f0", "[", "i_", "]"}], ":=", 
   RowBox[{"2", 
    RowBox[{"(", 
     FractionBox[
      RowBox[{"1", "-", 
       RowBox[{"Exp", "[", 
        RowBox[{
         RowBox[{"-", "4"}], " ", 
         FractionBox["i", "ino"]}], "]"}]}], 
      RowBox[{"1", "+", 
       RowBox[{"Exp", "[", 
        RowBox[{
         RowBox[{"-", "4"}], " ", 
         FractionBox["i", "ino"]}], "]"}]}]], ")"}]}]}], 
  ";"}], "\[IndentingNewLine]", 
 RowBox[{
  RowBox[{
   RowBox[{"f1", "[", "i_", "]"}], ":=", 
   RowBox[{"3.5", 
    RowBox[{"(", 
     FractionBox[
      RowBox[{"1", "-", 
       RowBox[{"Exp", "[", 
        RowBox[{
         RowBox[{"-", "4"}], 
         FractionBox["i", "ino"]}], "]"}]}], 
      RowBox[{"1", "+", 
       RowBox[{"Exp", "[", 
        RowBox[{
         RowBox[{"-", "4"}], 
         FractionBox["i", "ino"]}], "]"}]}]], ")"}]}]}], 
  ";"}], "\[IndentingNewLine]", 
 RowBox[{
  RowBox[{
   RowBox[{
    RowBox[{"f2", "[", "i_", "]"}], ":=", 
    RowBox[{"2", 
     RowBox[{"(", 
      FractionBox[
       RowBox[{"1", "-", 
        RowBox[{"Exp", "[", 
         RowBox[{
          RowBox[{"-", "15"}], 
          FractionBox["i", "ino"]}], "]"}]}], 
       RowBox[{"1", "+", 
        RowBox[{"Exp", "[", 
         RowBox[{
          RowBox[{"-", "15"}], 
          FractionBox["i", "ino"]}], "]"}]}]], ")"}]}]}], ";"}], 
  "\[IndentingNewLine]"}], "\[IndentingNewLine]", 
 RowBox[{
  RowBox[{"g0", "=", 
   RowBox[{"Plot", "[", 
    RowBox[{
     RowBox[{"m", "/", "q"}], ",", 
     RowBox[{"{", 
      RowBox[{"i", ",", "0", ",", "ino"}], "}"}], ",", 
     RowBox[{"PlotStyle", "\[Rule]", 
      RowBox[{"{", 
       RowBox[{"Gray", ",", "Dashed"}], "}"}]}], ",", 
     RowBox[{"Evaluate", "[", 
      RowBox[{"frmopt", "[", 
       RowBox[{"Black", ",", "12"}], "]"}], "]"}], ",", 
     RowBox[{"FrameLabel", "\[Rule]", 
      RowBox[{"{", 
       RowBox[{"None", ",", 
        RowBox[{"fstylopt", "[", 
         RowBox[{"\"\<Fecundity\>\"", ",", "14"}], "]"}]}], "}"}]}], ",", 
     RowBox[{"ImageSize", "\[Rule]", "320"}]}], "]"}]}], 
  ";"}], "\[IndentingNewLine]", 
 RowBox[{
  RowBox[{"g1", "=", 
   RowBox[{"Plot", "[", 
    RowBox[{
     RowBox[{"{", 
      RowBox[{
       RowBox[{"f0", "[", "i", "]"}], ",", 
       RowBox[{"f1", "[", "i", "]"}], ",", 
       RowBox[{"f2", "[", "i", "]"}]}], "}"}], ",", 
     RowBox[{"{", 
      RowBox[{"i", ",", "0", ",", "ino"}], "}"}], ",", 
     RowBox[{"PlotStyle", "\[Rule]", 
      RowBox[{"{", 
       RowBox[{"Gray", ",", "Blue", ",", 
        RowBox[{"Darker", "[", "Green", "]"}]}], "}"}]}], ",", 
     RowBox[{"Evaluate", "[", 
      RowBox[{"frmopt", "[", 
       RowBox[{"Black", ",", "12"}], "]"}], "]"}], ",", 
     RowBox[{"FrameLabel", "\[Rule]", 
      RowBox[{"{", 
       RowBox[{"None", ",", 
        RowBox[{"fstylopt", "[", 
         RowBox[{"\"\<Fecundity\>\"", ",", "14"}], "]"}]}], "}"}]}], ",", 
     RowBox[{"ImageSize", "\[Rule]", "320"}]}], "]"}]}], 
  ";"}], "\[IndentingNewLine]", 
 RowBox[{
  RowBox[{
   RowBox[{"g2", "=", 
    RowBox[{"Plot", "[", 
     RowBox[{
      RowBox[{"{", 
       RowBox[{
        RowBox[{
         RowBox[{"f1", "[", "i", "]"}], "/", 
         RowBox[{"f0", "[", "i", "]"}]}], ",", 
        RowBox[{
         RowBox[{"f2", "[", "i", "]"}], "/", 
         RowBox[{"f0", "[", "i", "]"}]}]}], "}"}], ",", 
      RowBox[{"{", 
       RowBox[{"i", ",", "0", ",", "ino"}], "}"}], ",", 
      RowBox[{"PlotStyle", "\[Rule]", 
       RowBox[{"{", 
        RowBox[{"Blue", ",", 
         RowBox[{"Darker", "[", "Green", "]"}]}], "}"}]}], ",", 
      RowBox[{"PlotRange", "\[Rule]", 
       RowBox[{"{", 
        RowBox[{"0", ",", "All"}], "}"}]}], ",", 
      RowBox[{"Evaluate", "[", 
       RowBox[{"frmopt", "[", 
        RowBox[{"Black", ",", "12"}], "]"}], "]"}], ",", 
      RowBox[{"FrameLabel", "\[Rule]", 
       RowBox[{"{", 
        RowBox[{"None", ",", 
         RowBox[{"fstylopt", "[", 
          RowBox[{"\"\<Relative effect of fertilization\>\"", ",", "14"}], 
          "]"}]}], "}"}]}], ",", 
      RowBox[{"ImageSize", "\[Rule]", "320"}]}], "]"}]}], ";"}], 
  "\[IndentingNewLine]"}], "\[IndentingNewLine]", 
 RowBox[{
  RowBox[{
   RowBox[{"g3", "=", 
    RowBox[{"Column", "[", 
     RowBox[{
      RowBox[{"{", "\[IndentingNewLine]", 
       RowBox[{
        RowBox[{"fstylopt", "[", 
         RowBox[{"\"\<(a)\>\"", ",", "16"}], "]"}], ",", 
        RowBox[{"Spacer", "[", 
         RowBox[{"{", 
          RowBox[{"0", ",", "0"}], "}"}], "]"}], ",", 
        RowBox[{"Show", "[", 
         RowBox[{"g1", ",", "g0"}], "]"}], ",", 
        RowBox[{"Spacer", "[", 
         RowBox[{"{", 
          RowBox[{"0", ",", "0"}], "}"}], "]"}], ",", "\[IndentingNewLine]", 
        RowBox[{"fstylopt", "[", 
         RowBox[{"\"\<(b)\>\"", ",", "16"}], "]"}], ",", 
        RowBox[{"Spacer", "[", 
         RowBox[{"{", 
          RowBox[{"0", ",", "0"}], "}"}], "]"}], ",", "g2", ",", 
        "\[IndentingNewLine]", 
        RowBox[{"Item", "[", 
         RowBox[{
          RowBox[{"Style", "[", 
           RowBox[{
           "\"\<        Species ordered by competitiveness\>\"", ",", "Black",
             ",", 
            RowBox[{"FontFamily", "\[Rule]", "\"\<Times New Roman\>\""}], ",", 
            RowBox[{"FontSize", "\[Rule]", "14"}]}], "]"}], ",", 
          RowBox[{"Alignment", "\[Rule]", "Center"}]}], "]"}]}], 
       "\[IndentingNewLine]", "}"}], ",", 
      RowBox[{"Alignment", "\[Rule]", "Left"}]}], "]"}]}], ";"}], 
  "\[IndentingNewLine]"}], "\[IndentingNewLine]", 
 RowBox[{
  RowBox[{"Print", "[", "g3", "]"}], ";"}], "\[IndentingNewLine]"}], "Input",
 CellChangeTimes->{{3.829367735177505*^9, 3.829367761277801*^9}, {
   3.8293677918300753`*^9, 3.82936788778137*^9}, {3.829368087791624*^9, 
   3.82936808961689*^9}, {3.829368175804243*^9, 3.8293681899336557`*^9}, {
   3.8293684775246353`*^9, 3.829368481281371*^9}, {3.82936897169427*^9, 
   3.82936900246944*^9}, {3.8293690427669983`*^9, 3.82936918902461*^9}, {
   3.829369226080234*^9, 3.829369271209816*^9}, {3.829369328243824*^9, 
   3.8293693745081253`*^9}, {3.8293694204682617`*^9, 3.829369421864071*^9}, {
   3.8293707788764753`*^9, 3.8293709656333923`*^9}, {3.829371056415162*^9, 
   3.82937105947449*^9}, {3.8293711133707314`*^9, 3.829371124335335*^9}, {
   3.829371232869034*^9, 3.8293712893803263`*^9}, {3.829371360700116*^9, 
   3.8293713651555147`*^9}, 3.829371476949195*^9, 3.8293716337874823`*^9, {
   3.829371750957052*^9, 3.829371751339437*^9}, {3.829372268615241*^9, 
   3.829372287210252*^9}, {3.830374699673902*^9, 3.830374752993876*^9}, {
   3.830397256849866*^9, 3.830397336581518*^9}, {3.830397610866044*^9, 
   3.8303977169399233`*^9}, {3.8304063094194183`*^9, 3.830406309593161*^9}, {
   3.830406363072348*^9, 3.830406412993039*^9}, {3.830406523169011*^9, 
   3.8304066737541656`*^9}, {3.8308262022581778`*^9, 3.830826221557541*^9}, {
   3.830826252606635*^9, 3.830826339898469*^9}, {3.830826450229463*^9, 
   3.83082645955268*^9}, {3.8309043678747053`*^9, 3.830904415697976*^9}, {
   3.8309044502338533`*^9, 3.830904562700499*^9}, {3.830904599279935*^9, 
   3.830904688212822*^9}, {3.830904727811495*^9, 3.830904779442198*^9}, {
   3.830904822394315*^9, 3.830904950834649*^9}, {3.8309071667031384`*^9, 
   3.830907249786873*^9}, {3.830907285248218*^9, 3.8309073711453*^9}, {
   3.830908170592024*^9, 3.8309082006707153`*^9}, {3.830914917486191*^9, 
   3.8309149192397738`*^9}, {3.830925060099704*^9, 3.830925068919668*^9}, {
   3.830978809094948*^9, 3.830978884609975*^9}, {3.830978936331664*^9, 
   3.830978977243112*^9}, {3.830979023221054*^9, 3.830979029229643*^9}, {
   3.830979089792235*^9, 3.830979093279325*^9}, {3.831001871348967*^9, 
   3.83100190689283*^9}, {3.831001995096862*^9, 3.831002021641336*^9}, {
   3.831002062320381*^9, 3.8310023201276817`*^9}, {3.831099179197783*^9, 
   3.831099225454369*^9}, {3.831099260821018*^9, 3.8310992918246727`*^9}, {
   3.831099337539914*^9, 3.831099348742825*^9}, {3.83109939661967*^9, 
   3.83109944175145*^9}, {3.8310994791455603`*^9, 3.831099480899692*^9}, {
   3.831099511698464*^9, 3.831099513205999*^9}, {3.832358450999385*^9, 
   3.8323584575614023`*^9}, {3.832636612394182*^9, 3.832636644880501*^9}, {
   3.832637903315631*^9, 3.832637932449239*^9}, {3.832637987593376*^9, 
   3.832637988311624*^9}, {3.832638138222211*^9, 3.8326381385995293`*^9}},
 CellLabel->"In[85]:=",ExpressionUUID->"3b9461c5-a1b5-4725-b319-c64699404ef0"],

Cell[BoxData[
 TagBox[GridBox[{
    {
     StyleBox["\<\"(a)\"\>",
      StripOnInput->False,
      LineColor->GrayLevel[0],
      FrontFaceColor->GrayLevel[0],
      BackFaceColor->GrayLevel[0],
      GraphicsColor->GrayLevel[0],
      FontFamily->"Times New Roman",
      FontSize->16,
      FontColor->GrayLevel[0]]},
    {
     TemplateBox[{0, 0},
      "Spacer2"]},
    {
     GraphicsBox[{{{{}, {}, 
         TagBox[
          {GrayLevel[0.5], AbsoluteThickness[1.6], Opacity[1.], 
           LineBox[CompressedData["
1:eJwVzX8w1Hkcx3HF1oW6aK5r66xVzp4V1TQoF+93qGQRPimjn9b6kRaX270z
kWMjTBeuM1prdrZN+nlxFZWr5OR36PyKhpIfS1adxLJr19ft/fGa5zz+ellx
4wLDFxsYGPjq93+lydwlW3iP3bITFrVXjQndajqYPgeZBZBj3rKrn74fFuoq
zzKZN6HcMWrqHp0H0qoLljRmBdhYWK4opAuA7yqMmbVshIEJtl0mPQ06tFF5
nyxfQ6Bxg5pLz4OlvYOsj5ZjoFSIjw+suQryJtmpcUsNdAfzB4ZXl0FJaVYv
38EYI80ktMUjNRAJbQUf4lehSVfM5K7ZVohV2A6VldCxPj+lYPmxTjC2SmP1
b2MiW1q6ZEHyGrJXvmDLj2/AVLM4v+ATb4Hbu/+ZYbMNypQa/onqAThVm8aN
Y7GxMa2o4oDjMNz9wZSs2WuPGR1JgrC4EZAnnlRuPrgZr8a+NVjZ8B5EMl3A
9IcteHifG4uMKsGg4x0+Ob0VJyQjrCvKD2AjiEjYz3bEHeNhCXLaBAyrLh0w
eeqEK1SH1+UIPoG3IvrMxVPbUMyeeV8XNwl+w7l2DIYLyuO19v6HPoPyOTel
4c73mKqh/7zUfgoczF5ZeBxzxR7nkHs3aNNgDKrQvik3dMsez6utnYY9H0Nm
1wchxh4582DteRX0VPMWhWzciZui+Tlfu89AeWbNUaZqJ362mL4YMzQDETTh
u9ZWd+xyuSmNzpyFsPjEclOJBw42LePF0NWwKdKu1SfUExMlVddOytTw0nyj
iXD7LkxaOXdWx9LA4xJR4UbD3TjMyVaKZBpIXMT2b36zGzn5vZ7/rJkD477T
XrFlezB67I3DTMYcKK5Z5cmSvLCuSdGgeD8Hed/RjSqC9uLa7B+HV3C0kCuJ
qA9lemPmTHJ4ymUthOQdaTUd9cZv4x46NPyrBbVnsUZWyUF+cq7ZhKsOhhTu
CdUZPhjn1+98S6SDK65b1rWE+iLPZNOyiXod3EkXmkXa+2GpvcxxwXAeMoLC
OIYqP7QTDJt3uMyDY5/8ZkbLPvQaHe0xjp8HsW3hnRaOP/b6zlzqls/DL1UX
xJwKfxRUTDj0tM2D77qg4ibrAMzK7j/Hm5+HnbH1h8yyAtC9yd3ZeAMFsm+4
1s2qAGw8KvLv9qLA+vn1fL9Dgfhl9ahJ8gkKcu2r2e2Vgbh7xw3W1gwKIqaM
2hrZBK1DnYu+KKaAe/czMyuHIKTzpusrKeCLiM77N4Jia2mO0zMKhKSs2/R3
greCRbRivTNVwuzcfILFdaLU1CoKSrZrtJekBFeN/fF4WzUFmr8XXl27TVBi
a+1xuVb/3256oaaeIM2pa5I0UyApiok610iQnl+leap3kaDVw+sFQZevOt+w
Wih4sDp37kUrwXK13EWrd1/IqqiOLoL2Pgyvyy8pYA3RPQaHCLZLy58MtVOw
uew046qCYMHznF85HRS4pPdqwkcJFkq8t9/X24cl/XNMSTB4Wa6tqJOC+JNM
xuQkwUcj4gjGKwqSdqRq7k0RdLr9kJGud/rywU6BimDbevOycb3FpUXn1WqC
RvzrPz3qpuBKilHkX3MEM7rURYweCm4HhLsn6QiqrO6XpOldtr7Owo0i2Js3
kK/Uu3LKRrOwQDAiNuew/2sK/gO/SWco
            "]]},
          Annotation[#, "Charting`Private`Tag$9307#1"]& ], 
         TagBox[
          {RGBColor[0, 0, 1], AbsoluteThickness[1.6], Opacity[1.], 
           LineBox[CompressedData["
1:eJwVzWs01HkAxvHJ3T/VSqdQMUpuIU5lI/wel3KX8U/2TIfWJGPLfdlKkmtU
R1EaEdmJap1Cdl1WRRHZIZfoemhXo1FE0ZhlEDv74jnf83n16HEifQ/JMRgM
L9n+b1EiR8ky+L59gltTXaZpqn1LH9PTn5lP7KI0Akp4QWTxSWMqk1lGFszn
chN40aToUZauIrOeJFvvv8PlJZMwu7jwaV0BEeW0bvLn5ZC+udDcCd03REW1
Mt+KxyfK/ULDcd0RYiZI39Z6uYrw24ujP+lKyYNO+10quU2kovJMf5g5BZvu
4RYHt17CJc/yx2I0cFgbWwM0+0mEyHioukILn1N9hjf3vSOUXprhPzuYSC97
s6mYO0zOf9dhwv9xI1hb+M5mhaOE07/3ofxTA/DYNYk7Vn0h0a1pnEhDE1is
ihTerpgkVVFqtKabGVZbjyse5YsJ/8SRUQt/C/T82sxYXikhKcXzrKkxS0Sl
72sOPTtNGH2DeBC/FTltI0IvLykxiA05ttdkO56H+7uN68+R95K8fUsbrPD6
jjBytmOeuIsOn7wYvQNn2yvWFKYuEO/32Zt1dGzgpWBrNLyCgdHHnKS/yneC
dc8qM6SNAXP1l+udDtjh7cTyQnHaElBEEjQgtscv67yFamZycBlnT2/wAx5V
lR+oeyOH183BS9imDhgZSCx6flweNZktgUyJA7YVXB5cVFJAiGLcYFeXI+I1
ptwC8hRwMOZEjVqBE07nZNaR1YrYwt3c5RnkDNOMj5aJ5xTRvdJ0aZz1LoR1
xYvn5ZRwvyLlqqn8boSm2GZdPKKEE0tMfJ6+3Y2UjbCtfaEEaiDeNaLaBXam
cj9NWylDdFMvtzjBFeHqghWCc8rINdJSqPdzg/86kXL5O2VkF4S0BTHdUbem
+4coUxWwcwO61D64A8mDRl+iVDDjfENa3OiBaxGBWyxrVTAkcjzWnOEJfvDQ
xN6vKrhuZ7m2M8gLM8aqRpPmqihPj1PnmnlD6vLJ+9RBVWT4HfSQl3jjpijj
7rFLqtg+wC/L6NyDA6PtJwWPVXHF+Gp5p4cPmGnTpYXjqjj1KOuKR70Pdjer
GxetoeC11u9Guz4LfxbK/1tnR8Ehom2/+hkWZqPYE78FUihex9F/KmFhYmVM
yINTFPQf3+J57/dFp+Cwu3chhWyzZpPeRl80bPuj2bOWQohY4ZnAhAYjruc8
t4cCp+or88wFGnlTrySfhymEpdDz7jk0FJPKGvZ8oBBHV79Su0Tj8rLe4Lsy
Z0rizmfzaPSE+7KiP1KosJbO5RXRmPT4vnRyhIK0afHlzds0uKUPbcbGZP+9
alktbTScLxT8LPhKoaAkPPS0gMa+1EwbAzGFktguJ9cOGpcuaglTZK5dnT3b
0UXjWr1X384pCgNsjdC+FzRupWiTOxIKhkNaTsIhGpqjOrsyZihYVMfrlIpo
GHR80xbKbJPeLz30gYari16vrZSCp2HR3ZFRGmYqge8nZY45wtSZnKTxTtCa
z56jkGCbLP1dTKO7ZjC+Wub0ZcLnsRIaR/++YLd8nsKVypJzMzM00hJ7uU0y
X09S4N6bpfHy3vFu7W8UbrMOOSbM06htGNCMlbl6w5P19gs0wFF07pS5UWwg
XVykkZ/0zcdggcJ/J1042g==
            "]]},
          Annotation[#, "Charting`Private`Tag$9307#2"]& ], 
         TagBox[
          {RGBColor[0, 
            NCache[
             Rational[2, 3], 0.6666666666666666], 0], AbsoluteThickness[1.6], 
           Opacity[1.], LineBox[CompressedData["
1:eJwd1Xc81d8bAHAhLUWSMjIys/fmPPbmjiiSQhmRFEpSCZkZoexRUcqoRIXs
VRkplMS3YUUoe7u/8/n9c+/r/Xrde57znOd5zhFwOkc5TU9HRyeKP4jvzGtO
THKnKrXPSdQ1CkUnaTd28Zsf4U9FBkbuZqj3AqI1V4fw8z9GN6wtC1l6g1Fm
bQzfZv5yxGZJ3fjxJQF5avmdXeR7h1LrkZzXl/uoa9Ut6R/fVxRTUCja0lOC
tnz7JTrJN4ZA1PckfKhH995nn//Dt4x4i39uPlX2CRU/jfzmKb0d/kwNrHVs
H0Su6GPqxIU9oF81ebPJ8g/yGj40WFrMCWvPYtQa1KfRD4evW+veccICz/pf
YZNpRO2NkG4f4gT10/c/XDsyjVRbRy8Pc3FBsjH95j2+04jheR4rRzgX+CTy
CDcVTqOUQAHtSye44b7CwDErnhlUt4czVY31ABw8eop/aXYGbRcIFf2uyg+o
zCSo5OYceqt5W+aaAT88E0y+3BU/h8KOZqkcoPADT1UO7U/6HKKPf210zIMf
2Od8yhlK5tDKxoTrl0x+cLb9xtUxMIf+9Fvnf6AXAGEuFtdOhXnUliJ6qLZN
AP4rFnVN/zqPYllbxe+dFIRP9tt1hpkXUbnKgTJLL0EICZaqr+FYREMO59Da
FUHo1iw4dJt/EWkU7Tl8JFkQ2Ofnq/YrLqLfJvZXd3YIApPyeGCl3SLSC5n8
cFlDCEbCbM9THy6ipXkWPwqHMGifN4W/yktI8IATjSYoDJpDdh+foiVkqV8a
WSQnDFZcLsOuxksoL+Fo1lYLYUij1yiotl1CFJl7LdUhwjBxkgJbApdQkZs8
l8S0METTtGS21Swhp2+HaxjaRGBlCr2a115G29N/nj3/VQSkeiVmbhkuoxI7
L57vIyIQwBWTy2O5jBj6wi9XbBKFt4X3Q4WPL6Pc3gqF8yqioPNoV9NAwDIa
6eHP/+++KLzmzvs1UbqMznROxJdfFgP6vH9ZTwRXEFv8ZSQaLgYVJen0x8RX
UIUV01RSkhjoxPKGM8qtoB0f+My8n4pBffDsFj3tFVTYTtksOiwGKd/fXvU6
uoKm3r++nEQ6BIey8n+ERK+g802hTudExUG+oza9fWIF8Q4ZMi0oiAPjemSi
0cwKaqXf9iQQxCHMNl/wzeIKEoaY6UhbcUjd+uPAHfpV9LXiTlButDhcfDj4
j2n/KtJ59jDr619xGDdjbJjUWUW709/26b2WgES6V67Dt1dRdXnUtfeNElD4
piS24u4q8ug1P0j+KAE1XTldUemrqGnvR3eHcQmYySho4clbRZfjvy7580iC
6nr4e6bXq+jnzXGO4iBJiHnt3rzQv4qeezNT95tIwW0e/ztOgmuoLW3P5SIb
KTALPje2IbqGRhq5snVPSUFKds/eu5JriIvz0B/P61KgbX5vR5nSGgqtMwip
K8MeCZ0rM1pDNmzXX5w5KA3DlG9rLWfW0MqL6T1Vq9KQYHzkuGXRGmL/b0mN
sk0GRl8vsls9X0PSW+lOjnLIAIlXVcusbA052+8q3C0vA6WcX6eVqvB+GCX0
Xdxk4E9xyZmetjWUZX3Kl6VHBhw6HSLhzxq6d8VjXPaILBzO6DAbEVpHsrXb
lsKPy8LPgK0DB8XWUS1j/ubvzrLg+PfF1DGJdfQjZog/xlsWpmJmcxrk1hFv
zvEjY5GyUGadmu2uvY7SGq0a772RBenL96fZjqyjhJ2KWWwH5aBDeubd9M11
dJDyqcBdTA44RPZ+aIxYR8/vepfXSsvB5M+8N0nR66iTr6jbS0MOGMXOHpe4
vY52yYvsaD0sB8FPEnYoZqyjKJv9/iHhcvDhjmF92fN1FJy9Rp6bkIMtFTrH
4vrWEUn29XmJWTlgSxr8vtSP91fnc9tpGcd3tm8+8X0dVfwa7+zcLA97Hhxp
EB5aRzPCX62KeOXBQjyjOWFyHTkVllm4kOTBRjNIcZa2jnTKvUx6X8iDdoeS
5feDG2iXqbg7S4U8lLJYry8LbaD+vuEIw1p5OF1g58AmuoH81+zflrbJw1hs
DNKU2EDPkJnR7WF5eFVoWeursIH4m0UNTPcpQDeHa32A3gai6/oBbwIUgJmn
NnnccQOFjlXfC7ihAKsh3jWjzhtoG10mvVqEAvh9FLn56/QGYpOybSy7owCd
T87Nd7pvIOHwj0ZPnylAjKtL6e3zG8hUo97y/ogC6NzqWskN2kCJDx7YR1AU
YVP8XLJQ5gbaX3GjytBWET7nvYvoy9pAGZ0neDefVIQpjQ232JwN9HCd+8eN
s4rwgG3Lpn8PNtDrI0nOVyIUIV//7se0JzjfHTfPeFUrgmza47X4VxtIxNfF
/7C4EjjsuajF0rmBpNS/U7NllSCt6aWr18cNpEh3VGZcWQmKBz8ztH3aQLq3
TEau6ynBsz1XUoJ7NpBDruThAnslONdm7zTQt4Huds/I0McpQeVZ2z+mwxto
s9L10aezSpC4tsi2e3kDMa8u1q8sK4F83ut7Oiv4POq8swzolOHDJdce71V8
vhZO1t+YlWH2TLhc6/oG0jxt0MAkogx/t+qOnKOnId87O7KPH1WGhSatiIAd
NDQ0n2yzo0oZmsUa7mTx0NB9HQWfgQZleHiB4+GbAzR0IqYj7ul7ZbiqHUn9
yktDfUKb31F7leEFe8CtXQI09JF6QSNjVhl+2ffmugnTUPVzc34pcRVwlB3/
1i9FQ8lnN41bJqsA/Dvg2qlFQ4fLM5gEslTgj5iNYpM2DbFtVhWczVWBrXYZ
na8RDcVmeNknl6hARhx3YIYODYW2fuv43q4CCklMLdYGNOR96OULb0ZVqLmp
7HbbnIZMh89cTTivClGWYo7KdjRkeFWwUN9fFXQ7908yHKMh3b39fQvXVME8
tjmwE1vdwEL12C1V6FHdW+hynIbE82RmBR+pgl0u1SP8JA3tOD3nVtavCvuY
E73SXWiobejq4V4jNYDaEOu9F2jobaBySJSlGph5z0Y1YTey/32uaa0G+VbX
Rn19aOiN/kmWe05qMBq9zvnRl4YKc3Xfu19Vg5AlphvXL9FQzKktsFqiBm3+
ScplgTRkORQvwcurDjO72DeiwnA8iaFueyF1SLgZ3rMvnIbMfFSupYurg+jN
/7bnYhvT/9e5X0UdGEP3JlRE4Pz4JS7uIakDl0G8yI8oGlKyb6rdGqwOzSE+
jLviaIine9l6dlgdNu9ioSzfpaE0bgua3IQ6RJcoafgk0xCnc06+94w6XDhT
lzyBzTFjuDq5oQ42BeFFAyk0xMqalPN7nwZoTwofL0+jIQZz6T8DJhqA5AWs
j2TR0HiDU9DbIg1Q/D37Vi6Phvhu956JLdWA8VURmVzsww6W1ocrNWD6IBMT
x0PcH0tq4j/eaoA6b+zWJewEqd3di4MakMC/5lOWT0MayTWiolyaYPLd5gpH
IQ3dOsPz4WaYJqy2HurzK6GhOpWEcrMYTcigl8j6gr3AuDV3d5ImqJECR1Vf
0NDJ7Fn/zHuaMHTJm3kFW7H7/cGyN5qg5MP37GIZDQ1oXb44NKMJ9gkGP2xf
05D07s8H9E5owcuphrbWKhoaiRkJvnNaC6ZyVFs4q2koc/vi6KiHFsAOBRdX
bGbG/SW3/LVA64hT4qYanP+CreHn21ow6Cn3Uq6WhvL6B7zcG7VAkVHb/0Y9
Pv/84Zq4Q9oAUbcLfjbTULfQgtAvGW3QP7t9TaiFhqLvMUUpKmvDdUm/dVfs
lTTRw191teFRdjz7JHZvjPvvg/baEPCrL3P2LQ0l+kyyvozVhjt5eh4z72lo
O5p37J/VhvqhHlJ5Bw3564htfbmiDRJ01rpL2CN6x4rjNiHg+vJkUPkDDdUb
163osiCgE/BWeYEdQIlJfCyOYNLlmHR+Jw39OS3cdNERwXDu1NOQT7gfb1mL
7f6AoCeHLZ3hM56fuIiO8R4EH7uqdNWw829X+jb2I/AJZHzohR16V6Du0jgC
m+fVOb3YvJ0Lkn/pAQYjjb0ff6Ghz1/rm6x5AfqHneq0v9KQ0aTd4kFrAPeM
NWf1fhrKYg/pun4UACVHmbpiz2kUPO0/BhC38G0pETsnatX1rhOANOvPogns
FdGM3m3eAC937biRPoDnzWmg/F8UgIZDwJa//+H+7T0RWF0L8O5A5clzP2nI
hRZ+lLsRgPOcdt0d7DcizxT9WwB6mB5PV2K7+9FNynUAtC0INmz5hc+L7d7x
vG8AbwVkZTKxfS1+ad9aAJCNKXSoGcT1qT+1yU5SByp9mPJ+DdPQP50+rqsy
OlCBTNCmERraUmelmCOvA/LzVWV82Mo16q4jqjrwYH5QxR47qZK1/YKBDjCW
PLrThW1V+iYl2kEHyr0y+ypHaag5j122Kl4HfJX1Mn3GaOg/oSiTH4k6MNfO
tyMWe/4BzYkhWQfWR5jt8rGF7o/fMcnUgebh/PR+7OCs2tWexzjeZOdzvXEa
0k72bJmq1wHO4Rxj5j80VBbR6MA/rwOST7btipjA9TRt3R++pAP3FPNac7DT
mD99mlzVAfVLX93LsYPivxtW0utCK0OB8Ti2ecqKtA2rLgy5oyTTSRr69UiW
Fi2hC5Ut86Gbp2hoV0tG9qKjLtx04Ph4+i8NbYp8YOtwWhc84iT+BGDPmT7Z
0+SmC1su+43HYX/teBWecE4XPnHLpJZj537+dE7qqi5+/4crdvzD/TeyFZxT
dCHwvapkAbbLZr8fHR26kLLRm/tlmoa4+N59Wf2oCw8cwOc3dofqgQ9iPbrw
7eNrqWVsZc+mquBvurBXW8OVa4aGmLr2piv/1oWDCux/j2Hn5by0ztqkB+sc
Ui7fsIc0lt6fVdSDkRbNmLZZGkqxNq9PU9GD2YGL275hm5/LKW9R14PFlzd8
x7BL7xvnC+joAfeWY/uY5vA8bEu92WOhB7yqpARtbKEvaqDlqgcumilehdjO
F66UMafpgYdymGHgPN6f/H9lhzL14OSV3yER2Ntn4KVhjh5UxO18kYT97DzT
q6CHemABv0YKsde8b7+eK9GDm0ZBD/ux7557VNnfqgd/XPMS1RZo6J1nV13h
uh6EHQpPGMPOkFSuf0enDz89x0TmsL0nUupHGPTB9MRa8QY2h6dDA/92fbC8
cjZtzyINOXmMNSZx6IMn57Yfmthr7rSWQBl9cG07LB+DLeMq0WHuqA/X6/zI
wku4P935zhWd0od0nyRNGexbnntYd7npw4q6NLca9tj5VfIHL324yM32whz7
QWBrDzlQHyYtSFY+2PsSPAZskvVhxxSLUTU27U3BxMl2fUix3JputkxDxTXZ
MXWd+jBIKmQ7jG1fnyh9sFsfuseyr9tjl7dc8R7s0wfVqgK1s9g+n8zmTv/W
hyDDVplY7NHRP6tnGAyAWSFLpgP7A5vkDj81A5BvHOkxXMHzcfbsWLqmAXgf
2H7HAru4pbilHhmAjIq6+WHs2EC5UFZDA2jbM3LfEdt8RHm9gGIAtj/PzVzB
fl+u8/eXhwGwDegdfIrddPJIFynLAMwLw+hZV/F7VJny/NI9A/BQS+7ei527
ty8uK9cAPpS3ZnNjh763N594YgBb+2sFRLF1FZ2awl8ZwKvIym4t7NotZ19V
dxpA5a6udXfsyuLgdEkGQ3jN+eJ2FTaTuTVXMpMhrE89o2/AJo+Jpm7abgiF
rys932KPCrbf/cxqCMWp3JJd2HtS9yUE8RpCqPTK0d/YHiGFEd1qhnBRsvLC
7jUa4j762S/Q2xB21tj/cMB2mc+fG/ExhLY46xBn7OcJV3zIlwxh5bATvxu2
UTv/eZFrhrB5usf4PLaProdnZ7QhbGpaoIZgt0rSOQs9MgTPiCjbh9hXNomT
2gYMwZbpEvU39oj+jl6Rn4aQOu6rOIFNipg4cWPIEBIj77D+wxZieXpO+Y8h
kA8fqVjEbuNRjMtZMoRLqze7mdbxe6Oq3eG7xwjf31ViQtj1XhTzAyZG0Hwv
1v8YtmSJQvclcyNAYcLvHLDvzrPbf7IyAheppL1O2B6BXzzCbYzA+O7O+27Y
7FH20dPORqArtinKD9slz+V90zW83vrRtFjs7f0Bxl6lRhDBPvtfFbbypcc7
414ZQeuoT0gttiNb76enFUbwU3VAqAH7tbHS8elaI7jVcsnhLbFe2d/zvu1G
QO2ULfqEXRd7Kj1gxAgu1TRXjqwT77nlVNh+Y7D5YVXGvIH7pT/wxSNuYxD7
k7C+C/vDpQL/t7zG4GwrrrcbW6R4K8N2YWNg/ebUvBe7i6thX4ycMQwykot4
saXnVHQSTY3h9Zv3NBns4YcCSdmBxkCVbWglYU+E/lxmCDKG+zUDUxTsGad7
J9xCjIGipstijU3HJyAhF2UM//IXjGyxuZL56+uTjUGwxDPVEZsUzvdvuMQY
umUv15zHfuN6wFxyzBgS41Kk47EbDAaex08YA8ow3pSA/V4wc9/8X2P4LzH/
YyL2l+88g1ULxuC0FuKRTMQ/whNgxWgCR6eWQ7KwxYy58y/wmYAxOmlaiJ0k
xslYbm0C1nbm0Ixt7yDyaPCoCQzFLL1owRZKUjDdZW8CV69PCL/DLqVZxDs7
mQBL7QvGNuzuz8E8u86ZgJHoUtFH7D03JxSdI0yA24r9eT92ws+a0zsrTcDh
JC1sGttuX/tW1WoT8Hd2a5nBPmjRV+BUZwLe36yZ5rBLXs9Nv2oxge3STdcX
sD/FHbrm1G0CJCYRx1Xs3dqJd19NmkD33nPfGWk0FJ/m0uLIbwp71Qt6OLAv
XQz2CRQ0hQUPv6F92A6ULL5kEVNYEd48sx9bcvvnS22SpuA4HLCNG/vdZQMx
FTVT2MU1eogPm95WKJKZYgo9xstyoth++36ZvgoxhXUNdzdlbPvZ9YWPYaaQ
8j2CooKt/4HzwUSkKYxmpWioYrOFk1cF4k2ByyFmuzp28UJtwa0MU1DeOZWu
hf27J5vZqcwUbDanxuhj2yUd72AeNQUzh9JSMjbPi+3cHuOmgByt4inY3z++
cn03aQrvS3vOULFPsbBtCpszBah+zGON7RXVrEDbZAbcLHd8jmIHB8mkTvOY
Qf/bnL8O2I89N536TDEDfRb/Qx7YntHFzxRtzCD6LN0wYeknx9YTbM3AOzQj
2xO7ZLTsrtVJM7C8wc7mhf3G6cy7t2fN4NS44IQ3dufRLunKCDOYsK/yu4i9
pJ+3nF1tBlVv/UeCsAMrs0Ma68yAo27syg1sOvm0nWONZkC/uYA1GHsLX5yA
fCv+f76Aagg2x7K/SeMXMwiqmr92E1uhyDz19z8zWPr7eyKSyG/vnKqcoDlQ
n5taJWDPRE/VW4uYg3OcXidhP/ox84BD5vDqXS4pkYj/d+Bkg4w5RHI/sErC
jn7XEmGtaQ4o6L7hXez8q+m9l63NIZ1FnzMNe3BY178+3BzuHHlkfQ9bN7vj
vni0OVyjN+sgnHPUrj0h1hwG/h02vE/0U+v5g853zKHsYZbiA+y+ZzltDA/M
4etD3u152J+ubPAbVJuD3dFLqfnY9bsr3rXMmYPLQIzlU2yBVoM5mSVzaLFw
LiMcFPqRN2XVHKRKyrifYWsv/vZxo7cA2ZmuEcIV/ft4t7FaQLXD1kslRH0e
+V0wlbCAT5X/XS/Dvq8lx93uaAHyD8JUKol4lttDVk9ZAJpyjiT868Tg+CE3
C3j1/nsfYcHgOxVhXhYgvKUs8A12bvOyLVyxgA2uX5VV2HlW9SkvkvB6do/F
aonzcqRypLVYAEPGSHUj9tsLktfevreAqFzPzU1EP4dsHllot4CqqiwzwmIP
X5VRuy1A7fnWL4Qfj3Nb7/xpAYGeG2PN2E98hhKDViygQbGZ7h120U2/3a5S
ljDec2SuDXtC83jwTVlL+J7+W6admNc5/dkHCpbA+UPBg/ATJ/aeH2qWcEF0
9QfhfPQixc7QEk5dtn7XQeSz/I/P8oQlvFC5FtOJnXbWU1rptiXsZXo53EXU
S+hwNjXJEiLeS3J2Y3P2a7BeSLaEEzdczQmnmO6YKc60hIP/HSohfEf0SZnY
E0vgGR8L6CHum5+jmjwNlsA4n7DpC3a4tbMZw7wl9AjYDH8l6mHVb396yRJ+
lsbu7SPmx8Taq2XVEv7pRBkQntEyuh1NbwX511pzCduLSHzZw2oFxf3XTn7D
ll+ccRKSsIK7DeNt/dj/pQQHGDhagfFC55Xv2MsJq9GPTlmBl8FiLmH2GN/M
bW5WcOHGWDthkxsute1eVnC0RZ7vB3apuymTTaAV2BacqCEcpc6W4JJsBdod
dgs/sZX67z0Ob7cCN9YwGMJmlXZbetppBdEeFo6EJ65LG/V2WQHDrqkbhHMF
K4fE+qyg5HtlPWF2j26+9yNWkPA4VncYeyWQwYyJjgTnmlQ0RrC/7lCuM+Yk
wfmNxt2/sZsVU3/3c5FgYmqbNOHS42ss53lI4B0gZUo4/mm9QyofCQ7S7Q4m
bEy1WhsTJoHLDst/hF+nualEy5Pgamld8xhRr0PpRe1mJEhpT7D/gz03a5gX
YkGCPob1i4Stqmcy1KxIgDwMbhNmopreyqOQwDbgfBNhv8DlM1dtSVBrpCE5
gU35cERMypUElscrZgkz+7E/uBVMgtW0Gx5T2G6oNk03lAT5tZuCCTds80xY
ukkCGufpFMIBWQ03TkWSYHSlp5HwWMuFk5rxJBC6cIrnL5E/18cDE5kkuBJM
bSZ8vTYmxaycBEX2HkzT2OMDtUnLFSS4W6HJSdhmdTb+0RsSjF1YkCAsqWwX
yVBLgkB3QTLh3gKRgMpmEqjkuaQRlk+uOSbRTYKlOwViM9gjZ6d5d/wlwQbz
jOIsNjlaiLv8HwlY4zcbEH6Tf2Sf6wwJQr4zWhNOHKxiaZgnwbBxiy9hsI2i
u7JGgteMDi8Ip+kL/hrfRobO578l57AtuK3z3guRYUmRk22eqMeQdO0xETJM
BY/xEh4q2vptQpQMW1qfSBAOhDesLBJkmI+jMyBceFowkCpHhsXulYuEtz+b
pvRrkeGLiVov4Rb9WLopGzKIvSXHLxDv6y437utHyXBw0TGdsMMXHWVWOzLc
lzr9kPCC+7yH/HEyjE7qvyEsEmf/5aIzGegcPUYJh34VL6adI4M/g6PGIraO
V8ux3ZFkmDWn9hFe6R0zbIwig6pS8RDhUj1m+Uu3yCA1tzpFWISTvHUgDu9f
1ZthieiPxr7S/Ltk0C6qkiDcyzm1E3LJUOO3cpmwdxN7rVcNGYR3uO9cxhaX
VSkQqMPxcrU4CA+m2d7tridD2OYtfIRtvLM81ZvJME31lyWsyS3GydROhqFn
nymEt57XuJDZR4avEbF3CGfzOAm1zZMhb6/xnhVsdQUJaadFMrQIkLgId5vM
qSwtkSG1x0qA8NZLYWZCa2T4c0xZhrD3xycXAukpkDefY0oYwmZrJVkosLd1
7jrhX39Dj8eIUUCXt3eIcCCTpaugOAUafEfHCXMc2He+XIICgml//xE2NX0c
OixNgRSf8TXCJbntBVpKFOi2iGZfxQ6x5ViZ1KHA/sEgXcJCDY/uWh6jQMFz
n1TCHZJLuf32FDC9mJBF2P+u8YszDhRoNSh4QLjVfexDmCMFxARaiwhfYJXY
VuNKAd/IxjrCNceLr8j4UkByS+5vwnZLpSdZYygQYacnv4bN6LT5XFYsBbwp
z5QJF7daX5WMpwCf0H4NwpuyF1KNEynw3LNXj3C+gWpXUCoFPqjyWBOeT6g0
mM6jQM/nsouE46XqxT9VUyAn4+jL//9e9di24FoKWP+8VkG4Rm9uVK6eAofH
sqsJT9mK5N1uokDG8U/NhM3CovjIbRSwjF3+TJjpO4W98ysF6otsFghfiR9c
b5+jgInsJbl17IT0wP6rCxR4y0qvRPjJw72VUksUKPGPUCXc+8bIP2YVrzcf
jggrjxXMmNNTYVyLYkH4n47vaCsLFb592e9G2GWW8eM7cWyhxDTCDk/0O+wl
qfCy9HQmYRvH0Na/UlTwmVbMIWz4gaF5rxwV1G+8yyMsUkBf6ahChTCX1meE
h53o8pb1qHAkU6mZ8KlPq/6HjlOh9HrVFGH7SI2Lbxyo0PVHcprwYbjiY3WS
ChmXU2cJ6xevnPVzpsKTLWeWCAtFLTvVuVPBwWxs0wYxLzqL5rYX8fpkZ3bC
Ts9n+CPjqHA64ZgKYc9g6prpbSoo9r1QI+xHLf3CnEiFP8zbNAlHzPvFxt+l
goreEyBcrLa8mpxJhQjntyaEl+tonx8WUGHn4MVjhOM/Mcc0tlDhhPWrQMJp
D866hb2jgrl36TXCD3w79IxbqbA6WRxE+CVH/EprB94fX0Yo4X67PW5dPVQQ
LD9yi7DoIKfer0Eq3Hhhk05YtjSAN3eYCpIxEpmE1W9+Wz49SoXQjfUswuai
mc/GxqnwtTT9PuELHvy809NUqG6peEw4UPPGcsksFYJeBhYQvrnzV7fvPBXe
W2sWEU55+iB6aYkKfCWlzwjfD2J0rVihgpzf2RLCBeTTuoFruP5zgqWESw82
H9DeoMJ+xd4ywtWzIviaocKAUtQrwv8DvzPLxQ==
            "]]},
          Annotation[#, "Charting`Private`Tag$9307#3"]& ]}, {}}, {{{}, {}, 
         TagBox[
          {GrayLevel[0.5], AbsoluteThickness[1.6], Opacity[1.], 
           Dashing[{Small, Small}], LineBox[CompressedData["
1:eJxTTMoPSmViYGAwAWIQPbcuic0wZbddWCgIPLVnv/1I/a38S3sYf+Gp+YWv
5X/C+evWd97O0eNygPHT7S/OfFMkDOfnPdV8vGWdJJzPpdiift9CAc7vEzit
tTBBGc5Puh2yn/mMGpxfeLQlKV9dC87fWMATLOGpC+cvrM5+ZRBuAOc3zf8T
+OWNIZzPcPmBw54qYzhfrSStIkTLFM5/8nV6GPdeMzjf62lW7aRCCzjf78kE
bTk5Kzj/1eGkhhNrreF8PcFrss7xtgj/2X9NvPPZDs53fxv1XSnUAc6/cSiF
MUrHEc7f2nEkTuErgp/GWvrg3DknOD+5qHorzyxnOF8/XfucT6ILnH9eSIe7
1NIVzt+9rmm2DrMbnF/NqBVw5i6Cz3WnyiNvizuc/3SZ4pT5NR5w/hQNSZad
oZ5w/oRZaccTFbzg/Kgpsed4niP4P1yW/py/zxvOf/zUqeJQuw+cv8jWUPps
oi+cv7a1VDBd1w/Obw9N9mb+iuCb3lm4sv2sP5w/Q3P22rPeAXB+/YHeGd47
EXxf6dClp1QC4XzHvOPRgp0I/nyZJJUzXxF8lcPLp/lFByH8p3tI69I+BD/t
M8vFk1rBiPS48ZNCZz+CP+EST++R4wj+vs9qP///R/ABXoxawQ==
            "]]},
          Annotation[#, "Charting`Private`Tag$9262#1"]& ]}, {}}},
      AspectRatio->NCache[GoldenRatio^(-1), 0.6180339887498948],
      Axes->{True, True},
      AxesLabel->{None, None},
      AxesOrigin->{0, 0},
      DisplayFunction->Identity,
      Frame->{{True, True}, {True, True}},
      FrameLabel->{{
         FormBox[
          StyleBox["\"Fecundity\"", 
           GrayLevel[0], FontFamily -> "Times New Roman", FontSize -> 14, 
           StripOnInput -> False], TraditionalForm], None}, {None, None}},
      FrameStyle->Thickness[0.002],
      FrameTicks->{{Automatic, Automatic}, {Automatic, Automatic}},
      FrameTicksStyle->Directive[{
         GrayLevel[0], FontFamily -> "Times New Roman", FontSize -> 12}],
      GridLines->{None, None},
      GridLinesStyle->Directive[
        GrayLevel[0.5, 0.4]],
      ImagePadding->All,
      ImageSize->320,
      Method->{
       "DefaultBoundaryStyle" -> Automatic, 
        "DefaultGraphicsInteraction" -> {
         "Version" -> 1.2, "TrackMousePosition" -> {True, False}, 
          "Effects" -> {
           "Highlight" -> {"ratio" -> 2}, "HighlightPoint" -> {"ratio" -> 2}, 
            "Droplines" -> {
             "freeformCursorMode" -> True, 
              "placement" -> {"x" -> "All", "y" -> "None"}}}}, 
        "DefaultMeshStyle" -> AbsolutePointSize[6], "ScalingFunctions" -> 
        None, "CoordinatesToolOptions" -> {"DisplayFunction" -> ({
            (Identity[#]& )[
             Part[#, 1]], 
            (Identity[#]& )[
             Part[#, 2]]}& ), "CopiedValueFunction" -> ({
            (Identity[#]& )[
             Part[#, 1]], 
            (Identity[#]& )[
             Part[#, 2]]}& )}},
      PlotRange->{{0, 80}, {0., 3.3740965201723836`}},
      PlotRangeClipping->True,
      PlotRangePadding->{{
         Scaled[0.02], 
         Scaled[0.02]}, {
         Scaled[0.05], 
         Scaled[0.05]}},
      Ticks->{Automatic, Automatic}]},
    {
     TemplateBox[{0, 0},
      "Spacer2"]},
    {
     StyleBox["\<\"(b)\"\>",
      StripOnInput->False,
      LineColor->GrayLevel[0],
      FrontFaceColor->GrayLevel[0],
      BackFaceColor->GrayLevel[0],
      GraphicsColor->GrayLevel[0],
      FontFamily->"Times New Roman",
      FontSize->16,
      FontColor->GrayLevel[0]]},
    {
     TemplateBox[{0, 0},
      "Spacer2"]},
    {
     GraphicsBox[{{{}, {}, 
        TagBox[
         {RGBColor[0, 0, 1], AbsoluteThickness[1.6], Opacity[1.], 
          LineBox[CompressedData["
1:eJxTTMoPSmViYGCwBGIQPbcuic0wZbcdAxj8sWe//Uj9rfxLexh/4an5ha/l
f8L569Z33s7R43KA8dPtL858UyTswAjl5z3VfLxlnSRcnkuxRf2+hQKc3ydw
WmthgrLDfzD4bZ90O2Q/8xk1uHzh0ZakfHUtOH9jAU+whKcuXP3C6uxXBuEG
cPmm+X8Cv7wxhPMZLj9w2FNlDOerlaRVhGiZwvU/+To9jHuvGZzv9TSrdlKh
BVy935MJ2nJyVnD+q8NJDSfWWsP5eoLXZJ3jbeH6uey/Jt75bAfnu7+N+q4U
6gBXf+NQCmOUjiNc/thSEYO9Exzh8ls7jsQpfHWEhx/f8Tnzvyc6weXTWEsf
nDvnhHC/9Y9TuSbOcPnkouqtPLMQfP107XM+iS5w884L6XCXWrrC5Xeva5qt
w+wGl69m1Ao4cxfB57pT5ZG3xR2u/ukyxSnzazzg/Ckakiw7Qz3h/Amz0o4n
KnjB+VFTYs/xPPeCu/eHy9Kf8/d5w/mPnzpVHGr3gatfZGsofTbRF27/2tZS
wXRdP7h8e2iyN/NXBN/0zsKV7Wf94fwZmrPXnvUOgPPrD/TO8N6J4PtKhy49
pRII5zvmHY8W7AyE2zdfJknlzFeEvMrh5dP8ooMQ/tM9pHVpXxDc/dUTHv89
+wUhn/aZ5eJJrWC4eSmXfldoxgbD5ZM2flLo7EfIT7jE03vkeDDcvH2f1X7+
/49QDwAimVnu
           "]]},
         Annotation[#, "Charting`Private`Tag$9353#1"]& ], 
        TagBox[
         {RGBColor[0, 
           NCache[
            Rational[2, 3], 0.6666666666666666], 0], AbsoluteThickness[1.6], 
          Opacity[1.], LineBox[CompressedData["
1:eJwV03s41PkXB3D3MuYrl25UjH4YSdKTdrHxOVIpZONLtVJt4zKJElHWpRAN
zwrJaiqXEK2QFFqKSnK/5G4z5TKUa+aKMTK/7/5xnvO8/jrnOc/76ND8nb1k
pKSkGET91zOu0RR2eb6yYs1/lEgkGNR1UxyOU+4h8wHnhmXCkvqaGxRKAUpa
jtvCJ6ycUvGMNPAc5bx4LsMmnPH2lrY8pRL9sXn6SithoznPRAn9DXIyPhFa
QvizcubKcn8t+lxpiCUQ1s1X/GlJ/AGpemXupBH2swy+sKDdhOyLRSO7CL/o
GX4ksGlFvexbuuIVDJZ8HVhcegdS3PlyoZrwQ2lW/MKBTmRwk3UylPD+ttt6
8/1dKLzU38mE8ATT9p3Apwd9t50dGPqBQYLnD3e+uBfdK2Lx4gh3i8+lcrT/
RbzTnsMNyxhcadAymSv9hPrcrctPEda809Mya8NCOjEa2rNiDGiGIDtNH0Iv
JVVli0sYyIhDOwThw8hCSns0iHDPsOsWwYERNBf24vGUCIOQIqVKXv8oOrWy
UVK7iIFdylcF3kM2CrH+lKJHeHPIOxeuzxiqv1RUG7WAwVubq5w58Ti6pP3v
kv48BqsGR6mz2pPoMF88q8vHYOBtdfDMxCTqNM+JduFh8CSf+X66dAqt9d9Q
HcHFwDHQ8cyUzQxqubFuW/UcBmmKVWnf6HPoNzuzVZxpDMqu2gVe3shBn8LG
+DNTGKRP/azBD+eghNJXKexJDC5+VKPzDnCR6ZXPs9XfMFBLb5Th9vOQW1Kz
A5WNgVi5ouDSXj5ynaH94I5gMBaVe5TzkI82ZKj7VwxjUEG/ljnnI0Ct0YIM
oy8YuO02tfguFqJhvd+92gcwyG7OCpjWFiEPw9vMyVYMBMxyw6EEEapq92w0
bsHgIL2F3SUSoX5vSptfEwYzsguuVd1LKHNynNb9AQMzS0eLeMYyypS5r2Nf
g8HHkmUZ6pwEdQQ06U4UE/sixdOYsRRYjGi5vi7E4Bf9VAuGpxSUkwLS4gsw
SBQU8EM7peCMc437mjwMTG/3etEKpWHM/7J/4wMMrjcb2e06Iwu9RW2JAgYG
f5e+1C/8SxY+NrMGT8Zi0MXcJ6vXKguuF75GvY4m8ks/8XqjuRw8x3xnfCIw
aJaNMZZSlwf8ikp9cCAG6y0H1TrqFcB/dlb22EkMnpbED/oZk6D4eIjnaQMM
ptSmEuzOkkBfoFpgqocB9YqdlUEqCYJiM/+R30rke69SNltEgoxiPQfmJgxS
mhK83T4oQXoh6riuTOSVncS1dSfuHLn3iTufDFlKLTdUD6jABQ3DkYBKMtBR
572ZQHVAMYmXzc3IIJUzXzX4pzrwZobvSZuSgSm3mdX8SB3Ud54h1+8kQ2OT
t1ZBnzqomRZN21DJYOCynONlsRaskZfR2vVkmDhHLfoivQ4iuiMjlfhKcD4l
ouZj8npQ0L7xNeyJElwc38Yue6oBFt7t+ndVlICkE0MdMqPAakU5UmWeIiSq
tBhm//4/ePTAJEnLejXQBl3eyLbqw+XeteuKaxQg4EMMzZ9qCJVJE8keTvJQ
eomMbzy8AxJx7RUzVTnIDvOdMjluAkp3OyTqnTIQnbXsJJjZBcytg4H676RB
qnsYXofuBuFhxh/5HVKgH+Qd4mK4B05cy/CpbpSgMeHdY0rVP8FK602wghVk
N34+IiXADFTPv+qfrltGjmPJ27W0LMCvKCXVN1SMpt7TIhuLf4EOp9ojYfQl
ZKzat8XmjCX4PYmtDD4lQiQkPMviW4E0b1345PVFZDvrtrDVFYDrl/mMUbCA
Bmo9pd2MrMFbEC3hzM6j8ri60xShNbQ1b7ScPzqPvOWDh9vb9wG/5KHxln+E
yCMwrJx83wZUssUL/T8L0U769naHs/th1H6f1aZ6AepQM1IKNj8A3hEaFSXH
BOjV0+gHRrIHYc2ntpHKRT4KkzY82vr5IJBetdDS0/mIxAo9dLHMFjy0glQE
dnw0nq+TmhV+CNw3aK5qleejVAMNuUrXw5BquvdW/jseSr7v3XCWYgdqzlZf
uxjE36eeaid/s4NRgwJLBRceWtyfJ8qqsQfNtM/fayk8xB7fF1LLcACrobpw
HSEX5Vju2tR29gjYNB0vW2jiouLYYFX6DkeQP22Za5zHRQxXD3tZoSPEKdc8
2hzDRXtY2QWMtl+B159KP+zBRcxtD4rb7I/CtcimQbDloutvbzHtK4/C6nnf
pMvbuejIJte8Zl0nEEYZr2OocZH1xYaTqvFO8OZTIcv0BwdlbabptgqdwOSZ
wE16goN03z9OczzpDBqD82GDvRyUvKPWsKvGGQqjm1VDP3CQN1+us8kQB8fp
L3n65RxEK+VR4pNwCMtP0dz2mIP8ovFlu9s4lJt92T2bz0HBeFk/+Q4O9GzM
o5RwnDA4MTkNh/66eRkLwk/NReK7GTgUVZAOOeRxkOidpC+/EAfNX1cNB+US
87vIt+oacJCbuaTcl8VB93MvnLvZhIOMJq0nnXBuULvNoRYcXgztLvEgXLE+
eamlHYe43N9yuZkcxHJTP9fdi4PeQGeMMmEqW8NmlI3DjYIMPYd0DjIpC9V6
NI4Dpj+zZy1hi9hBkdc3HDwuZLqxHnCQAzXj2eQUDuFpa0b8CAf6UrS4XByG
/joyknifg8L3Rome83HwTWPfOU44FhvtCRLisKL30I1CmFmS++fiIg6PEy/q
Pr/HQTmRcvSqJRziLQOoYYQLnbz2hS/joEINt9pPuGxr/RarFRxeVzN8MMI1
fH2RRIKD+tWEv/uYHPR/p94XKg==
           "]]},
         Annotation[#, "Charting`Private`Tag$9353#2"]& ]}, {}},
      AspectRatio->NCache[GoldenRatio^(-1), 0.6180339887498948],
      Axes->{True, True},
      AxesLabel->{None, None},
      AxesOrigin->{0, 0},
      DisplayFunction->Identity,
      Frame->{{True, True}, {True, True}},
      FrameLabel->{{
         FormBox[
          StyleBox["\"Relative effect of fertilization\"", 
           GrayLevel[0], FontFamily -> "Times New Roman", FontSize -> 14, 
           StripOnInput -> False], TraditionalForm], None}, {None, None}},
      FrameStyle->Thickness[0.002],
      FrameTicks->{{Automatic, Automatic}, {Automatic, Automatic}},
      FrameTicksStyle->Directive[{
         GrayLevel[0], FontFamily -> "Times New Roman", FontSize -> 12}],
      GridLines->{None, None},
      GridLinesStyle->Directive[
        GrayLevel[0.5, 0.4]],
      ImagePadding->All,
      ImageSize->320,
      Method->{
       "DefaultBoundaryStyle" -> Automatic, 
        "DefaultGraphicsInteraction" -> {
         "Version" -> 1.2, "TrackMousePosition" -> {True, False}, 
          "Effects" -> {
           "Highlight" -> {"ratio" -> 2}, "HighlightPoint" -> {"ratio" -> 2}, 
            "Droplines" -> {
             "freeformCursorMode" -> True, 
              "placement" -> {"x" -> "All", "y" -> "None"}}}}, 
        "DefaultMeshStyle" -> AbsolutePointSize[6], "ScalingFunctions" -> 
        None, "CoordinatesToolOptions" -> {"DisplayFunction" -> ({
            (Identity[#]& )[
             Part[#, 1]], 
            (Identity[#]& )[
             Part[#, 2]]}& ), "CopiedValueFunction" -> ({
            (Identity[#]& )[
             Part[#, 1]], 
            (Identity[#]& )[
             Part[#, 2]]}& )}},
      PlotRange->{{0., 79.99999836734693}, {0, All}},
      PlotRangeClipping->True,
      PlotRangePadding->{{
         Scaled[0.02], 
         Scaled[0.02]}, {0, 
         Scaled[0.05]}},
      Ticks->{Automatic, Automatic}]},
    {
     ItemBox[
      StyleBox["\<\"        Species ordered by competitiveness\"\>",
       StripOnInput->False,
       LineColor->GrayLevel[0],
       FrontFaceColor->GrayLevel[0],
       BackFaceColor->GrayLevel[0],
       GraphicsColor->GrayLevel[0],
       FontFamily->"Times New Roman",
       FontSize->14,
       FontColor->GrayLevel[0]],
      Alignment->Center,
      StripOnInput->False]}
   },
   DefaultBaseStyle->"Column",
   GridBoxAlignment->{"Columns" -> {{Left}}},
   GridBoxItemSize->{"Columns" -> {{Automatic}}, "Rows" -> {{Automatic}}}],
  "Column"]], "Print",
 CellChangeTimes->{
  3.830907250318733*^9, {3.830907310614389*^9, 3.830907371653523*^9}, 
   3.8309082019536057`*^9, 3.8309093402065773`*^9, 3.830909384312627*^9, 
   3.830910464988446*^9, 3.830910503868175*^9, 3.830914920393957*^9, 
   3.8309198607561502`*^9, 3.830923713310915*^9, 3.830923978439509*^9, 
   3.830924131363576*^9, 3.8309242376446123`*^9, {3.830925062576724*^9, 
   3.8309250695293713`*^9}, 3.830925713529158*^9, 3.830925755990563*^9, 
   3.830927265863924*^9, 3.830927309623967*^9, {3.830978823136038*^9, 
   3.8309788472871723`*^9}, {3.830978885595982*^9, 3.8309788942765303`*^9}, {
   3.8309789444078007`*^9, 3.830978980681622*^9}, 3.8309790315590487`*^9, 
   3.830979094283196*^9, 3.830979214880122*^9, 3.830979318599916*^9, {
   3.831001873625243*^9, 3.831001907775948*^9}, {3.8310020055393*^9, 
   3.831002022639781*^9}, {3.831002152703484*^9, 3.831002173335972*^9}, 
   3.831002216661808*^9, {3.831002291156795*^9, 3.831002331595612*^9}, 
   3.831084675413982*^9, 3.8310989455707293`*^9, {3.8310991993252897`*^9, 
   3.8310992274220324`*^9}, {3.831099264160646*^9, 3.831099293484873*^9}, 
   3.831099350846114*^9, 3.8310994073932943`*^9, 3.831099443628813*^9, 
   3.831099481987678*^9, 3.83109951892174*^9, 3.831149138181932*^9, 
   3.831172244423162*^9, 3.832358459951351*^9, {3.83263662674503*^9, 
   3.832636657604101*^9}, {3.832637906838222*^9, 3.832637933677985*^9}, 
   3.832637991319727*^9, 3.8326381396933613`*^9, 3.832638230379365*^9, 
   3.832638298623851*^9, 3.832638346519741*^9, 3.8326383922435703`*^9, 
   3.832708632984641*^9},
 CellLabel->
  "\:8a55\:4fa1\:4e2d\:ff1aIn[85]:=",ExpressionUUID->"4356736f-4eb4-49f2-b4ff-\
e383edb43f0f"]
}, Open  ]],

Cell[CellGroupData[{

Cell[BoxData[
 RowBox[{
  RowBox[{"(*", " ", 
   RowBox[{"Figure", " ", "export"}], " ", "*)"}], "\[IndentingNewLine]", 
  "\[IndentingNewLine]", 
  RowBox[{
   RowBox[{"figfile", "=", "0"}], ";", "  ", 
   RowBox[{"(*", " ", 
    RowBox[{
     RowBox[{
      RowBox[{"If", " ", "figfile"}], "=", "1"}], ",", " ", 
     RowBox[{"plots", " ", "are", " ", "output", " ", "as", " ", "files"}]}], 
    " ", "*)"}], "\[IndentingNewLine]", "\[IndentingNewLine]", 
   RowBox[{"If", "[", 
    RowBox[{
     RowBox[{"figfile", "\[Equal]", "1"}], ",", "\[IndentingNewLine]", 
     RowBox[{
      RowBox[{"Export", "[", 
       RowBox[{
        RowBox[{"StringJoin", "[", 
         RowBox[{
          RowBox[{"NotebookDirectory", "[", "]"}], ",", 
          "\"\<Fig_tradeoff.pdf\>\""}], "]"}], ",", "g3"}], "]"}], ";", 
      "\[IndentingNewLine]", 
      RowBox[{"Print", "[", "\"\<Figure is exported ...\>\"", "]"}], ";"}], 
     "\[IndentingNewLine]", ",", "\[IndentingNewLine]", 
     RowBox[{
      RowBox[{"Print", "[", "\"\<Files is not exported ...\>\"", "]"}], 
      ";"}]}], "\[IndentingNewLine]", "]"}]}]}]], "Input",
 CellChangeTimes->{{3.796974884625245*^9, 3.796975009567971*^9}, {
   3.796975228169615*^9, 3.796975251317787*^9}, {3.796977663907427*^9, 
   3.7969776959388027`*^9}, {3.7969806986323233`*^9, 
   3.7969807084098673`*^9}, {3.7969819621499977`*^9, 3.796981969679268*^9}, {
   3.803363565582193*^9, 3.803363576221878*^9}, 3.803363674663929*^9, {
   3.803595710640931*^9, 3.803595720226224*^9}, {3.8036048955413857`*^9, 
   3.8036049111973343`*^9}, {3.803605318479897*^9, 3.8036053280871572`*^9}, {
   3.803605450645177*^9, 3.8036054594214487`*^9}, {3.803608728760565*^9, 
   3.803608736344933*^9}, {3.803621509146302*^9, 3.8036215147934313`*^9}, {
   3.8036217854721737`*^9, 3.8036217935956573`*^9}, {3.812773401670128*^9, 
   3.812773405119668*^9}, {3.812851002451662*^9, 3.8128510751513042`*^9}, 
   3.8128512070724*^9, 3.812851261884577*^9, {3.812855097443494*^9, 
   3.812855128649925*^9}, {3.8128571387909107`*^9, 3.812857160840863*^9}, {
   3.812866916669818*^9, 3.812866950777076*^9}, {3.813015368278687*^9, 
   3.813015394560687*^9}, {3.813036923022567*^9, 3.813036938636628*^9}, {
   3.813630580807952*^9, 3.813630596445846*^9}, {3.813631129321295*^9, 
   3.8136311468947287`*^9}, {3.813631904412691*^9, 3.813631918429517*^9}, {
   3.8136446998513613`*^9, 3.813644719987816*^9}, {3.813644929670371*^9, 
   3.8136449621810207`*^9}, {3.813645444658791*^9, 3.81364545977686*^9}, {
   3.813646471188785*^9, 3.813646485564946*^9}, {3.819331434020732*^9, 
   3.819331451326455*^9}, {3.827889644059812*^9, 3.827889648016603*^9}, {
   3.8278897032526712`*^9, 3.827889721951888*^9}, {3.830905306493471*^9, 
   3.830905354349414*^9}, {3.830905395315126*^9, 3.8309054062272873`*^9}, {
   3.830919883791031*^9, 3.830919887974794*^9}, {3.830925112274625*^9, 
   3.8309251312382507`*^9}, {3.830979340967415*^9, 3.830979345241107*^9}, {
   3.831001921931122*^9, 3.8310019256208467`*^9}, 3.831002344017005*^9, {
   3.8310989153646803`*^9, 3.831098955906624*^9}, {3.831149161743738*^9, 
   3.8311491657256727`*^9}, {3.832358464604604*^9, 3.8323584773392344`*^9}, {
   3.832638464687117*^9, 3.832638472470105*^9}, {3.8327086480857697`*^9, 
   3.832708652540885*^9}},ExpressionUUID->"074fe6f3-045e-44bb-9d36-\
4c7b86ec7bc2"],

Cell[BoxData["\<\"Figure is exported ...\"\>"], "Print",
 CellChangeTimes->{
  3.830925127872855*^9, 3.830925713564221*^9, 3.830925756060791*^9, 
   3.8309272659041443`*^9, 3.8309273096803293`*^9, 3.830978894309641*^9, {
   3.8309789544151897`*^9, 3.830978980713814*^9}, 3.830979031598481*^9, 
   3.8309790943314533`*^9, 3.830979214961195*^9, {3.830979318814273*^9, 
   3.8309793428543587`*^9}, 3.831001923038278*^9, 3.8310023448002977`*^9, 
   3.831084676297575*^9, 3.831098945755973*^9, {3.8310991993761578`*^9, 
   3.831099227454493*^9}, {3.831099266756933*^9, 3.8310992935320272`*^9}, 
   3.8310993508796167`*^9, 3.831099407448235*^9, 3.831099443675765*^9, 
   3.831099482034432*^9, 3.83109951897442*^9, {3.831149138331558*^9, 
   3.831149163687455*^9}, 3.831172244524864*^9, 3.8323584669791803`*^9, 
   3.832636657654387*^9, {3.83263790688713*^9, 3.8326379337104597`*^9}, 
   3.832637991352481*^9, 3.8326382304278*^9, 3.8326382986816874`*^9, 
   3.832638346572209*^9, 3.83263839229837*^9, 3.832638467342306*^9, {
   3.832708633051201*^9, 3.8327086490853243`*^9}},
 CellLabel->
  "\:8a55\:4fa1\:4e2d\:ff1aIn[166]:=",ExpressionUUID->"82cd4ccb-2acd-484c-\
b904-5b25155cc644"]
}, Open  ]],

Cell[BoxData[
 RowBox[{
  RowBox[{
   RowBox[{
    RowBox[{"numeriana", "[", "ftype_", "]"}], ":=", 
    RowBox[{"Do", "[", "\[IndentingNewLine]", "\[IndentingNewLine]", 
     RowBox[{
      RowBox[{"q", "=", "0.3"}], ";", "\[IndentingNewLine]", 
      RowBox[{"m", "=", "0.2"}], ";", "\[IndentingNewLine]", 
      RowBox[{"\[Eta]", " ", "=", " ", 
       RowBox[{"m", "/", "q"}]}], ";", "\[IndentingNewLine]", 
      "\[IndentingNewLine]", 
      RowBox[{"Switch", "[", 
       RowBox[{"ftype", ",", "\[IndentingNewLine]", "1", ",", 
        RowBox[{
         RowBox[{"f", "[", "i_", "]"}], ":=", 
         RowBox[{"f1", "[", "i", "]"}]}], ",", "\[IndentingNewLine]", "2", 
        ",", 
        RowBox[{
         RowBox[{"f", "[", "i_", "]"}], ":=", 
         RowBox[{"f2", "[", "i", "]"}]}], ",", "\[IndentingNewLine]", "_", 
        ",", 
        RowBox[{
         RowBox[{"f", "[", "i_", "]"}], ":=", 
         RowBox[{"f0", "[", "i", "]"}]}]}], "\[IndentingNewLine]", "]"}], ";",
       "\[IndentingNewLine]", "\[IndentingNewLine]", 
      RowBox[{"For", "[", 
       RowBox[{
        RowBox[{"i", "=", "1"}], ",", 
        RowBox[{"i", "\[LessEqual]", "ino"}], ",", 
        RowBox[{"i", "++"}], ",", "\[IndentingNewLine]", 
        RowBox[{
         RowBox[{
          SubscriptBox["d0", "i"], "=", 
          RowBox[{
           RowBox[{"(", 
            RowBox[{
             RowBox[{"q", " ", 
              RowBox[{"f", "[", "i", "]"}], 
              RowBox[{"(", 
               RowBox[{"1", "-", 
                RowBox[{
                 UnderoverscriptBox["\[Sum]", 
                  RowBox[{"j", "=", "1"}], "i"], 
                 SubscriptBox["pn", "j"]}]}], ")"}]}], "-", 
             RowBox[{"q", " ", 
              RowBox[{
               UnderoverscriptBox["\[Sum]", 
                RowBox[{"j", "=", "1"}], 
                RowBox[{"i", "-", "1"}]], 
               RowBox[{
                SubscriptBox["pn", "j"], 
                RowBox[{"f", "[", "j", "]"}]}]}]}], "-", "m"}], ")"}], 
           SubscriptBox["pn", "i"]}]}], ";"}]}], "\[IndentingNewLine]", "]"}],
       ";", "\[IndentingNewLine]", "\[IndentingNewLine]", 
      RowBox[{
       SubscriptBox["sp", "0"], "=", "0"}], ";", "\[IndentingNewLine]", 
      RowBox[{
       SubscriptBox["spf", "0"], "=", "0"}], ";", "\[IndentingNewLine]", 
      RowBox[{"For", "[", 
       RowBox[{
        RowBox[{"i", "=", "1"}], ",", 
        RowBox[{"i", "\[LessEqual]", "ino"}], ",", 
        RowBox[{"i", "++"}], ",", "\[IndentingNewLine]", 
        RowBox[{
         RowBox[{"If", "[", 
          RowBox[{
           RowBox[{
            RowBox[{"f", "[", "i", "]"}], "\[LessEqual]", "\[Eta]"}], " ", 
           ",", 
           RowBox[{
            SubscriptBox["pp", "i"], "=", "0"}], ",", 
           RowBox[{
            SubscriptBox["pp", "i"], "=", 
            RowBox[{"1", "-", 
             SubscriptBox["sp", 
              RowBox[{"i", "-", "1"}]], "-", 
             RowBox[{
              FractionBox["1", 
               RowBox[{"f", "[", "i", "]"}]], 
              RowBox[{"(", 
               RowBox[{"\[Eta]", "+", 
                SubscriptBox["spf", 
                 RowBox[{"i", "-", "1"}]]}], ")"}]}]}]}]}], "]"}], ";", 
         "\[IndentingNewLine]", 
         RowBox[{"If", "[", 
          RowBox[{
           RowBox[{
            SubscriptBox["pp", "i"], "<", "0"}], ",", 
           RowBox[{
            SubscriptBox["pp", "i"], "=", "0"}]}], "]"}], ";", 
         "\[IndentingNewLine]", 
         RowBox[{
          SubscriptBox["sp", "i"], "=", 
          RowBox[{
           SubscriptBox["sp", 
            RowBox[{"i", "-", "1"}]], "+", 
           SubscriptBox["pp", "i"]}]}], ";", "\[IndentingNewLine]", 
         RowBox[{
          SubscriptBox["spf", "i"], "=", 
          RowBox[{
           SubscriptBox["spf", 
            RowBox[{"i", "-", "1"}]], "+", 
           RowBox[{
            SubscriptBox["pp", "i"], 
            RowBox[{"f", "[", "i", "]"}]}]}]}], ";"}]}], 
       "\[IndentingNewLine]", "]"}], ";"}], "\[IndentingNewLine]", "]"}]}], 
   ";"}], "\[IndentingNewLine]"}]], "Input",
 CellChangeTimes->{{3.8031613691188507`*^9, 3.803161384372308*^9}, {
   3.803162129114749*^9, 3.803162139822542*^9}, {3.803162187703484*^9, 
   3.803162293950115*^9}, {3.8031623291632*^9, 3.803162336452488*^9}, {
   3.803162375108354*^9, 3.803162662189027*^9}, {3.8031630698763113`*^9, 
   3.8031630886399813`*^9}, {3.803163141764879*^9, 3.803163195156869*^9}, {
   3.803163236645403*^9, 3.803163285225377*^9}, {3.803163327684524*^9, 
   3.803163331755137*^9}, {3.803163389447136*^9, 3.8031633930445843`*^9}, {
   3.803163505636862*^9, 3.8031635224869967`*^9}, {3.8031714768245573`*^9, 
   3.803171484674663*^9}, 3.803173831864737*^9, {3.8031744073119717`*^9, 
   3.8031744636958647`*^9}, {3.803174504376812*^9, 3.8031745543948593`*^9}, {
   3.8031751323635683`*^9, 3.8031752664650784`*^9}, 3.803177185920182*^9, 
   3.803181081422243*^9, {3.803181138417383*^9, 3.8031811387518597`*^9}, {
   3.803182014512294*^9, 3.803182073729965*^9}, {3.803182263498597*^9, 
   3.8031823131327868`*^9}, 3.803182389725738*^9, {3.803182759520252*^9, 
   3.80318276840378*^9}, {3.803182987268148*^9, 3.803182995837277*^9}, {
   3.803184829770792*^9, 3.8031848672999897`*^9}, 3.803267281913266*^9, {
   3.8032673133016577`*^9, 3.8032673253823853`*^9}, {3.803270671876362*^9, 
   3.803270675294259*^9}, {3.803599734663959*^9, 3.8035998578074923`*^9}, {
   3.8036001357577887`*^9, 3.803600139107616*^9}, {3.8036025539555063`*^9, 
   3.803602595871737*^9}, {3.803602912857965*^9, 3.8036029196070423`*^9}, {
   3.81283863278789*^9, 3.8128386356221237`*^9}, {3.812846450437099*^9, 
   3.8128464690628157`*^9}, {3.812846505109589*^9, 3.812846508866987*^9}, 
   3.8128465625755987`*^9, {3.812846898953076*^9, 3.8128469074809933`*^9}, {
   3.812849401936758*^9, 3.812849404545867*^9}, {3.812855206592742*^9, 
   3.8128552085035*^9}, {3.812858004313136*^9, 3.812858012951539*^9}, {
   3.812858072486719*^9, 3.8128580734993753`*^9}, {3.812858239394258*^9, 
   3.81285827609088*^9}, {3.81286559143966*^9, 3.8128656223111267`*^9}, {
   3.812865799861609*^9, 3.812865871523427*^9}, 3.8136274316425877`*^9, {
   3.813627494800583*^9, 3.813627523039734*^9}, {3.8136276281815767`*^9, 
   3.8136276838698683`*^9}, 3.8136277753577423`*^9, {3.813627872222734*^9, 
   3.8136278931894007`*^9}, 3.813628153431549*^9, {3.8136282113914022`*^9, 
   3.813628211952381*^9}, {3.8136282617243423`*^9, 3.813628326569004*^9}, {
   3.813628361805855*^9, 3.813628366305725*^9}, {3.8136284264942827`*^9, 
   3.813628426740408*^9}, {3.813628475297529*^9, 3.813628482767132*^9}, 
   3.813628528712863*^9, 3.813645332998567*^9, 3.8136458939231997`*^9, {
   3.813645943399555*^9, 3.813645946234984*^9}, {3.813645980929542*^9, 
   3.813645983132922*^9}, {3.813646030161214*^9, 3.813646033602357*^9}, {
   3.830372926409377*^9, 3.830372951868679*^9}, {3.830372992165204*^9, 
   3.830372995559867*^9}, {3.830373048161975*^9, 3.8303730498007107`*^9}, 
   3.830373187534258*^9, {3.83037452223212*^9, 3.830374580163744*^9}, {
   3.8303803448253613`*^9, 3.8303803835205717`*^9}, {3.830907907116894*^9, 
   3.830907930648201*^9}, {3.8309080340495853`*^9, 3.830908103163875*^9}, {
   3.830908207487817*^9, 3.830908218758854*^9}, {3.830908335638072*^9, 
   3.8309083400685253`*^9}, {3.830910456965061*^9, 3.8309104573904037`*^9}, {
   3.830910501149583*^9, 3.830910501914309*^9}},
 CellLabel->
  "In[102]:=",ExpressionUUID->"dd080f7f-bed3-4ccb-8a80-39b29eb81a88"],

Cell[BoxData[{
 RowBox[{
  RowBox[{"numeriana", "[", "0", "]"}], ";"}], "\[IndentingNewLine]", 
 RowBox[{
  RowBox[{
   RowBox[{"inita", "=", 
    RowBox[{"Table", "[", 
     RowBox[{
      RowBox[{"{", 
       RowBox[{"i", ",", 
        SubscriptBox["pp", "i"]}], "}"}], ",", 
      RowBox[{"{", 
       RowBox[{"i", ",", "1", ",", "ino"}], "}"}]}], "]"}]}], ";"}], 
  "\[IndentingNewLine]"}], "\[IndentingNewLine]", 
 RowBox[{
  RowBox[{
   RowBox[{"inifredis", "=", 
    RowBox[{"Graphics", "[", 
     RowBox[{
      RowBox[{"{", 
       RowBox[{
        RowBox[{"EdgeForm", "[", 
         RowBox[{"{", 
          RowBox[{"Thin", ",", 
           RowBox[{"GrayLevel", "[", "0.7", "]"}]}], "}"}], "]"}], ",", 
        RowBox[{"GrayLevel", "[", "0.7", "]"}], ",", 
        RowBox[{
         RowBox[{
          RowBox[{"Rectangle", "[", 
           RowBox[{
            RowBox[{"{", 
             RowBox[{
              RowBox[{"(", 
               RowBox[{"#1", "-", "0.4"}], ")"}], ",", "0"}], "}"}], ",", 
            RowBox[{"{", 
             RowBox[{
              RowBox[{"(", 
               RowBox[{"#1", "+", "0.4"}], ")"}], ",", "#2"}], "}"}]}], "]"}],
           "&"}], "@@@", "inita"}]}], "}"}], ",", 
      RowBox[{"frmopt", "[", 
       RowBox[{"Black", ",", "12"}], "]"}], ",", 
      RowBox[{"PlotRangePadding", "\[Rule]", "None"}], ",", 
      RowBox[{"AspectRatio", "\[Rule]", "0.8"}], ",", 
      RowBox[{"ImageSize", "\[Rule]", 
       RowBox[{"{", 
        RowBox[{"Automatic", ",", "240"}], "}"}]}]}], "]"}]}], ";"}], 
  "\[IndentingNewLine]"}], "\[IndentingNewLine]", 
 RowBox[{
  RowBox[{"numeriana", "[", "1", "]"}], ";"}], "\[IndentingNewLine]", 
 RowBox[{
  RowBox[{
   RowBox[{"endta1", "=", 
    RowBox[{"Table", "[", 
     RowBox[{
      RowBox[{"{", 
       RowBox[{"i", ",", 
        SubscriptBox["pp", "i"]}], "}"}], ",", 
      RowBox[{"{", 
       RowBox[{"i", ",", "1", ",", "ino"}], "}"}]}], "]"}]}], ";"}], 
  "\[IndentingNewLine]"}], "\[IndentingNewLine]", 
 RowBox[{
  RowBox[{
   RowBox[{
    RowBox[{"endfredis", "[", "1", "]"}], "=", 
    RowBox[{"Graphics", "[", 
     RowBox[{
      RowBox[{"{", 
       RowBox[{
        RowBox[{"EdgeForm", "[", 
         RowBox[{"{", 
          RowBox[{"Thin", ",", 
           RowBox[{"GrayLevel", "[", "0.7", "]"}]}], "}"}], "]"}], ",", 
        RowBox[{"GrayLevel", "[", "0.7", "]"}], ",", 
        RowBox[{
         RowBox[{
          RowBox[{"Rectangle", "[", 
           RowBox[{
            RowBox[{"{", 
             RowBox[{
              RowBox[{"(", 
               RowBox[{"#1", "-", "0.4"}], ")"}], ",", "0"}], "}"}], ",", 
            RowBox[{"{", 
             RowBox[{
              RowBox[{"(", 
               RowBox[{"#1", "+", "0.4"}], ")"}], ",", "#2"}], "}"}]}], "]"}],
           "&"}], "@@@", "endta1"}]}], "}"}], ",", 
      RowBox[{"frmopt", "[", 
       RowBox[{"Black", ",", "12"}], "]"}], ",", 
      RowBox[{"PlotRangePadding", "\[Rule]", "None"}], ",", 
      RowBox[{"AspectRatio", "\[Rule]", "0.8"}], ",", 
      RowBox[{"ImageSize", "\[Rule]", 
       RowBox[{"{", 
        RowBox[{"Automatic", ",", "240"}], "}"}]}]}], "]"}]}], ";"}], 
  "\[IndentingNewLine]"}], "\[IndentingNewLine]", 
 RowBox[{
  RowBox[{"numeriana", "[", "2", "]"}], ";"}], "\[IndentingNewLine]", 
 RowBox[{
  RowBox[{
   RowBox[{"endta2", "=", 
    RowBox[{"Table", "[", 
     RowBox[{
      RowBox[{"{", 
       RowBox[{"i", ",", 
        SubscriptBox["pp", "i"]}], "}"}], ",", 
      RowBox[{"{", 
       RowBox[{"i", ",", "1", ",", "ino"}], "}"}]}], "]"}]}], ";"}], 
  "\[IndentingNewLine]"}], "\[IndentingNewLine]", 
 RowBox[{
  RowBox[{
   RowBox[{"endfredis", "[", "2", "]"}], "=", 
   RowBox[{"Graphics", "[", 
    RowBox[{
     RowBox[{"{", 
      RowBox[{
       RowBox[{"EdgeForm", "[", 
        RowBox[{"{", 
         RowBox[{"Thin", ",", 
          RowBox[{"GrayLevel", "[", "0.7", "]"}]}], "}"}], "]"}], ",", 
       RowBox[{"GrayLevel", "[", "0.7", "]"}], ",", 
       RowBox[{
        RowBox[{
         RowBox[{"Rectangle", "[", 
          RowBox[{
           RowBox[{"{", 
            RowBox[{
             RowBox[{"(", 
              RowBox[{"#1", "-", "0.4"}], ")"}], ",", "0"}], "}"}], ",", 
           RowBox[{"{", 
            RowBox[{
             RowBox[{"(", 
              RowBox[{"#1", "+", "0.4"}], ")"}], ",", "#2"}], "}"}]}], "]"}], 
         "&"}], "@@@", "endta2"}]}], "}"}], ",", 
     RowBox[{"frmopt", "[", 
      RowBox[{"Black", ",", "12"}], "]"}], ",", 
     RowBox[{"PlotRangePadding", "\[Rule]", "None"}], ",", 
     RowBox[{"AspectRatio", "\[Rule]", "0.8"}], ",", 
     RowBox[{"ImageSize", "\[Rule]", 
      RowBox[{"{", 
       RowBox[{"Automatic", ",", "240"}], "}"}]}]}], "]"}]}], 
  ";"}], "\[IndentingNewLine]"}], "Input",
 CellChangeTimes->{{3.803163408208787*^9, 3.803163492989699*^9}, 
   3.8031714936536293`*^9, {3.8031745674434347`*^9, 3.803174586071785*^9}, {
   3.803174763559044*^9, 3.803174778948153*^9}, 3.803175897845499*^9, 
   3.80317679470579*^9, {3.812837819040922*^9, 3.812837866513918*^9}, {
   3.812837900130323*^9, 3.812837947447448*^9}, {3.812837984640925*^9, 
   3.812838014811995*^9}, {3.812838371108795*^9, 3.81283837947659*^9}, {
   3.812838413070712*^9, 3.8128384235642233`*^9}, {3.8128397104400587`*^9, 
   3.812839717524342*^9}, {3.812840232425127*^9, 3.812840305595849*^9}, {
   3.812840395485116*^9, 3.812840468205449*^9}, {3.812840580079135*^9, 
   3.812840612882697*^9}, {3.812840655185525*^9, 3.8128406565337887`*^9}, {
   3.812840948322133*^9, 3.812841030106843*^9}, {3.81284113073818*^9, 
   3.812841138919229*^9}, {3.812841758578454*^9, 3.8128417738108873`*^9}, {
   3.812846567659916*^9, 3.812846587144082*^9}, {3.812847080285101*^9, 
   3.812847101387508*^9}, {3.81284806105443*^9, 3.812848064157021*^9}, {
   3.81284957546109*^9, 3.812849587429254*^9}, 3.812849663707656*^9, {
   3.8128499272767057`*^9, 3.812849933889237*^9}, 3.812850013835599*^9, {
   3.812850194199376*^9, 3.81285019437663*^9}, 3.812854994122303*^9, 
   3.812856332051005*^9, 3.813015205849317*^9, {3.813629416799369*^9, 
   3.813629426092266*^9}, {3.813629504890819*^9, 3.813629509905181*^9}, 
   3.813634395154364*^9, 3.827889635567568*^9, {3.829371297260516*^9, 
   3.829371299438712*^9}, {3.830292723762871*^9, 3.830292733259121*^9}, {
   3.830292799897623*^9, 3.830292831661771*^9}, {3.830293059952623*^9, 
   3.8302930696253757`*^9}, {3.8303730952496643`*^9, 3.830373122403586*^9}, {
   3.830373211430998*^9, 3.830373267403668*^9}, {3.830374501897307*^9, 
   3.8303745095423393`*^9}, {3.8303746065573273`*^9, 3.830374660864586*^9}, 
   3.830374696435536*^9, {3.830374769892096*^9, 3.830374810633514*^9}, {
   3.830375590136739*^9, 3.830375602171404*^9}, {3.830406328693235*^9, 
   3.830406348312147*^9}, 3.830406503144746*^9, 3.830836823266262*^9, {
   3.83090813330931*^9, 3.830908160420724*^9}, {3.830908223933791*^9, 
   3.830908258624453*^9}, {3.830908375412744*^9, 3.83090838038587*^9}},
 CellLabel->
  "In[103]:=",ExpressionUUID->"4cfae08c-1d9c-4565-810e-0dcdca30a6ee"]
}, Open  ]],

Cell[CellGroupData[{

Cell["Simulation", "Subsection",
 CellChangeTimes->{{3.803173754581753*^9, 3.8031738073149767`*^9}, {
  3.812846675772138*^9, 
  3.8128466775039253`*^9}},ExpressionUUID->"87cb0854-ee14-46fc-aa78-\
503dc60f66b1"],

Cell[CellGroupData[{

Cell["\<\
NDSovle with
\tDefault precision
\tq = 0.3, m =0. 2, n = 80, tmax = 500,000

\t\t(if error occurs during calculation, try to decrease \
\[OpenCurlyDoubleQuote]tmin0\[CloseCurlyDoubleQuote])\
\>", "Subsubsection",
 CellChangeTimes->{{3.796507742242951*^9, 3.796507783738594*^9}, 
   3.796507829586561*^9, {3.796509868532316*^9, 3.796509929770537*^9}, {
   3.79651010753557*^9, 3.7965101137206993`*^9}, {3.7966953025093107`*^9, 
   3.796695312880539*^9}, {3.79669575826378*^9, 3.796695762047735*^9}, 
   3.79669580492933*^9, {3.7966958575847387`*^9, 3.79669586630231*^9}, 
   3.796698668388893*^9, {3.796856972287243*^9, 3.796856992994288*^9}, {
   3.7969652420827923`*^9, 3.796965249807275*^9}, 3.7969653886501837`*^9, {
   3.796965976450757*^9, 3.796966013832532*^9}, {3.803363061132432*^9, 
   3.803363135396551*^9}, {3.803612698199006*^9, 3.803612705464529*^9}, {
   3.8128511397942333`*^9, 3.8128511424267607`*^9}, {3.821479434103462*^9, 
   3.821479437004224*^9}, 
   3.830373282659443*^9},ExpressionUUID->"86dc50ea-0f87-4cb5-b205-\
921ba99bae89"],

Cell[BoxData[
 RowBox[{
  RowBox[{
   RowBox[{
    RowBox[{"calc", "[", 
     RowBox[{"q_", ",", "m_", ",", "tminc_", ",", "tmaxc_", ",", "tc_"}], 
     "]"}], ":=", 
    RowBox[{"Do", "[", "\[IndentingNewLine]", 
     RowBox[{
      RowBox[{"pinit", "=", 
       RowBox[{"Table", "[", 
        RowBox[{
         RowBox[{
          RowBox[{"inita", "[", 
           RowBox[{"[", "i", "]"}], "]"}], "[", 
          RowBox[{"[", "2", "]"}], "]"}], ",", 
         RowBox[{"{", 
          RowBox[{"i", ",", "1", ",", "ino"}], "}"}]}], "]"}]}], ";", 
      "\[IndentingNewLine]", 
      RowBox[{"tpinit", "=", 
       RowBox[{"Total", "[", "pinit", "]"}]}], ";", "\[IndentingNewLine]", 
      RowBox[{"If", "[", 
       RowBox[{
        RowBox[{"tpinit", ">", "1"}], ",", 
        RowBox[{"pinit", "=", 
         RowBox[{"pinit", "/", "tpinit"}]}]}], "]"}], ";", 
      "\[IndentingNewLine]", "\[IndentingNewLine]", 
      RowBox[{"pinit", "=", 
       RowBox[{"Table", "[", 
        RowBox[{
         RowBox[{
          RowBox[{"inita", "[", 
           RowBox[{"[", "i", "]"}], "]"}], "[", 
          RowBox[{"[", "2", "]"}], "]"}], ",", 
         RowBox[{"{", 
          RowBox[{"i", ",", "1", ",", "ino"}], "}"}]}], "]"}]}], ";", 
      "\[IndentingNewLine]", "\[IndentingNewLine]", 
      RowBox[{"immig", "=", 
       SuperscriptBox["10", 
        RowBox[{"-", "10"}]]}], ";", "\[IndentingNewLine]", 
      "\[IndentingNewLine]", 
      RowBox[{
       RowBox[{"f", "[", "i_", "]"}], ":=", 
       RowBox[{"f0", "[", "i", "]"}]}], ";", "\[IndentingNewLine]", 
      RowBox[{"ps0", "=", 
       RowBox[{"NDSolveValue", "[", "\[IndentingNewLine]", 
        RowBox[{
         RowBox[{"Join", "[", 
          RowBox[{
           RowBox[{"Table", "[", 
            RowBox[{
             RowBox[{
              RowBox[{
               RowBox[{
                SubscriptBox["p", "i"], "'"}], "[", "t", "]"}], "\[Equal]", 
              RowBox[{
               RowBox[{
                RowBox[{"(", 
                 RowBox[{
                  RowBox[{"q", " ", 
                   RowBox[{"f", "[", "i", "]"}], 
                   RowBox[{"(", 
                    RowBox[{"1", "-", 
                    RowBox[{
                    UnderoverscriptBox["\[Sum]", 
                    RowBox[{"j", "=", "1"}], "i"], 
                    RowBox[{
                    SubscriptBox["p", "j"], "[", "t", "]"}]}]}], ")"}]}], "-", 
                  RowBox[{"q", " ", 
                   RowBox[{
                    UnderoverscriptBox["\[Sum]", 
                    RowBox[{"j", "=", "1"}], 
                    RowBox[{"i", "-", "1"}]], 
                    RowBox[{
                    RowBox[{
                    SubscriptBox["p", "j"], "[", "t", "]"}], 
                    RowBox[{"f", "[", "j", "]"}]}]}]}], "-", "m"}], ")"}], 
                RowBox[{
                 SubscriptBox["p", "i"], "[", "t", "]"}]}], "+", "immig"}]}], 
             ",", 
             RowBox[{"{", 
              RowBox[{"i", ",", "1", ",", "ino"}], "}"}]}], "]"}], ",", 
           "\[IndentingNewLine]", 
           RowBox[{"Table", "[", 
            RowBox[{
             RowBox[{
              RowBox[{
               SubscriptBox["p", "i"], "[", "0", "]"}], "\[Equal]", 
              RowBox[{"pinit", "[", 
               RowBox[{"[", "i", "]"}], "]"}]}], ",", 
             RowBox[{"{", 
              RowBox[{"i", ",", "1", ",", "ino"}], "}"}]}], "]"}]}], "]"}], 
         ",", 
         RowBox[{"Table", "[", 
          RowBox[{
           SubscriptBox["p", "i"], ",", 
           RowBox[{"{", 
            RowBox[{"i", ",", "1", ",", "ino"}], "}"}]}], "]"}], ",", 
         RowBox[{"{", 
          RowBox[{"t", ",", "tminc", ",", "tc"}], "}"}]}], 
        "\[IndentingNewLine]", "]"}]}], ";", "\[IndentingNewLine]", 
      "\[IndentingNewLine]", 
      RowBox[{
       RowBox[{"f", "[", "i_", "]"}], ":=", 
       RowBox[{"f1", "[", "i", "]"}]}], ";", "\[IndentingNewLine]", 
      RowBox[{"ps1", "=", 
       RowBox[{"NDSolveValue", "[", "\[IndentingNewLine]", 
        RowBox[{
         RowBox[{"Join", "[", 
          RowBox[{
           RowBox[{"Table", "[", 
            RowBox[{
             RowBox[{
              RowBox[{
               RowBox[{
                SubscriptBox["p", "i"], "'"}], "[", "t", "]"}], "\[Equal]", 
              RowBox[{
               RowBox[{
                RowBox[{"(", 
                 RowBox[{
                  RowBox[{"q", " ", 
                   RowBox[{"f", "[", "i", "]"}], 
                   RowBox[{"(", 
                    RowBox[{"1", "-", 
                    RowBox[{
                    UnderoverscriptBox["\[Sum]", 
                    RowBox[{"j", "=", "1"}], "i"], 
                    RowBox[{
                    SubscriptBox["p", "j"], "[", "t", "]"}]}]}], ")"}]}], "-", 
                  RowBox[{"q", " ", 
                   RowBox[{
                    UnderoverscriptBox["\[Sum]", 
                    RowBox[{"j", "=", "1"}], 
                    RowBox[{"i", "-", "1"}]], 
                    RowBox[{
                    RowBox[{
                    SubscriptBox["p", "j"], "[", "t", "]"}], 
                    RowBox[{"f", "[", "j", "]"}]}]}]}], "-", "m"}], ")"}], 
                RowBox[{
                 SubscriptBox["p", "i"], "[", "t", "]"}]}], "+", "immig"}]}], 
             ",", 
             RowBox[{"{", 
              RowBox[{"i", ",", "1", ",", "ino"}], "}"}]}], "]"}], ",", 
           "\[IndentingNewLine]", 
           RowBox[{"Table", "[", 
            RowBox[{
             RowBox[{
              RowBox[{
               SubscriptBox["p", "i"], "[", "tc", "]"}], "\[Equal]", 
              RowBox[{
               RowBox[{"ps0", "[", 
                RowBox[{"[", "i", "]"}], "]"}], "[", "tc", "]"}]}], ",", 
             RowBox[{"{", 
              RowBox[{"i", ",", "1", ",", "ino"}], "}"}]}], "]"}]}], "]"}], 
         ",", 
         RowBox[{"Table", "[", 
          RowBox[{
           SubscriptBox["p", "i"], ",", 
           RowBox[{"{", 
            RowBox[{"i", ",", "1", ",", "ino"}], "}"}]}], "]"}], ",", 
         RowBox[{"{", 
          RowBox[{"t", ",", "tc", ",", "tmaxc"}], "}"}]}], 
        "\[IndentingNewLine]", "]"}]}], ";", "\[IndentingNewLine]", 
      "\[IndentingNewLine]", 
      RowBox[{
       RowBox[{"f", "[", "i_", "]"}], ":=", 
       RowBox[{"f2", "[", "i", "]"}]}], ";", "\[IndentingNewLine]", 
      RowBox[{"ps2", "=", 
       RowBox[{"NDSolveValue", "[", "\[IndentingNewLine]", 
        RowBox[{
         RowBox[{"Join", "[", 
          RowBox[{
           RowBox[{"Table", "[", 
            RowBox[{
             RowBox[{
              RowBox[{
               RowBox[{
                SubscriptBox["p", "i"], "'"}], "[", "t", "]"}], "\[Equal]", 
              RowBox[{
               RowBox[{
                RowBox[{"(", 
                 RowBox[{
                  RowBox[{"q", " ", 
                   RowBox[{"f", "[", "i", "]"}], 
                   RowBox[{"(", 
                    RowBox[{"1", "-", 
                    RowBox[{
                    UnderoverscriptBox["\[Sum]", 
                    RowBox[{"j", "=", "1"}], "i"], 
                    RowBox[{
                    SubscriptBox["p", "j"], "[", "t", "]"}]}]}], ")"}]}], "-", 
                  RowBox[{"q", " ", 
                   RowBox[{
                    UnderoverscriptBox["\[Sum]", 
                    RowBox[{"j", "=", "1"}], 
                    RowBox[{"i", "-", "1"}]], 
                    RowBox[{
                    RowBox[{
                    SubscriptBox["p", "j"], "[", "t", "]"}], 
                    RowBox[{"f", "[", "j", "]"}]}]}]}], "-", "m"}], ")"}], 
                RowBox[{
                 SubscriptBox["p", "i"], "[", "t", "]"}]}], "+", "immig"}]}], 
             ",", 
             RowBox[{"{", 
              RowBox[{"i", ",", "1", ",", "ino"}], "}"}]}], "]"}], ",", 
           "\[IndentingNewLine]", 
           RowBox[{"Table", "[", 
            RowBox[{
             RowBox[{
              RowBox[{
               SubscriptBox["p", "i"], "[", "tc", "]"}], "\[Equal]", 
              RowBox[{
               RowBox[{"ps0", "[", 
                RowBox[{"[", "i", "]"}], "]"}], "[", "tc", "]"}]}], ",", 
             RowBox[{"{", 
              RowBox[{"i", ",", "1", ",", "ino"}], "}"}]}], "]"}]}], "]"}], 
         ",", 
         RowBox[{"Table", "[", 
          RowBox[{
           SubscriptBox["p", "i"], ",", 
           RowBox[{"{", 
            RowBox[{"i", ",", "1", ",", "ino"}], "}"}]}], "]"}], ",", 
         RowBox[{"{", 
          RowBox[{"t", ",", "tc", ",", "tmaxc"}], "}"}]}], 
        "\[IndentingNewLine]", "]"}]}], ";", "\[IndentingNewLine]", 
      "\[IndentingNewLine]", 
      RowBox[{"Print", "[", "\"\<NDSolve finished!\>\"", "]"}], ";"}], 
     "\[IndentingNewLine]", "]"}]}], ";"}], "\[IndentingNewLine]"}]], "Input",\

 CellChangeTimes->{{3.812846704507869*^9, 3.812846749237377*^9}, {
   3.8128568493247766`*^9, 3.812856880149282*^9}, 3.816487795908471*^9, 
   3.817619761326003*^9, {3.829354151077821*^9, 3.8293542217644653`*^9}, 
   3.829354318597457*^9, {3.829355741487378*^9, 3.8293557415774593`*^9}, 
   3.829355809341144*^9, {3.829356034906123*^9, 3.8293560350585318`*^9}, {
   3.8303732958434057`*^9, 3.830373372064911*^9}, 3.830373420884993*^9, 
   3.830373546897114*^9, {3.830380498492456*^9, 3.8303805251921597`*^9}, {
   3.8303861075214043`*^9, 3.8303861521584682`*^9}, 3.8303862855282707`*^9, {
   3.8303865175534143`*^9, 3.830386678388698*^9}, {3.8303867101861877`*^9, 
   3.830386752294306*^9}, {3.8303868669684668`*^9, 3.8303868705660257`*^9}, {
   3.8303869515136137`*^9, 3.830386957566128*^9}, {3.830387313599107*^9, 
   3.83038731910998*^9}, 3.830387369146658*^9, 3.830387414234707*^9, 
   3.830387444917447*^9, {3.830387533473547*^9, 3.830387585260499*^9}, {
   3.83038765998219*^9, 3.830387711518965*^9}, {3.830387762072732*^9, 
   3.830387763399724*^9}, 3.830387918705971*^9, {3.83038805619333*^9, 
   3.830388075875197*^9}, {3.8303884189506817`*^9, 3.830388450840526*^9}, {
   3.830388502027258*^9, 3.830388514959901*^9}, {3.830388561149394*^9, 
   3.830388561395691*^9}, {3.8303888194984837`*^9, 3.830388857492022*^9}, {
   3.83038889787647*^9, 3.830388898190256*^9}, 3.830907759328288*^9, {
   3.830908413501149*^9, 3.830908421871851*^9}, 3.830908661838376*^9, {
   3.830909036160405*^9, 3.830909046173661*^9}, {3.8309093805848923`*^9, 
   3.830909382836714*^9}},
 CellLabel->
  "In[112]:=",ExpressionUUID->"e158e005-ddc6-4f01-8866-67d712f0f606"],

Cell[BoxData[{
 RowBox[{
  RowBox[{
   RowBox[{"pscale", "=", "0.04"}], ";"}], 
  "\[IndentingNewLine]"}], "\[IndentingNewLine]", 
 RowBox[{
  RowBox[{"psampleno", "=", "400"}], ";"}], "\[IndentingNewLine]", 
 RowBox[{
  RowBox[{
   RowBox[{"frameopt", "=", 
    RowBox[{"{", 
     RowBox[{
      RowBox[{"FrameStyle", "\[Rule]", 
       RowBox[{"Thickness", "[", "0.002", "]"}]}], ",", 
      RowBox[{"FrameTicksStyle", "\[Rule]", 
       RowBox[{"Directive", "[", 
        RowBox[{"{", 
         RowBox[{"Black", ",", 
          RowBox[{"FontFamily", "\[Rule]", "\"\<Times New Roman\>\""}], ",", 
          RowBox[{"FontSize", "\[Rule]", "12"}]}], "}"}], "]"}]}]}], "}"}]}], 
   ";"}], "\[IndentingNewLine]"}], "\[IndentingNewLine]", 
 RowBox[{
  RowBox[{
   RowBox[{
    RowBox[{"gdraw", "[", 
     RowBox[{"tmin_", ",", "tmax_", ",", "tc_"}], "]"}], ":=", 
    RowBox[{"Do", "[", "\[IndentingNewLine]", "\[IndentingNewLine]", 
     RowBox[{
      RowBox[{
       RowBox[{
        RowBox[{"If", "[", 
         RowBox[{
          RowBox[{"j", "\[Equal]", "1"}], ",", "\[IndentingNewLine]", 
          RowBox[{"dta0", "=", 
           RowBox[{"Table", "[", 
            RowBox[{
             RowBox[{"Table", "[", 
              RowBox[{
               RowBox[{"N", "[", 
                RowBox[{
                 RowBox[{"If", "[", 
                  RowBox[{
                   RowBox[{"\[Tau]", "<", "tc"}], ",", 
                   RowBox[{
                    RowBox[{"ps0", "[", 
                    RowBox[{"[", "i", "]"}], "]"}], "[", "\[Tau]", "]"}], ",", 
                   RowBox[{
                    RowBox[{"ps1", "[", 
                    RowBox[{"[", "i", "]"}], "]"}], "[", "\[Tau]", "]"}]}], 
                  "]"}], ",", "$MachinePrecision"}], "]"}], ",", 
               RowBox[{"{", 
                RowBox[{"i", ",", "1", ",", "ino"}], "}"}]}], "]"}], ",", 
             RowBox[{"{", 
              RowBox[{"\[Tau]", ",", "tmin", ",", "tmax", ",", 
               RowBox[{
                RowBox[{"(", 
                 RowBox[{"tmax", "-", "tmin"}], ")"}], "/", "psampleno"}]}], 
              "}"}]}], "]"}]}], ",", "\[IndentingNewLine]", 
          RowBox[{"dta0", "=", 
           RowBox[{"Table", "[", 
            RowBox[{
             RowBox[{"Table", "[", 
              RowBox[{
               RowBox[{"N", "[", 
                RowBox[{
                 RowBox[{"If", "[", 
                  RowBox[{
                   RowBox[{"\[Tau]", "<", "tc"}], ",", 
                   RowBox[{
                    RowBox[{"ps0", "[", 
                    RowBox[{"[", "i", "]"}], "]"}], "[", "\[Tau]", "]"}], ",", 
                   RowBox[{
                    RowBox[{"ps2", "[", 
                    RowBox[{"[", "i", "]"}], "]"}], "[", "\[Tau]", "]"}]}], 
                  "]"}], ",", "$MachinePrecision"}], "]"}], ",", 
               RowBox[{"{", 
                RowBox[{"i", ",", "1", ",", "ino"}], "}"}]}], "]"}], ",", 
             RowBox[{"{", 
              RowBox[{"\[Tau]", ",", "tmin", ",", "tmax", ",", 
               RowBox[{
                RowBox[{"(", 
                 RowBox[{"tmax", "-", "tmin"}], ")"}], "/", "psampleno"}]}], 
              "}"}]}], "]"}]}]}], "\[IndentingNewLine]", "]"}], ";", 
        "\[IndentingNewLine]", 
        RowBox[{"Print", "[", 
         RowBox[{
         "\"\<Type \>\"", ",", "j", ",", 
          "\"\<: Data extraction finished!\>\""}], "]"}], ";", 
        "\[IndentingNewLine]", "\[IndentingNewLine]", 
        RowBox[{"plt1", "=", 
         RowBox[{"ListPlot", "[", 
          RowBox[{
           RowBox[{"Table", "[", 
            RowBox[{
             RowBox[{"Table", "[", 
              RowBox[{
               RowBox[{"{", 
                RowBox[{
                 RowBox[{
                  UnderoverscriptBox["\[Sum]", 
                   RowBox[{"j", "=", "1"}], "i"], 
                  RowBox[{
                   RowBox[{"dta0", "[", 
                    RowBox[{"[", "\[Tau]", "]"}], "]"}], "[", 
                   RowBox[{"[", "j", "]"}], "]"}]}], ",", 
                 RowBox[{"tmin", "+", 
                  RowBox[{
                   RowBox[{"(", 
                    RowBox[{"\[Tau]", "-", "1"}], ")"}], 
                   RowBox[{
                    RowBox[{"(", 
                    RowBox[{"tmax", "-", "tmin"}], ")"}], "/", 
                    "psampleno"}]}]}]}], "}"}], ",", 
               RowBox[{"{", 
                RowBox[{"\[Tau]", ",", "1", ",", 
                 RowBox[{"psampleno", "+", "1"}]}], "}"}]}], "]"}], ",", 
             RowBox[{"{", 
              RowBox[{"i", ",", "1", ",", "ino"}], "}"}]}], "]"}], ",", 
           RowBox[{"Joined", "\[Rule]", "True"}], ",", 
           RowBox[{"PlotRange", "\[Rule]", 
            RowBox[{"{", 
             RowBox[{
              RowBox[{"{", 
               RowBox[{"0.00000001", ",", "0.75"}], "}"}], ",", "Automatic"}],
              "}"}]}], ",", 
           RowBox[{"Frame", "\[Rule]", "True"}], ",", 
           RowBox[{"Evaluate", "[", "frameopt", "]"}], ",", 
           RowBox[{"AspectRatio", "\[Rule]", "1.2"}], ",", 
           RowBox[{"ImageSize", "\[Rule]", 
            RowBox[{"{", 
             RowBox[{"Automatic", ",", "250"}], "}"}]}], ",", 
           RowBox[{"PlotRangePadding", "\[Rule]", "None"}]}], "]"}]}], ";", 
        "\[IndentingNewLine]", 
        RowBox[{"plt2", "=", 
         RowBox[{"ListPlot", "[", 
          RowBox[{
           RowBox[{"Table", "[", 
            RowBox[{
             RowBox[{"Table", "[", 
              RowBox[{
               RowBox[{"{", 
                RowBox[{
                 RowBox[{"tmin", "+", 
                  RowBox[{
                   RowBox[{"(", 
                    RowBox[{"\[Tau]", "-", "1"}], ")"}], 
                   RowBox[{
                    RowBox[{"(", 
                    RowBox[{"tmax", "-", "tmin"}], ")"}], "/", 
                    "psampleno"}]}]}], ",", 
                 RowBox[{
                  UnderoverscriptBox["\[Sum]", 
                   RowBox[{"j", "=", "1"}], "i"], 
                  RowBox[{
                   RowBox[{"dta0", "[", 
                    RowBox[{"[", "\[Tau]", "]"}], "]"}], "[", 
                   RowBox[{"[", "j", "]"}], "]"}]}]}], "}"}], ",", 
               RowBox[{"{", 
                RowBox[{"\[Tau]", ",", "1", ",", 
                 RowBox[{"psampleno", "+", "1"}]}], "}"}]}], "]"}], ",", 
             RowBox[{"{", 
              RowBox[{"i", ",", "ino", ",", "ino"}], "}"}]}], "]"}], ",", 
           RowBox[{"Joined", "\[Rule]", "True"}], ",", 
           RowBox[{"PlotRange", "\[Rule]", 
            RowBox[{"{", 
             RowBox[{"Automatic", ",", 
              RowBox[{"{", 
               RowBox[{"0.00000001", ",", "0.75"}], "}"}]}], "}"}]}], ",", 
           RowBox[{"Frame", "\[Rule]", "True"}], ",", 
           RowBox[{"Evaluate", "[", "frameopt", "]"}], ",", 
           RowBox[{"AspectRatio", "\[Rule]", "1.2"}], ",", 
           RowBox[{"ImageSize", "\[Rule]", 
            RowBox[{"{", 
             RowBox[{"Automatic", ",", "250"}], "}"}]}], ",", 
           RowBox[{"PlotRangePadding", "\[Rule]", "None"}], ",", 
           RowBox[{"Filling", "\[Rule]", "Top"}]}], "]"}]}], ";"}], 
       "\[IndentingNewLine]", 
       RowBox[{"(*", " ", 
        RowBox[{
        "change", " ", "a", " ", "direction", " ", "of", " ", "plot"}], " ", 
        "*)"}], ";", "\[IndentingNewLine]", 
       RowBox[{"ref1", "=", 
        RowBox[{"MapAt", "[", 
         RowBox[{
          RowBox[{
           RowBox[{"GeometricTransformation", "[", 
            RowBox[{"#", ",", 
             RowBox[{"ReflectionTransform", "[", 
              RowBox[{"{", 
               RowBox[{
                RowBox[{"-", "1"}], ",", "1"}], "}"}], "]"}]}], "]"}], "&"}], 
          ",", "plt2", ",", 
          RowBox[{"{", "1", "}"}]}], "]"}]}], ";", "\[IndentingNewLine]", 
       RowBox[{"ref2", "=", 
        RowBox[{"Graphics", "[", 
         RowBox[{
          RowBox[{"ref1", "[", 
           RowBox[{"[", "1", "]"}], "]"}], ",", 
          RowBox[{"PlotRange", "\[Rule]", 
           RowBox[{"Reverse", "@", 
            RowBox[{"PlotRange", "[", "ref1", "]"}]}]}], ",", 
          RowBox[{"ref1", "[", 
           RowBox[{"[", "2", "]"}], "]"}]}], "]"}]}], ";", 
       "\[IndentingNewLine]", "\[IndentingNewLine]", 
       RowBox[{
        RowBox[{"ref1s", "[", "j", "]"}], "=", 
        RowBox[{"Show", "[", 
         RowBox[{"plt1", ",", "ref2"}], "]"}]}], ";", "\[IndentingNewLine]", 
       "\[IndentingNewLine]", 
       RowBox[{"dta1", "=", 
        RowBox[{"dta0", "/.", 
         RowBox[{
          RowBox[{"x_", "/;", 
           RowBox[{"x", ">", "pscale"}]}], "\[Rule]", "pscale"}]}]}], ";", 
       " ", 
       RowBox[{"(*", 
        RowBox[{
         RowBox[{"if", " ", "x", " ", "is", " ", "greater", " ", 
          RowBox[{"than", " ", "'"}], 
          RowBox[{"pscale", "'"}]}], ",", " ", 
         RowBox[{"it", " ", "is", " ", "replaced", " ", 
          RowBox[{"by", " ", "'"}], 
          RowBox[{"pscale", "'"}]}]}], " ", "*)"}], "\[IndentingNewLine]", 
       RowBox[{
        RowBox[{"apta", "[", "j", "]"}], "=", 
        RowBox[{"ArrayPlot", "[", 
         RowBox[{"dta1", ",", 
          RowBox[{"ColorFunction", "\[Rule]", 
           RowBox[{"(", 
            RowBox[{
             RowBox[{
              RowBox[{"ColorData", "[", 
               RowBox[{"{", 
                RowBox[{"\"\<LakeColors\>\"", ",", "\"\<Reverse\>\""}], "}"}],
                "]"}], "[", 
              RowBox[{"Rescale", "[", 
               RowBox[{"#", ",", 
                RowBox[{"{", 
                 RowBox[{
                  RowBox[{"-", "0.001"}], ",", "pscale"}], "}"}]}], "]"}], 
              "]"}], "&"}], ")"}]}], ",", 
          RowBox[{"ColorFunctionScaling", "\[Rule]", "False"}], ",", 
          RowBox[{"PlotRange", "\[Rule]", 
           RowBox[{"{", 
            RowBox[{
             RowBox[{"-", "0.001"}], ",", "pscale"}], "}"}]}], ",", 
          RowBox[{"PlotRangePadding", "\[Rule]", "None"}], ",", 
          RowBox[{"ClippingStyle", "\[Rule]", "Automatic"}], ",", 
          RowBox[{"AspectRatio", "\[Rule]", "1"}], ",", 
          RowBox[{"FrameTicks", "\[Rule]", 
           RowBox[{"{", 
            RowBox[{
             RowBox[{"{", 
              RowBox[{"(*", "newtickv", "*)"}], " ", 
              RowBox[{"None", ",", "None"}], "}"}], ",", 
             RowBox[{"{", 
              RowBox[{"(*", "newtickh", "*)"}], 
              RowBox[{"Automatic", ",", "None"}], "}"}]}], "}"}]}], ",", 
          RowBox[{"DataReversed", "\[Rule]", "True"}], ",", 
          RowBox[{"PlotLegends", "\[Rule]", "True"}], ",", 
          RowBox[{"Evaluate", "[", "frameopt", "]"}], ",", 
          RowBox[{"ImageSize", "\[Rule]", 
           RowBox[{"{", 
            RowBox[{"Automatic", ",", "242"}], "}"}]}]}], "]"}]}], ";", 
       "\[IndentingNewLine]", 
       RowBox[{"leg0", "=", 
        RowBox[{
         RowBox[{
          RowBox[{"apta", "[", "j", "]"}], "[", 
          RowBox[{"[", "2", "]"}], "]"}], "[", 
         RowBox[{"[", "1", "]"}], "]"}]}], ";", "\[IndentingNewLine]", 
       RowBox[{
        RowBox[{"leg1", "[", "j", "]"}], "=", 
        RowBox[{"Append", "[", 
         RowBox[{
          RowBox[{"leg0", "//.", 
           RowBox[{"{", 
            RowBox[{
             RowBox[{"360", "\[Rule]", "160"}], ",", " ", 
             RowBox[{
              RowBox[{"{", "}"}], "\[Rule]", 
              RowBox[{"Directive", "[", 
               RowBox[{"{", 
                RowBox[{"Black", ",", 
                 RowBox[{"FontFamily", "\[Rule]", "\"\<Times New Roman\>\""}],
                  ",", 
                 RowBox[{"FontSize", "\[Rule]", "11"}]}], "}"}], "]"}]}]}], 
            "}"}]}], ",", 
          RowBox[{"TicksStyle", "\[Rule]", 
           RowBox[{"Thickness", "[", "0.002", "]"}]}]}], "]"}]}], ";"}], 
      "\[IndentingNewLine]", "\[IndentingNewLine]", ",", 
      RowBox[{"{", 
       RowBox[{"j", ",", "1", ",", "2"}], "}"}]}], "\[IndentingNewLine]", 
     "]"}]}], ";"}], "\[IndentingNewLine]"}], "\[IndentingNewLine]", 
 RowBox[{
  RowBox[{
   RowBox[{"RADdraw", "[", 
    RowBox[{"ri_", ",", "minlog_"}], "]"}], ":=", 
   RowBox[{"Do", "[", "\[IndentingNewLine]", 
    RowBox[{"(*", " ", 
     RowBox[{
      RowBox[{"--", 
       RowBox[{"-", " ", "rank"}]}], "-", 
      RowBox[{"abundance", " ", "curves"}]}], " ", "*)"}], 
    "\[IndentingNewLine]", "\[IndentingNewLine]", 
    RowBox[{
     RowBox[{"grayco", "=", "0.5"}], ";", "\[IndentingNewLine]", 
     RowBox[{"sptopno", "=", "8"}], ";", "\[IndentingNewLine]", 
     "\[IndentingNewLine]", 
     RowBox[{"total", "=", 
      RowBox[{"Sum", "[", 
       RowBox[{
        RowBox[{"p", "[", "i", "]"}], ",", 
        RowBox[{"{", 
         RowBox[{"i", ",", "1", ",", "ino"}], "}"}]}], "]"}]}], ";", 
     "\[IndentingNewLine]", 
     RowBox[{"tas", "=", 
      RowBox[{"Sort", "[", 
       RowBox[{
        RowBox[{"Table", "[", 
         RowBox[{
          RowBox[{"{", 
           RowBox[{"i", ",", 
            RowBox[{
             RowBox[{"p", "[", "i", "]"}], "/", "total"}]}], "}"}], ",", 
          RowBox[{"{", 
           RowBox[{"i", ",", "1", ",", "ino"}], "}"}]}], "]"}], ",", 
        RowBox[{
         RowBox[{
          RowBox[{"#1", "[", 
           RowBox[{"[", "2", "]"}], "]"}], ">", 
          RowBox[{"#2", "[", 
           RowBox[{"[", "2", "]"}], "]"}]}], "&"}]}], "]"}]}], ";", 
     "\[IndentingNewLine]", 
     RowBox[{"tas2", "=", 
      RowBox[{
       RowBox[{"Split", "[", 
        RowBox[{"tas", ",", 
         RowBox[{
          RowBox[{
           RowBox[{"#2", "[", 
            RowBox[{"[", "2", "]"}], "]"}], ">", 
           SuperscriptBox["10", "minlog"]}], "&"}]}], "]"}], "[", 
       RowBox[{"[", "1", "]"}], "]"}]}], ";", "\[IndentingNewLine]", "\t", 
     RowBox[{"(*", " ", 
      RowBox[{
       RowBox[{"tas2", " ", "..."}], " ", 
       RowBox[{"(", 
        RowBox[{"competitiveness", ",", " ", "frequency"}], ")"}], " ", "in", 
       " ", "rank", " ", "order"}], " ", "*)"}], "\[IndentingNewLine]", 
     RowBox[{
      RowBox[{"tahist", "[", "ri", "]"}], "=", "tas2"}], ";", 
     "\[IndentingNewLine]", 
     RowBox[{"tas3", "=", 
      RowBox[{"Table", "[", 
       RowBox[{
        RowBox[{"{", 
         RowBox[{"i", ",", 
          RowBox[{"Log", "[", 
           RowBox[{"10", ",", 
            RowBox[{
             RowBox[{"tas2", "[", 
              RowBox[{"[", "i", "]"}], "]"}], "[", 
             RowBox[{"[", "2", "]"}], "]"}]}], "]"}]}], "}"}], ",", 
        RowBox[{"{", 
         RowBox[{"i", ",", "1", ",", 
          RowBox[{"Length", "[", "tas2", "]"}]}], "}"}]}], "]"}]}], ";", 
     "\[IndentingNewLine]", "\[IndentingNewLine]", 
     RowBox[{"spinita", "=", 
      RowBox[{"Table", "[", 
       RowBox[{
        RowBox[{"If", "[", 
         RowBox[{
          RowBox[{
           RowBox[{
            RowBox[{"inita", "[", 
             RowBox[{"[", 
              RowBox[{
               RowBox[{"tas2", "[", 
                RowBox[{"[", "i", "]"}], "]"}], "[", 
               RowBox[{"[", "1", "]"}], "]"}], "]"}], "]"}], "[", 
            RowBox[{"[", "2", "]"}], "]"}], "\[NotEqual]", "0"}], ",", 
          RowBox[{"tas3", "[", 
           RowBox[{"[", "i", "]"}], "]"}], ",", "Nothing"}], "]"}], ",", 
        RowBox[{"{", 
         RowBox[{"i", ",", "1", ",", 
          RowBox[{"Length", "[", "tas2", "]"}]}], "}"}]}], "]"}]}], ";", 
     "\[IndentingNewLine]", 
     RowBox[{"spnonta", "=", 
      RowBox[{"Table", "[", 
       RowBox[{
        RowBox[{"If", "[", 
         RowBox[{
          RowBox[{
           RowBox[{
            RowBox[{"inita", "[", 
             RowBox[{"[", 
              RowBox[{
               RowBox[{"tas2", "[", 
                RowBox[{"[", "i", "]"}], "]"}], "[", 
               RowBox[{"[", "1", "]"}], "]"}], "]"}], "]"}], "[", 
            RowBox[{"[", "2", "]"}], "]"}], "\[Equal]", "0"}], ",", 
          RowBox[{"tas3", "[", 
           RowBox[{"[", "i", "]"}], "]"}], ",", "Nothing"}], "]"}], ",", 
        RowBox[{"{", 
         RowBox[{"i", ",", "1", ",", 
          RowBox[{"Length", "[", "tas2", "]"}]}], "}"}]}], "]"}]}], ";", 
     "\[IndentingNewLine]", "\[IndentingNewLine]", 
     RowBox[{"spexist", "=", "0"}], ";", "\[IndentingNewLine]", 
     RowBox[{"For", "[", 
      RowBox[{
       RowBox[{"i", "=", "1"}], ",", 
       RowBox[{"i", "\[LessEqual]", "sptopno"}], ",", 
       RowBox[{"i", "++"}], ",", "\[IndentingNewLine]", 
       RowBox[{
        RowBox[{"sptopg", "=", 
         RowBox[{"Select", "[", 
          RowBox[{"tas2", ",", 
           RowBox[{
            RowBox[{"MemberQ", "[", 
             RowBox[{"#", ",", 
              RowBox[{
               RowBox[{
                RowBox[{"tahist", "[", "0", "]"}], "[", 
                RowBox[{"[", "i", "]"}], "]"}], "[", 
               RowBox[{"[", "1", "]"}], "]"}]}], "]"}], "&"}]}], "]"}]}], ";",
         "\[IndentingNewLine]", 
        RowBox[{"If", "[", 
         RowBox[{
          RowBox[{"UnsameQ", "[", 
           RowBox[{"sptopg", ",", 
            RowBox[{"{", "}"}]}], "]"}], ",", "\[IndentingNewLine]", 
          RowBox[{
           RowBox[{"spexist", "++"}], ";", "\[IndentingNewLine]", 
           RowBox[{"sptopposi", "=", 
            RowBox[{"Position", "[", 
             RowBox[{"tas2", ",", 
              RowBox[{
               RowBox[{"sptopg", "[", 
                RowBox[{"[", "1", "]"}], "]"}], "[", 
               RowBox[{"[", "1", "]"}], "]"}]}], "]"}]}], ";", 
           "\[IndentingNewLine]", 
           RowBox[{
            RowBox[{"sptop", "[", "spexist", "]"}], "=", 
            RowBox[{"If", "[", 
             RowBox[{
              RowBox[{"UnsameQ", "[", 
               RowBox[{"sptopposi", ",", 
                RowBox[{"{", "}"}]}], "]"}], ",", 
              RowBox[{
               RowBox[{"sptopposi", "[", 
                RowBox[{"[", "1", "]"}], "]"}], "[", 
               RowBox[{"[", "1", "]"}], "]"}], ",", "0"}], "]"}]}], ";"}]}], 
         "\[IndentingNewLine]", "]"}], ";"}]}], "\[IndentingNewLine]", "]"}], 
     ";", "\[IndentingNewLine]", 
     RowBox[{"spinitop", "=", 
      RowBox[{"Table", "[", 
       RowBox[{
        RowBox[{"If", "[", 
         RowBox[{
          RowBox[{
           RowBox[{"sptop", "[", "i", "]"}], "\[NotEqual]", "0"}], ",", 
          RowBox[{"{", 
           RowBox[{
            RowBox[{"sptop", "[", "i", "]"}], ",", 
            RowBox[{"Log", "[", 
             RowBox[{"10", ",", 
              RowBox[{
               RowBox[{"tas2", "[", 
                RowBox[{"[", 
                 RowBox[{"sptop", "[", "i", "]"}], "]"}], "]"}], "[", 
               RowBox[{"[", "2", "]"}], "]"}]}], "]"}]}], "}"}], ",", 
          "Nothing"}], "]"}], ",", 
        RowBox[{"{", 
         RowBox[{"i", ",", "1", ",", "spexist"}], "}"}]}], "]"}]}], ";", 
     "\[IndentingNewLine]", "\[IndentingNewLine]", 
     RowBox[{"For", "[", 
      RowBox[{
       RowBox[{"i", "=", "1"}], ",", 
       RowBox[{"i", "\[LessEqual]", 
        RowBox[{"Length", "[", "spinitop", "]"}]}], ",", 
       RowBox[{"i", "++"}], ",", "\[IndentingNewLine]", 
       RowBox[{
        RowBox[{"po", "=", 
         RowBox[{
          RowBox[{
           RowBox[{"Position", "[", 
            RowBox[{"spinita", ",", 
             RowBox[{"spinitop", "[", 
              RowBox[{"[", "i", "]"}], "]"}]}], "]"}], "[", 
           RowBox[{"[", "1", "]"}], "]"}], "[", 
          RowBox[{"[", "1", "]"}], "]"}]}], ";", "\[IndentingNewLine]", 
        RowBox[{"spinita", "=", 
         RowBox[{"Delete", "[", 
          RowBox[{"spinita", ",", "po"}], "]"}]}], ";"}]}], 
      "\[IndentingNewLine]", "]"}], ";", "\[IndentingNewLine]", 
     "\[IndentingNewLine]", 
     RowBox[{"Print", "[", 
      RowBox[{"\"\<Number of detectable species : \>\"", ",", 
       RowBox[{"Length", "[", "tas2", "]"}], ",", 
       "\"\<    Number of non-origina species : \>\"", ",", 
       RowBox[{"Length", "[", "spnonta", "]"}]}], "]"}], ";", 
     "\[IndentingNewLine]", "\[IndentingNewLine]", 
     RowBox[{"frtick", "=", 
      RowBox[{"{", 
       RowBox[{
        RowBox[{"FrameTicks", "\[Rule]", 
         RowBox[{"{", 
          RowBox[{
           RowBox[{"{", 
            RowBox[{
             RowBox[{
              RowBox[{
               RowBox[{"{", 
                RowBox[{"#", ",", 
                 RowBox[{"PaddedForm", "[", 
                  RowBox[{"#", ",", 
                   RowBox[{"{", 
                    RowBox[{"2", ",", "1"}], "}"}]}], "]"}]}], "}"}], "&"}], 
              " ", "/@", 
              RowBox[{"{", 
               RowBox[{
                RowBox[{"-", "7.0"}], ",", 
                RowBox[{"-", "6.0"}], ",", 
                RowBox[{"-", "5.0"}], ",", 
                RowBox[{"-", "4.0"}], ",", 
                RowBox[{"-", "3.0"}], ",", 
                RowBox[{"-", "2.0"}], ",", 
                RowBox[{"-", "1.0"}], ",", "0.0"}], "}"}]}], ",", 
             "Automatic"}], "}"}], ",", "Automatic"}], "}"}]}], ",", 
        RowBox[{"FrameTicksStyle", "\[Rule]", 
         RowBox[{"Directive", "[", 
          RowBox[{"{", 
           RowBox[{"Black", ",", 
            RowBox[{"FontFamily", "\[Rule]", "\"\<Times New Roman\>\""}], ",", 
            RowBox[{"FontSize", "\[Rule]", "12"}]}], "}"}], "]"}]}]}], 
       "}"}]}], ";", "\[IndentingNewLine]", "\[IndentingNewLine]", 
     RowBox[{"gts1", "=", 
      RowBox[{"ListPlot", "[", 
       RowBox[{"tas3", ",", 
        RowBox[{"PlotRange", "\[Rule]", 
         RowBox[{"{", 
          RowBox[{
           RowBox[{"{", 
            RowBox[{"0", ",", "ino"}], "}"}], ",", 
           RowBox[{"{", 
            RowBox[{
             RowBox[{"minlog", "-", "1"}], ",", "All"}], "}"}]}], "}"}]}], 
        ",", 
        RowBox[{"Joined", "\[Rule]", "True"}], ",", 
        RowBox[{"PlotStyle", "\[Rule]", "Gray"}], ",", 
        RowBox[{"Mesh", "\[Rule]", "None"}], ",", 
        RowBox[{"PlotStyle", "\[Rule]", 
         RowBox[{"{", 
          RowBox[{"GrayLevel", "[", "grayco", "]"}], "}"}]}], ",", 
        RowBox[{"Frame", "\[Rule]", "True"}], ",", 
        RowBox[{"PlotRangePadding", "\[Rule]", 
         RowBox[{"Scaled", "[", ".02", "]"}]}], ",", "frtick", ",", 
        RowBox[{"ImageSize", "\[Rule]", "280"}]}], "]"}]}], ";", 
     "\[IndentingNewLine]", 
     RowBox[{"gts2", "=", 
      RowBox[{"ListPlot", "[", 
       RowBox[{"spinita", ",", 
        RowBox[{"PlotRange", "\[Rule]", 
         RowBox[{"{", 
          RowBox[{
           RowBox[{"{", 
            RowBox[{"0", ",", "ino"}], "}"}], ",", 
           RowBox[{"{", 
            RowBox[{
             RowBox[{"minlog", "-", "1"}], ",", "All"}], "}"}]}], "}"}]}], 
        ",", 
        RowBox[{"Joined", "\[Rule]", "False"}], ",", 
        RowBox[{"PlotMarkers", "\[Rule]", 
         RowBox[{"Graphics", "[", 
          RowBox[{
           RowBox[{"{", 
            RowBox[{
             RowBox[{"GrayLevel", "[", "grayco", "]"}], ",", 
             RowBox[{"Thickness", "[", "0.1", "]"}], ",", 
             RowBox[{"Circle", "[", "]"}]}], "}"}], ",", 
           RowBox[{"ImageSize", "\[Rule]", "9"}]}], "]"}]}], ",", 
        RowBox[{"Frame", "\[Rule]", "True"}], ",", 
        RowBox[{"PlotRangePadding", "\[Rule]", 
         RowBox[{"Scaled", "[", ".02", "]"}]}], ",", "frtick", ",", 
        RowBox[{"ImageSize", "\[Rule]", "280"}]}], "]"}]}], ";", 
     "\[IndentingNewLine]", 
     RowBox[{"gts3", "=", 
      RowBox[{"ListPlot", "[", 
       RowBox[{"spnonta", ",", 
        RowBox[{"PlotRange", "\[Rule]", 
         RowBox[{"{", 
          RowBox[{
           RowBox[{"{", 
            RowBox[{"0", ",", "ino"}], "}"}], ",", 
           RowBox[{"{", 
            RowBox[{
             RowBox[{"minlog", "-", "1"}], ",", "All"}], "}"}]}], "}"}]}], 
        ",", 
        RowBox[{"Joined", "\[Rule]", "False"}], ",", 
        RowBox[{"PlotMarkers", "\[Rule]", 
         RowBox[{"Graphics", "[", 
          RowBox[{
           RowBox[{"{", 
            RowBox[{"Red", ",", 
             RowBox[{"Thickness", "[", "0.15", "]"}], ",", 
             RowBox[{"Circle", "[", "]"}]}], "}"}], ",", 
           RowBox[{"ImageSize", "\[Rule]", "9"}]}], "]"}]}], ",", 
        RowBox[{"Frame", "\[Rule]", "True"}], ",", 
        RowBox[{"PlotRangePadding", "\[Rule]", 
         RowBox[{"Scaled", "[", ".02", "]"}]}], ",", "frtick", ",", 
        RowBox[{"ImageSize", "\[Rule]", "280"}]}], "]"}]}], ";", 
     "\[IndentingNewLine]", 
     RowBox[{"gts4", "=", 
      RowBox[{"ListPlot", "[", 
       RowBox[{"spinitop", ",", 
        RowBox[{"PlotRange", "\[Rule]", 
         RowBox[{"{", 
          RowBox[{
           RowBox[{"{", 
            RowBox[{"0", ",", "ino"}], "}"}], ",", 
           RowBox[{"{", 
            RowBox[{
             RowBox[{"minlog", "-", "1"}], ",", "All"}], "}"}]}], "}"}]}], 
        ",", 
        RowBox[{"Joined", "\[Rule]", "False"}], ",", 
        RowBox[{"PlotMarkers", "\[Rule]", 
         RowBox[{"Graphics", "[", 
          RowBox[{
           RowBox[{"{", 
            RowBox[{
             RowBox[{"Lighter", "[", "Blue", "]"}], ",", 
             RowBox[{"Disk", "[", "]"}]}], "}"}], ",", 
           RowBox[{"ImageSize", "\[Rule]", "8"}]}], "]"}]}], ",", 
        RowBox[{"Frame", "\[Rule]", "True"}], ",", 
        RowBox[{"PlotRangePadding", "\[Rule]", 
         RowBox[{"Scaled", "[", ".02", "]"}]}], ",", "frtick", ",", 
        RowBox[{"ImageSize", "\[Rule]", "280"}]}], "]"}]}], ";", 
     "\[IndentingNewLine]", "\[IndentingNewLine]", 
     RowBox[{
      RowBox[{"gtts", "[", "ri", "]"}], "=", 
      RowBox[{"Show", "[", 
       RowBox[{"gts1", ",", "gts2", ",", "gts3", ",", "gts4", ",", 
        RowBox[{"FrameTicks", "\[Rule]", 
         RowBox[{"{", 
          RowBox[{
           RowBox[{"{", 
            RowBox[{"Automatic", ",", "None"}], "}"}], ",", 
           RowBox[{"{", 
            RowBox[{"None", ",", "None"}], "}"}]}], "}"}]}]}], "]"}]}], ";"}],
     "\[IndentingNewLine]", "]"}]}], ";"}]}], "Input",
 CellChangeTimes->{
  3.796964995405526*^9, {3.796965514908217*^9, 3.796965518274786*^9}, 
   3.79698084610919*^9, {3.7970675031841173`*^9, 3.7970675042859087`*^9}, {
   3.812847246069252*^9, 3.8128472505463343`*^9}, {3.8128511802777357`*^9, 
   3.812851182571126*^9}, 3.8130367649355297`*^9, {3.813627167230565*^9, 
   3.813627179277567*^9}, {3.813634482816505*^9, 3.81363448873271*^9}, {
   3.827889635582706*^9, 3.82788963558514*^9}, {3.830373437918305*^9, 
   3.83037349065266*^9}, 3.830373526540751*^9, {3.8303759650005827`*^9, 
   3.8303759954664907`*^9}, {3.8303762278012877`*^9, 3.830376231490552*^9}, {
   3.830376272910162*^9, 3.830376291266514*^9}, {3.830387828781106*^9, 
   3.830387878322482*^9}, {3.83038814146015*^9, 3.830388148614276*^9}, {
   3.8303892587460127`*^9, 3.830389281648781*^9}, {3.8303903651989193`*^9, 
   3.830390374736888*^9}, {3.830391001794509*^9, 3.830391001883679*^9}, {
   3.830391038576824*^9, 3.8303911947618856`*^9}, {3.830391300637679*^9, 
   3.830391340481122*^9}, {3.83039352356563*^9, 3.830393543675851*^9}, 
   3.830393610474506*^9, 3.830393827806334*^9, {3.830394226087677*^9, 
   3.830394332141158*^9}, 3.830394437413678*^9, {3.8303948341673517`*^9, 
   3.8303948438132143`*^9}, 3.830394894615612*^9, {3.8303949715567503`*^9, 
   3.8303949741416492`*^9}, 3.830395007375708*^9, {3.830395043327334*^9, 
   3.830395046339422*^9}, {3.8303953344832582`*^9, 3.830395339072104*^9}, {
   3.830395379883654*^9, 3.830395382716733*^9}, {3.830395453115005*^9, 
   3.8303954534951563`*^9}, 3.830395574332057*^9, 3.830395753598557*^9, {
   3.8303958696426907`*^9, 3.830395873150572*^9}, {3.830396000067432*^9, 
   3.83039607014436*^9}, {3.83039610166649*^9, 3.830396126932412*^9}, {
   3.8303962581610737`*^9, 3.830396262277027*^9}, {3.830407338551387*^9, 
   3.830407402517379*^9}, {3.830407438715798*^9, 3.83040744879354*^9}, 
   3.830829132674897*^9, {3.8308296696308393`*^9, 3.8308297503735723`*^9}, {
   3.830830075293991*^9, 3.830830107983123*^9}, {3.8308301561732073`*^9, 
   3.8308302595770817`*^9}, {3.830830524919168*^9, 3.830830558034669*^9}, {
   3.830830601884767*^9, 3.830830610862393*^9}, {3.830830681594256*^9, 
   3.830830740023485*^9}, {3.830830806864274*^9, 3.8308308109329557`*^9}, {
   3.830830845943405*^9, 3.830830888981732*^9}, {3.830831134709*^9, 
   3.8308311470601263`*^9}, {3.830831224209553*^9, 3.830831228323148*^9}, {
   3.8308314525630608`*^9, 3.830831496457384*^9}, {3.830831638038477*^9, 
   3.830831701033779*^9}, 3.830831736669422*^9, {3.830831806862554*^9, 
   3.83083183709893*^9}, {3.830831948218918*^9, 3.8308319518150682`*^9}, {
   3.8308320032258167`*^9, 3.830832083654014*^9}, {3.830832121112368*^9, 
   3.830832121517559*^9}, {3.830832276645568*^9, 3.830832284225176*^9}, {
   3.830832395933022*^9, 3.8308324141094713`*^9}, {3.830832453973159*^9, 
   3.830832463444758*^9}, {3.830832525089511*^9, 3.830832537643754*^9}, {
   3.830832573867161*^9, 3.830832626017481*^9}, 3.830835044583662*^9, {
   3.83083548528343*^9, 3.830835588124934*^9}, 3.8308356638939743`*^9, 
   3.8308358020350037`*^9, {3.8308359382184668`*^9, 3.830835939408042*^9}, {
   3.83083606904432*^9, 3.830836071425467*^9}, {3.830908822835972*^9, 
   3.830908940792164*^9}, {3.8309090537367573`*^9, 3.830909064036458*^9}, {
   3.8309095193531847`*^9, 3.83090956995763*^9}, {3.830920722723652*^9, 
   3.8309207341091022`*^9}, {3.830920768215461*^9, 3.830920784432745*^9}, {
   3.830921254279203*^9, 3.83092126464289*^9}, {3.830921298324359*^9, 
   3.830921346944577*^9}, 3.830921385324749*^9, {3.830921416328418*^9, 
   3.830921441074943*^9}, {3.830921481910191*^9, 3.8309216266838083`*^9}, {
   3.830921662615991*^9, 3.8309216731190987`*^9}, {3.8309217817641983`*^9, 
   3.830921826422946*^9}, {3.8309218848713207`*^9, 3.8309219087195683`*^9}, 
   3.8309219841336727`*^9, 3.830922016306212*^9, {3.8309229585265923`*^9, 
   3.8309229605035877`*^9}, {3.830923075311531*^9, 3.830923156969235*^9}, {
   3.830923193908887*^9, 3.830923233932254*^9}, {3.830923275418684*^9, 
   3.8309233359390383`*^9}, {3.8309233863804398`*^9, 3.830923398279757*^9}, {
   3.830923433537354*^9, 3.830923436595852*^9}, {3.830923530506833*^9, 
   3.8309235378370533`*^9}, {3.830923587493372*^9, 3.830923590424056*^9}, 
   3.8309236411043253`*^9, {3.830923685673582*^9, 3.830923687180867*^9}, 
   3.830923769299664*^9, 3.8309238070693617`*^9, 3.8309238382551622`*^9, 
   3.8309239774280167`*^9, {3.830924092147587*^9, 3.830924093563236*^9}, {
   3.830924129649177*^9, 3.830924130029085*^9}, {3.830924235550189*^9, 
   3.830924235929562*^9}, {3.830925740963976*^9, 3.830925754033966*^9}, {
   3.8309272197370768`*^9, 3.830927225022629*^9}, {3.830927307503481*^9, 
   3.830927307862955*^9}, {3.832638293704155*^9, 3.832638294557919*^9}, {
   3.832638342342914*^9, 3.8326383433101892`*^9}, {3.8326383876088257`*^9, 
   3.832638390737711*^9}},
 CellLabel->
  "In[113]:=",ExpressionUUID->"4e53e9b4-6b9c-46fe-930c-7240e4dfcdf1"],

Cell[CellGroupData[{

Cell[BoxData[
 RowBox[{"Graphics`PlotMarkers", "[", "]"}]], "Input",
 CellLabel->
  "In[118]:=",ExpressionUUID->"5b2e1241-52ec-4bb7-85bc-65b80dec0462"],

Cell[BoxData[
 RowBox[{"{", 
  RowBox[{
   RowBox[{"{", 
    RowBox[{"\<\"\[FilledCircle]\"\>", ",", "10.96`"}], "}"}], ",", 
   RowBox[{"{", 
    RowBox[{"\<\"\[FilledSquare]\"\>", ",", "8.96`"}], "}"}], ",", 
   RowBox[{"{", 
    RowBox[{"\<\"\[FilledDiamond]\"\>", ",", "10.88`"}], "}"}], ",", 
   RowBox[{"{", 
    RowBox[{"\<\"\[FilledUpTriangle]\"\>", ",", "10.24`"}], "}"}], ",", 
   RowBox[{"{", 
    RowBox[{"\<\"\[FilledDownTriangle]\"\>", ",", "10.24`"}], "}"}], ",", 
   RowBox[{"{", 
    RowBox[{"\<\"\[EmptyCircle]\"\>", ",", "10.24`"}], "}"}], ",", 
   RowBox[{"{", 
    RowBox[{"\<\"\[EmptySquare]\"\>", ",", "10.24`"}], "}"}], ",", 
   RowBox[{"{", 
    RowBox[{"\<\"\[EmptyDiamond]\"\>", ",", "10.24`"}], "}"}], ",", 
   RowBox[{"{", 
    RowBox[{"\<\"\[EmptyUpTriangle]\"\>", ",", "11.136`"}], "}"}], ",", 
   RowBox[{"{", 
    RowBox[{"\<\"\[EmptyDownTriangle]\"\>", ",", "11.136`"}], "}"}]}], 
  "}"}]], "Output",
 CellChangeTimes->{
  3.8303904300991983`*^9, 3.830391342106229*^9, 3.830393613215096*^9, 
   3.830393830942318*^9, 3.830394360760455*^9, 3.830394440641939*^9, 
   3.830394625058198*^9, 3.830394846281535*^9, 3.830394896130768*^9, 
   3.830394975142922*^9, 3.830395008929633*^9, 3.830395047498602*^9, 
   3.8303951888493757`*^9, 3.8303953403986273`*^9, 3.8303953839565353`*^9, 
   3.8303954549350443`*^9, 3.830395575317442*^9, 3.830395755155682*^9, 
   3.830395875183873*^9, 3.830396075807238*^9, {3.830396106468316*^9, 
   3.830396128784593*^9}, 3.8303962643777103`*^9, 3.830397519621318*^9, 
   3.830397739278829*^9, 3.830406370104987*^9, 3.830406416212488*^9, 
   3.830406504954378*^9, 3.8304068326146603`*^9, 3.830407406802456*^9, 
   3.8304074658905373`*^9, {3.830826452571184*^9, 3.830826461158804*^9}, 
   3.830827378507419*^9, 3.830827464855538*^9, 3.830829152719844*^9, 
   3.830829752008854*^9, 3.8308309648386087`*^9, 3.830831148730195*^9, 
   3.830831230083232*^9, 3.830831457407453*^9, 3.830831497449155*^9, 
   3.830831746650701*^9, 3.830831844143683*^9, 3.830831953920484*^9, 
   3.830832085134194*^9, 3.830832123239695*^9, 3.830832286009487*^9, 
   3.8308323980041943`*^9, 3.830832465511401*^9, 3.830832606395364*^9, 
   3.830832636659739*^9, 3.83083504564979*^9, {3.830835635408372*^9, 
   3.8308356648588333`*^9}, 3.830835813793489*^9, 3.83083595031884*^9, 
   3.8308360772663183`*^9, 3.8308371690583963`*^9, 3.83090551465317*^9, 
   3.8309093403816767`*^9, 3.830909384505795*^9, 3.83091046517205*^9, 
   3.830910504108849*^9, 3.83091492062737*^9, 3.830919860996521*^9, 
   3.8309237135525503`*^9, 3.830923978661272*^9, 3.830924131586177*^9, 
   3.8309242378671093`*^9, 3.8309257137710342`*^9, 3.8309257562182837`*^9, 
   3.830927266087085*^9, 3.8309273098440943`*^9, 3.830978894501265*^9, {
   3.8309789545900497`*^9, 3.830978980873619*^9}, 3.830979031776455*^9, 
   3.8309790944827337`*^9, 3.8309792151150312`*^9, 3.830979318982891*^9, 
   3.831084676498674*^9, 3.8310989458983097`*^9, {3.831099199553101*^9, 
   3.831099227628632*^9}, {3.831099266913628*^9, 3.831099293696712*^9}, 
   3.831099351046318*^9, 3.831099407614306*^9, 3.831099443836179*^9, 
   3.831099482197763*^9, 3.831099519140929*^9, 3.831149138536963*^9, 
   3.831172244768848*^9, 3.832636657816966*^9, {3.832637907047616*^9, 
   3.832637933883247*^9}, 3.8326379915254517`*^9, 3.832638230584285*^9, 
   3.832638298837*^9, 3.832638346727131*^9, 3.832638392457714*^9, 
   3.832708633252204*^9},
 CellLabel->
  "Out[118]=",ExpressionUUID->"4a0d3455-d0e3-43fd-8b4f-ac57f550268d"]
}, Open  ]],

Cell[CellGroupData[{

Cell[BoxData[
 RowBox[{
  RowBox[{"(*", " ", "Main", " ", "*)"}], "\[IndentingNewLine]", 
  "\[IndentingNewLine]", 
  RowBox[{
   RowBox[{
    RowBox[{"tmax0", "=", "100000"}], ";"}], " ", 
   RowBox[{"(*", " ", 
    RowBox[{"min", " ", "time", " ", "range", " ", "for", " ", "NDSolve"}], 
    " ", "*)"}], "\[IndentingNewLine]", 
   RowBox[{
    RowBox[{"tmin0", "=", "0"}], ";"}], " ", 
   RowBox[{"(*", " ", 
    RowBox[{"max", " ", "time", " ", "range", " ", "for", " ", "NDSolve"}], 
    " ", "*)"}], "\[IndentingNewLine]", 
   RowBox[{
    RowBox[{"tmaxr0", "=", "50000"}], ";"}], " ", 
   RowBox[{"(*", " ", 
    RowBox[{
    "max", " ", "time", " ", "for", " ", "determination", " ", "of", " ", 
     "p"}], " ", "*)"}], "\[IndentingNewLine]", 
   RowBox[{
    RowBox[{"tminr0", "=", "0"}], ";"}], " ", 
   RowBox[{"(*", " ", 
    RowBox[{
    "min", " ", "time", " ", "for", " ", "determination", " ", "of", " ", 
     "p"}], " ", "*)"}], "\[IndentingNewLine]", "\[IndentingNewLine]", 
   RowBox[{
    RowBox[{"tchange", "=", "10000"}], ";"}], "\[IndentingNewLine]", 
   "\[IndentingNewLine]", 
   RowBox[{
    RowBox[{"ctime", "=", 
     RowBox[{"Timing", "[", "\[IndentingNewLine]", 
      RowBox[{
       RowBox[{"calc", "[", 
        RowBox[{"q", ",", "m", ",", "tmin0", ",", "tmax0", ",", "tchange"}], 
        "]"}], ";", "\[IndentingNewLine]", 
       RowBox[{"gdraw", "[", 
        RowBox[{"tminr0", ",", "tmaxr0", ",", "tchange"}], "]"}], ";"}], 
      "\[IndentingNewLine]", "]"}]}], ";"}], "\[IndentingNewLine]", 
   RowBox[{
    RowBox[{"Print", "[", 
     RowBox[{"\"\<    --- Time for calculation : \>\"", ",", 
      RowBox[{"Style", "[", 
       RowBox[{
        RowBox[{"ctime", "[", 
         RowBox[{"[", "1", "]"}], "]"}], ",", 
        RowBox[{"FontColor", "\[Rule]", "Blue"}]}], "]"}], ",", 
      "\"\< sec\>\""}], "]"}], ";"}]}]}]], "Input",
 CellChangeTimes->{
  3.789944856965995*^9, {3.789953582182949*^9, 3.7899535901691008`*^9}, 
   3.789955780891453*^9, 3.789971523368677*^9, 3.789971599737039*^9, {
   3.7933319602201557`*^9, 3.793331961160138*^9}, {3.793400134601763*^9, 
   3.793400134734198*^9}, {3.793410327332574*^9, 3.793410407589485*^9}, {
   3.793423180793892*^9, 3.793423184033464*^9}, 3.793423313594111*^9, {
   3.793427135382846*^9, 3.793427145215217*^9}, 3.793427439275361*^9, {
   3.793430050660165*^9, 3.793430052726822*^9}, {3.793491380054594*^9, 
   3.7934913802984667`*^9}, 3.793492109941367*^9, 3.793495331963151*^9, {
   3.793495565269807*^9, 3.79349556542269*^9}, 3.793495968270591*^9, {
   3.7964358870009403`*^9, 3.796435890758399*^9}, {3.79644244158047*^9, 
   3.796442444240456*^9}, {3.79644671679255*^9, 3.796446721033634*^9}, {
   3.796457597606567*^9, 3.796457601487747*^9}, {3.79650742212523*^9, 
   3.796507537109179*^9}, 3.796507573550345*^9, 3.796509516338236*^9, {
   3.79651781464021*^9, 3.796517825787572*^9}, {3.796625992793847*^9, 
   3.7966260212133007`*^9}, {3.7966261915890293`*^9, 3.796626191890033*^9}, {
   3.7966262720745296`*^9, 3.796626272283647*^9}, {3.7966278251322947`*^9, 
   3.796627832305353*^9}, {3.796627945659793*^9, 3.7966279772624702`*^9}, {
   3.796628079429517*^9, 3.796628086819747*^9}, {3.796631780252836*^9, 
   3.796631791552309*^9}, {3.796638913907282*^9, 3.7966389280418167`*^9}, {
   3.796639858294992*^9, 3.7966398690588303`*^9}, {3.796692832010064*^9, 
   3.7966928417983847`*^9}, {3.7966929153060093`*^9, 3.796692975583784*^9}, {
   3.796693594032618*^9, 3.79669359874*^9}, {3.7966936412913313`*^9, 
   3.796693654790778*^9}, {3.796693697585096*^9, 3.796693700547834*^9}, {
   3.796693746703848*^9, 3.796693748280037*^9}, {3.796693919201008*^9, 
   3.7966939918196487`*^9}, {3.796694085275476*^9, 3.796694093692717*^9}, 
   3.796694680936242*^9, {3.796695778741117*^9, 3.796695801950275*^9}, 
   3.796696691377327*^9, {3.796697080609674*^9, 3.79669708536278*^9}, 
   3.796697174647841*^9, {3.796697290695321*^9, 3.796697294989957*^9}, {
   3.7968574370942574`*^9, 3.796857438705433*^9}, {3.796965018551469*^9, 
   3.7969650635754957`*^9}, {3.796966024591263*^9, 3.796966058265544*^9}, {
   3.796966152369969*^9, 3.796966164143743*^9}, 3.8032682163532953`*^9, {
   3.803268722362191*^9, 3.803268767335886*^9}, {3.803268813263687*^9, 
   3.803268814092016*^9}, {3.803268851783474*^9, 3.803268855829636*^9}, 
   3.803269031132556*^9, 3.803269065536573*^9, {3.8032691526788607`*^9, 
   3.803269158099072*^9}, {3.8032692077397137`*^9, 3.8032692124820642`*^9}, {
   3.803271438373013*^9, 3.803271467102796*^9}, {3.80327150447838*^9, 
   3.8032715081446447`*^9}, 3.803272627297914*^9, 3.803595610203126*^9, {
   3.812847504439891*^9, 3.8128475060116463`*^9}, 3.8176197679599648`*^9, {
   3.829352575956276*^9, 3.829352577124473*^9}, {3.8293526089351892`*^9, 
   3.8293526793771257`*^9}, {3.829353041870463*^9, 3.8293530421365147`*^9}, 
   3.829353869715233*^9, {3.8293543772038727`*^9, 3.829354418440061*^9}, {
   3.8293544723467073`*^9, 3.82935451273053*^9}, {3.829354559820944*^9, 
   3.8293545671530933`*^9}, {3.8293560619895563`*^9, 
   3.8293560622125463`*^9}, {3.8293570692723513`*^9, 
   3.8293570761999083`*^9}, {3.8293613271571617`*^9, 
   3.8293613567433853`*^9}, {3.829361429392396*^9, 3.8293614513711233`*^9}, {
   3.829361592526511*^9, 3.8293615939431*^9}, {3.8293679634264803`*^9, 
   3.829367965468687*^9}, {3.829368213893571*^9, 3.829368217042017*^9}, {
   3.82936850868476*^9, 3.8293685089078712`*^9}, {3.829370099526697*^9, 
   3.829370104699071*^9}, {3.829371143235318*^9, 3.8293711526378183`*^9}, {
   3.830373560981812*^9, 3.830373578439701*^9}, 3.8303860559118567`*^9, 
   3.8303860982512207`*^9, {3.830388083165271*^9, 3.83038809241089*^9}, {
   3.8303881251351347`*^9, 3.830388132773951*^9}, {3.830979183406404*^9, 
   3.830979191909399*^9}, {3.831149259024935*^9, 3.831149266000025*^9}, {
   3.83117232486779*^9, 3.8311723304254723`*^9}, {3.831172365970065*^9, 
   3.831172366711192*^9}, {3.8311724102491837`*^9, 3.831172517818898*^9}},
 CellLabel->
  "In[119]:=",ExpressionUUID->"59a8bb96-3908-4f2f-9ad2-f08602c0c17c"],

Cell[CellGroupData[{

Cell[BoxData["\<\"NDSolve finished!\"\>"], "Print",
 CellChangeTimes->{
  3.81284728683358*^9, 3.812847507447816*^9, 3.81284947961242*^9, 
   3.812855052814437*^9, 3.812856395781562*^9, 3.8128565833426437`*^9, 
   3.8128566701008177`*^9, 3.81285694372497*^9, 3.812857093377508*^9, 
   3.8128660013283863`*^9, 3.8128660658942013`*^9, 3.812866130428019*^9, 
   3.8128661857434673`*^9, 3.812866234389511*^9, 3.812866293549939*^9, 
   3.81286634549853*^9, 3.8128663932207623`*^9, 3.812866446702498*^9, 
   3.812866502584771*^9, 3.8128665520154247`*^9, 3.812866605014955*^9, 
   3.812866660695952*^9, 3.8128668299404697`*^9, 3.813015100199708*^9, 
   3.813036837258725*^9, 3.813627451576538*^9, 3.8136276148501787`*^9, 
   3.813628642921639*^9, 3.813629586254786*^9, 3.813629827673017*^9, 
   3.813629923727579*^9, 3.813630017875773*^9, 3.8136301296807423`*^9, 
   3.813630225725335*^9, 3.813630323621992*^9, 3.813630430068285*^9, 
   3.813630660000718*^9, 3.8136307838288403`*^9, 3.813630886808756*^9, 
   3.813630993509225*^9, 3.813631211005209*^9, 3.813631305355294*^9, 
   3.8136313983058777`*^9, 3.8136315174982843`*^9, 3.813631637260757*^9, 
   3.813631751503894*^9, 3.8136446524679413`*^9, 3.8136448725625*^9, 
   3.813645394581668*^9, 3.813646090078025*^9, 3.813646193285602*^9, 
   3.813646335508519*^9, 3.817619839395681*^9, 3.819331360774349*^9, 
   3.827889694976062*^9, 3.829352724382592*^9, 3.829353084729216*^9, 
   3.8293538762104397`*^9, 3.829354051651058*^9, 3.829354276053371*^9, 
   3.829354358877372*^9, 3.82935439976579*^9, {3.82935446290272*^9, 
   3.8293545144668703`*^9}, 3.8293545699644327`*^9, 3.8293557808817663`*^9, 
   3.82935587501551*^9, 3.829356149011839*^9, 3.829357078354762*^9, 
   3.829361399655802*^9, {3.8293614367761593`*^9, 3.82936145262731*^9}, 
   3.82936163575667*^9, 3.829361835376178*^9, 3.829368003324863*^9, 
   3.829368146231257*^9, 3.829368260247326*^9, 3.829368550744473*^9, 
   3.829369464881982*^9, 3.829370106965987*^9, 3.8293710269329643`*^9, 
   3.829371237046114*^9, 3.829371322835107*^9, 3.829371390261932*^9, 
   3.829371502388597*^9, 3.8293717202357616`*^9, 3.829371781838374*^9, 
   3.8297046423201323`*^9, 3.830292877021875*^9, 3.8302932481749573`*^9, 
   3.830293326492288*^9, 3.830374060532597*^9, 3.830374412134633*^9, 
   3.8303748389918003`*^9, 3.830375605163032*^9, 3.83037650293077*^9, 
   3.830380541435342*^9, 3.83038615380241*^9, 3.83038628921978*^9, 
   3.8303866140652437`*^9, {3.8303867268178596`*^9, 3.8303867554174967`*^9}, 
   3.830386871612421*^9, 3.830387415500514*^9, 3.830387456285021*^9, 
   3.8303878832334137`*^9, 3.83038815059711*^9, 3.830388452326539*^9, 
   3.830388521163642*^9, 3.830388569590023*^9, 3.8303888598061047`*^9, 
   3.830388899604932*^9, {3.830389265949873*^9, 3.830389286730858*^9}, 
   3.830391342498851*^9, 3.830393613598831*^9, 3.8303938313388147`*^9, 
   3.830394361190258*^9, 3.830394441057748*^9, 3.830394625496339*^9, 
   3.830394846691979*^9, 3.8303948965536833`*^9, 3.830394975562046*^9, 
   3.830395009358015*^9, 3.8303950479176407`*^9, 3.830395189274424*^9, 
   3.830395340815905*^9, 3.830395384383411*^9, 3.830395455355858*^9, 
   3.830395575729906*^9, 3.8303957555730124`*^9, 3.830395875600937*^9, 
   3.830396076213417*^9, {3.830396106884345*^9, 3.8303961292030478`*^9}, 
   3.830396264807456*^9, 3.830397520050765*^9, 3.830397739708148*^9, 
   3.830406370528295*^9, 3.830406416625443*^9, 3.830406505379146*^9, 
   3.830406833021991*^9, 3.830407407210334*^9, 3.830407466306815*^9, {
   3.830826453015463*^9, 3.8308264616026697`*^9}, 3.830827378969038*^9, 
   3.830827465315488*^9, 3.830829153168647*^9, 3.8308297524523563`*^9, 
   3.83083096527807*^9, 3.8308311491658897`*^9, 3.8308312305296917`*^9, 
   3.83083145785513*^9, 3.830831497917315*^9, 3.830831747131381*^9, 
   3.830831844597516*^9, 3.830831954379641*^9, 3.830832085608202*^9, 
   3.830832123716502*^9, 3.830832286488744*^9, 3.830832398468898*^9, 
   3.830832465995154*^9, 3.830832606864973*^9, 3.8308326371319036`*^9, 
   3.830835046151547*^9, {3.830835635962936*^9, 3.830835665321885*^9}, 
   3.83083581425416*^9, 3.830835950765682*^9, 3.830836077709258*^9, 
   3.8308371695146427`*^9, 3.830905515116334*^9, 3.8309093416162043`*^9, 
   3.830909385226022*^9, 3.830909534647263*^9, 3.8309095831871634`*^9, 
   3.830910469777053*^9, 3.830910504862261*^9, 3.8309149213138638`*^9, 
   3.830919861706787*^9, 3.8309219881639423`*^9, 3.8309237142638283`*^9, 
   3.8309239794118013`*^9, 3.830924132299247*^9, 3.83092423859481*^9, 
   3.830925714505548*^9, 3.830925756940291*^9, 3.830927266847541*^9, 
   3.830927310618134*^9, 3.8309788951176653`*^9, {3.8309789552197*^9, 
   3.830978981517241*^9}, 3.830979032442037*^9, 3.830979095125677*^9, 
   3.8309792157576227`*^9, 3.830979319628388*^9, 3.8310846771679173`*^9, 
   3.8310989465043917`*^9, {3.831099200295315*^9, 3.831099228355431*^9}, {
   3.831099267631525*^9, 3.831099294499004*^9}, 3.831099351749557*^9, 
   3.831099408325132*^9, 3.831099444604876*^9, 3.831099482931131*^9, 
   3.8310995198800077`*^9, 3.831149139258704*^9, 3.831149267574201*^9, 
   3.831172245445365*^9, {3.831172506672123*^9, 3.8311725208399963`*^9}, 
   3.832636658559968*^9, {3.8326379077941637`*^9, 3.832637934693997*^9}, 
   3.832637992260499*^9, 3.832638231292245*^9, 3.8326382995827847`*^9, 
   3.832638347496064*^9, 3.832638393208551*^9, 3.832708633953582*^9},
 CellLabel->
  "\:8a55\:4fa1\:4e2d\:ff1aIn[119]:=",ExpressionUUID->"b4d9a7a5-f01c-49a1-\
97b3-8f9d09e51609"],

Cell[BoxData[
 InterpretationBox[
  RowBox[{"\<\"Type \"\>", "\[InvisibleSpace]", "1", 
   "\[InvisibleSpace]", "\<\": Data extraction finished!\"\>"}],
  SequenceForm["Type ", 1, ": Data extraction finished!"],
  Editable->False]], "Print",
 CellChangeTimes->{
  3.81284728683358*^9, 3.812847507447816*^9, 3.81284947961242*^9, 
   3.812855052814437*^9, 3.812856395781562*^9, 3.8128565833426437`*^9, 
   3.8128566701008177`*^9, 3.81285694372497*^9, 3.812857093377508*^9, 
   3.8128660013283863`*^9, 3.8128660658942013`*^9, 3.812866130428019*^9, 
   3.8128661857434673`*^9, 3.812866234389511*^9, 3.812866293549939*^9, 
   3.81286634549853*^9, 3.8128663932207623`*^9, 3.812866446702498*^9, 
   3.812866502584771*^9, 3.8128665520154247`*^9, 3.812866605014955*^9, 
   3.812866660695952*^9, 3.8128668299404697`*^9, 3.813015100199708*^9, 
   3.813036837258725*^9, 3.813627451576538*^9, 3.8136276148501787`*^9, 
   3.813628642921639*^9, 3.813629586254786*^9, 3.813629827673017*^9, 
   3.813629923727579*^9, 3.813630017875773*^9, 3.8136301296807423`*^9, 
   3.813630225725335*^9, 3.813630323621992*^9, 3.813630430068285*^9, 
   3.813630660000718*^9, 3.8136307838288403`*^9, 3.813630886808756*^9, 
   3.813630993509225*^9, 3.813631211005209*^9, 3.813631305355294*^9, 
   3.8136313983058777`*^9, 3.8136315174982843`*^9, 3.813631637260757*^9, 
   3.813631751503894*^9, 3.8136446524679413`*^9, 3.8136448725625*^9, 
   3.813645394581668*^9, 3.813646090078025*^9, 3.813646193285602*^9, 
   3.813646335508519*^9, 3.817619839395681*^9, 3.819331360774349*^9, 
   3.827889694976062*^9, 3.829352724382592*^9, 3.829353084729216*^9, 
   3.8293538762104397`*^9, 3.829354051651058*^9, 3.829354276053371*^9, 
   3.829354358877372*^9, 3.82935439976579*^9, {3.82935446290272*^9, 
   3.8293545144668703`*^9}, 3.8293545699644327`*^9, 3.8293557808817663`*^9, 
   3.82935587501551*^9, 3.829356149011839*^9, 3.829357078354762*^9, 
   3.829361399655802*^9, {3.8293614367761593`*^9, 3.82936145262731*^9}, 
   3.82936163575667*^9, 3.829361835376178*^9, 3.829368003324863*^9, 
   3.829368146231257*^9, 3.829368260247326*^9, 3.829368550744473*^9, 
   3.829369464881982*^9, 3.829370106965987*^9, 3.8293710269329643`*^9, 
   3.829371237046114*^9, 3.829371322835107*^9, 3.829371390261932*^9, 
   3.829371502388597*^9, 3.8293717202357616`*^9, 3.829371781838374*^9, 
   3.8297046423201323`*^9, 3.830292877021875*^9, 3.8302932481749573`*^9, 
   3.830293326492288*^9, 3.830374060532597*^9, 3.830374412134633*^9, 
   3.8303748389918003`*^9, 3.830375605163032*^9, 3.83037650293077*^9, 
   3.830380541435342*^9, 3.83038615380241*^9, 3.83038628921978*^9, 
   3.8303866140652437`*^9, {3.8303867268178596`*^9, 3.8303867554174967`*^9}, 
   3.830386871612421*^9, 3.830387415500514*^9, 3.830387456285021*^9, 
   3.8303878832334137`*^9, 3.83038815059711*^9, 3.830388452326539*^9, 
   3.830388521163642*^9, 3.830388569590023*^9, 3.8303888598061047`*^9, 
   3.830388899604932*^9, {3.830389265949873*^9, 3.830389286730858*^9}, 
   3.830391342498851*^9, 3.830393613598831*^9, 3.8303938313388147`*^9, 
   3.830394361190258*^9, 3.830394441057748*^9, 3.830394625496339*^9, 
   3.830394846691979*^9, 3.8303948965536833`*^9, 3.830394975562046*^9, 
   3.830395009358015*^9, 3.8303950479176407`*^9, 3.830395189274424*^9, 
   3.830395340815905*^9, 3.830395384383411*^9, 3.830395455355858*^9, 
   3.830395575729906*^9, 3.8303957555730124`*^9, 3.830395875600937*^9, 
   3.830396076213417*^9, {3.830396106884345*^9, 3.8303961292030478`*^9}, 
   3.830396264807456*^9, 3.830397520050765*^9, 3.830397739708148*^9, 
   3.830406370528295*^9, 3.830406416625443*^9, 3.830406505379146*^9, 
   3.830406833021991*^9, 3.830407407210334*^9, 3.830407466306815*^9, {
   3.830826453015463*^9, 3.8308264616026697`*^9}, 3.830827378969038*^9, 
   3.830827465315488*^9, 3.830829153168647*^9, 3.8308297524523563`*^9, 
   3.83083096527807*^9, 3.8308311491658897`*^9, 3.8308312305296917`*^9, 
   3.83083145785513*^9, 3.830831497917315*^9, 3.830831747131381*^9, 
   3.830831844597516*^9, 3.830831954379641*^9, 3.830832085608202*^9, 
   3.830832123716502*^9, 3.830832286488744*^9, 3.830832398468898*^9, 
   3.830832465995154*^9, 3.830832606864973*^9, 3.8308326371319036`*^9, 
   3.830835046151547*^9, {3.830835635962936*^9, 3.830835665321885*^9}, 
   3.83083581425416*^9, 3.830835950765682*^9, 3.830836077709258*^9, 
   3.8308371695146427`*^9, 3.830905515116334*^9, 3.8309093416162043`*^9, 
   3.830909385226022*^9, 3.830909534647263*^9, 3.8309095831871634`*^9, 
   3.830910469777053*^9, 3.830910504862261*^9, 3.8309149213138638`*^9, 
   3.830919861706787*^9, 3.8309219881639423`*^9, 3.8309237142638283`*^9, 
   3.8309239794118013`*^9, 3.830924132299247*^9, 3.83092423859481*^9, 
   3.830925714505548*^9, 3.830925756940291*^9, 3.830927266847541*^9, 
   3.830927310618134*^9, 3.8309788951176653`*^9, {3.8309789552197*^9, 
   3.830978981517241*^9}, 3.830979032442037*^9, 3.830979095125677*^9, 
   3.8309792157576227`*^9, 3.830979319628388*^9, 3.8310846771679173`*^9, 
   3.8310989465043917`*^9, {3.831099200295315*^9, 3.831099228355431*^9}, {
   3.831099267631525*^9, 3.831099294499004*^9}, 3.831099351749557*^9, 
   3.831099408325132*^9, 3.831099444604876*^9, 3.831099482931131*^9, 
   3.8310995198800077`*^9, 3.831149139258704*^9, 3.831149267574201*^9, 
   3.831172245445365*^9, {3.831172506672123*^9, 3.8311725208399963`*^9}, 
   3.832636658559968*^9, {3.8326379077941637`*^9, 3.832637934693997*^9}, 
   3.832637992260499*^9, 3.832638231292245*^9, 3.8326382995827847`*^9, 
   3.832638347496064*^9, 3.832638393208551*^9, 3.832708634040099*^9},
 CellLabel->
  "\:8a55\:4fa1\:4e2d\:ff1aIn[119]:=",ExpressionUUID->"54c85be8-772a-492f-\
893f-a26a71479d1c"],

Cell[BoxData[
 InterpretationBox[
  RowBox[{"\<\"Type \"\>", "\[InvisibleSpace]", "2", 
   "\[InvisibleSpace]", "\<\": Data extraction finished!\"\>"}],
  SequenceForm["Type ", 2, ": Data extraction finished!"],
  Editable->False]], "Print",
 CellChangeTimes->{
  3.81284728683358*^9, 3.812847507447816*^9, 3.81284947961242*^9, 
   3.812855052814437*^9, 3.812856395781562*^9, 3.8128565833426437`*^9, 
   3.8128566701008177`*^9, 3.81285694372497*^9, 3.812857093377508*^9, 
   3.8128660013283863`*^9, 3.8128660658942013`*^9, 3.812866130428019*^9, 
   3.8128661857434673`*^9, 3.812866234389511*^9, 3.812866293549939*^9, 
   3.81286634549853*^9, 3.8128663932207623`*^9, 3.812866446702498*^9, 
   3.812866502584771*^9, 3.8128665520154247`*^9, 3.812866605014955*^9, 
   3.812866660695952*^9, 3.8128668299404697`*^9, 3.813015100199708*^9, 
   3.813036837258725*^9, 3.813627451576538*^9, 3.8136276148501787`*^9, 
   3.813628642921639*^9, 3.813629586254786*^9, 3.813629827673017*^9, 
   3.813629923727579*^9, 3.813630017875773*^9, 3.8136301296807423`*^9, 
   3.813630225725335*^9, 3.813630323621992*^9, 3.813630430068285*^9, 
   3.813630660000718*^9, 3.8136307838288403`*^9, 3.813630886808756*^9, 
   3.813630993509225*^9, 3.813631211005209*^9, 3.813631305355294*^9, 
   3.8136313983058777`*^9, 3.8136315174982843`*^9, 3.813631637260757*^9, 
   3.813631751503894*^9, 3.8136446524679413`*^9, 3.8136448725625*^9, 
   3.813645394581668*^9, 3.813646090078025*^9, 3.813646193285602*^9, 
   3.813646335508519*^9, 3.817619839395681*^9, 3.819331360774349*^9, 
   3.827889694976062*^9, 3.829352724382592*^9, 3.829353084729216*^9, 
   3.8293538762104397`*^9, 3.829354051651058*^9, 3.829354276053371*^9, 
   3.829354358877372*^9, 3.82935439976579*^9, {3.82935446290272*^9, 
   3.8293545144668703`*^9}, 3.8293545699644327`*^9, 3.8293557808817663`*^9, 
   3.82935587501551*^9, 3.829356149011839*^9, 3.829357078354762*^9, 
   3.829361399655802*^9, {3.8293614367761593`*^9, 3.82936145262731*^9}, 
   3.82936163575667*^9, 3.829361835376178*^9, 3.829368003324863*^9, 
   3.829368146231257*^9, 3.829368260247326*^9, 3.829368550744473*^9, 
   3.829369464881982*^9, 3.829370106965987*^9, 3.8293710269329643`*^9, 
   3.829371237046114*^9, 3.829371322835107*^9, 3.829371390261932*^9, 
   3.829371502388597*^9, 3.8293717202357616`*^9, 3.829371781838374*^9, 
   3.8297046423201323`*^9, 3.830292877021875*^9, 3.8302932481749573`*^9, 
   3.830293326492288*^9, 3.830374060532597*^9, 3.830374412134633*^9, 
   3.8303748389918003`*^9, 3.830375605163032*^9, 3.83037650293077*^9, 
   3.830380541435342*^9, 3.83038615380241*^9, 3.83038628921978*^9, 
   3.8303866140652437`*^9, {3.8303867268178596`*^9, 3.8303867554174967`*^9}, 
   3.830386871612421*^9, 3.830387415500514*^9, 3.830387456285021*^9, 
   3.8303878832334137`*^9, 3.83038815059711*^9, 3.830388452326539*^9, 
   3.830388521163642*^9, 3.830388569590023*^9, 3.8303888598061047`*^9, 
   3.830388899604932*^9, {3.830389265949873*^9, 3.830389286730858*^9}, 
   3.830391342498851*^9, 3.830393613598831*^9, 3.8303938313388147`*^9, 
   3.830394361190258*^9, 3.830394441057748*^9, 3.830394625496339*^9, 
   3.830394846691979*^9, 3.8303948965536833`*^9, 3.830394975562046*^9, 
   3.830395009358015*^9, 3.8303950479176407`*^9, 3.830395189274424*^9, 
   3.830395340815905*^9, 3.830395384383411*^9, 3.830395455355858*^9, 
   3.830395575729906*^9, 3.8303957555730124`*^9, 3.830395875600937*^9, 
   3.830396076213417*^9, {3.830396106884345*^9, 3.8303961292030478`*^9}, 
   3.830396264807456*^9, 3.830397520050765*^9, 3.830397739708148*^9, 
   3.830406370528295*^9, 3.830406416625443*^9, 3.830406505379146*^9, 
   3.830406833021991*^9, 3.830407407210334*^9, 3.830407466306815*^9, {
   3.830826453015463*^9, 3.8308264616026697`*^9}, 3.830827378969038*^9, 
   3.830827465315488*^9, 3.830829153168647*^9, 3.8308297524523563`*^9, 
   3.83083096527807*^9, 3.8308311491658897`*^9, 3.8308312305296917`*^9, 
   3.83083145785513*^9, 3.830831497917315*^9, 3.830831747131381*^9, 
   3.830831844597516*^9, 3.830831954379641*^9, 3.830832085608202*^9, 
   3.830832123716502*^9, 3.830832286488744*^9, 3.830832398468898*^9, 
   3.830832465995154*^9, 3.830832606864973*^9, 3.8308326371319036`*^9, 
   3.830835046151547*^9, {3.830835635962936*^9, 3.830835665321885*^9}, 
   3.83083581425416*^9, 3.830835950765682*^9, 3.830836077709258*^9, 
   3.8308371695146427`*^9, 3.830905515116334*^9, 3.8309093416162043`*^9, 
   3.830909385226022*^9, 3.830909534647263*^9, 3.8309095831871634`*^9, 
   3.830910469777053*^9, 3.830910504862261*^9, 3.8309149213138638`*^9, 
   3.830919861706787*^9, 3.8309219881639423`*^9, 3.8309237142638283`*^9, 
   3.8309239794118013`*^9, 3.830924132299247*^9, 3.83092423859481*^9, 
   3.830925714505548*^9, 3.830925756940291*^9, 3.830927266847541*^9, 
   3.830927310618134*^9, 3.8309788951176653`*^9, {3.8309789552197*^9, 
   3.830978981517241*^9}, 3.830979032442037*^9, 3.830979095125677*^9, 
   3.8309792157576227`*^9, 3.830979319628388*^9, 3.8310846771679173`*^9, 
   3.8310989465043917`*^9, {3.831099200295315*^9, 3.831099228355431*^9}, {
   3.831099267631525*^9, 3.831099294499004*^9}, 3.831099351749557*^9, 
   3.831099408325132*^9, 3.831099444604876*^9, 3.831099482931131*^9, 
   3.8310995198800077`*^9, 3.831149139258704*^9, 3.831149267574201*^9, 
   3.831172245445365*^9, {3.831172506672123*^9, 3.8311725208399963`*^9}, 
   3.832636658559968*^9, {3.8326379077941637`*^9, 3.832637934693997*^9}, 
   3.832637992260499*^9, 3.832638231292245*^9, 3.8326382995827847`*^9, 
   3.832638347496064*^9, 3.832638393208551*^9, 3.832708636548637*^9},
 CellLabel->
  "\:8a55\:4fa1\:4e2d\:ff1aIn[119]:=",ExpressionUUID->"7ba10430-0ce9-4ad8-\
a208-da452b5dfca8"],

Cell[BoxData[
 InterpretationBox[
  RowBox[{"\<\"    --- Time for calculation : \"\>", "\[InvisibleSpace]", 
   StyleBox["62.517633`",
    StripOnInput->False,
    FontColor->RGBColor[0, 0, 1]], "\[InvisibleSpace]", "\<\" sec\"\>"}],
  SequenceForm["    --- Time for calculation : ", 
   Style[62.517633, FontColor -> RGBColor[0, 0, 1]], " sec"],
  Editable->False]], "Print",
 CellChangeTimes->{
  3.81284728683358*^9, 3.812847507447816*^9, 3.81284947961242*^9, 
   3.812855052814437*^9, 3.812856395781562*^9, 3.8128565833426437`*^9, 
   3.8128566701008177`*^9, 3.81285694372497*^9, 3.812857093377508*^9, 
   3.8128660013283863`*^9, 3.8128660658942013`*^9, 3.812866130428019*^9, 
   3.8128661857434673`*^9, 3.812866234389511*^9, 3.812866293549939*^9, 
   3.81286634549853*^9, 3.8128663932207623`*^9, 3.812866446702498*^9, 
   3.812866502584771*^9, 3.8128665520154247`*^9, 3.812866605014955*^9, 
   3.812866660695952*^9, 3.8128668299404697`*^9, 3.813015100199708*^9, 
   3.813036837258725*^9, 3.813627451576538*^9, 3.8136276148501787`*^9, 
   3.813628642921639*^9, 3.813629586254786*^9, 3.813629827673017*^9, 
   3.813629923727579*^9, 3.813630017875773*^9, 3.8136301296807423`*^9, 
   3.813630225725335*^9, 3.813630323621992*^9, 3.813630430068285*^9, 
   3.813630660000718*^9, 3.8136307838288403`*^9, 3.813630886808756*^9, 
   3.813630993509225*^9, 3.813631211005209*^9, 3.813631305355294*^9, 
   3.8136313983058777`*^9, 3.8136315174982843`*^9, 3.813631637260757*^9, 
   3.813631751503894*^9, 3.8136446524679413`*^9, 3.8136448725625*^9, 
   3.813645394581668*^9, 3.813646090078025*^9, 3.813646193285602*^9, 
   3.813646335508519*^9, 3.817619839395681*^9, 3.819331360774349*^9, 
   3.827889694976062*^9, 3.829352724382592*^9, 3.829353084729216*^9, 
   3.8293538762104397`*^9, 3.829354051651058*^9, 3.829354276053371*^9, 
   3.829354358877372*^9, 3.82935439976579*^9, {3.82935446290272*^9, 
   3.8293545144668703`*^9}, 3.8293545699644327`*^9, 3.8293557808817663`*^9, 
   3.82935587501551*^9, 3.829356149011839*^9, 3.829357078354762*^9, 
   3.829361399655802*^9, {3.8293614367761593`*^9, 3.82936145262731*^9}, 
   3.82936163575667*^9, 3.829361835376178*^9, 3.829368003324863*^9, 
   3.829368146231257*^9, 3.829368260247326*^9, 3.829368550744473*^9, 
   3.829369464881982*^9, 3.829370106965987*^9, 3.8293710269329643`*^9, 
   3.829371237046114*^9, 3.829371322835107*^9, 3.829371390261932*^9, 
   3.829371502388597*^9, 3.8293717202357616`*^9, 3.829371781838374*^9, 
   3.8297046423201323`*^9, 3.830292877021875*^9, 3.8302932481749573`*^9, 
   3.830293326492288*^9, 3.830374060532597*^9, 3.830374412134633*^9, 
   3.8303748389918003`*^9, 3.830375605163032*^9, 3.83037650293077*^9, 
   3.830380541435342*^9, 3.83038615380241*^9, 3.83038628921978*^9, 
   3.8303866140652437`*^9, {3.8303867268178596`*^9, 3.8303867554174967`*^9}, 
   3.830386871612421*^9, 3.830387415500514*^9, 3.830387456285021*^9, 
   3.8303878832334137`*^9, 3.83038815059711*^9, 3.830388452326539*^9, 
   3.830388521163642*^9, 3.830388569590023*^9, 3.8303888598061047`*^9, 
   3.830388899604932*^9, {3.830389265949873*^9, 3.830389286730858*^9}, 
   3.830391342498851*^9, 3.830393613598831*^9, 3.8303938313388147`*^9, 
   3.830394361190258*^9, 3.830394441057748*^9, 3.830394625496339*^9, 
   3.830394846691979*^9, 3.8303948965536833`*^9, 3.830394975562046*^9, 
   3.830395009358015*^9, 3.8303950479176407`*^9, 3.830395189274424*^9, 
   3.830395340815905*^9, 3.830395384383411*^9, 3.830395455355858*^9, 
   3.830395575729906*^9, 3.8303957555730124`*^9, 3.830395875600937*^9, 
   3.830396076213417*^9, {3.830396106884345*^9, 3.8303961292030478`*^9}, 
   3.830396264807456*^9, 3.830397520050765*^9, 3.830397739708148*^9, 
   3.830406370528295*^9, 3.830406416625443*^9, 3.830406505379146*^9, 
   3.830406833021991*^9, 3.830407407210334*^9, 3.830407466306815*^9, {
   3.830826453015463*^9, 3.8308264616026697`*^9}, 3.830827378969038*^9, 
   3.830827465315488*^9, 3.830829153168647*^9, 3.8308297524523563`*^9, 
   3.83083096527807*^9, 3.8308311491658897`*^9, 3.8308312305296917`*^9, 
   3.83083145785513*^9, 3.830831497917315*^9, 3.830831747131381*^9, 
   3.830831844597516*^9, 3.830831954379641*^9, 3.830832085608202*^9, 
   3.830832123716502*^9, 3.830832286488744*^9, 3.830832398468898*^9, 
   3.830832465995154*^9, 3.830832606864973*^9, 3.8308326371319036`*^9, 
   3.830835046151547*^9, {3.830835635962936*^9, 3.830835665321885*^9}, 
   3.83083581425416*^9, 3.830835950765682*^9, 3.830836077709258*^9, 
   3.8308371695146427`*^9, 3.830905515116334*^9, 3.8309093416162043`*^9, 
   3.830909385226022*^9, 3.830909534647263*^9, 3.8309095831871634`*^9, 
   3.830910469777053*^9, 3.830910504862261*^9, 3.8309149213138638`*^9, 
   3.830919861706787*^9, 3.8309219881639423`*^9, 3.8309237142638283`*^9, 
   3.8309239794118013`*^9, 3.830924132299247*^9, 3.83092423859481*^9, 
   3.830925714505548*^9, 3.830925756940291*^9, 3.830927266847541*^9, 
   3.830927310618134*^9, 3.8309788951176653`*^9, {3.8309789552197*^9, 
   3.830978981517241*^9}, 3.830979032442037*^9, 3.830979095125677*^9, 
   3.8309792157576227`*^9, 3.830979319628388*^9, 3.8310846771679173`*^9, 
   3.8310989465043917`*^9, {3.831099200295315*^9, 3.831099228355431*^9}, {
   3.831099267631525*^9, 3.831099294499004*^9}, 3.831099351749557*^9, 
   3.831099408325132*^9, 3.831099444604876*^9, 3.831099482931131*^9, 
   3.8310995198800077`*^9, 3.831149139258704*^9, 3.831149267574201*^9, 
   3.831172245445365*^9, {3.831172506672123*^9, 3.8311725208399963`*^9}, 
   3.832636658559968*^9, {3.8326379077941637`*^9, 3.832637934693997*^9}, 
   3.832637992260499*^9, 3.832638231292245*^9, 3.8326382995827847`*^9, 
   3.832638347496064*^9, 3.832638393208551*^9, 3.8327086389855824`*^9},
 CellLabel->
  "\:8a55\:4fa1\:4e2d\:ff1aIn[119]:=",ExpressionUUID->"fa8fe570-af32-4e8c-\
87aa-3afddbe673e7"]
}, Open  ]]
}, Open  ]],

Cell[CellGroupData[{

Cell[BoxData[{
 RowBox[{
  RowBox[{"minlogs", "=", 
   RowBox[{"-", "5"}]}], ";"}], "\[IndentingNewLine]", 
 RowBox[{
  RowBox[{
   RowBox[{"gmax", "=", 
    RowBox[{"-", "0.0"}]}], ";"}], 
  "\[IndentingNewLine]"}], "\[IndentingNewLine]", 
 RowBox[{
  RowBox[{"Print", "[", "\"\<Equilibria\>\"", "]"}], 
  ";"}], "\[IndentingNewLine]", 
 RowBox[{
  RowBox[{"Print", "[", "\"\<-- With origical fecundity\>\"", "]"}], 
  ";"}], "\[IndentingNewLine]", 
 RowBox[{
  RowBox[{"For", "[", 
   RowBox[{
    RowBox[{"i", "=", "1"}], ",", 
    RowBox[{"i", "\[LessEqual]", "ino"}], ",", 
    RowBox[{"i", "++"}], ",", 
    RowBox[{
     RowBox[{"p", "[", "i", "]"}], "=", 
     RowBox[{
      RowBox[{"inita", "[", 
       RowBox[{"[", "i", "]"}], "]"}], "[", 
      RowBox[{"[", "2", "]"}], "]"}]}]}], "]"}], ";"}], "\[IndentingNewLine]", 
 RowBox[{
  RowBox[{"RADdraw", "[", 
   RowBox[{"0", ",", "minlogs"}], "]"}], ";"}], "\[IndentingNewLine]", 
 RowBox[{
  RowBox[{"Print", "[", "\"\< -- With fertilized fecundity type 1\>\"", "]"}],
   ";"}], "\[IndentingNewLine]", 
 RowBox[{
  RowBox[{"For", "[", 
   RowBox[{
    RowBox[{"i", "=", "1"}], ",", 
    RowBox[{"i", "\[LessEqual]", "ino"}], ",", 
    RowBox[{"i", "++"}], ",", 
    RowBox[{
     RowBox[{"p", "[", "i", "]"}], "=", 
     RowBox[{
      RowBox[{"endta1", "[", 
       RowBox[{"[", "i", "]"}], "]"}], "[", 
      RowBox[{"[", "2", "]"}], "]"}]}]}], "]"}], ";"}], "\[IndentingNewLine]", 
 RowBox[{
  RowBox[{"RADdraw", "[", 
   RowBox[{"20", ",", "minlogs"}], "]"}], ";"}], "\[IndentingNewLine]", 
 RowBox[{
  RowBox[{"Print", "[", "\"\< -- With fertilized fecundity type 2\>\"", "]"}],
   ";"}], "\[IndentingNewLine]", 
 RowBox[{
  RowBox[{"For", "[", 
   RowBox[{
    RowBox[{"i", "=", "1"}], ",", 
    RowBox[{"i", "\[LessEqual]", "ino"}], ",", 
    RowBox[{"i", "++"}], ",", 
    RowBox[{
     RowBox[{"p", "[", "i", "]"}], "=", 
     RowBox[{
      RowBox[{"endta2", "[", 
       RowBox[{"[", "i", "]"}], "]"}], "[", 
      RowBox[{"[", "2", "]"}], "]"}]}]}], "]"}], ";"}], "\[IndentingNewLine]", 
 RowBox[{
  RowBox[{"RADdraw", "[", 
   RowBox[{"21", ",", "minlogs"}], "]"}], ";"}]}], "Input",
 CellChangeTimes->{{3.830376174210778*^9, 3.830376176751788*^9}, {
   3.830376240265444*^9, 3.8303762538957663`*^9}, {3.830376306767044*^9, 
   3.830376426164905*^9}, {3.83037646049583*^9, 3.830376500271676*^9}, {
   3.830376572607183*^9, 3.830376579510545*^9}, {3.830376612290627*^9, 
   3.830376631728055*^9}, {3.830376676454949*^9, 3.830376704086317*^9}, {
   3.8303782447164383`*^9, 3.830378258662271*^9}, {3.830378513835331*^9, 
   3.830378521167067*^9}, {3.8303933563792543`*^9, 3.830393443352687*^9}, {
   3.830394588931219*^9, 3.8303945925329638`*^9}, {3.830396172417646*^9, 
   3.830396239375173*^9}, {3.8308269641610928`*^9, 3.830826969469687*^9}, {
   3.8308270067605963`*^9, 3.830827064951047*^9}, {3.830827128802945*^9, 
   3.830827129812941*^9}, {3.830827377247258*^9, 3.830827377494035*^9}, 
   3.8308274626282988`*^9, {3.830909202104992*^9, 3.830909207232972*^9}, {
   3.830909237676255*^9, 3.830909258012594*^9}, {3.830911113820053*^9, 
   3.830911114669134*^9}},
 CellLabel->
  "In[126]:=",ExpressionUUID->"470a5528-da66-4960-abec-ed2da963d4d7"],

Cell[CellGroupData[{

Cell[BoxData["\<\"Equilibria\"\>"], "Print",
 CellChangeTimes->{{3.830378239783939*^9, 3.830378265585946*^9}, 
   3.8303785216995707`*^9, 3.830380544217284*^9, 3.830387458917034*^9, 
   3.8303885238120213`*^9, 3.830388572206704*^9, 3.8303888624678087`*^9, 
   3.830388902455104*^9, {3.830389268613361*^9, 3.830389289592059*^9}, 
   3.830391345200245*^9, {3.8303933900058928`*^9, 3.830393444400209*^9}, 
   3.83039361625568*^9, 3.830393834063567*^9, 3.830394363830262*^9, 
   3.830394443763777*^9, 3.830394628223761*^9, 3.8303948493572063`*^9, 
   3.830394899277464*^9, 3.8303949782673388`*^9, 3.830395012163548*^9, 
   3.830395050843279*^9, 3.83039519191259*^9, 3.830395343519978*^9, 
   3.830395387143731*^9, 3.8303954580253572`*^9, 3.830395578418055*^9, 
   3.8303957582193832`*^9, 3.8303958783454037`*^9, 3.830396078876697*^9, {
   3.8303961096046457`*^9, 3.830396131874873*^9}, {3.830396242134158*^9, 
   3.830396267544107*^9}, 3.830397522759638*^9, 3.830397742433118*^9, 
   3.830406419414481*^9, 3.8304065081098223`*^9, 3.830406835745681*^9, 
   3.830407409974228*^9, 3.83040746901786*^9, {3.830826455563159*^9, 
   3.8308264641692057`*^9}, 3.830826979588375*^9, 3.830827066146998*^9, 
   3.8308271303712873`*^9, 3.83082738159052*^9, 3.83082746829418*^9, 
   3.830829155796591*^9, 3.830829754999978*^9, 3.830830967836525*^9, 
   3.830831151826756*^9, 3.830831233304109*^9, 3.830831460484593*^9, 
   3.830831500581126*^9, 3.8308317497793503`*^9, 3.830831847239357*^9, 
   3.8308319569960823`*^9, 3.8308320883327007`*^9, 3.830832126455011*^9, 
   3.830832289242146*^9, 3.83083240118644*^9, 3.83083246872232*^9, 
   3.83083260953938*^9, 3.8308326398655577`*^9, 3.830835048826139*^9, {
   3.830835638731756*^9, 3.830835667913106*^9}, 3.830835816884984*^9, 
   3.830835953341453*^9, 3.8308360803475103`*^9, 3.8308371721954823`*^9, 
   3.830905517763177*^9, 3.8309095952611303`*^9, 3.830910509908202*^9, 
   3.8309111165080338`*^9, 3.8309149265068903`*^9, 3.830919866846224*^9, {
   3.830920747668109*^9, 3.830920790729939*^9}, 3.830921270085491*^9, {
   3.8309213194646797`*^9, 3.830921351279002*^9}, 3.830921393052396*^9, 
   3.830921445074286*^9, 3.8309214873912992`*^9, {3.830921546022941*^9, 
   3.830921586470014*^9}, 3.830921631293755*^9, 3.8309216764692802`*^9, {
   3.8309217897904167`*^9, 3.83092183133947*^9}, {3.8309219003486958`*^9, 
   3.830921914428186*^9}, {3.8309219953101*^9, 3.83092201955904*^9}, 
   3.830923343561352*^9, 3.8309234050719137`*^9, 3.830923440544215*^9, 
   3.8309235421953382`*^9, {3.8309235942112494`*^9, 3.830923644675024*^9}, {
   3.830923691605102*^9, 3.830923719463921*^9}, 3.830923777502811*^9, 
   3.830923812464117*^9, 3.8309238426586857`*^9, 3.830923984613274*^9, 
   3.8309240992675943`*^9, 3.830924137494198*^9, 3.830924243801024*^9, 
   3.8309257198137503`*^9, 3.830925762029297*^9, 3.830927272053377*^9, 
   3.830927315894494*^9, 3.8309789003623962`*^9, {3.83097896038466*^9, 
   3.830978986685945*^9}, 3.830979037592971*^9, 3.830979100658392*^9, 
   3.830979221009623*^9, 3.830979324790258*^9, 3.831084682266979*^9, 
   3.8310989516261463`*^9, {3.831099205620944*^9, 3.8310992335516033`*^9}, {
   3.831099272928817*^9, 3.831099299905571*^9}, 3.831099357061248*^9, 
   3.831099413700212*^9, 3.8310994499505796`*^9, 3.831099488280615*^9, 
   3.831099525219204*^9, 3.831149144415756*^9, 3.83114927441261*^9, 
   3.831172250707787*^9, 3.83117252816776*^9, 3.8326366637967157`*^9, {
   3.832637913055727*^9, 3.8326379400167828`*^9}, 3.832637997555807*^9, 
   3.832638236652461*^9, 3.83263830486532*^9, 3.832638352710422*^9, 
   3.832638398500162*^9, 3.832708639054371*^9},
 CellLabel->
  "\:8a55\:4fa1\:4e2d\:ff1aIn[126]:=",ExpressionUUID->"dc094a78-bdfc-4ef0-\
a1a8-3513012aced6"],

Cell[BoxData["\<\"-- With origical fecundity\"\>"], "Print",
 CellChangeTimes->{{3.830378239783939*^9, 3.830378265585946*^9}, 
   3.8303785216995707`*^9, 3.830380544217284*^9, 3.830387458917034*^9, 
   3.8303885238120213`*^9, 3.830388572206704*^9, 3.8303888624678087`*^9, 
   3.830388902455104*^9, {3.830389268613361*^9, 3.830389289592059*^9}, 
   3.830391345200245*^9, {3.8303933900058928`*^9, 3.830393444400209*^9}, 
   3.83039361625568*^9, 3.830393834063567*^9, 3.830394363830262*^9, 
   3.830394443763777*^9, 3.830394628223761*^9, 3.8303948493572063`*^9, 
   3.830394899277464*^9, 3.8303949782673388`*^9, 3.830395012163548*^9, 
   3.830395050843279*^9, 3.83039519191259*^9, 3.830395343519978*^9, 
   3.830395387143731*^9, 3.8303954580253572`*^9, 3.830395578418055*^9, 
   3.8303957582193832`*^9, 3.8303958783454037`*^9, 3.830396078876697*^9, {
   3.8303961096046457`*^9, 3.830396131874873*^9}, {3.830396242134158*^9, 
   3.830396267544107*^9}, 3.830397522759638*^9, 3.830397742433118*^9, 
   3.830406419414481*^9, 3.8304065081098223`*^9, 3.830406835745681*^9, 
   3.830407409974228*^9, 3.83040746901786*^9, {3.830826455563159*^9, 
   3.8308264641692057`*^9}, 3.830826979588375*^9, 3.830827066146998*^9, 
   3.8308271303712873`*^9, 3.83082738159052*^9, 3.83082746829418*^9, 
   3.830829155796591*^9, 3.830829754999978*^9, 3.830830967836525*^9, 
   3.830831151826756*^9, 3.830831233304109*^9, 3.830831460484593*^9, 
   3.830831500581126*^9, 3.8308317497793503`*^9, 3.830831847239357*^9, 
   3.8308319569960823`*^9, 3.8308320883327007`*^9, 3.830832126455011*^9, 
   3.830832289242146*^9, 3.83083240118644*^9, 3.83083246872232*^9, 
   3.83083260953938*^9, 3.8308326398655577`*^9, 3.830835048826139*^9, {
   3.830835638731756*^9, 3.830835667913106*^9}, 3.830835816884984*^9, 
   3.830835953341453*^9, 3.8308360803475103`*^9, 3.8308371721954823`*^9, 
   3.830905517763177*^9, 3.8309095952611303`*^9, 3.830910509908202*^9, 
   3.8309111165080338`*^9, 3.8309149265068903`*^9, 3.830919866846224*^9, {
   3.830920747668109*^9, 3.830920790729939*^9}, 3.830921270085491*^9, {
   3.8309213194646797`*^9, 3.830921351279002*^9}, 3.830921393052396*^9, 
   3.830921445074286*^9, 3.8309214873912992`*^9, {3.830921546022941*^9, 
   3.830921586470014*^9}, 3.830921631293755*^9, 3.8309216764692802`*^9, {
   3.8309217897904167`*^9, 3.83092183133947*^9}, {3.8309219003486958`*^9, 
   3.830921914428186*^9}, {3.8309219953101*^9, 3.83092201955904*^9}, 
   3.830923343561352*^9, 3.8309234050719137`*^9, 3.830923440544215*^9, 
   3.8309235421953382`*^9, {3.8309235942112494`*^9, 3.830923644675024*^9}, {
   3.830923691605102*^9, 3.830923719463921*^9}, 3.830923777502811*^9, 
   3.830923812464117*^9, 3.8309238426586857`*^9, 3.830923984613274*^9, 
   3.8309240992675943`*^9, 3.830924137494198*^9, 3.830924243801024*^9, 
   3.8309257198137503`*^9, 3.830925762029297*^9, 3.830927272053377*^9, 
   3.830927315894494*^9, 3.8309789003623962`*^9, {3.83097896038466*^9, 
   3.830978986685945*^9}, 3.830979037592971*^9, 3.830979100658392*^9, 
   3.830979221009623*^9, 3.830979324790258*^9, 3.831084682266979*^9, 
   3.8310989516261463`*^9, {3.831099205620944*^9, 3.8310992335516033`*^9}, {
   3.831099272928817*^9, 3.831099299905571*^9}, 3.831099357061248*^9, 
   3.831099413700212*^9, 3.8310994499505796`*^9, 3.831099488280615*^9, 
   3.831099525219204*^9, 3.831149144415756*^9, 3.83114927441261*^9, 
   3.831172250707787*^9, 3.83117252816776*^9, 3.8326366637967157`*^9, {
   3.832637913055727*^9, 3.8326379400167828`*^9}, 3.832637997555807*^9, 
   3.832638236652461*^9, 3.83263830486532*^9, 3.832638352710422*^9, 
   3.832638398500162*^9, 3.8327086390553713`*^9},
 CellLabel->
  "\:8a55\:4fa1\:4e2d\:ff1aIn[126]:=",ExpressionUUID->"776ec2af-9af5-4548-\
a19c-9dfc26130df9"],

Cell[BoxData[
 InterpretationBox[
  RowBox[{"\<\"Number of detectable species : \"\>", "\[InvisibleSpace]", 
   "48", "\[InvisibleSpace]", "\<\"    Number of non-origina species : \"\>", 
   "\[InvisibleSpace]", "0"}],
  SequenceForm[
  "Number of detectable species : ", 48, 
   "    Number of non-origina species : ", 0],
  Editable->False]], "Print",
 CellChangeTimes->{{3.830378239783939*^9, 3.830378265585946*^9}, 
   3.8303785216995707`*^9, 3.830380544217284*^9, 3.830387458917034*^9, 
   3.8303885238120213`*^9, 3.830388572206704*^9, 3.8303888624678087`*^9, 
   3.830388902455104*^9, {3.830389268613361*^9, 3.830389289592059*^9}, 
   3.830391345200245*^9, {3.8303933900058928`*^9, 3.830393444400209*^9}, 
   3.83039361625568*^9, 3.830393834063567*^9, 3.830394363830262*^9, 
   3.830394443763777*^9, 3.830394628223761*^9, 3.8303948493572063`*^9, 
   3.830394899277464*^9, 3.8303949782673388`*^9, 3.830395012163548*^9, 
   3.830395050843279*^9, 3.83039519191259*^9, 3.830395343519978*^9, 
   3.830395387143731*^9, 3.8303954580253572`*^9, 3.830395578418055*^9, 
   3.8303957582193832`*^9, 3.8303958783454037`*^9, 3.830396078876697*^9, {
   3.8303961096046457`*^9, 3.830396131874873*^9}, {3.830396242134158*^9, 
   3.830396267544107*^9}, 3.830397522759638*^9, 3.830397742433118*^9, 
   3.830406419414481*^9, 3.8304065081098223`*^9, 3.830406835745681*^9, 
   3.830407409974228*^9, 3.83040746901786*^9, {3.830826455563159*^9, 
   3.8308264641692057`*^9}, 3.830826979588375*^9, 3.830827066146998*^9, 
   3.8308271303712873`*^9, 3.83082738159052*^9, 3.83082746829418*^9, 
   3.830829155796591*^9, 3.830829754999978*^9, 3.830830967836525*^9, 
   3.830831151826756*^9, 3.830831233304109*^9, 3.830831460484593*^9, 
   3.830831500581126*^9, 3.8308317497793503`*^9, 3.830831847239357*^9, 
   3.8308319569960823`*^9, 3.8308320883327007`*^9, 3.830832126455011*^9, 
   3.830832289242146*^9, 3.83083240118644*^9, 3.83083246872232*^9, 
   3.83083260953938*^9, 3.8308326398655577`*^9, 3.830835048826139*^9, {
   3.830835638731756*^9, 3.830835667913106*^9}, 3.830835816884984*^9, 
   3.830835953341453*^9, 3.8308360803475103`*^9, 3.8308371721954823`*^9, 
   3.830905517763177*^9, 3.8309095952611303`*^9, 3.830910509908202*^9, 
   3.8309111165080338`*^9, 3.8309149265068903`*^9, 3.830919866846224*^9, {
   3.830920747668109*^9, 3.830920790729939*^9}, 3.830921270085491*^9, {
   3.8309213194646797`*^9, 3.830921351279002*^9}, 3.830921393052396*^9, 
   3.830921445074286*^9, 3.8309214873912992`*^9, {3.830921546022941*^9, 
   3.830921586470014*^9}, 3.830921631293755*^9, 3.8309216764692802`*^9, {
   3.8309217897904167`*^9, 3.83092183133947*^9}, {3.8309219003486958`*^9, 
   3.830921914428186*^9}, {3.8309219953101*^9, 3.83092201955904*^9}, 
   3.830923343561352*^9, 3.8309234050719137`*^9, 3.830923440544215*^9, 
   3.8309235421953382`*^9, {3.8309235942112494`*^9, 3.830923644675024*^9}, {
   3.830923691605102*^9, 3.830923719463921*^9}, 3.830923777502811*^9, 
   3.830923812464117*^9, 3.8309238426586857`*^9, 3.830923984613274*^9, 
   3.8309240992675943`*^9, 3.830924137494198*^9, 3.830924243801024*^9, 
   3.8309257198137503`*^9, 3.830925762029297*^9, 3.830927272053377*^9, 
   3.830927315894494*^9, 3.8309789003623962`*^9, {3.83097896038466*^9, 
   3.830978986685945*^9}, 3.830979037592971*^9, 3.830979100658392*^9, 
   3.830979221009623*^9, 3.830979324790258*^9, 3.831084682266979*^9, 
   3.8310989516261463`*^9, {3.831099205620944*^9, 3.8310992335516033`*^9}, {
   3.831099272928817*^9, 3.831099299905571*^9}, 3.831099357061248*^9, 
   3.831099413700212*^9, 3.8310994499505796`*^9, 3.831099488280615*^9, 
   3.831099525219204*^9, 3.831149144415756*^9, 3.83114927441261*^9, 
   3.831172250707787*^9, 3.83117252816776*^9, 3.8326366637967157`*^9, {
   3.832637913055727*^9, 3.8326379400167828`*^9}, 3.832637997555807*^9, 
   3.832638236652461*^9, 3.83263830486532*^9, 3.832638352710422*^9, 
   3.832638398500162*^9, 3.832708639057107*^9},
 CellLabel->
  "\:8a55\:4fa1\:4e2d\:ff1aIn[126]:=",ExpressionUUID->"7f2d6e58-625e-4aa4-\
8aea-4e9140463cd6"],

Cell[BoxData["\<\" -- With fertilized fecundity type 1\"\>"], "Print",
 CellChangeTimes->{{3.830378239783939*^9, 3.830378265585946*^9}, 
   3.8303785216995707`*^9, 3.830380544217284*^9, 3.830387458917034*^9, 
   3.8303885238120213`*^9, 3.830388572206704*^9, 3.8303888624678087`*^9, 
   3.830388902455104*^9, {3.830389268613361*^9, 3.830389289592059*^9}, 
   3.830391345200245*^9, {3.8303933900058928`*^9, 3.830393444400209*^9}, 
   3.83039361625568*^9, 3.830393834063567*^9, 3.830394363830262*^9, 
   3.830394443763777*^9, 3.830394628223761*^9, 3.8303948493572063`*^9, 
   3.830394899277464*^9, 3.8303949782673388`*^9, 3.830395012163548*^9, 
   3.830395050843279*^9, 3.83039519191259*^9, 3.830395343519978*^9, 
   3.830395387143731*^9, 3.8303954580253572`*^9, 3.830395578418055*^9, 
   3.8303957582193832`*^9, 3.8303958783454037`*^9, 3.830396078876697*^9, {
   3.8303961096046457`*^9, 3.830396131874873*^9}, {3.830396242134158*^9, 
   3.830396267544107*^9}, 3.830397522759638*^9, 3.830397742433118*^9, 
   3.830406419414481*^9, 3.8304065081098223`*^9, 3.830406835745681*^9, 
   3.830407409974228*^9, 3.83040746901786*^9, {3.830826455563159*^9, 
   3.8308264641692057`*^9}, 3.830826979588375*^9, 3.830827066146998*^9, 
   3.8308271303712873`*^9, 3.83082738159052*^9, 3.83082746829418*^9, 
   3.830829155796591*^9, 3.830829754999978*^9, 3.830830967836525*^9, 
   3.830831151826756*^9, 3.830831233304109*^9, 3.830831460484593*^9, 
   3.830831500581126*^9, 3.8308317497793503`*^9, 3.830831847239357*^9, 
   3.8308319569960823`*^9, 3.8308320883327007`*^9, 3.830832126455011*^9, 
   3.830832289242146*^9, 3.83083240118644*^9, 3.83083246872232*^9, 
   3.83083260953938*^9, 3.8308326398655577`*^9, 3.830835048826139*^9, {
   3.830835638731756*^9, 3.830835667913106*^9}, 3.830835816884984*^9, 
   3.830835953341453*^9, 3.8308360803475103`*^9, 3.8308371721954823`*^9, 
   3.830905517763177*^9, 3.8309095952611303`*^9, 3.830910509908202*^9, 
   3.8309111165080338`*^9, 3.8309149265068903`*^9, 3.830919866846224*^9, {
   3.830920747668109*^9, 3.830920790729939*^9}, 3.830921270085491*^9, {
   3.8309213194646797`*^9, 3.830921351279002*^9}, 3.830921393052396*^9, 
   3.830921445074286*^9, 3.8309214873912992`*^9, {3.830921546022941*^9, 
   3.830921586470014*^9}, 3.830921631293755*^9, 3.8309216764692802`*^9, {
   3.8309217897904167`*^9, 3.83092183133947*^9}, {3.8309219003486958`*^9, 
   3.830921914428186*^9}, {3.8309219953101*^9, 3.83092201955904*^9}, 
   3.830923343561352*^9, 3.8309234050719137`*^9, 3.830923440544215*^9, 
   3.8309235421953382`*^9, {3.8309235942112494`*^9, 3.830923644675024*^9}, {
   3.830923691605102*^9, 3.830923719463921*^9}, 3.830923777502811*^9, 
   3.830923812464117*^9, 3.8309238426586857`*^9, 3.830923984613274*^9, 
   3.8309240992675943`*^9, 3.830924137494198*^9, 3.830924243801024*^9, 
   3.8309257198137503`*^9, 3.830925762029297*^9, 3.830927272053377*^9, 
   3.830927315894494*^9, 3.8309789003623962`*^9, {3.83097896038466*^9, 
   3.830978986685945*^9}, 3.830979037592971*^9, 3.830979100658392*^9, 
   3.830979221009623*^9, 3.830979324790258*^9, 3.831084682266979*^9, 
   3.8310989516261463`*^9, {3.831099205620944*^9, 3.8310992335516033`*^9}, {
   3.831099272928817*^9, 3.831099299905571*^9}, 3.831099357061248*^9, 
   3.831099413700212*^9, 3.8310994499505796`*^9, 3.831099488280615*^9, 
   3.831099525219204*^9, 3.831149144415756*^9, 3.83114927441261*^9, 
   3.831172250707787*^9, 3.83117252816776*^9, 3.8326366637967157`*^9, {
   3.832637913055727*^9, 3.8326379400167828`*^9}, 3.832637997555807*^9, 
   3.832638236652461*^9, 3.83263830486532*^9, 3.832638352710422*^9, 
   3.832638398500162*^9, 3.8327086391384706`*^9},
 CellLabel->
  "\:8a55\:4fa1\:4e2d\:ff1aIn[126]:=",ExpressionUUID->"d3d02d44-85f0-42eb-\
bae2-8a8c5b1c82cb"],

Cell[BoxData[
 InterpretationBox[
  RowBox[{"\<\"Number of detectable species : \"\>", "\[InvisibleSpace]", 
   "48", "\[InvisibleSpace]", "\<\"    Number of non-origina species : \"\>", 
   "\[InvisibleSpace]", "7"}],
  SequenceForm[
  "Number of detectable species : ", 48, 
   "    Number of non-origina species : ", 7],
  Editable->False]], "Print",
 CellChangeTimes->{{3.830378239783939*^9, 3.830378265585946*^9}, 
   3.8303785216995707`*^9, 3.830380544217284*^9, 3.830387458917034*^9, 
   3.8303885238120213`*^9, 3.830388572206704*^9, 3.8303888624678087`*^9, 
   3.830388902455104*^9, {3.830389268613361*^9, 3.830389289592059*^9}, 
   3.830391345200245*^9, {3.8303933900058928`*^9, 3.830393444400209*^9}, 
   3.83039361625568*^9, 3.830393834063567*^9, 3.830394363830262*^9, 
   3.830394443763777*^9, 3.830394628223761*^9, 3.8303948493572063`*^9, 
   3.830394899277464*^9, 3.8303949782673388`*^9, 3.830395012163548*^9, 
   3.830395050843279*^9, 3.83039519191259*^9, 3.830395343519978*^9, 
   3.830395387143731*^9, 3.8303954580253572`*^9, 3.830395578418055*^9, 
   3.8303957582193832`*^9, 3.8303958783454037`*^9, 3.830396078876697*^9, {
   3.8303961096046457`*^9, 3.830396131874873*^9}, {3.830396242134158*^9, 
   3.830396267544107*^9}, 3.830397522759638*^9, 3.830397742433118*^9, 
   3.830406419414481*^9, 3.8304065081098223`*^9, 3.830406835745681*^9, 
   3.830407409974228*^9, 3.83040746901786*^9, {3.830826455563159*^9, 
   3.8308264641692057`*^9}, 3.830826979588375*^9, 3.830827066146998*^9, 
   3.8308271303712873`*^9, 3.83082738159052*^9, 3.83082746829418*^9, 
   3.830829155796591*^9, 3.830829754999978*^9, 3.830830967836525*^9, 
   3.830831151826756*^9, 3.830831233304109*^9, 3.830831460484593*^9, 
   3.830831500581126*^9, 3.8308317497793503`*^9, 3.830831847239357*^9, 
   3.8308319569960823`*^9, 3.8308320883327007`*^9, 3.830832126455011*^9, 
   3.830832289242146*^9, 3.83083240118644*^9, 3.83083246872232*^9, 
   3.83083260953938*^9, 3.8308326398655577`*^9, 3.830835048826139*^9, {
   3.830835638731756*^9, 3.830835667913106*^9}, 3.830835816884984*^9, 
   3.830835953341453*^9, 3.8308360803475103`*^9, 3.8308371721954823`*^9, 
   3.830905517763177*^9, 3.8309095952611303`*^9, 3.830910509908202*^9, 
   3.8309111165080338`*^9, 3.8309149265068903`*^9, 3.830919866846224*^9, {
   3.830920747668109*^9, 3.830920790729939*^9}, 3.830921270085491*^9, {
   3.8309213194646797`*^9, 3.830921351279002*^9}, 3.830921393052396*^9, 
   3.830921445074286*^9, 3.8309214873912992`*^9, {3.830921546022941*^9, 
   3.830921586470014*^9}, 3.830921631293755*^9, 3.8309216764692802`*^9, {
   3.8309217897904167`*^9, 3.83092183133947*^9}, {3.8309219003486958`*^9, 
   3.830921914428186*^9}, {3.8309219953101*^9, 3.83092201955904*^9}, 
   3.830923343561352*^9, 3.8309234050719137`*^9, 3.830923440544215*^9, 
   3.8309235421953382`*^9, {3.8309235942112494`*^9, 3.830923644675024*^9}, {
   3.830923691605102*^9, 3.830923719463921*^9}, 3.830923777502811*^9, 
   3.830923812464117*^9, 3.8309238426586857`*^9, 3.830923984613274*^9, 
   3.8309240992675943`*^9, 3.830924137494198*^9, 3.830924243801024*^9, 
   3.8309257198137503`*^9, 3.830925762029297*^9, 3.830927272053377*^9, 
   3.830927315894494*^9, 3.8309789003623962`*^9, {3.83097896038466*^9, 
   3.830978986685945*^9}, 3.830979037592971*^9, 3.830979100658392*^9, 
   3.830979221009623*^9, 3.830979324790258*^9, 3.831084682266979*^9, 
   3.8310989516261463`*^9, {3.831099205620944*^9, 3.8310992335516033`*^9}, {
   3.831099272928817*^9, 3.831099299905571*^9}, 3.831099357061248*^9, 
   3.831099413700212*^9, 3.8310994499505796`*^9, 3.831099488280615*^9, 
   3.831099525219204*^9, 3.831149144415756*^9, 3.83114927441261*^9, 
   3.831172250707787*^9, 3.83117252816776*^9, 3.8326366637967157`*^9, {
   3.832637913055727*^9, 3.8326379400167828`*^9}, 3.832637997555807*^9, 
   3.832638236652461*^9, 3.83263830486532*^9, 3.832638352710422*^9, 
   3.832638398500162*^9, 3.832708639141601*^9},
 CellLabel->
  "\:8a55\:4fa1\:4e2d\:ff1aIn[126]:=",ExpressionUUID->"87d56a56-f505-4a8e-\
b2d6-fcaebdeb275c"],

Cell[BoxData["\<\" -- With fertilized fecundity type 2\"\>"], "Print",
 CellChangeTimes->{{3.830378239783939*^9, 3.830378265585946*^9}, 
   3.8303785216995707`*^9, 3.830380544217284*^9, 3.830387458917034*^9, 
   3.8303885238120213`*^9, 3.830388572206704*^9, 3.8303888624678087`*^9, 
   3.830388902455104*^9, {3.830389268613361*^9, 3.830389289592059*^9}, 
   3.830391345200245*^9, {3.8303933900058928`*^9, 3.830393444400209*^9}, 
   3.83039361625568*^9, 3.830393834063567*^9, 3.830394363830262*^9, 
   3.830394443763777*^9, 3.830394628223761*^9, 3.8303948493572063`*^9, 
   3.830394899277464*^9, 3.8303949782673388`*^9, 3.830395012163548*^9, 
   3.830395050843279*^9, 3.83039519191259*^9, 3.830395343519978*^9, 
   3.830395387143731*^9, 3.8303954580253572`*^9, 3.830395578418055*^9, 
   3.8303957582193832`*^9, 3.8303958783454037`*^9, 3.830396078876697*^9, {
   3.8303961096046457`*^9, 3.830396131874873*^9}, {3.830396242134158*^9, 
   3.830396267544107*^9}, 3.830397522759638*^9, 3.830397742433118*^9, 
   3.830406419414481*^9, 3.8304065081098223`*^9, 3.830406835745681*^9, 
   3.830407409974228*^9, 3.83040746901786*^9, {3.830826455563159*^9, 
   3.8308264641692057`*^9}, 3.830826979588375*^9, 3.830827066146998*^9, 
   3.8308271303712873`*^9, 3.83082738159052*^9, 3.83082746829418*^9, 
   3.830829155796591*^9, 3.830829754999978*^9, 3.830830967836525*^9, 
   3.830831151826756*^9, 3.830831233304109*^9, 3.830831460484593*^9, 
   3.830831500581126*^9, 3.8308317497793503`*^9, 3.830831847239357*^9, 
   3.8308319569960823`*^9, 3.8308320883327007`*^9, 3.830832126455011*^9, 
   3.830832289242146*^9, 3.83083240118644*^9, 3.83083246872232*^9, 
   3.83083260953938*^9, 3.8308326398655577`*^9, 3.830835048826139*^9, {
   3.830835638731756*^9, 3.830835667913106*^9}, 3.830835816884984*^9, 
   3.830835953341453*^9, 3.8308360803475103`*^9, 3.8308371721954823`*^9, 
   3.830905517763177*^9, 3.8309095952611303`*^9, 3.830910509908202*^9, 
   3.8309111165080338`*^9, 3.8309149265068903`*^9, 3.830919866846224*^9, {
   3.830920747668109*^9, 3.830920790729939*^9}, 3.830921270085491*^9, {
   3.8309213194646797`*^9, 3.830921351279002*^9}, 3.830921393052396*^9, 
   3.830921445074286*^9, 3.8309214873912992`*^9, {3.830921546022941*^9, 
   3.830921586470014*^9}, 3.830921631293755*^9, 3.8309216764692802`*^9, {
   3.8309217897904167`*^9, 3.83092183133947*^9}, {3.8309219003486958`*^9, 
   3.830921914428186*^9}, {3.8309219953101*^9, 3.83092201955904*^9}, 
   3.830923343561352*^9, 3.8309234050719137`*^9, 3.830923440544215*^9, 
   3.8309235421953382`*^9, {3.8309235942112494`*^9, 3.830923644675024*^9}, {
   3.830923691605102*^9, 3.830923719463921*^9}, 3.830923777502811*^9, 
   3.830923812464117*^9, 3.8309238426586857`*^9, 3.830923984613274*^9, 
   3.8309240992675943`*^9, 3.830924137494198*^9, 3.830924243801024*^9, 
   3.8309257198137503`*^9, 3.830925762029297*^9, 3.830927272053377*^9, 
   3.830927315894494*^9, 3.8309789003623962`*^9, {3.83097896038466*^9, 
   3.830978986685945*^9}, 3.830979037592971*^9, 3.830979100658392*^9, 
   3.830979221009623*^9, 3.830979324790258*^9, 3.831084682266979*^9, 
   3.8310989516261463`*^9, {3.831099205620944*^9, 3.8310992335516033`*^9}, {
   3.831099272928817*^9, 3.831099299905571*^9}, 3.831099357061248*^9, 
   3.831099413700212*^9, 3.8310994499505796`*^9, 3.831099488280615*^9, 
   3.831099525219204*^9, 3.831149144415756*^9, 3.83114927441261*^9, 
   3.831172250707787*^9, 3.83117252816776*^9, 3.8326366637967157`*^9, {
   3.832637913055727*^9, 3.8326379400167828`*^9}, 3.832637997555807*^9, 
   3.832638236652461*^9, 3.83263830486532*^9, 3.832638352710422*^9, 
   3.832638398500162*^9, 3.8327086392255697`*^9},
 CellLabel->
  "\:8a55\:4fa1\:4e2d\:ff1aIn[126]:=",ExpressionUUID->"10ec15f2-d5ca-4e3e-\
ad27-3ae71045f0d0"],

Cell[BoxData[
 InterpretationBox[
  RowBox[{"\<\"Number of detectable species : \"\>", "\[InvisibleSpace]", 
   "35", "\[InvisibleSpace]", "\<\"    Number of non-origina species : \"\>", 
   "\[InvisibleSpace]", "12"}],
  SequenceForm[
  "Number of detectable species : ", 35, 
   "    Number of non-origina species : ", 12],
  Editable->False]], "Print",
 CellChangeTimes->{{3.830378239783939*^9, 3.830378265585946*^9}, 
   3.8303785216995707`*^9, 3.830380544217284*^9, 3.830387458917034*^9, 
   3.8303885238120213`*^9, 3.830388572206704*^9, 3.8303888624678087`*^9, 
   3.830388902455104*^9, {3.830389268613361*^9, 3.830389289592059*^9}, 
   3.830391345200245*^9, {3.8303933900058928`*^9, 3.830393444400209*^9}, 
   3.83039361625568*^9, 3.830393834063567*^9, 3.830394363830262*^9, 
   3.830394443763777*^9, 3.830394628223761*^9, 3.8303948493572063`*^9, 
   3.830394899277464*^9, 3.8303949782673388`*^9, 3.830395012163548*^9, 
   3.830395050843279*^9, 3.83039519191259*^9, 3.830395343519978*^9, 
   3.830395387143731*^9, 3.8303954580253572`*^9, 3.830395578418055*^9, 
   3.8303957582193832`*^9, 3.8303958783454037`*^9, 3.830396078876697*^9, {
   3.8303961096046457`*^9, 3.830396131874873*^9}, {3.830396242134158*^9, 
   3.830396267544107*^9}, 3.830397522759638*^9, 3.830397742433118*^9, 
   3.830406419414481*^9, 3.8304065081098223`*^9, 3.830406835745681*^9, 
   3.830407409974228*^9, 3.83040746901786*^9, {3.830826455563159*^9, 
   3.8308264641692057`*^9}, 3.830826979588375*^9, 3.830827066146998*^9, 
   3.8308271303712873`*^9, 3.83082738159052*^9, 3.83082746829418*^9, 
   3.830829155796591*^9, 3.830829754999978*^9, 3.830830967836525*^9, 
   3.830831151826756*^9, 3.830831233304109*^9, 3.830831460484593*^9, 
   3.830831500581126*^9, 3.8308317497793503`*^9, 3.830831847239357*^9, 
   3.8308319569960823`*^9, 3.8308320883327007`*^9, 3.830832126455011*^9, 
   3.830832289242146*^9, 3.83083240118644*^9, 3.83083246872232*^9, 
   3.83083260953938*^9, 3.8308326398655577`*^9, 3.830835048826139*^9, {
   3.830835638731756*^9, 3.830835667913106*^9}, 3.830835816884984*^9, 
   3.830835953341453*^9, 3.8308360803475103`*^9, 3.8308371721954823`*^9, 
   3.830905517763177*^9, 3.8309095952611303`*^9, 3.830910509908202*^9, 
   3.8309111165080338`*^9, 3.8309149265068903`*^9, 3.830919866846224*^9, {
   3.830920747668109*^9, 3.830920790729939*^9}, 3.830921270085491*^9, {
   3.8309213194646797`*^9, 3.830921351279002*^9}, 3.830921393052396*^9, 
   3.830921445074286*^9, 3.8309214873912992`*^9, {3.830921546022941*^9, 
   3.830921586470014*^9}, 3.830921631293755*^9, 3.8309216764692802`*^9, {
   3.8309217897904167`*^9, 3.83092183133947*^9}, {3.8309219003486958`*^9, 
   3.830921914428186*^9}, {3.8309219953101*^9, 3.83092201955904*^9}, 
   3.830923343561352*^9, 3.8309234050719137`*^9, 3.830923440544215*^9, 
   3.8309235421953382`*^9, {3.8309235942112494`*^9, 3.830923644675024*^9}, {
   3.830923691605102*^9, 3.830923719463921*^9}, 3.830923777502811*^9, 
   3.830923812464117*^9, 3.8309238426586857`*^9, 3.830923984613274*^9, 
   3.8309240992675943`*^9, 3.830924137494198*^9, 3.830924243801024*^9, 
   3.8309257198137503`*^9, 3.830925762029297*^9, 3.830927272053377*^9, 
   3.830927315894494*^9, 3.8309789003623962`*^9, {3.83097896038466*^9, 
   3.830978986685945*^9}, 3.830979037592971*^9, 3.830979100658392*^9, 
   3.830979221009623*^9, 3.830979324790258*^9, 3.831084682266979*^9, 
   3.8310989516261463`*^9, {3.831099205620944*^9, 3.8310992335516033`*^9}, {
   3.831099272928817*^9, 3.831099299905571*^9}, 3.831099357061248*^9, 
   3.831099413700212*^9, 3.8310994499505796`*^9, 3.831099488280615*^9, 
   3.831099525219204*^9, 3.831149144415756*^9, 3.83114927441261*^9, 
   3.831172250707787*^9, 3.83117252816776*^9, 3.8326366637967157`*^9, {
   3.832637913055727*^9, 3.8326379400167828`*^9}, 3.832637997555807*^9, 
   3.832638236652461*^9, 3.83263830486532*^9, 3.832638352710422*^9, 
   3.832638398500162*^9, 3.832708639228795*^9},
 CellLabel->
  "\:8a55\:4fa1\:4e2d\:ff1aIn[126]:=",ExpressionUUID->"053994bc-388a-494a-\
95fe-7b4607450fcb"]
}, Open  ]]
}, Open  ]],

Cell[CellGroupData[{

Cell[BoxData[
 RowBox[{
  RowBox[{"gt1", "=", 
   RowBox[{"Grid", "[", 
    RowBox[{
     RowBox[{"{", "\[IndentingNewLine]", 
      RowBox[{
       RowBox[{"{", 
        RowBox[{"Spacer", "[", 
         RowBox[{"{", 
          RowBox[{"0", ",", "0"}], "}"}], "]"}], "}"}], ",", 
       RowBox[{"{", 
        RowBox[{"\"\<\>\"", ",", 
         RowBox[{"Item", "[", 
          RowBox[{
           RowBox[{"fstylopt", "[", 
            RowBox[{
            "\"\<(a)  Original  \
(\!\(\*SubscriptBox[StyleBox[\"f\",FontSlant->\"Italic\"], RowBox[{\"0\", \",\
\", StyleBox[\"i\",FontSlant->\"Italic\"]}]]\))\>\"", ",", "14"}], "]"}], ",", 
           RowBox[{"Alignment", "\[Rule]", "Left"}]}], "]"}]}], "}"}], ",", 
       RowBox[{"{", 
        RowBox[{"Spacer", "[", 
         RowBox[{"{", 
          RowBox[{"0", ",", "0"}], "}"}], "]"}], "}"}], ",", 
       "\[IndentingNewLine]", 
       RowBox[{"{", 
        RowBox[{
         RowBox[{"Item", "[", 
          RowBox[{"Rotate", "[", 
           RowBox[{
            RowBox[{"fstylopt", "[", 
             RowBox[{"\"\<  Equilibrium frequency\>\"", ",", "14"}], "]"}], 
            ",", 
            RowBox[{"Pi", "/", "2"}]}], "]"}], "]"}], ",", 
         "\[IndentingNewLine]", 
         RowBox[{"Show", "[", 
          RowBox[{"inifredis", ",", 
           RowBox[{"FrameTicks", "\[Rule]", 
            RowBox[{"{", 
             RowBox[{
              RowBox[{"{", 
               RowBox[{"Automatic", ",", "None"}], "}"}], ",", 
              RowBox[{"{", 
               RowBox[{"None", ",", "None"}], "}"}]}], "}"}]}], ",", 
           RowBox[{"AspectRatio", "\[Rule]", "0.6"}], ",", 
           RowBox[{"ImageSize", "\[Rule]", 
            RowBox[{"{", 
             RowBox[{"Automatic", ",", "150"}], "}"}]}]}], "]"}], ",", 
         RowBox[{"Spacer", "[", 
          RowBox[{"{", 
           RowBox[{"5", ",", "0"}], "}"}], "]"}], ",", "\[IndentingNewLine]", 
         
         RowBox[{"Item", "[", 
          RowBox[{"Rotate", "[", 
           RowBox[{
            RowBox[{"fstylopt", "[", 
             RowBox[{
             "\"\<\!\(\*SubscriptBox[\(Log\), \(10\)]\)[Relative abundance]\>\
\"", ",", "14"}], "]"}], ",", 
            RowBox[{"Pi", "/", "2"}]}], "]"}], "]"}], ",", 
         "\[IndentingNewLine]", 
         RowBox[{"Show", "[", 
          RowBox[{
           RowBox[{"gtts", "[", "0", "]"}], ",", 
           RowBox[{"PlotRange", "\[Rule]", 
            RowBox[{"{", 
             RowBox[{
              RowBox[{"{", 
               RowBox[{"0", ",", "55"}], "}"}], ",", 
              RowBox[{"{", 
               RowBox[{
                RowBox[{"minlogs", "-", "1"}], ",", "0"}], "}"}]}], "}"}]}], 
           ",", 
           RowBox[{"Axes", "\[Rule]", "None"}], ",", 
           RowBox[{"AspectRatio", "\[Rule]", "1.2"}], ",", 
           RowBox[{"ImageSize", "\[Rule]", 
            RowBox[{"{", 
             RowBox[{"Automatic", ",", "150"}], "}"}]}]}], "]"}]}], "}"}], 
       ",", "\[IndentingNewLine]", "\[IndentingNewLine]", 
       RowBox[{"{", 
        RowBox[{"Spacer", "[", 
         RowBox[{"{", 
          RowBox[{"0", ",", "0"}], "}"}], "]"}], "}"}], ",", 
       RowBox[{"{", 
        RowBox[{"\"\<\>\"", ",", 
         RowBox[{"Item", "[", 
          RowBox[{
           RowBox[{"fstylopt", "[", 
            RowBox[{
            "\"\<(b)  Fertilization type 1  \
(\!\(\*SubscriptBox[StyleBox[\"f\",FontSlant->\"Italic\"], RowBox[{\"3\", \",\
\", StyleBox[\"i\",FontSlant->\"Italic\"]}]]\))\>\"", ",", "14"}], "]"}], ",", 
           RowBox[{"Alignment", "\[Rule]", "Left"}]}], "]"}]}], "}"}], ",", 
       RowBox[{"{", 
        RowBox[{"Spacer", "[", 
         RowBox[{"{", 
          RowBox[{"0", ",", "0"}], "}"}], "]"}], "}"}], ",", 
       "\[IndentingNewLine]", 
       RowBox[{"{", 
        RowBox[{
         RowBox[{"Item", "[", 
          RowBox[{"Rotate", "[", 
           RowBox[{
            RowBox[{"fstylopt", "[", 
             RowBox[{"\"\<  Equilibrium frequency\>\"", ",", "14"}], "]"}], 
            ",", 
            RowBox[{"Pi", "/", "2"}]}], "]"}], "]"}], ",", 
         "\[IndentingNewLine]", 
         RowBox[{"Show", "[", 
          RowBox[{
           RowBox[{"endfredis", "[", "1", "]"}], ",", 
           RowBox[{"FrameTicks", "\[Rule]", 
            RowBox[{"{", 
             RowBox[{
              RowBox[{"{", 
               RowBox[{"Automatic", ",", "None"}], "}"}], ",", 
              RowBox[{"{", 
               RowBox[{"None", ",", "None"}], "}"}]}], "}"}]}], ",", 
           RowBox[{"AspectRatio", "\[Rule]", "0.6"}], ",", 
           RowBox[{"ImageSize", "\[Rule]", 
            RowBox[{"{", 
             RowBox[{"Automatic", ",", "150"}], "}"}]}]}], "]"}], ",", 
         RowBox[{"Spacer", "[", 
          RowBox[{"{", 
           RowBox[{"5", ",", "0"}], "}"}], "]"}], ",", "\[IndentingNewLine]", 
         
         RowBox[{"Item", "[", 
          RowBox[{"Rotate", "[", 
           RowBox[{
            RowBox[{"fstylopt", "[", 
             RowBox[{
             "\"\<\!\(\*SubscriptBox[\(Log\), \(10\)]\)[Relative abundance]\>\
\"", ",", "14"}], "]"}], ",", 
            RowBox[{"Pi", "/", "2"}]}], "]"}], "]"}], ",", 
         RowBox[{"Show", "[", 
          RowBox[{
           RowBox[{"gtts", "[", "20", "]"}], ",", 
           RowBox[{"PlotRange", "\[Rule]", 
            RowBox[{"{", 
             RowBox[{
              RowBox[{"{", 
               RowBox[{"0", ",", "55"}], "}"}], ",", 
              RowBox[{"{", 
               RowBox[{
                RowBox[{"minlogs", "-", "1"}], ",", "0"}], "}"}]}], "}"}]}], 
           ",", 
           RowBox[{"Axes", "\[Rule]", "None"}], ",", 
           RowBox[{"AspectRatio", "\[Rule]", "1.2"}], ",", 
           RowBox[{"ImageSize", "\[Rule]", 
            RowBox[{"{", 
             RowBox[{"Automatic", ",", "150"}], "}"}]}]}], "]"}]}], "}"}], 
       ",", "\[IndentingNewLine]", "\[IndentingNewLine]", 
       RowBox[{"{", 
        RowBox[{"Spacer", "[", 
         RowBox[{"{", 
          RowBox[{"0", ",", "0"}], "}"}], "]"}], "}"}], ",", 
       RowBox[{"{", 
        RowBox[{"\"\<\>\"", ",", 
         RowBox[{"Item", "[", 
          RowBox[{
           RowBox[{"fstylopt", "[", 
            RowBox[{
            "\"\<(c)  Fertilization type 2  \
(\!\(\*SubscriptBox[StyleBox[\"f\",FontSlant->\"Italic\"], RowBox[{\"4\", \",\
\", StyleBox[\"i\",FontSlant->\"Italic\"]}]]\))\>\"", ",", "14"}], "]"}], ",", 
           RowBox[{"Alignment", "\[Rule]", "Left"}]}], "]"}]}], "}"}], ",", 
       RowBox[{"{", 
        RowBox[{"Spacer", "[", 
         RowBox[{"{", 
          RowBox[{"0", ",", "0"}], "}"}], "]"}], "}"}], ",", 
       "\[IndentingNewLine]", 
       RowBox[{"{", 
        RowBox[{
         RowBox[{"Item", "[", 
          RowBox[{"Rotate", "[", 
           RowBox[{
            RowBox[{"fstylopt", "[", 
             RowBox[{"\"\<  Equilibrium frequency\>\"", ",", "14"}], "]"}], 
            ",", 
            RowBox[{"Pi", "/", "2"}]}], "]"}], "]"}], ",", 
         "\[IndentingNewLine]", 
         RowBox[{"Show", "[", 
          RowBox[{
           RowBox[{"endfredis", "[", "2", "]"}], ",", 
           RowBox[{"FrameTicks", "\[Rule]", 
            RowBox[{"{", 
             RowBox[{
              RowBox[{"{", 
               RowBox[{"Automatic", ",", "None"}], "}"}], ",", 
              RowBox[{"{", 
               RowBox[{"None", ",", "None"}], "}"}]}], "}"}]}], ",", 
           RowBox[{"AspectRatio", "\[Rule]", "0.6"}], ",", 
           RowBox[{"ImageSize", "\[Rule]", 
            RowBox[{"{", 
             RowBox[{"Automatic", ",", "150"}], "}"}]}]}], "]"}], ",", 
         RowBox[{"Spacer", "[", 
          RowBox[{"{", 
           RowBox[{"5", ",", "0"}], "}"}], "]"}], ",", "\[IndentingNewLine]", 
         
         RowBox[{"Item", "[", 
          RowBox[{"Rotate", "[", 
           RowBox[{
            RowBox[{"fstylopt", "[", 
             RowBox[{
             "\"\<\!\(\*SubscriptBox[\(Log\), \(10\)]\)[Relative abundance]\>\
\"", ",", "14"}], "]"}], ",", 
            RowBox[{"Pi", "/", "2"}]}], "]"}], "]"}], ",", 
         "\[IndentingNewLine]", 
         RowBox[{"Show", "[", 
          RowBox[{
           RowBox[{"gtts", "[", "21", "]"}], ",", 
           RowBox[{"PlotRange", "\[Rule]", 
            RowBox[{"{", 
             RowBox[{
              RowBox[{"{", 
               RowBox[{"0", ",", "55"}], "}"}], ",", 
              RowBox[{"{", 
               RowBox[{
                RowBox[{"minlogs", "-", "1"}], ",", "0"}], "}"}]}], "}"}]}], 
           ",", 
           RowBox[{"Axes", "\[Rule]", "None"}], ",", 
           RowBox[{"AspectRatio", "\[Rule]", "1.2"}], ",", 
           RowBox[{"ImageSize", "\[Rule]", 
            RowBox[{"{", 
             RowBox[{"Automatic", ",", "150"}], "}"}]}]}], "]"}]}], "}"}], 
       ",", "\[IndentingNewLine]", 
       RowBox[{"{", 
        RowBox[{"\"\<\>\"", ",", 
         RowBox[{"Item", "[", 
          RowBox[{"fstylopt", "[", 
           RowBox[{
           "\"\<       Species ordered by competitiveness\>\"", ",", "14"}], 
           "]"}], "]"}], ",", 
         RowBox[{"Spacer", "[", 
          RowBox[{"{", 
           RowBox[{"0", ",", "0"}], "}"}], "]"}], ",", "\"\<\>\"", ",", 
         "\[IndentingNewLine]", 
         RowBox[{"Item", "[", 
          RowBox[{"fstylopt", "[", 
           RowBox[{"\"\<Rank \>\"", ",", "14"}], "]"}], "]"}]}], 
        "\[IndentingNewLine]", "}"}]}], "\[IndentingNewLine]", "}"}], ",", 
     RowBox[{"Alignment", "\[Rule]", "Bottom"}]}], "]"}]}], 
  "\[IndentingNewLine]"}]], "Input",
 CellChangeTimes->{{3.830910034606876*^9, 3.830910115442754*^9}, {
  3.8309101571100082`*^9, 3.830910207213072*^9}, {3.83091055953148*^9, 
  3.8309108489460907`*^9}, {3.830910893989078*^9, 3.830911068484178*^9}, {
  3.830911122727208*^9, 3.8309111866211567`*^9}, {3.830911226160996*^9, 
  3.8309112920249968`*^9}, {3.830911325568416*^9, 3.830911491899376*^9}, {
  3.8309115902815237`*^9, 3.830911715371311*^9}, {3.830914219235293*^9, 
  3.8309143331652184`*^9}, {3.830914375936575*^9, 3.8309144606656847`*^9}, {
  3.830914491305578*^9, 3.830914527301589*^9}, {3.830914567641164*^9, 
  3.830914580173683*^9}, {3.830927356074*^9, 3.830927406897956*^9}, {
  3.831084617192359*^9, 3.831084660836555*^9}, {3.831084690873473*^9, 
  3.831084706578095*^9}, {3.831179520113103*^9, 3.8311795254898567`*^9}, {
  3.832638194844262*^9, 3.832638229220873*^9}, {3.832708583903989*^9, 
  3.832708587881259*^9}},
 CellLabel->
  "In[138]:=",ExpressionUUID->"c3fb2078-203c-495e-8c10-6b0c2b13e462"],

Cell[BoxData[
 TagBox[GridBox[{
    {
     TemplateBox[{0, 0},
      "Spacer2"], "", "", "", ""},
    {"\<\"\"\>", 
     ItemBox[
      StyleBox["\<\"(a)  Original  \
(\\!\\(\\*SubscriptBox[StyleBox[\\\"f\\\",FontSlant->\\\"Italic\\\"], \
RowBox[{\\\"0\\\", \\\",\\\", \
StyleBox[\\\"i\\\",FontSlant->\\\"Italic\\\"]}]]\\))\"\>",
       StripOnInput->False,
       LineColor->GrayLevel[0],
       FrontFaceColor->GrayLevel[0],
       BackFaceColor->GrayLevel[0],
       GraphicsColor->GrayLevel[0],
       FontFamily->"Times New Roman",
       FontSize->14,
       FontColor->GrayLevel[0]],
      Alignment->Left,
      StripOnInput->False], "", "", ""},
    {
     TemplateBox[{0, 0},
      "Spacer2"], "", "", "", ""},
    {
     ItemBox[
      RotationBox[
       StyleBox["\<\"  Equilibrium frequency\"\>",
        StripOnInput->False,
        LineColor->GrayLevel[0],
        FrontFaceColor->GrayLevel[0],
        BackFaceColor->GrayLevel[0],
        GraphicsColor->GrayLevel[0],
        FontFamily->"Times New Roman",
        FontSize->14,
        FontColor->GrayLevel[0]],
       BoxRotation->1.5707963267948966`],
      StripOnInput->False], 
     GraphicsBox[
      {GrayLevel[0.7], EdgeForm[{GrayLevel[0.7], Thickness[Tiny]}], 
       RectangleBox[{0.6, 0}, {1.4, 0}], RectangleBox[{1.6, 0}, {2.4, 0}], 
       RectangleBox[{2.6, 0}, {3.4, 0}], RectangleBox[{3.6, 0}, {4.4, 0}], 
       RectangleBox[{4.6, 0}, {5.4, 0}], RectangleBox[{5.6, 0}, {6.4, 0}], 
       RectangleBox[{6.6, 0}, {7.4, 0}], RectangleBox[{7.6, 0}, {8.4, 0}], 
       RectangleBox[{8.6, 0}, {9.4, 0}], RectangleBox[{9.6, 0}, {10.4, 0}], 
       RectangleBox[{10.6, 0}, {11.4, 0}], RectangleBox[{11.6, 0}, {12.4, 0}],
        RectangleBox[{12.6, 0}, {13.4, 0}], 
       RectangleBox[{13.6, 0}, {14.4, 0.009044090910357738}], 
       RectangleBox[{14.6, 0}, {15.4, 0.05229649844434092}], 
       RectangleBox[{15.6, 0}, {16.4, 0.004017085650192764}], 
       RectangleBox[{16.6, 0}, {17.4, 0.045556843229161204}], 
       RectangleBox[{17.6, 0}, {18.4, 0.0004437071857228414}], 
       RectangleBox[{18.6, 0}, {19.4, 0.040431616206356824}], 
       RectangleBox[{19.6, 0}, {20.4, 0}], 
       RectangleBox[{20.6, 0}, {21.4, 0.032127647895038414}], 
       RectangleBox[{21.6, 0}, {22.4, 0.000020697981411244015}], 
       RectangleBox[{22.6, 0}, {23.4, 0.029070276080436885}], 
       RectangleBox[{23.6, 0}, {24.4, 0}], 
       RectangleBox[{24.6, 0}, {25.4, 0.023280554553398725}], 
       RectangleBox[{25.6, 0}, {26.4, 0.00021925852336202034}], 
       RectangleBox[{26.6, 0}, {27.4, 0.021317883570970197}], 
       RectangleBox[{27.6, 0}, {28.4, 0}], 
       RectangleBox[{28.6, 0}, {29.4, 0.017765223143122566}], 
       RectangleBox[{29.6, 0}, {30.4, 0}], 
       RectangleBox[{30.6, 0}, {31.4, 0.016304570752723735}], 
       RectangleBox[{31.6, 0}, {32.4, 0}], 
       RectangleBox[{32.6, 0}, {33.4, 0.013573143661481102}], 
       RectangleBox[{33.6, 0}, {34.4, 0.00004175346361623422}], 
       RectangleBox[{34.6, 0}, {35.4, 0.012623427421564082}], 
       RectangleBox[{35.6, 0}, {36.4, 0}], 
       RectangleBox[{36.6, 0}, {37.4, 0.010596266702657453}], 
       RectangleBox[{37.6, 0}, {38.4, 0.000029989735209956514}], 
       RectangleBox[{38.6, 0}, {39.4, 0.009902126816833667}], 
       RectangleBox[{39.6, 0}, {40.4, 0}], 
       RectangleBox[{40.6, 0}, {41.4, 0.008361154982023278}], 
       RectangleBox[{41.6, 0}, {42.4, 0.000022754621245346662}], 
       RectangleBox[{42.6, 0}, {43.4, 0.007841960069504661}], 
       RectangleBox[{43.6, 0}, {44.4, 0}], 
       RectangleBox[{44.6, 0}, {45.4, 0.006651211975587823}], 
       RectangleBox[{45.6, 0}, {46.4, 0.000017213656072323502}], 
       RectangleBox[{46.6, 0}, {47.4, 0.006255828113791662}], 
       RectangleBox[{47.6, 0}, {48.4, 0}], 
       RectangleBox[{48.6, 0}, {49.4, 0.005322854654605358}], 
       RectangleBox[{49.6, 0}, {50.4, 0.00001371792985493947}], 
       RectangleBox[{50.6, 0}, {51.4, 0.005017480221884196}], 
       RectangleBox[{51.6, 0}, {52.4, 0}], 
       RectangleBox[{52.6, 0}, {53.4, 0.004280293269686486}], 
       RectangleBox[{53.6, 0}, {54.4, 0.00001059685344106942}], 
       RectangleBox[{54.6, 0}, {55.4, 0.004041777323167461}], 
       RectangleBox[{55.6, 0}, {56.4, 0}], 
       RectangleBox[{56.6, 0}, {57.4, 0.003454026745690064}], 
       RectangleBox[{57.6, 0}, {58.4, 8.719153897218668*^-6}], 
       RectangleBox[{58.6, 0}, {59.4, 0.0032660605688302757}], 
       RectangleBox[{59.6, 0}, {60.4, 0}], 
       RectangleBox[{60.6, 0}, {61.4, 0.002795702256458865}], 
       RectangleBox[{61.6, 0}, {62.4, 6.7516686818036575*^-6}], 
       RectangleBox[{62.6, 0}, {63.4, 0.002646502630435643}], 
       RectangleBox[{63.6, 0}, {64.4, 0}], 
       RectangleBox[{64.6, 0}, {65.4, 0.0022674986370150307}], 
       RectangleBox[{65.6, 0}, {66.4, 5.704780685289457*^-6}], 
       RectangleBox[{66.6, 0}, {67.4, 0.0021483848944622297}], 
       RectangleBox[{67.6, 0}, {68.4, 0}], 
       RectangleBox[{68.6, 0}, {69.4, 0.0018428493900906062}], 
       RectangleBox[{69.6, 0}, {70.4, 4.369374922541525*^-6}], 
       RectangleBox[{70.6, 0}, {71.4, 0.0017473070616602637}], 
       RectangleBox[{71.6, 0}, {72.4, 0}], 
       RectangleBox[{72.6, 0}, {73.4, 0.0014994146926471386}], 
       RectangleBox[{73.6, 0}, {74.4, 3.7994587737122387*^-6}], 
       RectangleBox[{74.6, 0}, {75.4, 0.0014224893579909414}], 
       RectangleBox[{75.6, 0}, {76.4, 0}], 
       RectangleBox[{76.6, 0}, {77.4, 0.001221839146893}], 
       RectangleBox[{77.6, 0}, {78.4, 2.8415057851116643*^-6}], 
       RectangleBox[{78.6, 0}, {79.4, 0.001159710989955265}], 
       RectangleBox[{79.6, 0}, {80.4, 0}]},
      AspectRatio->0.6,
      Frame->True,
      FrameStyle->Thickness[0.002],
      FrameTicks->{{Automatic, None}, {None, None}},
      FrameTicksStyle->Directive[{
         GrayLevel[0], FontFamily -> "Times New Roman", FontSize -> 12}],
      ImageSize->{Automatic, 150},
      PlotRangePadding->None], 
     TemplateBox[{5, 0},
      "Spacer2"], 
     ItemBox[
      RotationBox[
       StyleBox["\<\"\\!\\(\\*SubscriptBox[\\(Log\\), \\(10\\)]\\)[Relative \
abundance]\"\>",
        StripOnInput->False,
        LineColor->GrayLevel[0],
        FrontFaceColor->GrayLevel[0],
        BackFaceColor->GrayLevel[0],
        GraphicsColor->GrayLevel[0],
        FontFamily->"Times New Roman",
        FontSize->14,
        FontColor->GrayLevel[0]],
       BoxRotation->1.5707963267948966`],
      StripOnInput->False], 
     GraphicsBox[{{{}, {{}, {}, 
         {GrayLevel[0.5], PointSize[0.012833333333333334`], AbsoluteThickness[
          1.6], LineBox[CompressedData["
1:eJw1yWtIkwEUxvF3TnPdbG4mCWNr6eZaM5wr25rbHnfRECxajI2kL9ZILVkS
CoFoo4tusA+ByCoLohTMShIyyzIJumFFINQqUb/Myxbp1LJsdsPzHjgcfucv
LffY3QkMw+T+2/93ZWZNL8N7nf7uL0/oAVGH5YL70lcyD33CuNgrnSXzIYu0
6Gofxshp6JpIb3cdnyNvQnZAGa1enCeLgEiqPKNlgbwZ0wXRhiOhb+Qt+KDV
vubWfCdn4dW+vueq+4tkOQKZFfp87Q+yAirBnYuXPT/JShyzJu2XTrFWoeO6
l3PIt0Tejljl8irexl/kXKSMqEWCJtZqhCfFJbxbcXIeSrtKtq3PWCZrMOUP
Nbq0v8k70JDZHqq5xnonDBO9dvGjP+R8DJiNzSmpzOCKd8F/sPedN521FhWH
608Ot7HWod9dVxV8y3o36raG7ZMuDlkPTut5SbePdQEcqmyRQphANsChUT6T
W1gbMeN4wQ0OsTbhJuf2WGyJNWC6IqlPPsNd8WngVNqb8rG7ZKYQZT71Y5Eu
kXohPjvWOZuOkhkzhnmVRv5AMnUzqh60Pl2tXkPdgiGD8lzmwgbqFqxV6PmG
AJ+6FTOd96KJvFTqVpTmxOdkeWTGhv6kE58kZ9luw8hHlUY4zfYiNB+4ERwv
E1AvgqxmfLSth8wU431ObbUzS0i9GILIVYHNQ2b2oGde1TgaFg7+Bcaq2KU=

           "]]}}, {{}, {}}}, {{}, 
        {RGBColor[0.368417, 0.506779, 0.709798], PointSize[
         0.012833333333333334`], AbsoluteThickness[1.6], 
         GeometricTransformationBox[InsetBox[
           FormBox[
            StyleBox[
             GraphicsBox[
              {GrayLevel[0.5], Thickness[0.1], CircleBox[{0, 0}]},
              ImageSize->9],
             StripOnInput->False,
             GraphicsBoxOptions->{DefaultBaseStyle->Directive[
               PointSize[0.012833333333333334`], 
               RGBColor[0.368417, 0.506779, 0.709798], 
               AbsoluteThickness[1.6]]}],
            TraditionalForm], {0., 0.}], CompressedData["
1:eJxTTMoPSmVmYGDQAGJGIGZigAElh+sWFmeYC7/th/BVHE767zims/07lK/m
0KucYW1m8QPK13DQEVo3c3b+TyhfyyHbhTVQ8QWMr+OwbHEjY2znLyhfz+Fj
5l82DtHfUL6BA98dQxmhdhjf0OHpczkvjjV/oHwjB9/VXtq8kn+hfGOHF103
6iMs/kH5Jg51yktvFC6E8U0dbJ9tC5Lb8x/KN3PY52TXwSfIcADCN3foitp2
oVEMxrdwyEiuKb48B8a3dNidWpY14xyMb+VQpvk06HkEI5Rv7cA4rU1+fSeM
b+MQqqMuoyHMBOXbOoQaax1Vc4bx7Rzehx5nnnEaxrd3WMW49v7HXzC+g4P9
XPka9mZmCL/BwaFS5GzS/Y1QPoOjQ3Sn4V4ZSxaovKPD7VCe8PZ0KJ/ByeEy
R6adwD52qLyTQ9bOaYc4Dbmg8s4Op221WpW/8EPlnR24NawFbHsFoPIuDu9X
bn3NwiEIlXdx8NX980nVCMpncHXYzVpwS74FJu/qcOemjrHwS5i8m0NH8JIZ
D6KFoPJuDqqFD+7N2QTlM7g7XNMtzQ1XEYbKuzsIvZon5JoP5TN4OGz6rFN/
76nwAQBECK/o
          "]]}, {{}, {}}}, {}, {{}, 
        {RGBColor[0.368417, 0.506779, 0.709798], PointSize[
         0.012833333333333334`], AbsoluteThickness[1.6], 
         GeometricTransformationBox[InsetBox[
           FormBox[
            StyleBox[
             GraphicsBox[
              {RGBColor[
                NCache[
                 Rational[1, 3], 0.3333333333333333], 
                NCache[
                 Rational[1, 3], 0.3333333333333333], 1], DiskBox[{0, 0}]},
              ImageSize->8],
             StripOnInput->False,
             GraphicsBoxOptions->{DefaultBaseStyle->Directive[
               PointSize[0.012833333333333334`], 
               RGBColor[0.368417, 0.506779, 0.709798], 
               AbsoluteThickness[1.6]]}],
            TraditionalForm], {0., 0.}], {{{1., -0.8964282708395155}}, {{
          2., -0.9563472592537354}}, {{3., -1.0081797800387289`}}, {{
          4., -1.1080219506535596`}}, {{5., -1.151451725845997}}, {{
          6., -1.2479075609379124`}}, {{7., -1.2861567961796396`}}, {{
          8., -1.3653302152413807`}}}]}, {{}, {}}}},
      AspectRatio->1.2,
      Axes->None,
      AxesLabel->{None, None},
      AxesOrigin->{0, -0.790103859815339},
      DisplayFunction->Identity,
      Frame->{{True, True}, {True, True}},
      FrameLabel->{{None, None}, {None, None}},
      FrameTicks->{{Automatic, None}, {None, None}},
      FrameTicksStyle->Directive[{
         GrayLevel[0], FontFamily -> "Times New Roman", FontSize -> 12}],
      GridLines->{None, None},
      GridLinesStyle->Directive[
        GrayLevel[0.5, 0.4]],
      ImageSize->{Automatic, 150},
      Method->{
       "OptimizePlotMarkers" -> True, "OptimizePlotMarkers" -> True, 
        "CoordinatesToolOptions" -> {"DisplayFunction" -> ({
            Identity[
             Part[#, 1]], 
            Identity[
             Part[#, 2]]}& ), "CopiedValueFunction" -> ({
            Identity[
             Part[#, 1]], 
            Identity[
             Part[#, 2]]}& )}},
      PlotRange->{{0, 55}, {-6, 0}},
      PlotRangeClipping->True,
      PlotRangePadding->{{
         Scaled[0.02], 
         Scaled[0.02]}, {
         Scaled[0.02], 
         Scaled[0.02]}},
      Ticks->{Automatic, Automatic}]},
    {
     TemplateBox[{0, 0},
      "Spacer2"], "", "", "", ""},
    {"\<\"\"\>", 
     ItemBox[
      StyleBox["\<\"(b)  Fertilization type 1  \
(\\!\\(\\*SubscriptBox[StyleBox[\\\"f\\\",FontSlant->\\\"Italic\\\"], \
RowBox[{\\\"3\\\", \\\",\\\", \
StyleBox[\\\"i\\\",FontSlant->\\\"Italic\\\"]}]]\\))\"\>",
       StripOnInput->False,
       LineColor->GrayLevel[0],
       FrontFaceColor->GrayLevel[0],
       BackFaceColor->GrayLevel[0],
       GraphicsColor->GrayLevel[0],
       FontFamily->"Times New Roman",
       FontSize->14,
       FontColor->GrayLevel[0]],
      Alignment->Left,
      StripOnInput->False], "", "", ""},
    {
     TemplateBox[{0, 0},
      "Spacer2"], "", "", "", ""},
    {
     ItemBox[
      RotationBox[
       StyleBox["\<\"  Equilibrium frequency\"\>",
        StripOnInput->False,
        LineColor->GrayLevel[0],
        FrontFaceColor->GrayLevel[0],
        BackFaceColor->GrayLevel[0],
        GraphicsColor->GrayLevel[0],
        FontFamily->"Times New Roman",
        FontSize->14,
        FontColor->GrayLevel[0]],
       BoxRotation->1.5707963267948966`],
      StripOnInput->False], 
     GraphicsBox[
      {GrayLevel[0.7], EdgeForm[{GrayLevel[0.7], Thickness[Tiny]}], 
       RectangleBox[{0.6, 0}, {1.4, 0}], RectangleBox[{1.6, 0}, {2.4, 0}], 
       RectangleBox[{2.6, 0}, {3.4, 0}], RectangleBox[{3.6, 0}, {4.4, 0}], 
       RectangleBox[{4.6, 0}, {5.4, 0}], RectangleBox[{5.6, 0}, {6.4, 0}], 
       RectangleBox[{6.6, 0}, {7.4, 0}], 
       RectangleBox[{7.6, 0}, {8.4, 0.03495436886867176}], 
       RectangleBox[{8.6, 0}, {9.4, 0.0730685576300345}], 
       RectangleBox[{9.6, 0}, {10.4, 0.02008018898853059}], 
       RectangleBox[{10.6, 0}, {11.4, 0.0575647967705879}], 
       RectangleBox[{11.6, 0}, {12.4, 0.011398064938545338}], 
       RectangleBox[{12.6, 0}, {13.4, 0.047490073897377916}], 
       RectangleBox[{13.6, 0}, {14.4, 0.005870773689692577}], 
       RectangleBox[{14.6, 0}, {15.4, 0.04046860336065783}], 
       RectangleBox[{15.6, 0}, {16.4, 0.0021277943704404167}], 
       RectangleBox[{16.6, 0}, {17.4, 0.035322530224976334}], 
       RectangleBox[{17.6, 0}, {18.4, 0}], 
       RectangleBox[{18.6, 0}, {19.4, 0.030376188813247995}], 
       RectangleBox[{19.6, 0}, {20.4, 0}], 
       RectangleBox[{20.6, 0}, {21.4, 0.024465637562536058}], 
       RectangleBox[{21.6, 0}, {22.4, 0}], 
       RectangleBox[{22.6, 0}, {23.4, 0.02183298153942337}], 
       RectangleBox[{23.6, 0}, {24.4, 0}], 
       RectangleBox[{24.6, 0}, {25.4, 0.01773588699978823}], 
       RectangleBox[{25.6, 0}, {26.4, 0.00003038488769213643}], 
       RectangleBox[{26.6, 0}, {27.4, 0.016248255468591988}], 
       RectangleBox[{27.6, 0}, {28.4, 0}], 
       RectangleBox[{28.6, 0}, {29.4, 0.013299260412572234}], 
       RectangleBox[{29.6, 0}, {30.4, 0.00008309292360231257}], 
       RectangleBox[{30.6, 0}, {31.4, 0.012287754564819786}], 
       RectangleBox[{31.6, 0}, {32.4, 0}], 
       RectangleBox[{32.6, 0}, {33.4, 0.010296895769452252}], 
       RectangleBox[{33.6, 0}, {34.4, 0}], 
       RectangleBox[{34.6, 0}, {35.4, 0.009569085393849819}], 
       RectangleBox[{35.6, 0}, {36.4, 0}], 
       RectangleBox[{36.6, 0}, {37.4, 0.007983803472720097}], 
       RectangleBox[{37.6, 0}, {38.4, 0.00004868544197578206}], 
       RectangleBox[{38.6, 0}, {39.4, 0.0074594814234084095}], 
       RectangleBox[{39.6, 0}, {40.4, 0}], 
       RectangleBox[{40.6, 0}, {41.4, 0.006345908033645764}], 
       RectangleBox[{41.6, 0}, {42.4, 0}], 
       RectangleBox[{42.6, 0}, {43.4, 0.005937005095649206}], 
       RectangleBox[{43.6, 0}, {44.4, 0}], 
       RectangleBox[{44.6, 0}, {45.4, 0.0050189041122779}], 
       RectangleBox[{45.6, 0}, {46.4, 0.00002190540445184963}], 
       RectangleBox[{46.6, 0}, {47.4, 0.004720112138314803}], 
       RectangleBox[{47.6, 0}, {48.4, 0}], 
       RectangleBox[{48.6, 0}, {49.4, 0.004032468682714674}], 
       RectangleBox[{49.6, 0}, {50.4, 1.6381736003268088*^-6}], 
       RectangleBox[{50.6, 0}, {51.4, 0.003801555102400156}], 
       RectangleBox[{51.6, 0}, {52.4, 0}], 
       RectangleBox[{52.6, 0}, {53.4, 0.0032269657688479003}], 
       RectangleBox[{53.6, 0}, {54.4, 0.000016612395270898528}], 
       RectangleBox[{54.6, 0}, {55.4, 0.003046722768165755}], 
       RectangleBox[{55.6, 0}, {56.4, 0}], 
       RectangleBox[{56.6, 0}, {57.4, 0.002619520296230804}], 
       RectangleBox[{57.6, 0}, {58.4, 0}], 
       RectangleBox[{58.6, 0}, {59.4, 0.0024735818888307892}], 
       RectangleBox[{59.6, 0}, {60.4, 0}], 
       RectangleBox[{60.6, 0}, {61.4, 0.002108703370025}], 
       RectangleBox[{61.6, 0}, {62.4, 9.74191135777458*^-6}], 
       RectangleBox[{62.6, 0}, {63.4, 0.0019959400021806184}], 
       RectangleBox[{63.6, 0}, {64.4, 0}], 
       RectangleBox[{64.6, 0}, {65.4, 0.0017186769284859293}], 
       RectangleBox[{65.6, 0}, {66.4, 0}], 
       RectangleBox[{66.6, 0}, {67.4, 0.0016280435656730319}], 
       RectangleBox[{67.6, 0}, {68.4, 0}], 
       RectangleBox[{68.6, 0}, {69.4, 0.001389059367075729}], 
       RectangleBox[{69.6, 0}, {70.4, 7.300562172629643*^-6}], 
       RectangleBox[{70.6, 0}, {71.4, 0.0013168482442494356}], 
       RectangleBox[{71.6, 0}, {72.4, 0}], 
       RectangleBox[{72.6, 0}, {73.4, 0.0011374318036810327}], 
       RectangleBox[{73.6, 0}, {74.4, 0}], 
       RectangleBox[{74.6, 0}, {75.4, 0.0010770672057294206}], 
       RectangleBox[{75.6, 0}, {76.4, 0}], 
       RectangleBox[{76.6, 0}, {77.4, 0.0009218612048406682}], 
       RectangleBox[{77.6, 0}, {78.4, 3.908520330109244*^-6}], 
       RectangleBox[{78.6, 0}, {79.4, 0.0008749002994601351}], 
       RectangleBox[{79.6, 0}, {80.4, 0}]},
      AspectRatio->0.6,
      Frame->True,
      FrameStyle->Thickness[0.002],
      FrameTicks->{{Automatic, None}, {None, None}},
      FrameTicksStyle->Directive[{
         GrayLevel[0], FontFamily -> "Times New Roman", FontSize -> 12}],
      ImageSize->{Automatic, 150},
      PlotRangePadding->None], 
     TemplateBox[{5, 0},
      "Spacer2"], 
     ItemBox[
      RotationBox[
       StyleBox["\<\"\\!\\(\\*SubscriptBox[\\(Log\\), \\(10\\)]\\)[Relative \
abundance]\"\>",
        StripOnInput->False,
        LineColor->GrayLevel[0],
        FrontFaceColor->GrayLevel[0],
        BackFaceColor->GrayLevel[0],
        GraphicsColor->GrayLevel[0],
        FontFamily->"Times New Roman",
        FontSize->14,
        FontColor->GrayLevel[0]],
       BoxRotation->1.5707963267948966`],
      StripOnInput->False], 
     GraphicsBox[{{{}, {{}, {}, 
         {GrayLevel[0.5], PointSize[0.012833333333333334`], AbsoluteThickness[
          1.6], LineBox[CompressedData["
1:eJw1yWtI03EUxvH/NnUrJddm02wvzJyGs7Fpl6Wbe9zmpYLEG1RULMHAFBZh
Fy1zWgs0lvnSnIZBQmERDRYWNMMu0IKVkM0KAwvCXNNaaVuTLnh+Bw6Hz/mu
r7VW1vE5jlP/2/93eeYNVyfef5lSBzz0wJGQt35P+xxZhCFnNHFG9o0sRm9F
fOR83ndyErLfCnqbFCFyCvIr74eTtcxytMXv8LzS/CCnQX4o0O65+5OcDsvn
R2Pm1gVyBl5oQ/YNkkVyJqzudZZwkHkjsuzG276uX+Rs7NL3iJLmwuQc8GPq
x72nI2QVZotf+87yfpPVmFxoEBa4mTW4eC7VMqiNknPhkIij4y1L5DzwY5t0
N0LMm9FWuOmdUfqHvAVnRA9qHnYyb0Vcx+E1rn7mbegLJB/buY8bXbYWdU9D
yunLzNuRvf/E8Fc5j5yPo0Fel6WCuQBL8jftaR+ZdejpjrQYZHyyHtMf1IMD
TuZCSK5VCft8zAYsrd3r6qwRkIG52lOTjgNkG+BV2Lutl1gvwq1y1dhxaQz1
IjSWJ1ZfN5E5IzQrM1r8L1k34nnwTno1F0vdBKFipuxKB9lmgm5k9nGqi3Uz
BFlP7tn0cdTNGMlRunmNZK4YcnHrp6neVdSL0dzQLBvOF1MvgajCPVGVsJp6
CTIPJij9/WSuFDd3rxjyp0iol+LZyXlbbpyUehmcKsdi6wXp6F8s0t5V
           
           "]]}}, {{}, {}}}, {{}, 
        {RGBColor[0.368417, 0.506779, 0.709798], PointSize[
         0.012833333333333334`], AbsoluteThickness[1.6], 
         GeometricTransformationBox[InsetBox[
           FormBox[
            StyleBox[
             GraphicsBox[
              {GrayLevel[0.5], Thickness[0.1], CircleBox[{0, 0}]},
              ImageSize->9],
             StripOnInput->False,
             GraphicsBoxOptions->{DefaultBaseStyle->Directive[
               PointSize[0.012833333333333334`], 
               RGBColor[0.368417, 0.506779, 0.709798], 
               AbsoluteThickness[1.6]]}],
            TraditionalForm], {0., 0.}], CompressedData["
1:eJxTTMoPSmVmYGBQBGJGIGZigAEdByaWzEunq3/th/ANHG5+y2a33vYbyjd0
6G6WSlho8QfKN3LoFRL4c6nqL5Rv7MDEWmKz8jOMb+JQb6d720n4P5Rv6lDD
sTt0XyeMb+bA1pQmunkujG/uMPuNeJFXFMMBCN/CIfXYZ+1HE2B8SwetmLI1
b2UYoXwrh4J3jF0JgTC+tcNfmeuNCo9hfBuHif2/quzFmKB8W4dH9w0WzpsD
49s5CC0KZp99Hsa3d/grGbm5M5QZyndweJ9UcbM3FspvcHA4rdran98Hk3d0
WOuvd7hUmAUq7+iQ488fstQZymdwcjDkUqm6cQEm7+Rw6t0GpRAGVqi8swO7
6kuPWU1QfoOzg83O10ekNsPkXRyY1Y9ub7Blg8q7OOzU0d7GmAPjuzpUZleK
rbESgKp3c+AI3HYtmEcQKu/moBbHo31jLpTP4O6wyo9z2Q0JIai8u8Px8g8N
RmzCUHkPhzl6vd9r24QPAAB/7pG8
          "]]}, {{}, {}}}, {{}, 
        {RGBColor[0.368417, 0.506779, 0.709798], PointSize[
         0.012833333333333334`], AbsoluteThickness[1.6], 
         GeometricTransformationBox[InsetBox[
           FormBox[
            StyleBox[
             GraphicsBox[
              {RGBColor[1, 0, 0], Thickness[0.15], CircleBox[{0, 0}]},
              ImageSize->9],
             StripOnInput->False,
             GraphicsBoxOptions->{DefaultBaseStyle->Directive[
               PointSize[0.012833333333333334`], 
               RGBColor[0.368417, 0.506779, 0.709798], 
               AbsoluteThickness[1.6]]}],
            TraditionalForm], {0., 0.}], {{{1., -0.8809656703148966}}, {{
          2., -0.9845392290441002}}, {{3., -1.0680933594210642`}}, {{
          6., -1.201194739817892}}, {{10., -1.4419284088540278`}}, {{
          15., -1.6878650778274913`}}, {{
          42., -3.8251321650186707`}}}]}, {{}, {}}}, {{}, 
        {RGBColor[0.368417, 0.506779, 0.709798], PointSize[
         0.012833333333333334`], AbsoluteThickness[1.6], 
         GeometricTransformationBox[InsetBox[
           FormBox[
            StyleBox[
             GraphicsBox[
              {RGBColor[
                NCache[
                 Rational[1, 3], 0.3333333333333333], 
                NCache[
                 Rational[1, 3], 0.3333333333333333], 1], DiskBox[{0, 0}]},
              ImageSize->8],
             StripOnInput->False,
             GraphicsBoxOptions->{DefaultBaseStyle->Directive[
               PointSize[0.012833333333333334`], 
               RGBColor[0.368417, 0.506779, 0.709798], 
               AbsoluteThickness[1.6]]}],
            TraditionalForm], {0., 0.}], {{{4., -1.1375779883720496`}}, {{
          5., -1.1966443993711757`}}, {{7., -1.2621629211505192`}}, {{
          8., -1.3561396670466541`}}, {{9., -1.4055831572317956`}}, {{
          11., -1.4958432916859257`}}, {{12., -1.5338894660020033`}}, {{
          13., -1.6208687147771623`}}}]}, {{}, {}}}},
      AspectRatio->1.2,
      Axes->None,
      AxesLabel->{None, None},
      AxesOrigin->{0, -0.7743191217797906},
      DisplayFunction->Identity,
      Frame->{{True, True}, {True, True}},
      FrameLabel->{{None, None}, {None, None}},
      FrameTicks->{{Automatic, None}, {None, None}},
      FrameTicksStyle->Directive[{
         GrayLevel[0], FontFamily -> "Times New Roman", FontSize -> 12}],
      GridLines->{None, None},
      GridLinesStyle->Directive[
        GrayLevel[0.5, 0.4]],
      ImageSize->{Automatic, 150},
      Method->{
       "OptimizePlotMarkers" -> True, "OptimizePlotMarkers" -> True, 
        "CoordinatesToolOptions" -> {"DisplayFunction" -> ({
            Identity[
             Part[#, 1]], 
            Identity[
             Part[#, 2]]}& ), "CopiedValueFunction" -> ({
            Identity[
             Part[#, 1]], 
            Identity[
             Part[#, 2]]}& )}},
      PlotRange->{{0, 55}, {-6, 0}},
      PlotRangeClipping->True,
      PlotRangePadding->{{
         Scaled[0.02], 
         Scaled[0.02]}, {
         Scaled[0.02], 
         Scaled[0.02]}},
      Ticks->{Automatic, Automatic}]},
    {
     TemplateBox[{0, 0},
      "Spacer2"], "", "", "", ""},
    {"\<\"\"\>", 
     ItemBox[
      StyleBox["\<\"(c)  Fertilization type 2  \
(\\!\\(\\*SubscriptBox[StyleBox[\\\"f\\\",FontSlant->\\\"Italic\\\"], \
RowBox[{\\\"4\\\", \\\",\\\", \
StyleBox[\\\"i\\\",FontSlant->\\\"Italic\\\"]}]]\\))\"\>",
       StripOnInput->False,
       LineColor->GrayLevel[0],
       FrontFaceColor->GrayLevel[0],
       BackFaceColor->GrayLevel[0],
       GraphicsColor->GrayLevel[0],
       FontFamily->"Times New Roman",
       FontSize->14,
       FontColor->GrayLevel[0]],
      Alignment->Left,
      StripOnInput->False], "", "", ""},
    {
     TemplateBox[{0, 0},
      "Spacer2"], "", "", "", ""},
    {
     ItemBox[
      RotationBox[
       StyleBox["\<\"  Equilibrium frequency\"\>",
        StripOnInput->False,
        LineColor->GrayLevel[0],
        FrontFaceColor->GrayLevel[0],
        BackFaceColor->GrayLevel[0],
        GraphicsColor->GrayLevel[0],
        FontFamily->"Times New Roman",
        FontSize->14,
        FontColor->GrayLevel[0]],
       BoxRotation->1.5707963267948966`],
      StripOnInput->False], 
     GraphicsBox[
      {GrayLevel[0.7], EdgeForm[{GrayLevel[0.7], Thickness[Tiny]}], 
       RectangleBox[{0.6, 0}, {1.4, 0}], RectangleBox[{1.6, 0}, {2.4, 0}], 
       RectangleBox[{2.6, 0}, {3.4, 0}], 
       RectangleBox[{3.6, 0}, {4.4, 0.06982991039843744}], 
       RectangleBox[{4.6, 0}, {5.4, 0.11048438280872619}], 
       RectangleBox[{5.6, 0}, {6.4, 0.02204737166577242}], 
       RectangleBox[{6.6, 0}, {7.4, 0.07194353600627679}], 
       RectangleBox[{7.6, 0}, {8.4, 0.0025102337979011624}], 
       RectangleBox[{8.6, 0}, {9.4, 0.05303211477822167}], 
       RectangleBox[{9.6, 0}, {10.4, 0}], 
       RectangleBox[{10.6, 0}, {11.4, 0.027857306599969323}], 
       RectangleBox[{11.6, 0}, {12.4, 0.0010353782138201595}], 
       RectangleBox[{12.6, 0}, {13.4, 0.021911023932802642}], 
       RectangleBox[{13.6, 0}, {14.4, 0}], 
       RectangleBox[{14.6, 0}, {15.4, 0.01237604905081946}], 
       RectangleBox[{15.6, 0}, {16.4, 0.00025050893035294397}], 
       RectangleBox[{16.6, 0}, {17.4, 0.010016467181959032}], 
       RectangleBox[{17.6, 0}, {18.4, 0}], 
       RectangleBox[{18.6, 0}, {19.4, 0.005463914936395087}], 
       RectangleBox[{19.6, 0}, {20.4, 0.000300104310757332}], 
       RectangleBox[{20.6, 0}, {21.4, 0.004437607310674885}], 
       RectangleBox[{21.6, 0}, {22.4, 0}], 
       RectangleBox[{22.6, 0}, {23.4, 0.0027263974203333152}], 
       RectangleBox[{23.6, 0}, {24.4, 0}], 
       RectangleBox[{24.6, 0}, {25.4, 0.0021689802359606825}], 
       RectangleBox[{25.6, 0}, {26.4, 0}], 
       RectangleBox[{26.6, 0}, {27.4, 0.0011840785524486197}], 
       RectangleBox[{27.6, 0}, {28.4, 0.00007343278157201372}], 
       RectangleBox[{28.6, 0}, {29.4, 0.0009671398433719336}], 
       RectangleBox[{29.6, 0}, {30.4, 0}], 
       RectangleBox[{30.6, 0}, {31.4, 0.0006097546546360855}], 
       RectangleBox[{31.6, 0}, {32.4, 0}], 
       RectangleBox[{32.6, 0}, {33.4, 0.0004726743720252502}], 
       RectangleBox[{33.6, 0}, {34.4, 0}], 
       RectangleBox[{34.6, 0}, {35.4, 0.0002706992934762287}], 
       RectangleBox[{35.6, 0}, {36.4, 8.519656237715445*^-6}], 
       RectangleBox[{36.6, 0}, {37.4, 0.00022286205937405157}], 
       RectangleBox[{37.6, 0}, {38.4, 0}], 
       RectangleBox[{38.6, 0}, {39.4, 0.00012794469791332919}], 
       RectangleBox[{39.6, 0}, {40.4, 3.851103370200448*^-6}], 
       RectangleBox[{40.6, 0}, {41.4, 0.0001053893765561309}], 
       RectangleBox[{41.6, 0}, {42.4, 0}], 
       RectangleBox[{42.6, 0}, {43.4, 0.000060244764385819494}], 
       RectangleBox[{43.6, 0}, {44.4, 1.98933522987943*^-6}], 
       RectangleBox[{44.6, 0}, {45.4, 0.00004959963768025322}], 
       RectangleBox[{45.6, 0}, {46.4, 0}], 
       RectangleBox[{46.6, 0}, {47.4, 0.000028623595696442017}], 
       RectangleBox[{47.6, 0}, {48.4, 7.688528451677001*^-7}], 
       RectangleBox[{48.6, 0}, {49.4, 0.000023597240877637482}], 
       RectangleBox[{49.6, 0}, {50.4, 0}], 
       RectangleBox[{50.6, 0}, {51.4, 0.000013349063414214157}], 
       RectangleBox[{51.6, 0}, {52.4, 5.338583420888554*^-7}], 
       RectangleBox[{52.6, 0}, {53.4, 0.000010975245591793303}], 
       RectangleBox[{53.6, 0}, {54.4, 0}], 
       RectangleBox[{54.6, 0}, {55.4, 6.47611447512908*^-6}], 
       RectangleBox[{55.6, 0}, {56.4, 8.147266394864516*^-8}], 
       RectangleBox[{56.6, 0}, {57.4, 5.354902318122079*^-6}], 
       RectangleBox[{57.6, 0}, {58.4, 0}], 
       RectangleBox[{58.6, 0}, {59.4, 2.888351877006201*^-6}], 
       RectangleBox[{59.6, 0}, {60.4, 2.0917832310729523*^-7}], 
       RectangleBox[{60.6, 0}, {61.4, 2.3587527383517326*^-6}], 
       RectangleBox[{61.6, 0}, {62.4, 0}], 
       RectangleBox[{62.6, 0}, {63.4, 1.535042490119487*^-6}], 
       RectangleBox[{63.6, 0}, {64.4, 0}], 
       RectangleBox[{64.6, 0}, {65.4, 1.1411131126681795*^-6}], 
       RectangleBox[{65.6, 0}, {66.4, 0}], 
       RectangleBox[{66.6, 0}, {67.4, 6.98176384483773*^-7}], 
       RectangleBox[{67.6, 0}, {68.4, 0}], 
       RectangleBox[{68.6, 0}, {69.4, 5.65945698638437*^-7}], 
       RectangleBox[{69.6, 0}, {70.4, 0}], 
       RectangleBox[{70.6, 0}, {71.4, 3.0287110286408847*^-7}], 
       RectangleBox[{71.6, 0}, {72.4, 2.360164819137367*^-8}], 
       RectangleBox[{72.6, 0}, {73.4, 2.4705363999011354*^-7}], 
       RectangleBox[{73.6, 0}, {74.4, 0}], 
       RectangleBox[{74.6, 0}, {75.4, 1.6334588592847865*^-7}], 
       RectangleBox[{75.6, 0}, {76.4, 0}], 
       RectangleBox[{76.6, 0}, {77.4, 1.1871721905531984*^-7}], 
       RectangleBox[{77.6, 0}, {78.4, 0}], 
       RectangleBox[{78.6, 0}, {79.4, 7.51416889821499*^-8}], 
       RectangleBox[{79.6, 0}, {80.4, 0}]},
      AspectRatio->0.6,
      Frame->True,
      FrameStyle->Thickness[0.002],
      FrameTicks->{{Automatic, None}, {None, None}},
      FrameTicksStyle->Directive[{
         GrayLevel[0], FontFamily -> "Times New Roman", FontSize -> 12}],
      ImageSize->{Automatic, 150},
      PlotRangePadding->None], 
     TemplateBox[{5, 0},
      "Spacer2"], 
     ItemBox[
      RotationBox[
       StyleBox["\<\"\\!\\(\\*SubscriptBox[\\(Log\\), \\(10\\)]\\)[Relative \
abundance]\"\>",
        StripOnInput->False,
        LineColor->GrayLevel[0],
        FrontFaceColor->GrayLevel[0],
        BackFaceColor->GrayLevel[0],
        GraphicsColor->GrayLevel[0],
        FontFamily->"Times New Roman",
        FontSize->14,
        FontColor->GrayLevel[0]],
       BoxRotation->1.5707963267948966`],
      StripOnInput->False], 
     GraphicsBox[{{{}, {{}, {}, 
         {GrayLevel[0.5], PointSize[0.012833333333333334`], AbsoluteThickness[
          1.6], LineBox[CompressedData["
1:eJw1yVkowwEcB/CZW8zYyIPM1UJy22aOfUkioT8hLJkoIuLJE1bINSnyQoit
UMuDF+PB3VaUHMkkZ2KOkqMkd37/b/369vl9/crrcyu5HA4n4Pf++j+PClH6
WEeO7mKJHshv2ef1Dd+QHTA1VrSptbWQ+SjNKDYNH96ThTjbPdL0XD2RvfB6
5sGMt7+QvfHw3Vww3c/aFx+viStbnW9kf/TWPa14Wr2TA1HlfO0TLf0ii2HX
9ZyaOf1NDsJ86oD5rt1q+d8hqM0O1ldssw6FIYBRlDBcchhWkdViqLEhRyAv
3GjyuGQdCYvP6o5BZEuOwoCXcoS7YEeOxtypQa4esSfHQHtSdauJcCTHgjuR
K0nrZS1Bo3BrU7rDWopjX5VZHudEluFTJGvbEzuT46BSbluYPdZyvNVoMmeE
PHI8VLza2cV11gkIDxv8mGlwJSeiaFKsZvR8chImrwv0kdZuZAXKmiQH3Rx3
MnB7Xj01WkhuBXRfykaY2D0ZniIXozRFQHsyJhw3gteGBMs//gmh5w==
           
           "]]}}, {{}, {}}}, {{}, 
        {RGBColor[0.368417, 0.506779, 0.709798], PointSize[
         0.012833333333333334`], AbsoluteThickness[1.6], 
         GeometricTransformationBox[InsetBox[
           FormBox[
            StyleBox[
             GraphicsBox[
              {GrayLevel[0.5], Thickness[0.1], CircleBox[{0, 0}]},
              ImageSize->9],
             StripOnInput->False,
             GraphicsBoxOptions->{DefaultBaseStyle->Directive[
               PointSize[0.012833333333333334`], 
               RGBColor[0.368417, 0.506779, 0.709798], 
               AbsoluteThickness[1.6]]}],
            TraditionalForm], {0., 0.}], {{{18., -2.840825292168185}}, {{
          19., -2.9514183605169477`}}, {{21., -3.1934932941405814`}}, {{
          22., -3.2271572038321716`}}, {{23., -3.2779442770735}}, {{
          24., -3.5189581231716134`}}, {{25., -3.603183581009532}}, {{
          27., -3.846061106190789}}, {{28., -3.930501912376506}}, {{
          29., -4.169256227477342}}, {{30., -4.253119190625429}}, {{
          31., -4.5005296202417355`}}, {{32., -4.585566169226221}}, {{
          34., -4.814665899444455}}, {{
          35., -4.897228863383505}}}]}, {{}, {}}}, {{}, 
        {RGBColor[0.368417, 0.506779, 0.709798], PointSize[
         0.012833333333333334`], AbsoluteThickness[1.6], 
         GeometricTransformationBox[InsetBox[
           FormBox[
            StyleBox[
             GraphicsBox[
              {RGBColor[1, 0, 0], Thickness[0.15], CircleBox[{0, 0}]},
              ImageSize->9],
             StripOnInput->False,
             GraphicsBoxOptions->{DefaultBaseStyle->Directive[
               PointSize[0.012833333333333334`], 
               RGBColor[0.368417, 0.506779, 0.709798], 
               AbsoluteThickness[1.6]]}],
            TraditionalForm], {0., 0.}], {{{1., -0.5826795224513751}}, {{
          2., -0.7689886369371189}}, {{3., -0.7819389316255085}}, {{
          4., -0.9014414704454727}}, {{5., -1.181041292305217}}, {{
          6., -1.2826235930825167`}}, {{7., -1.2853177431825273`}}, {{
          13., -2.226266243765897}}, {{16., -2.610881393984451}}, {{
          20., -3.148708182645196}}, {{26., -3.7600904371770376`}}, {{
          33., -4.69555834477038}}}]}, {{}, {}}}, {{}, 
        {RGBColor[0.368417, 0.506779, 0.709798], PointSize[
         0.012833333333333334`], AbsoluteThickness[1.6], 
         GeometricTransformationBox[InsetBox[
           FormBox[
            StyleBox[
             GraphicsBox[
              {RGBColor[
                NCache[
                 Rational[1, 3], 0.3333333333333333], 
                NCache[
                 Rational[1, 3], 0.3333333333333333], 1], DiskBox[{0, 0}]},
              ImageSize->8],
             StripOnInput->False,
             GraphicsBoxOptions->{DefaultBaseStyle->Directive[
               PointSize[0.012833333333333334`], 
               RGBColor[0.368417, 0.506779, 0.709798], 
               AbsoluteThickness[1.6]]}],
            TraditionalForm], {0., 0.}], {{{8., -1.533398394443224}}, {{
          9., -1.6252658439688359`}}, {{10., -1.8884764868860433`}}, {{
          11., -1.978831548062375}}, {{12., -2.190391254240776}}, {{
          14., -2.289724821723635}}, {{15., -2.552599901719163}}, {{
          17., -2.6404911410680723`}}}]}, {{}, {}}}},
      AspectRatio->1.2,
      Axes->None,
      AxesLabel->{None, None},
      AxesOrigin->{0, -0.4698186791691124},
      DisplayFunction->Identity,
      Frame->{{True, True}, {True, True}},
      FrameLabel->{{None, None}, {None, None}},
      FrameTicks->{{Automatic, None}, {None, None}},
      FrameTicksStyle->Directive[{
         GrayLevel[0], FontFamily -> "Times New Roman", FontSize -> 12}],
      GridLines->{None, None},
      GridLinesStyle->Directive[
        GrayLevel[0.5, 0.4]],
      ImageSize->{Automatic, 150},
      Method->{
       "OptimizePlotMarkers" -> True, "OptimizePlotMarkers" -> True, 
        "CoordinatesToolOptions" -> {"DisplayFunction" -> ({
            Identity[
             Part[#, 1]], 
            Identity[
             Part[#, 2]]}& ), "CopiedValueFunction" -> ({
            Identity[
             Part[#, 1]], 
            Identity[
             Part[#, 2]]}& )}},
      PlotRange->{{0, 55}, {-6, 0}},
      PlotRangeClipping->True,
      PlotRangePadding->{{
         Scaled[0.02], 
         Scaled[0.02]}, {
         Scaled[0.02], 
         Scaled[0.02]}},
      Ticks->{Automatic, Automatic}]},
    {"\<\"\"\>", 
     ItemBox[
      StyleBox["\<\"       Species ordered by competitiveness\"\>",
       StripOnInput->False,
       LineColor->GrayLevel[0],
       FrontFaceColor->GrayLevel[0],
       BackFaceColor->GrayLevel[0],
       GraphicsColor->GrayLevel[0],
       FontFamily->"Times New Roman",
       FontSize->14,
       FontColor->GrayLevel[0]],
      StripOnInput->False], 
     TemplateBox[{0, 0},
      "Spacer2"], "\<\"\"\>", 
     ItemBox[
      StyleBox["\<\"Rank \"\>",
       StripOnInput->False,
       LineColor->GrayLevel[0],
       FrontFaceColor->GrayLevel[0],
       BackFaceColor->GrayLevel[0],
       GraphicsColor->GrayLevel[0],
       FontFamily->"Times New Roman",
       FontSize->14,
       FontColor->GrayLevel[0]],
      StripOnInput->False]}
   },
   AutoDelete->False,
   GridBoxAlignment->{"Rows" -> {{Bottom}}},
   GridBoxItemSize->{"Columns" -> {{Automatic}}, "Rows" -> {{Automatic}}}],
  "Grid"]], "Output",
 CellChangeTimes->{{3.830923693057218*^9, 3.830923719837419*^9}, 
   3.830923779223365*^9, 3.830923814234879*^9, 3.8309238445233297`*^9, 
   3.830923984834852*^9, 3.830924101406468*^9, 3.83092413780569*^9, 
   3.830924244040832*^9, 3.830925720122834*^9, 3.8309257622707*^9, 
   3.830927272294981*^9, 3.8309273161130667`*^9, {3.83092738110032*^9, 
   3.8309274297787533`*^9}, 3.8309789005758057`*^9, {3.8309789605955677`*^9, 
   3.830978986920484*^9}, 3.8309790378252583`*^9, 3.8309791014708557`*^9, 
   3.830979221366083*^9, 3.830979325026517*^9, {3.831084682498979*^9, 
   3.831084707489159*^9}, 3.831098951829937*^9, {3.8310992058501053`*^9, 
   3.831099233785378*^9}, {3.831099273148633*^9, 3.8310993001338253`*^9}, 
   3.831099357273855*^9, 3.831099413922584*^9, 3.831099450177023*^9, 
   3.831099488493451*^9, 3.831099525436998*^9, 3.8311491446216593`*^9, 
   3.831149276242659*^9, 3.8311722511168947`*^9, 3.831172530582698*^9, 
   3.8311795272549477`*^9, 3.8326366639821568`*^9, {3.832637913286995*^9, 
   3.832637940808179*^9}, 3.832637997903591*^9, {3.832638211383802*^9, 
   3.832638236874578*^9}, 3.832638305165827*^9, 3.83263835293757*^9, 
   3.832638398726203*^9, 3.8327086393546124`*^9},
 CellLabel->
  "Out[138]=",ExpressionUUID->"ee85f3dd-9b85-4ee5-93ea-acaa2d290e7b"]
}, Open  ]],

Cell[CellGroupData[{

Cell[BoxData[
 RowBox[{
  RowBox[{"(*", " ", 
   RowBox[{"Figure", " ", "export"}], " ", "*)"}], "\[IndentingNewLine]", 
  "\[IndentingNewLine]", 
  RowBox[{
   RowBox[{"figfile", "=", "0"}], ";", "  ", 
   RowBox[{"(*", " ", 
    RowBox[{
     RowBox[{
      RowBox[{"If", " ", "figfile"}], "=", "1"}], ",", " ", 
     RowBox[{"plots", " ", "are", " ", "output", " ", "as", " ", "files"}]}], 
    " ", "*)"}], "\[IndentingNewLine]", "\[IndentingNewLine]", 
   RowBox[{"If", "[", 
    RowBox[{
     RowBox[{"figfile", "\[Equal]", "1"}], ",", "\[IndentingNewLine]", 
     RowBox[{
      RowBox[{"Export", "[", 
       RowBox[{
        RowBox[{"StringJoin", "[", 
         RowBox[{
          RowBox[{"NotebookDirectory", "[", "]"}], ",", 
          "\"\<Fig_equil.pdf\>\""}], "]"}], ",", "gt1"}], "]"}], ";", 
      "\[IndentingNewLine]", 
      RowBox[{"Print", "[", "\"\<Figure is exported ...\>\"", "]"}], ";"}], 
     "\[IndentingNewLine]", ",", "\[IndentingNewLine]", 
     RowBox[{
      RowBox[{"Print", "[", "\"\<Files is not exported ...\>\"", "]"}], 
      ";"}]}], "\[IndentingNewLine]", "]"}]}]}]], "Input",
 CellChangeTimes->{{3.796974884625245*^9, 3.796975009567971*^9}, {
   3.796975228169615*^9, 3.796975251317787*^9}, {3.796977663907427*^9, 
   3.7969776959388027`*^9}, {3.7969806986323233`*^9, 
   3.7969807084098673`*^9}, {3.7969819621499977`*^9, 3.796981969679268*^9}, {
   3.803363565582193*^9, 3.803363576221878*^9}, 3.803363674663929*^9, {
   3.803595710640931*^9, 3.803595720226224*^9}, {3.8036048955413857`*^9, 
   3.8036049111973343`*^9}, {3.803605318479897*^9, 3.8036053280871572`*^9}, {
   3.803605450645177*^9, 3.8036054594214487`*^9}, {3.803608728760565*^9, 
   3.803608736344933*^9}, {3.803621509146302*^9, 3.8036215147934313`*^9}, {
   3.8036217854721737`*^9, 3.8036217935956573`*^9}, {3.812773401670128*^9, 
   3.812773405119668*^9}, {3.812851002451662*^9, 3.8128510751513042`*^9}, 
   3.8128512070724*^9, 3.812851261884577*^9, {3.812855097443494*^9, 
   3.812855128649925*^9}, {3.8128571387909107`*^9, 3.812857160840863*^9}, {
   3.812866916669818*^9, 3.812866950777076*^9}, {3.813015368278687*^9, 
   3.813015394560687*^9}, {3.813036923022567*^9, 3.813036938636628*^9}, {
   3.813630580807952*^9, 3.813630596445846*^9}, {3.813631129321295*^9, 
   3.8136311468947287`*^9}, {3.813631904412691*^9, 3.813631918429517*^9}, {
   3.8136446998513613`*^9, 3.813644719987816*^9}, {3.813644929670371*^9, 
   3.8136449621810207`*^9}, {3.813645444658791*^9, 3.81364545977686*^9}, {
   3.813646471188785*^9, 3.813646485564946*^9}, {3.819331434020732*^9, 
   3.819331451326455*^9}, {3.827889644059812*^9, 3.827889648016603*^9}, {
   3.8278897032526712`*^9, 3.827889721951888*^9}, {3.830905306493471*^9, 
   3.830905354349414*^9}, {3.830905395315126*^9, 3.830905434460306*^9}, {
   3.830905530124324*^9, 3.830905540609391*^9}, {3.830919910270473*^9, 
   3.830919913712491*^9}, {3.8309220628958817`*^9, 3.8309220684064074`*^9}, {
   3.830924029439912*^9, 3.830924033826621*^9}, {3.830924196083047*^9, 
   3.8309241990982733`*^9}, {3.830924260516224*^9, 3.830924263398273*^9}, {
   3.8309257715131474`*^9, 3.830925774684622*^9}, {3.830927435220731*^9, 
   3.8309274394729977`*^9}, {3.830979356444256*^9, 3.830979360157949*^9}, {
   3.831086269943252*^9, 3.8310862744881067`*^9}, {3.831149173757146*^9, 
   3.831149177966514*^9}, {3.831179533113593*^9, 3.8311795377052917`*^9}, {
   3.832638490581973*^9, 3.832638496138288*^9}, {3.832708684150826*^9, 
   3.832708688784642*^9}},ExpressionUUID->"a0799575-7221-4136-8f4d-\
3edcd3a3c9e8"],

Cell[BoxData["\<\"Figure is exported ...\"\>"], "Print",
 CellChangeTimes->{
  3.812866945711956*^9, 3.813015379447369*^9, 3.81303686754767*^9, 
   3.813036933350052*^9, 3.813628669263824*^9, 3.81362961477894*^9, 
   3.813629856270712*^9, 3.813629951576928*^9, 3.813630046869129*^9, 
   3.813630158270438*^9, 3.813630254312976*^9, 3.813630353308535*^9, 
   3.813630458709837*^9, 3.8136305932524233`*^9, 3.813630690525477*^9, 
   3.813630813729732*^9, 3.813630916234757*^9, 3.8136310229736137`*^9, 
   3.8136311410032587`*^9, 3.813631240327654*^9, 3.813631333930284*^9, 
   3.813631429108461*^9, 3.813631545821995*^9, 3.813631667490835*^9, 
   3.813631780903693*^9, 3.813631914303203*^9, 3.8136446816851587`*^9, 
   3.813644714385236*^9, 3.813644899937407*^9, 3.813644955892877*^9, 
   3.813645421449936*^9, 3.813645457752536*^9, 3.813646118105747*^9, 
   3.813646221373405*^9, 3.813646364070797*^9, 3.813646481746406*^9, 
   3.817619854273291*^9, 3.819331375549365*^9, 3.819331447208743*^9, {
   3.8278897106991262`*^9, 3.827889716471766*^9}, 3.829352727038978*^9, 
   3.8293530874095*^9, 3.829354054273582*^9, 3.829354361533188*^9, 
   3.82935446564222*^9, 3.829355785286541*^9, 3.829355879235318*^9, 
   3.829356153328019*^9, 3.8293614059488277`*^9, 3.829361641324895*^9, 
   3.829361841732304*^9, 3.829368009887491*^9, 3.8293681517905693`*^9, 
   3.8293682662185507`*^9, 3.829368557485705*^9, 3.829369471687131*^9, 
   3.829371035250428*^9, 3.829371330765079*^9, 3.8293713980153837`*^9, 
   3.82937150983354*^9, 3.829371728434476*^9, 3.829371790229381*^9, 
   3.829704650558177*^9, 3.830292885573468*^9, 3.830293257925213*^9, 
   3.8302933348977423`*^9, 3.830374419900813*^9, 3.83037484742634*^9, 
   3.83037561366249*^9, 3.830376511953569*^9, 3.8303805503268833`*^9, 
   3.8303874646623993`*^9, 3.8303885282157917`*^9, 3.8303885772067013`*^9, 
   3.830388871377369*^9, 3.8303889103819304`*^9, {3.830389280366191*^9, 
   3.8303892981635942`*^9}, 3.830391347070799*^9, 3.830393617909265*^9, 
   3.830393835924823*^9, 3.8303943653670807`*^9, 3.830394445842245*^9, 
   3.8303946302711782`*^9, 3.830394851225312*^9, 3.830394901299407*^9, 
   3.830394980170722*^9, 3.830395014027091*^9, 3.830395052924164*^9, 
   3.830395193755144*^9, 3.830395346314766*^9, 3.8303953891269693`*^9, 
   3.8303954604464703`*^9, 3.8303957603967113`*^9, 3.830395880156232*^9, 
   3.8303960806884613`*^9, {3.830396111293511*^9, 3.830396133921978*^9}, 
   3.830396269409156*^9, 3.8303975248740587`*^9, 3.830397744653653*^9, 
   3.830406420914796*^9, 3.830406510035926*^9, 3.830406837617633*^9, 
   3.830407411992832*^9, 3.8304074710345716`*^9, {3.830826456559287*^9, 
   3.8308264652942953`*^9}, 3.83082738307514*^9, 3.8308274703909616`*^9, 
   3.83082915790475*^9, 3.830829757372333*^9, 3.830830970155023*^9, 
   3.830831154174324*^9, 3.83083123566432*^9, 3.8308314666974297`*^9, 
   3.8308315030952787`*^9, 3.8308317527319403`*^9, 3.8308318496852503`*^9, 
   3.830831959517799*^9, 3.8308320907901373`*^9, 3.83083212884627*^9, 
   3.8308322923655157`*^9, 3.830832403628035*^9, 3.830832471366335*^9, {
   3.8308326126866407`*^9, 3.830832642272811*^9}, 3.830835051309222*^9, {
   3.830835640465336*^9, 3.830835670005158*^9}, 3.830835819134893*^9, 
   3.830835955966761*^9, 3.8308360828155212`*^9, 3.830837173593513*^9, 
   3.830905349811213*^9, {3.830905517964411*^9, 3.830905541071616*^9}, 
   3.830910510184238*^9, 3.830914926757782*^9, 3.8309198670692377`*^9, 
   3.830919911106779*^9, 3.830922063559802*^9, 3.83092371985373*^9, 
   3.830923984850813*^9, 3.8309240307384987`*^9, 3.8309241378213377`*^9, 
   3.830924196710923*^9, {3.830924244056978*^9, 3.830924261282259*^9}, 
   3.8309257201711893`*^9, {3.830925762286343*^9, 3.830925772234281*^9}, 
   3.830927272311298*^9, 3.830927316129044*^9, 3.8309274359319897`*^9, 
   3.830978900593039*^9, {3.830978960611965*^9, 3.830978986939857*^9}, 
   3.830979037841094*^9, 3.830979101487002*^9, 3.830979221382063*^9, 
   3.8309793250423317`*^9, 3.830979357316329*^9, 3.8310846825271187`*^9, 
   3.831086271408988*^9, 3.83109895184706*^9, {3.8310992058685904`*^9, 
   3.831099233801866*^9}, {3.83109927316437*^9, 3.8310993001510963`*^9}, 
   3.8310993572903547`*^9, 3.831099413938583*^9, 3.831099450193454*^9, 
   3.831099488509997*^9, 3.831099525453936*^9, {3.831149144639763*^9, 
   3.831149174520349*^9}, 3.831172251133379*^9, 3.8311795343896303`*^9, 
   3.8326366639977837`*^9, {3.8326379133024683`*^9, 3.8326379408255043`*^9}, 
   3.83263799792065*^9, 3.832638236890238*^9, 3.8326383051826572`*^9, 
   3.8326383529538183`*^9, 3.8326383987430773`*^9, 3.832638491245904*^9, 
   3.8327086393704576`*^9, 3.832708685082234*^9},
 CellLabel->
  "\:8a55\:4fa1\:4e2d\:ff1aIn[167]:=",ExpressionUUID->"e61a239d-bcad-4d41-\
a5db-f1520024f9bd"]
}, Open  ]],

Cell[CellGroupData[{

Cell[BoxData[{
 RowBox[{
  RowBox[{
   RowBox[{"gt2", "=", 
    RowBox[{"Grid", "[", 
     RowBox[{
      RowBox[{"{", "\[IndentingNewLine]", 
       RowBox[{
        RowBox[{"{", 
         RowBox[{"Spacer", "[", 
          RowBox[{"{", 
           RowBox[{"0", ",", "0"}], "}"}], "]"}], "}"}], ",", 
        "\[IndentingNewLine]", 
        RowBox[{"{", 
         RowBox[{"\"\<\>\"", ",", 
          RowBox[{"Item", "[", 
           RowBox[{
            RowBox[{"fstylopt", "[", 
             RowBox[{
             "\"\<(a)  Fertilization type 1  (\!\(\*SubscriptBox[StyleBox[\"f\
\",FontSlant->\"Italic\"], RowBox[{\"0\", \",\", \
StyleBox[\"i\",FontSlant->\"Italic\"]}]]\) \[RightArrow] \
\!\(\*SubscriptBox[StyleBox[\"f\",FontSlant->\"Italic\"], RowBox[{\"3\", \
\",\", StyleBox[\"i\",FontSlant->\"Italic\"]}]]\))\>\"", ",", "15"}], "]"}], 
            ",", 
            RowBox[{"Alignment", "\[Rule]", "Left"}]}], "]"}]}], "}"}], ",", 
        RowBox[{"{", 
         RowBox[{"Spacer", "[", 
          RowBox[{"{", 
           RowBox[{"0", ",", "0"}], "}"}], "]"}], "}"}], ",", 
        "\[IndentingNewLine]", 
        RowBox[{"{", 
         RowBox[{
          RowBox[{"Item", "[", 
           RowBox[{
            RowBox[{"Rotate", "[", 
             RowBox[{
              RowBox[{"fstylopt", "[", 
               RowBox[{"\"\<Time\>\"", ",", "14"}], "]"}], ",", 
              RowBox[{"Pi", "/", "2"}]}], "]"}], ",", 
            RowBox[{"Alignment", "\[Rule]", "Center"}]}], "]"}], ",", 
          RowBox[{"ref1s", "[", "1", "]"}], ",", 
          RowBox[{
           RowBox[{"apta", "[", "1", "]"}], "[", 
           RowBox[{"[", "1", "]"}], "]"}], ",", "\"\<\>\""}], "}"}], ",", 
        "\[IndentingNewLine]", 
        RowBox[{"{", 
         RowBox[{"Spacer", "[", 
          RowBox[{"{", 
           RowBox[{"0", ",", "0"}], "}"}], "]"}], "}"}], ",", 
        "\[IndentingNewLine]", 
        RowBox[{"{", 
         RowBox[{"\"\<\>\"", ",", 
          RowBox[{"Item", "[", 
           RowBox[{
            RowBox[{"fstylopt", "[", 
             RowBox[{
             "\"\<(b)  Fertilization type 2  (\!\(\*SubscriptBox[StyleBox[\"f\
\",FontSlant->\"Italic\"], RowBox[{\"0\", \",\", \
StyleBox[\"i\",FontSlant->\"Italic\"]}]]\) \[RightArrow] \
\!\(\*SubscriptBox[StyleBox[\"f\",FontSlant->\"Italic\"], RowBox[{\"4\", \
\",\", StyleBox[\"i\",FontSlant->\"Italic\"]}]]\))\>\"", ",", "15"}], "]"}], 
            ",", 
            RowBox[{"Alignment", "\[Rule]", "Left"}]}], "]"}]}], "}"}], ",", 
        "\[IndentingNewLine]", 
        RowBox[{"{", 
         RowBox[{"Spacer", "[", 
          RowBox[{"{", 
           RowBox[{"0", ",", "0"}], "}"}], "]"}], "}"}], ",", 
        "\[IndentingNewLine]", 
        RowBox[{"{", 
         RowBox[{
          RowBox[{"Item", "[", 
           RowBox[{
            RowBox[{"Rotate", "[", 
             RowBox[{
              RowBox[{"fstylopt", "[", 
               RowBox[{"\"\<Time\>\"", ",", "14"}], "]"}], ",", 
              RowBox[{"Pi", "/", "2"}]}], "]"}], ",", 
            RowBox[{"Alignment", "\[Rule]", "Center"}]}], "]"}], ",", 
          RowBox[{"ref1s", "[", "2", "]"}], ",", 
          RowBox[{
           RowBox[{"apta", "[", "2", "]"}], "[", 
           RowBox[{"[", "1", "]"}], "]"}], ",", 
          RowBox[{"leg1", "[", "2", "]"}]}], "}"}], ",", 
        "\[IndentingNewLine]", 
        RowBox[{"{", 
         RowBox[{"\"\<\>\"", ",", "\[IndentingNewLine]", 
          RowBox[{"Item", "[", 
           RowBox[{
            RowBox[{"fstylopt", "[", 
             RowBox[{
              RowBox[{"\"\<Cumulative frequencies\>\"", "<>", 
               RowBox[{"StringRepeat", "[", 
                RowBox[{"\"\< \>\"", ",", "9"}], "]"}]}], ",", "14"}], "]"}], 
            ",", 
            RowBox[{"Alignment", "\[Rule]", "Right"}]}], "]"}], ",", 
          RowBox[{"fstylopt", "[", 
           RowBox[{"\"\<Species ordered by competitiveness\>\"", ",", "14"}], 
           "]"}]}], "}"}]}], "\[IndentingNewLine]", "}"}], ",", 
      RowBox[{"Alignment", "\[Rule]", "Bottom"}]}], "]"}]}], ";"}], 
  "\[IndentingNewLine]"}], "\[IndentingNewLine]", 
 RowBox[{"Print", "[", "gt2", "]"}], "\[IndentingNewLine]"}], "Input",
 CellChangeTimes->{{3.7934138278884077`*^9, 3.793413858489436*^9}, {
   3.7934139903874283`*^9, 3.793414025172291*^9}, {3.793414064750063*^9, 
   3.793414066009433*^9}, 3.793414100031949*^9, {3.793414137896707*^9, 
   3.793414144128694*^9}, 3.793414176262486*^9, {3.7934142263027163`*^9, 
   3.793414231271882*^9}, {3.793414262255433*^9, 3.7934142743829613`*^9}, {
   3.793414383488963*^9, 3.7934144132772427`*^9}, {3.793484427049954*^9, 
   3.793484448535883*^9}, 3.794707516123334*^9, {3.794707840152216*^9, 
   3.794707906280294*^9}, {3.794709172441742*^9, 3.794709187353587*^9}, {
   3.7947092399599037`*^9, 3.7947092671197*^9}, {3.794709302358151*^9, 
   3.794709304694767*^9}, {3.796441272515074*^9, 3.7964413261966248`*^9}, 
   3.81284773891677*^9, {3.812847769969583*^9, 3.8128478000281754`*^9}, {
   3.812847859763377*^9, 3.812847862240282*^9}, {3.8128479394408817`*^9, 
   3.812848005519114*^9}, {3.812849533046904*^9, 3.812849543733316*^9}, {
   3.812850083359848*^9, 3.8128500973995*^9}, {3.8128501284519453`*^9, 
   3.812850135515862*^9}, {3.8128507229108143`*^9, 3.8128507730630703`*^9}, {
   3.812850870468754*^9, 3.812850876204557*^9}, 3.813033764161914*^9, {
   3.8136305192497377`*^9, 3.813630539248932*^9}, {3.827889635594461*^9, 
   3.827889635601675*^9}, {3.830373593154667*^9, 3.830373596958453*^9}, {
   3.83037371268742*^9, 3.830373736016778*^9}, {3.830374102465515*^9, 
   3.830374106310626*^9}, 3.8303741645209208`*^9, {3.83037483567625*^9, 
   3.83037483607904*^9}, {3.8303755602141037`*^9, 3.830375567030352*^9}, {
   3.830378113508007*^9, 3.830378128868408*^9}, {3.830378613589265*^9, 
   3.8303786297661123`*^9}, {3.830406858575439*^9, 3.830406923302067*^9}, {
   3.830407201784576*^9, 3.830407210465911*^9}, {3.830407280730103*^9, 
   3.830407293486068*^9}, {3.830911769009676*^9, 3.830911781270013*^9}, {
   3.8309136031448402`*^9, 3.830913666857565*^9}, 3.830915073937131*^9, {
   3.830915113849305*^9, 3.8309151562568893`*^9}, {3.8309165845529118`*^9, 
   3.830916589104347*^9}, {3.830916622080599*^9, 3.830916628987138*^9}, {
   3.830917065024839*^9, 3.830917070397217*^9}, {3.830917110738916*^9, 
   3.8309171203231773`*^9}, {3.831084735486453*^9, 3.831084763989791*^9}, {
   3.8327085927203083`*^9, 3.832708604261085*^9}},
 CellLabel->
  "In[141]:=",ExpressionUUID->"c10de13c-7e5a-4764-a7c5-976305185bda"],

Cell[BoxData[
 TagBox[GridBox[{
    {
     TemplateBox[{0, 0},
      "Spacer2"], "", "", ""},
    {"\<\"\"\>", 
     ItemBox[
      StyleBox["\<\"(a)  Fertilization type 1  \
(\\!\\(\\*SubscriptBox[StyleBox[\\\"f\\\",FontSlant->\\\"Italic\\\"], \
RowBox[{\\\"0\\\", \\\",\\\", \
StyleBox[\\\"i\\\",FontSlant->\\\"Italic\\\"]}]]\\) \[RightArrow] \
\\!\\(\\*SubscriptBox[StyleBox[\\\"f\\\",FontSlant->\\\"Italic\\\"], RowBox[{\
\\\"3\\\", \\\",\\\", \
StyleBox[\\\"i\\\",FontSlant->\\\"Italic\\\"]}]]\\))\"\>",
       StripOnInput->False,
       LineColor->GrayLevel[0],
       FrontFaceColor->GrayLevel[0],
       BackFaceColor->GrayLevel[0],
       GraphicsColor->GrayLevel[0],
       FontFamily->"Times New Roman",
       FontSize->15,
       FontColor->GrayLevel[0]],
      Alignment->Left,
      StripOnInput->False], "", ""},
    {
     TemplateBox[{0, 0},
      "Spacer2"], "", "", ""},
    {
     ItemBox[
      RotationBox[
       StyleBox["\<\"Time\"\>",
        StripOnInput->False,
        LineColor->GrayLevel[0],
        FrontFaceColor->GrayLevel[0],
        BackFaceColor->GrayLevel[0],
        GraphicsColor->GrayLevel[0],
        FontFamily->"Times New Roman",
        FontSize->14,
        FontColor->GrayLevel[0]],
       BoxRotation->1.5707963267948966`],
      Alignment->Center,
      StripOnInput->False], 
     GraphicsBox[{{{}, {{}, {}, 
         {RGBColor[0.368417, 0.506779, 0.709798], PointSize[
           NCache[
            Rational[1, 360], 0.002777777777777778]], AbsoluteThickness[1.6], 
          LineBox[CompressedData["
1:eJxd1XtMlXUcx/FHzXBDTLSJptjJUJta02xi5uWrFk3FSRRG4eBk2AwbonPo
GOpvXPKIykVRF0iCmoAmXrgoIPoACl7DVBAD5aARNFNzWg6p2Srh+X0+/MNe
+573PvDAznll4VL/Rd0Nw0jpZhj/fuevtmC3q30vdp/6HyREhu1Je9QjrtNL
Jb5+/LhbSc8csVJeiMt7XLW5875WAlpKJnmmPLMjVvpemtic3emIdVJ3vLQj
rvP1gRskYP/RXhu7+iRZtmxJYZdTU+T04g9+T+q0Y4sMOREeldzp6K3y0Yi5
4V2O2C7rk1ct73LoNzIr/trqLgemi9cmv3Vd9s2QnKWhji7LTtk+cY7ltEzx
DwiwnJolLTnhlhN3SdCAWMuO3dLngOaYPTJwfrTl6O9k2IzlliP3yr3KxZYj
smXyG59bDsuRc1e0ny80V4JcllkO3ic+uxMsB+6XnRk7Lft/L2ursi37HhBH
7F7LPnmyYJL2ejko6X5bLXsekrbRG7XncUhuj1tn2eOwjPTSnHpYpo3R7H5E
Etw0Jx6R8zVfW3bNl+oozY58mT5Ac88C+Ts3XnueBTJ1muanBeJ9L057voXS
r1hze6FkpGmOLJI9mzQ/LJI/N2qOOCrBWzTfPSr70zWHHZM5WZpbj4l3rubQ
Ymkt1NxcLLHVmoNL5K2bmhtK5NUnmgNLJWqw9vvVlkrIDM3+x6VvuOaa4+K7
WbNvmTTs13y2TGJLNfuckL4VmitPyGxTs5yUjiLNZSflt72aPU35LMWyCjKl
MVq7p5mS/6V2rzelPUC7e5SLqf39VEC5DB6u3VPLxfM57X65XKqbtOfjXiGH
qyyreRVSd0y7J1bI/QLtfqFCCvX/B9dKaTqt3WdVymv12t1RKS1ZjUM+rurx
/72qUio23Oyy0fMUWM1EGzF0N+n+lO5TTuM9Gq1K6N5Od+8qvEeiVQHdH9J9
XDXeI9Aqj+536T76DN7D0CqH7q10H34W76FotYvuzXR/+Rzeg9FqB90b6D7o
PN4D0Wob3Wvp3v8C3v3RKpnuNXR3u4h3X7RKoPtZurv8gHcftIqjeyXdu9Xg
XdBqDd3L6N5Bd89LYJmMVkFoMwptpFFfTH099Y+p9/gR+wloFYA2V6CNVOrz
qb9M/QPq3S9jPxat5qHNcLSRSP0B6i9Qf4d61yvYj0KrWWhzMdpwUJ9NfRX1
LdT3vIq9F1rNRJsL0UYM9VnUm9Q3Uf+U+qG19H6LNhegjWi0pFNfQv116tup
H1hH79docz7aiETLVuoLqL9C/UPq+12j93u06Yc2ItCSRH0e9Repv0t973r6
vECbs9FGGFrWU59DfTX1rdQ/f50+b9Dmu2gjFC2x1O+ivpz6ZuqNn+jzCm1O
RRvBaFlN/Q7qS6lvoP4J9YMasJ+INgLRshKttlFfSH0t9Y+o79+I/Ztowx8t
y9AqmfqD1NdQf496txvYj0EbvmhZglYJ1OdSf5b6NupdbmI/Am34oGURWsVR
v5v6SupvUd+tCXsb2hC0hKDVGuozqC+jvpH6DrTdzYm9JzpzDFomo51z0CoI
bVuCNqPQ9gTaT6P9XNovpv0ztF9P+220/5j2XZpx3wOdOQItE9DO99AqAG1b
hDZXoO1xtJ9K+7tpP5/2K2j/Mu3fov0HtN/tFu67ozNtaBmLdk5Dq3loWwja
DEfb19B+Iu1n0P4B2j9O+xdov5H279B+B+273sb9l9AyCu18G61moW2foM3F
aPsqtOGg/e20n037RbRfRft1tN9C+3/Qfs+fcf9FtHihnePRaiba9iHaXIi2
L0cbMbSfQvtZtH+I9k3av0T7TbR/n/af0n6fFtwfina+jlZT0La5aHMB2v4V
2ohGZ26g/XTa30f7JbR/jvav0/6vtN9O+71+wf2BaOdItPJG295Hm/PR9i/Q
RiQ6M572t9L+HtovoP1TtH+F9m/T/kPa796K+/3QzlfQahzaNh1t+qHtdrQR
gc5cS/tJtP8t7efR/gnav0j7N2j/Lu3/Rfu923B/MFqNRtveQZuz0fZP0UZY
m/wDNvuPFw==
           "]]}, 
         {RGBColor[0.880722, 0.611041, 0.142051], PointSize[
           NCache[
            Rational[1, 360], 0.002777777777777778]], AbsoluteThickness[1.6], 
          LineBox[CompressedData["
1:eJxd1XlQlHUcx/EHi6zQZtQcjwZbHbMZj0atUcvr64VieAwqrUe4Q4sHNroZ
rcYQ/kQcURvQXHVEUVTwSvHCAxR9WBTQ8AjTEBQXTaXwGCPHPGkq4fl9PvzD
vObLm8/O7syzbSNmhUY2MAxjuZ9h/Pubfz4vv1OqFjXr9x9kspwfNs9YPKnO
s6T/Qk9CbMRLu+bI+iGejObOuvs8GVwxfk3YFy+duECKB/b3eursWiTRU+eX
PaqzfanYino1elpnSZbQ4uf2enuWS0r3ssJn9f9vhWzwH+z/vM6xK2XZ7j9r
6++u1ZLardCv/u5cIy+an3it3va1cu9W9Zv1DkmVrKDIgHrLBrkzcYLllDQZ
eCzcsmejJB+abjlpk+xcPtty4mZ5ckFzfLpUbZllOTZDHgXPsOzeIpldplp2
bZUfvE7LUduk87fa63Nul1e9UZbDd4j78jeW7T+K836c5dCdUjsn3nLILrlT
Pd9yUKaU5Gt/L7vls7kxlgP3SLt4t/Z+7JFL46Mtt9gr08Zo9uyV9DDNTfZJ
/2DNSfvk+w80B+yXsjc0J+6XuIqvLftnScFuzfFZsmO+5tosSQ/XHHtAMoZq
fnxAoj/R7D4olz7SXHNQknW7Domzp+a7h6R1b81RhyWnr+bbh2XkAM3ObKkI
0lyZLQkjNYfnyFi75vIcmeLUbD8iZ2drvnhE0hdoDj0qK1dpPndUhm3RHJIr
YXs1n8qVpoc1Bx2T0hzN+cekNluzHJeKA5pzj0txpuZAU+wZltVEUyas0+4p
pvy9QruXmjJpqXZvkSeZ2uenxuVJK7d29+TJyanavSRPDP39auIV2wjtPsor
7fTPO8krMUO0e7FXUvR7QL48DNHuwfnyYqx2T8yXooV/THslsfn/94J8md+l
8/Q6G/4nwGoQ2oinu0n3Wrr3PYn3WLTKoftjuvcswLsbrbLoXkP3boV4d6FV
Jt3v0r1TEd6j0Gob3W/T/b1TeHei1Sa6V9L93dN4D0erdXQvp3urn/BuR6tV
dL9I92bFeA9Fq2V0P0f3xmfwHoJWS+h+iu4Nz+I9CK0S6J5Pd79zeBe0iqN7
Lt2f0j3wPFj6oNVEtBmDNlKoz6a+lPpH1Lf4GfseaDUObUajDQ/1+6kvof4B
9U1KsO+KVqPQ5ky0kUT9LuqLqa+mPuAC9h3RKhhtTkMbidRvpb6A+pvU+/+C
fXu0GoQ2I9BGPPUbqTepv0Z9LfVtLtLzFm1OQhuxaFlLfQ71l6l/TH3LS/S8
RpthaMONlpXUZ1F/gfoa6pv+Ss97tDkabbjQkkx9JvVnqL9LfaNS+r5Am8PR
RhRaFlO/jfpC6m9T/9pl+r5Bm4PRhhMtC6jfRH0e9ZXUG2X0fYU2+6GNcLR8
R/066o9QX079E+pblWPfC23Y0TIHrVZRf4D6i9T/RX2zK9h3RxuhaPkKrZZR
v5v6c9Tfo77xVew7o40QtMxAqyXUb6f+FPVV1DeswL4D2ghCSyRaJVC/mfp8
6q9T73cNexvaELRMRqs46lOpz6X+CvVP0Y7GPuwD0Wmd0dIH7fsUrSaibTPQ
ZgzasYT2U2h/O+1n034R7ZfSfhXtP6L9hpW43wKd1gEtPdC+IWg1Dm2LRJvR
aEcC7XtofzPt76d9L+2X0P512n9A+37Xcb8JOs2Glq5oX3+0GoW2TUabM9GO
ONpPov1U2t9F+0dpv5j2r9B+Ne0/pf2AG7jfGi0d0b6P0SoYbRuPNqehHXPR
RiLtr6b9rbR/kPYLaP8S7d+k/Ye07/8b7r+NlvZo34doNQhtG4M2I9CO2Wgj
nvaX0/5G2t9D+ybtn6f9a7R/n/Zraf+tm7jfBu3rglZ90bYRaHMS2vEl2ohF
py2l/bW0v4P2c2j/NO1fpv3faf8x7b9+C/dbon3vo1VPtG0o2gxDO6agDTc6
bSHtr6T9dNrPov0TtH+B9m/Qfg3tN7iN+03RvrZo1Q1tG4A2R6MdDrThQqfN
o/1k2l9P+5m0f4z2z9D+Vdq/S/vPaL9RFe6/g1ad0LbeaHM42jEBbURVyT/b
mp6+
           "]]}, 
         {RGBColor[0.560181, 0.691569, 0.194885], PointSize[
           NCache[
            Rational[1, 360], 0.002777777777777778]], AbsoluteThickness[1.6], 
          LineBox[CompressedData["
1:eJxd1X9UzXccx/EvG5mwha2M7Ob4sUMojDbh7UQba4eTZRmn7ulkszi5zEmn
0/JZbEt2KmfhLNpSNsWUHyWifCsiY5GFlh83tDKyQ3awdrSzH937eb3803mc
d8/7qq/OvV4Ry4MXdzUMY2MXw/jnK//ziEtyH5I5eOq/kHCxvdVQM39Fp5dL
2pwhrqti/rdttcT+1vT40erO+xoxQieEfNjppLVSMPr5TZs7bftC3m3cUNHY
6dANEvZ05oJbjj5V7qYmpzmcvlEm5l1Lb3K83lfy0udjyh2O3yQeS8xSh21b
xOb9oMzhyK/F/+GYCodDt8pme+Nxh4MyZZA57oTD8q3YP/V2OiNLknqPdTp9
uwyJeM3plGwpS3jD6aQcSditOXGHLLvq53T8d+ITPtHpmO+l7NkJTtt2So9s
7eeJypWuruOdjsyTnH5aH7ZLbq7wdzp0t/TPm+508A9SXBDgdNAe6RmmOTBf
gr/Uvl8K5FzfaU577pUT1drrZ+yVlesnO+2+T7ISNafvkxLdbvvFFqc5Zb+E
L9XsekCGvqc56YCETdPcrVByh2lOLBSjl+aOQgl+rD3v+CKZcUfzkyLZf1Nz
zEGJtWtuOyjRum3FEn1Dc2uxzGvSHHVI+rRobj4kz+l7kYdl/z3NjYfFr01z
WIlU6D9vQ4nEd2gOPSIpLtrvV3dEhrtpDj4qrw7SXHNU/PTnE1QqH4/SXF0q
PcdqDiwTPx/NlWUyXr/LMfH11lx6TJaM0Oxpio+X02qhKQsGavcMU56+qN0v
m5L5gv73Ui5FPbV7SLlUPaP//ZTL7Hbn81C15dL9gfZ83CqkUHveak6FBOv/
HykVsqVZu5+pEN/b2t21UmrvavdZlTJaf/2kSmk7X1wffcnrv3tVpVz8KNbe
aaPbcWnTrALQRiLdTbp30H3KCbzHo1UJ3Z/QfVIV3mPQqpDubXT3PYl3G1rl
072V7qNO4T0KrXLp3kz3YdV4j0SrbLo30v2V03gPQ6ttdG+g+4Af8R6KVpvp
Xkf3fmfwHoxWaXSvoXvvs3gPQqtkulfT3eUnvAei1Tq6V9K9Sw3eBa0S6F5K
93a6e54Diz9aLUSbcWgjg/rD1F+m/hH17uexn4hWIWhzFdpIp/4A9bXU36fe
rRZ7H7Sagzaj0UYK9XuoP0P9HepdL2A/Eq1moc0laCOJ+p3UV1HfRH23n7Ef
ilYBaDMCbSRSv516k/rr1HdQP7iO3m/R5iK0EY+WrdSXUF9P/RPqPS7S+zXa
nI82YtCyifpC6i9Q30Z930v0fo8256ING1pSqc+n/iz1rdT3ukyfF2hzNtqI
Qst66nOpP0l9M/Xd6+nzBm3OQBuRaFlLfTb15dQ3Um/8Qp9XaHMq2ghDyyfU
b6P+CPUN1P9J/YAG7P3QRihaVqPVZuqLqK+j/iH1/a5gPw5tBKNlBVqlUV9A
fQ3196jvfRV7b7QRhJalaJVMfR711dS3UO9yDfvhaCMQLYvRah31OdRXUn+D
+i7XsbegDUFLOFolUJ9JfSn1V6hvR1t727H3RGd5o8UfbX8brRaiLUvRZhza
mkz7GbSfR/uHaf8U7V+m/Rbaf0T7Lo24747OGo6WiWj7TLQKQVsWo81VaOs6
2k+n/RzaP0D7FbRfS/s3aP8+7Xe5gftu6CwLWnzQ9mloNQdtCUeb0WhrAu2n
0H4m7e+h/aO0f4b2r9D+Hdpvp33Xm7j/MlpGou2vo9UstGUB2lyCtsaijSTa
30L7O2n/IO1X0f5F2m+i/T9ov9st3O+PlqFo+3i0CkBb5qHNCLR1JdpIpP2N
tL+d9vfSvkn752j/Ou3/TvsdtN+nCfcHo+2j0WoK2vIO2lyEti5DG/HorA20
v5X2d9F+Ce2fpv162r9N+09ov8evuO+Bto9Aq0loy5tocz7a+gHaiEFnfUb7
m2h/B+0X0v5x2r9A+zdpv432uzbjfl+03QutfNGW6WhzLtpqRRs2dNYa2k+l
/W9oP5/2y2j/LO1fpf1W2v+L9nu14P5AtBqFtkxGm7PR1vfRRlSL/A1mhH5p

           "]]}, 
         {RGBColor[0.922526, 0.385626, 0.209179], PointSize[
           NCache[
            Rational[1, 360], 0.002777777777777778]], AbsoluteThickness[1.6], 
          LineBox[CompressedData["
1:eJxdWHlcjWkbPpYsyVJMNLZjhDE1TKWYiMvIUtZibIVmZIupNCZUdGSLiYma
JFHRVEz20GJ527QonU7raT37aVQMiRC++bz3m5fzz/ldv+u9n+t57u1ZRvzs
4bius0AgONZJIPj//+e/8nSj0yM8Rk39ALAG1/xijMNXcNgDB5xnbL7vRNhz
OwaV9bLa6czx/hhiYauYzuHAvVg7MXnEEg57HsSQeHHfrRxe/ju8AopMvTrs
/8B6RhcdOPQYujqFnejAgSGwHmYY34H9/kRprFVcB/Y8gWjVwY/Y9SSMM9d8
/H75KShGDUjowPNOY8kkk48YUbDY8M1HHBENVQ4Ph8bALpH3/dGzmLXe9CMO
PAf9bTwcEIs2ax72+wt6DTx77zi4h/OwZzymbeJhtwSc3c7DrueRKuPh1RcQ
eoc3/vK/Yeb17UfsmIjwWzw87yIM/+bhWZfQtomHcRlB+jw89AqE93jjR1yB
IJiHB17Ftt95OPQqPA/xsP41nDnIw0evQbGfh3tdx+B9fP9dx7gAHtZJwht/
vj+T8OsuHn6fhFm+fP/eQOJOHn51A/E7eNj7Jqz4uOUmlvOx5y3o8e2bb2Gx
Dw+7JWOIHw9rkxHGn49rCqJ387A8Ba78+a9ORQ8RD1en4iYfL09DyB4eLktD
Pt8fjrfhyfdX0W2k8v057w48D/Bw3h2c4uNZd2HPx5l3Eci3xz2s5Y9/5x40
fP2hDEbx5idyYnCMv74IBla89YsqGbzm+2tgOu7z4iX6MR0ivn9D09GH53+R
JB1HtvPzKQMnvXn8wgxY8bDgaAac+XxBBnT49r0yMYYXb5FdJm7z4x2YibPn
erekSL9h+fuZ+GvlwClphAU6WTis/YhFMz7FgoDPeOYz/v1nvE32p7zfp1iU
+hn/6jN+4v1Pee9PsSjpM77lM94s51Pe81MsuvQZ3/wZb5KLVD7vlovB/Qd9
5BNyEZ1h8ZHX5uK3cQ+WdvCj8sBEHh8Wz/GueeidbW+Royb+bB4KvI78nbJw
MtVTHo77xrxObCN+eD4SAxN+at9hQvWVj6CA70+c2dqF5SPzYWUfX/RsMY1f
nQ9blxXu/yw2ZXmjB9i/O/OKIH8G1d8DDGhrf3F9wViWD3sA48m245J0R1A9
PoBznbrfob9Iv38BJkbW/i3+3pbqswDF222ixvYjPrgAwj0Hn+56qbb5wBcV
IPxUt94DnpB+70IsfBD11R0DU6rfQhTuaNbvf5HVEx0uBBR7mV+H0/h5hRC3
tg+cHUfz6/4QiVG7HxvIaH2zHmLcPsPpHf7d9xBzjSot73D+zXwIoV7QwASO
71SEMyZdnniXE48i+GyS9HTcS/zuIkx+frf7cGPy750idM8+GrW/hPg3Rehy
4eSo89z4Q8WQPxSGLCOMKWKM/m3ljk536XsnMdy2HB++dh67XsZHjLXmG190
4uwjxCiw3Lx/hZTlkSJGqs/UOp295tRPxDgT1TVrTzv7PfNSjAvtYQ1bWydS
fylG6uS1snORpG9VjKC+mlmvdppQvynG5a3dZ3ulkP22Yrg7FZ7PvvUd9Z9i
JK1NkmwxI/vrxWjXPeRRFE3+lhTDNFKlPVPIjsc8LUbld93zLtuSf/QlSJ25
qHjLcXY8fCeB/aUW+wXHv6V+JUFnmeNXGvI34y5B4nX782fzaf1HJQgqUA6b
wfnvogRLt2xQzakl/xVI4PQ+xSiimewbJVg+qrz9cBXZ9yrBqh93rX7E2X9T
gqX9Ah68Iz2RXQkideJ8hxeQ/cYSvLNQWG39gfIvsATP+rZfihhtxtrHlyDL
4QaWtHD9sARFzVk3V5qTvboEcwOysmbcoPXrlKL4N5u13YJI37gUFh7emhsV
XL8sheuLlK4mND/m51J0E0xztavl+mcpDMMqw2qEFqx9TCmSG8NFp20ofsx/
4z+JeDgojuzrS3H/geVly9s0//elqFmZ5ZS7/WvWflgZ9EJe/HKoneu3Zcj7
YuEjj1a2nhjnMhyxuRQScWIs9d8ymH91f2lQNotxqgzbJfZ3dhRT/FPLsLi0
1rH/LrY+GWkZwtavP+s3kvRflaHPxm+DnC1p/YPK0Sfu7dG22NHUr8tRKml4
/9aZzWdmaTmYLbWdpU2TqH+X443mzsuCm+x68Wc5jN8eidOusKJ+Xo6EzW79
bm6n+ikpx08j7Bpzv6H8bylHW8kh6WI1m28wqMCppRb6mRLSN6tAjZHOK93l
7HqYRRUQmx54ObJkDPX/CiQeiXc50UD6f1SgsGuV7a0NZrQfVMBQqRNivZ0d
nymswGqbYoexQlp/cwUwxvFaUifyv14l9KqPbXU/wO0XlVA5DpSsi2frg7Gv
xOWnyl97OFD+uFXi4tUQrQfVJw5VYtWUeZXvxdQvEypRMLXnC/EKin9OJWJn
pF9MZEbS/lKJ5FituVaX5t9Nit1p/Wbe+4LyZ5QUbeNfzo4NmMDa20oh+f0L
nxuPuP1HitiEpyvFP81m7fdK4ZLoNvtZV7I/K0Vi4aMT9+cNY+3TpcipT370
9Bzlj1wKxuDy8zO6NH9BFYKdu9ltONvn7gf74VWonz9tlR/lOzO1CuUTDJwn
xval/asKARZdDU/OJPtdVTB3rhxzbRLpR1ZhsL5uyuUYNl+YtCpcWWHUrVGf
/FddBU3hsz8vhRqy9q+rsCwupHWUkOyNquHwheec6g3UvyZVY/b7tDXbXn5N
+181KiOGGub8Qfrbq5EX2nPM903jaD+shqRH0fzMN2y+MDeqEb5Cam8sIf+V
VaMuJ1ug3c3WB55XY3XqAdcgioeofw0can8rcHNi48WY10DarzRnPdc/HGtg
tcvsQqAlxW9rDcqnnD8b3IXsg2vgFrXxZAbFk7lcg1Kb52YexAuKatC0zeBd
mJsxa/+4Bgt8Sp2rJxiw/u9dC+e0DakLXpL/TWvhZfp8gNv90bT/1iK7uMlf
py9Y+8210Cve5rCT63+HayH2lebP30nrP18L431PBoybQvp5tTgxcdCGcReo
fzXU4tTt9kirPLLvXoenxZMjJ7aw/mZG1yHnmWfUmy7GH+YnmFWHOQE+EUbW
tP51dXgxfcSxmzHDaD+vg8fDBf5hOqR/rg59XlQ0TR1L+ZdZh3+FT5Xt1s0f
zhtQ1CGwIMxEsp76V6d6XPeLHhEUTf4T1kPh7dYlupnb/+tRN2Kqf5U/6w+s
qUfi618K5iZPoPNAPS4wzOzmBWR/uh7uQ1KvRlmw6xXcqUeAxzr/vpmUPzX1
6PPWL79pCcXvzX/f3z5Sr8hieZfeMhzp8s+FsdOpfofK0C+jxX9KEctHm8rg
6dQ60lePzT9M+Q9rEsM7ubH9UDZXhnkpeenh9TS+kwzTJ35t+jaQ5YWbZZAc
X+RgUk/x9pFhUFCXLw7fI/3DMszSbXoyuZ0dXxAhw6aStuJwI9Zf0edlcEnZ
7Ct4T+tJkWGdT0L7wSb2viDLlSG826qYt9x5sFIGK+3FV260nwsbZLjU961m
Uf33rP5LGQTHDqXuryT97nJ4vin0miQi/YFyLHW955837QdWf7QcQjPJuu/k
3HlGjrCJOw7r7BzM6s+UY/3+Cb+cp/Of6Ec52lfOttxSz/ZL4To5ot03HXg0
jzvvyGG6IbH3eb1BrP4+OZbsOWVnwu2/oXKEb2p96EPziz4nR+ixkFKjQVTP
1+WYGmh3IHgDu9/IMuSwHnvw4eNnbD6LJHI82FGOKGe2foQKOcbn3iuMpv7A
PJUjwzpxzSkjNn9dOinwc4PK0vbJPFZfXwHjax5dL64jfaECff/pbpDlxeYH
vlNAYJa6Vd+JXZ9smgKrLIat3n+L1r9QAbvTt7b6nmbnI1yjwLb8Y+6RVJ+M
uwJpRxbrtzmy+5fLbgUicoWdjo+k/ndUgUtzfi3Z+y87fvRpBWwvL5z4VwIb
D1xUoNHf2syI8kl2W4EfBGf7Ba8ez+oXKFAlbLHbROctYY0Cbc8fjJW5sPXB
NCpg+mpO12Z7dj4ubxSY8GpygOePVD+9lGjp2tky12YIq/+lEvnX0o0yHGk/
/UYJ36jd7kczWP/JvlfCdnX26PnZ1qy+nRLXBWsaOl8n/RVKuIXlpemZkv5G
JSYnPj83tZriv0OJmt1Ldo60pPNvoBK3R72LaVDrsPonlDi84e1TkTP1o3gl
BiwpXhD3tN+HfiW7qcSjw7bDN6bQ/nBfiUmHep53pH4iLFcisrHAc0Y+d15U
QrwlLW+PHnuecGlVQjpsupf+GNZ/Ah0VXBdvWvHLG4r/ABWkmr3lgclsPcNY
hbap1xbJ5Gx9yixUsHNMey0xG8rqz1Dh2jTd7oOnseMLF6tg5Ts+KCCK9Sfz
swpLqgZOt35F9eelguOu4Tba3sPZ/hugQnjO9Lz9Eyj+x1Roag7r0baK6i9G
hdDHrbnjAyj+V1QwP3TkTLfBdD9hVNiT/O6HlQytX6zC0Jtj/k2JZ+uBqVfh
6Dv5+CTaD1yeqNDzRK/6q3nc+4AKO8ZfjFlG/SS6jxr2B5dNF+WS/jA1mjY3
vnAg/8q+VcO7amZrHFf/NmroMs5uWqpf4Xw1BvdQteQVkv+d1Rja53biWMoP
ly1qfNl/WevmZO79QQ2x5XCDumDS/12NM4sEYuFr0j+lRrn0sZ833f9kF9TY
EbPFw6qae69QY46N2MmhjPTz1QhMdzcXcecdqRq2zw9Yfcn1v3/UOGVdE2zI
3V9eqWHef8G0OLofRPfQYMhl2elG7j4zSIOcS+tigwnLxmhwYXNio7TjPUSD
19V5s28RFs7WINHqiTyJu28s1aCfQ0ocp+eyXoOZ1ht7Cjh9bw1+7KFzJIXr
f/s1GGbzwvdrur/gTw1eVixz86DvZbEaGHjL/vxBxb23aOC67+4M5wbSz9Ig
qEery4h00i/RIGHlqnTJbtJXavDE56h4jDmdH1o0cAmL6K5P97PozloULNI8
+pf8CwMt5nmfMYkmXjZCC+OTjofG1nDvOVokGrb7zuXiP12Lfwb4XblN9swi
LdY2xy7eRf5wcdHir25Gz5o73n+0aLoSl1RD30f7a+Hzm09THY2HP7TYkl3g
bkP9TXZGC+eoJ7qPufeaS1oU7Vm1kskg/btaJGdXbhaRv5hCLdriHDTFlB8u
tVr0sLO0HMf5v1mLYBdDE3Dxb9f+10/0bFdx8ddrQOfTIfo9Of8PbsBVxyUv
QjveoxoQsb3EvpSL/+QGTPoyJJp7/2DsG6AYHenFvY+4rGzAQYPGrlkd71cN
+B+Btldo
           "]]}, 
         {RGBColor[0.528488, 0.470624, 0.701351], PointSize[
           NCache[
            Rational[1, 360], 0.002777777777777778]], AbsoluteThickness[1.6], 
          LineBox[CompressedData["
1:eJxdWHlcjen7PkWWUYYYazhUGJVdCumiKFlKRiJLJcYSLdPQWOqIpogohUoc
YRJSUkTkVLbSetr3s5+MjH3vy8/Pe7956Z8+1+c693M99/089/I+Q929HNdo
8ni8CA0e7/////iXelxln21rPP0rwCr0Ct08PXICi73gptDpGjWJsPdWDH0R
JrYwZflALMkoatJmcehuRMy21h/EYu8QZHSVNpiy2DkMUJg9mdxufxCtDr/8
rx1HRaArv4OVWft6h7Guus6+He+Ixu+art+w91F0WHXoG/aIQdFybYd27BwH
x41+3/C8eHjl7/6GcRL/Ge35hmOF6NSXg6NOIbWY8/vwBDw6wsGhpxF6ioOD
ziAlj4N3nEXHVg7e8g/EP3PW906EhwEHbziHTkM42CMJWq859ivPA/Ec7HwB
rb9xsONFhE/m4HnJCDbn4NmXMMae638KHnly8KBU6IZwcGwqukRycN/LmLuf
g6MuozGUg3umYRgXh6fhz70c3O0KjLj2oVcgPMjBWukwPsyNZzoMuPH+nI5O
x7jxzYBmDAe/z4AnF2+5iiNc/PIqxFzsfQ0+sRz85BoexHHwhkx0PMHB6kyc
P8nBHtexWsjB0utYy8Urb6CV+/v6GzDiYucsLOWuX5mFy9zzdbyJlVxcchNt
x7nnewubuTj/Fq5w9z87G1Vc//KyUcv1H7dxhxvPW7cRd5R7H0RYx4m/wEUE
j2ju/RDhRBSHrxGhOwfz+uYglXOegsU5EHDPNyoHflxenINQLt8zF+lc3j4X
Gtz1w3OxhatfmIsh3P11y4MGd/9z8vAr17/QPAxaqmPjfnwCw9/Lw/DYHem7
CPO07sDbtCKDxQKrO1g76xvmBX2PBaIf+M8/8BZ3v+d3fI8FN37g3//AT773
Pb/leyxI/4F/+QM/7v73vPf3WHDpB/7JD7zRAwRw+Q0PMNqFw597gOfjZd94
9QM0tpjktfOG+SiK75m4leU98jGwq9flkATiE/JxZPtY+aXboHzKx2A/vegP
F4gfUoBp2pdsh7WS/coCnAreX5oydSjDHy+A79wDgfFLia8vgO1fg0uOLZ3I
8P0foiov+LZYOpvy7yHMdw7s9alqPMMfeYhlky65tK03oXx8iAshk4Trgki/
VyEurs28kbDQhvKzEIKXDurMycQfKoTpUUNdwc6BlK+F8B/w9+DRiaSvU4S1
e6ckaZpPpPwtQlD37ZYu2qMZfl8R0hTOJbMm0/r5RXDoc/b0fU1av3MxBIu6
HEw+Sf7NLkbm4UWZ7fHdU4yAlelpQWx884pxdHG4vj/La5QgO2zOweZY4lGC
Uu1zevN9iA8oQePLlLgrOcTfKkGN1kH12hjiP5Yg0SD6PLseb1ApDC45S+0J
Y1opnu56UX4mnH7vUgp94xuJlYsZf0XbShHk1KZryNrHluKs1tU6h+MMj+ul
8HIxeJuUZkb1pBTRPsXvFcnM70VvSzH+3CXNPobTqb6UIWnay85vdpK+aRnW
P56XJaT7IVhchqkC26kr9pO9XxmKghfkrlebUv0pw5Cfe+xaZkv2V8qwOWRD
STce2YvLkLKiMuyPPrT/52WwPbOk7WMZ7b+nGD6W+Y965DLrYawYx/eGWzx8
R+dtLwbf9/nIvnGkv1mMzA6enq+jyD5cjKxRUxJnsfFLFiN0Y9te2xOkXyiG
bmCigc8/ZP9YjN7bJxx5xMavWzm2aXS2iWHtR5Xjk/benfqkJ5hTDt+qmMor
0WS/rhz33rleaXCg+xdajs2h0fenO01m7BPL8VO+odmCJLYelsNqc78/yig+
ImU5dM/O/DDrJ7LXqsDCkJVzEv8kfYMKCBw6dAtk9a0qoGlhGGtO+xO5V8B7
Uks+6x8vqAIVvaQpAgdzxv5UBaZmDanxLWbraQVG8nsEplL+iZorkDz42NPs
A6T/uQLF8b/PCt3I5C8GV8LA835xSzJbbyuxRGvR+xk6toz98krYDt7h5vNx
PNXfSlgP0LHaoEv7j6tEvxyHLa792HpcCXe5q8ClgakHotpKDE8est59Bum/
r0Th58IVjnZk368Kn3qVreQHjaN6XYWdy+/1S9jP3GeRUxW2LjUatFPPkup3
FUKCbh/+qRvd/+gqlK2bKwrbO43qeRWaHo/iB26k+1dehcMuE7U2LbOg+l6F
xquyjguGTWLsdashfP7spFYM6Y+rxpwoflRSPeOvyKEa1n+Z9jLtT/57V0Pw
0PzBU33SP1iNC3d2rXA5Opn6QTXeXIhym/GY9IuqYZJVIcq0JP+fVCM64pR3
wFiKv3YNWvVCHep92X5RA01V1L9dq5n8ENnVwHrV/YUja9j+UYO3J8O7Laf8
xN4a7Dth2NHgGOXPuRr4/ZsduX85nf/9GiRdlW768PNY6i81sAidcblvBtl3
qkUH6yU3dt9g+00t1DPnu9mmTWHsrWvR/1VFxaczbP+pBf/Mzg0Jf9kx9rtr
Ue8RNHVQGtuPanHS6LX/hWAjxj6nFmX5mjrxGmQvrcUGw66RLyeSPq8O/5S/
cbpep0n9qg4v3dbNdqf7LppehwL5Jk0nWwPqX3WwMbmR4O1I9jvr4PYo2+h/
D0n/eB2sg2zKF5Ux9U6UVYeEEfWxMZlsf6tDZgB/68mkEYz9hzqsaYzRvXab
7PvXI/v5zzcj5KRvVo80Lx+blRfo/J3rYdShJCFkK+lvrYdow+0LorOTqB/W
I9xlVXawCd2fjHq4/TrR4uox0q+sxzaLOaPHNDH5gVf1X/p5T7t/09l+2QA/
sduHtBtjGPvxDRjrXbB9CVs/HBswdOhjz3UFpO/TALu/h673vMz20wY4m+72
CKbzFKU0YHiH+6kuxPNKGlD/TO/IUw/mPuC/BrSeHVJQPvyDxVd7nUbs2vTZ
by7NDyLjRrRplA6tjRxH/bcRu883HqgebsXYb2xE9v5gkStb//Y1oodNVZtd
K/N7UVIjhjfbDcsqIv38RgSLpwvEtVS/WhphLbFeaxnF9usmDJWlKi2TKH7D
m3BxW3xLUWT37K/2s5tQpd9DmVpI/q9pQktGzJ/6qUbUz5tgho5LvNJI/3QT
CiQdw63u0PnlNWHcnbPPnq7RY+xlTfDV3miiI6d5RqMZt5ZfGvnvZ/Kf34wd
WYH9/f5h+38zOuKJU4QXsz5WNaO4rET5VD2F5oFmJIRlZA2oJvv4L/bX7hVY
rWb85d1qhuYB/2qjCNp/QzPGO/beOaCOnReakanaH/JLJINddSS4a1pS4yNk
7gNvkATdtXOWzDzK8EJjCc7c1TsvnUT1bJoEXes2pZ2NYeqhZK4ElYp8f+8h
VB9cJDB983TWqUyG52+UIHmCj8ic5iPRNgm2mtkMW3+Q9PdJoFo7vkduMrM+
L1aCcccOC7xvMvESJkkQaB202CCF/LkuwSvryF9aDJn4SB5IcGikT0sCOw/W
SLD6aHxULZ03v0WC+b1Fgm2dmflV9PbL+u+0X6uoH7p2lsL/XvRCkRfp9/2C
TY3C45bMYvSHSxE6Nc1umpCdZ6Qo2NP6vGDgKEZ/lhSNTquL351k5xspMnLP
jF92kokHf40UOPZkWX8ndt6Rgh88/MrxNSMZ/T1S5PseuWnO9t8oKWzlMwOl
tD/haSmqt/M03bdSPl+RIq7PTOHEo0y/keRKURpcFTCQ7rNALMWbxTULfPyY
/OHLpPhtc2LAK6oPoudS2I+cdN/nJhM/Vw0Z+i34TT+sgwOj31OGLj4vY7a5
kz5fBlHbO0ttMXM/MFaGkPMlpcYrGP8kljJ0ulB+b20Y+W8vw3S3NaVuAcx+
+KtkWNddz/5FETtvyeAdco3Pr2XsXQNkKD+m3W/TDMqfcBmcYm5qqGg+F8bL
0FMgnrVVxJwHkmWwGLk2dSzFW3JTBv6oY/zWJqqPhTLU78m5WUPzNL9BBv8d
spl7DjH5IXosQ/Tk9zEDKun8P8qQ8sk+rncw5U83Oew+zbYxDmDOVzhAjoAp
7gZaS6mfjpKjvzR1weMeDJaYy2H1xy2h/zbmfgnmyKF3+GWY4V7SXyqHY2hF
RaoL6a+Tw3eBW4C6kM7fXw7/Dtcj7nvQ/Bv6BfNdF+XWMN9PwqNyGC+vPKRo
pPuXKEfpLZsO5yZ8/lpPJVflmL2oeoTzfvL/nhxG0+w951M94VfJgV9MSu9G
sfOiHNON7WWG05h5wvW1HJGn3cqM8+j+aynwa7LgzjKa14S9FXih6/TMuIXJ
ZxgoUGjVCVF8iv8EBdx/n35+3DsmXgIrBUL7Jg25vZlZn79IgZPeLb5dUxhe
5K6ALG2J2YyLFH9fBcbuWpjrYvH+1lf9IAWqpx5sU82h849QINa0k55wJfl/
SoFDKeZtWd6kn6pAQ+zya+ft6PtEpECA0tq8jOoLv1SBKJ0pn8JuM/kgalZA
6+C1MQEUD9enCnxeNq/zTnb+//zFv1ExLfZUT4TdlYgf52umOEz6g5XwNUEv
Nr4SEyX4Gp6Rb9n8t1DCM/ZNYV+ar/nzlfij0/Wee49Q/Jcr0X3wsP/M6H64
eiphNNFbt47yh7dDielPS/i9/Ek/TImFnQsD0y+y87ASR7pbOq2i7z/JeSWe
Pwywt4xn52Ml3F6l3J3H3v8CJSbo8cZ5sPNOrRJdTnSbcJmtf4+UeOFv6prS
/r6hxBNnr8nse4Cwiwo7LmWq2r9n+qngbPBxvSdhyQgVxPtO6ES0v4eoMMYy
OSuQ9d9GBevW26EB7PeGkwomHQ03snqua1VYsGWH3pn29xMVDly3a+Kx+sEq
fBiRt9iM9otoFVwWviqsZ/XPqKCfft397inST1fBY3SSufg06d9RwV8fDyYe
Iv3yL/503uSv40X6chXq0J+X+YD0X6rw26CouIv0fSbUVKNL5tQDxym+0FXj
hd4Rk1fES4aqsUHm05DJxn+cGqcn3qvMp/3yZ6jhFtXJO4h4kYMaoTmxOez7
lqurGrvrKnrEtb//qKFSDvSNpN8LA9Uw9dMK78XG/6AaTo6jS3LpfCUn1MjY
OmNQHPtec0kNwYFX1h2p//Oz1dArSJ+vYONfpIbjtWc/HSB710Y1RJqrx2e1
vy+psdFvkYk1G/82Nf4LK77uyOprt+D8yEjhOTb+A1twf8uLyM3t71EtMOkx
3iKcPf+pLeA192xh3z9Edi3ot6ZPGfs+4rqsBXX1FgP+bn+/asH/AVrEEOo=

           "]]}, 
         {RGBColor[0.772079, 0.431554, 0.102387], PointSize[
           NCache[
            Rational[1, 360], 0.002777777777777778]], AbsoluteThickness[1.6], 
          LineBox[CompressedData["
1:eJxdWHlcjWvXzjxkKlFokmSWcJKIKyISQpL3eNPpFClHhoSEfSqkyMkpQ8hu
EKKEikJ2A0rzPNce2oPxOBRK9Pq+Zz156J9+1+/a617zWvdzj3byWO3SXUlJ
KaSbktL//f/5z6D4VHFBr+nz/h9gI16khg1a/tmIsAe26p+1WNFBePse8Gaf
OxbFYhzCuYj6kGMsDvDDZJXE2pCu3x/F7hfrP0Sw2D4IG+wGHLrUJX8Sw10X
HO3CoSG4OFZwvQsH/I2Lc51vd2GfMHwp0vyOt5/BOyOT79j5HHxMD33H9ucR
npH2HVtfRJ/xWd8xLiHOmIPD+Zg6m4NDI7GPywdHYecvHBwQjTemHOwbgzhz
Dva5jHeWHOwVC5E1B2+/guCVHOx2FWpc7HwNx6042CEOxtzz7a9jI9fe1TeQ
zbXPOh4TuHhxAtZw/cFN9DLhYK1E9OKeF56IYVxe/RY8uOeF3sKrGRyschue
XBx8G9lcrHwH52Zy43cHt7jn9UpCHtc+3yTEzOLgziRoc+3xScYqLm5Lxn+5
2CsFv3Hx+xTs5+Ltd/GMi1/fhQfXf7d72MvNr/we5s/h5icVkVwsSsVdLnZI
w3kurkuDCxfb38cULq64j8FcvPoBtLi46AE0udj6Idq59uU+xD0uXpyODVyc
lQ451z88giMXP3yEpz/UgwBjOJj3qwBh3HyEC2DAwbxqAQq5+VPPwDEO5q3N
gC2XD83AeC5fmoHeXF4lE1849cFbmYnBP/RjJsCVz89ECJdXzkJvrn1LsxDJ
tT8gCw7Nur357mYM/yQL1/pq9zfeaUb1mI1jJfPVzQjzFmYjYfUbbRYr+WZj
1+0PXZgnyEbo/e9YqTMbFziYZ/b4B6zk8yPmpf3Etz1GBJef9eQHrOT1I+Yl
/cS//4k3evojv/1HzEv4iX/9Ez8pBylc3i0Hm0o4/NUcjL/WU6eLl+dAY6PN
5C5+bC6GqM4cMoPlnXPhE3dq5MK9xEflYsPJkeeOxy2ifspF/gvzr8l/Eq/z
DPatTbcaMkje4Rm8oxev/HsXs794F57B9mmUwt6Q+LpnGH/JxcTWcB7Dj8jD
rb18r8T8ZdR/eXCKVPdJvTGX4U/nIai91+nUQBPqxzzEvV7dT9+e9A/Nx+d8
xQ7eXGvqz3wo1W+08RxI/F/52DVuhvuo5GnUr/m4u7z+6HMf0j+wADkb9qum
D5pH/VuAzeM6+jyvY/TxAgsQMcX/yBg9Oj+3AFap1wb4VZN9fQphunnSJ9fd
5N/iQrzt5zW6K77+hZCVV46ax8Y3qxAtuYnH2XjzuhWhMtH9U/h24lEEndGZ
h/taEn+wCHsia3p6nCH+YRHqRYk2eh7Efy6C5rm7Q2ey52sVI3Hkfitlwphb
jAhLVTNHZ/r9r8UwOKOkEjKJ8VfgXQxBmraPcAfJhxfDSqu/xYCdDI/UYtil
RSZOtzCneVIMV8sWJ74f83vBx2L4jX2T4vplIc2XEggeD95xaw3pNy7BwNcH
9Tdkkv61JUgs3xyj4UTyniX4e0H/06ccQPOnBFeM9F4M0yb5OyWIitpm8rSC
4l1agnCfwa1TX5H8v9+wt7/L3Stkv0op3nRmTZAtY87DtFK4n2qJPVJI+V5Z
im5RQ0+VUrwF20qh3ONERaIbyQeXwjpsw5BubPziS/F1ts77Hp5kf34pBOK8
E5N9SP5lKXb1suuMYeOvXAYLnwmJtqz8xDIsnH9d1kj6eEvLcLc9bZ4HzTeB
axmKt8ZqnjWg+gsow2L/expfwsj+K2V4l2YV2e8QOw/LILwysf44xUcgLYPe
Zu/fuwnZ+ViOZ7v23XZaRvr1yxEQOtbTdAc7L8sx97Jlj1bCAqdyvOuhPKOn
Jzs/y7Fo0+CB2n8z+UbkN160zHxqDDtPy6EROkXhTv0naCpHnNNze+/fyf7O
csQrViQsNGfyBe0KpCx4PSvGj523FXAuvZKo84npJ8GGCtTYHno2uWQuzd8K
FD1WuzFWQfLnK/AgdH3TqDeU/7QKVG1xG/88i+lPQU0Fduo6lWqpk/62Cgz3
b3oyUJf816iE/vCgp3Xr5tC8roRbf4+MqUaMfwK7SmgctLDQ3GdB87sSD9w+
djymeCKsEvfOhYZFGy6keV6Jp4G7j5maU/+UVcLJTstE7SzV//tKbC2w2dbv
E/WPahVanG/2zdhG+o2q4MzX+uJ8i/FHYFMFz7yBPv++mUPzvwozAryMrreR
/pNV+O/7pN+DUkD7oAr2ap+edQhIf0EVmuuGT/QcRv6/rsJE1wM1s3tT/AZU
w+dgVOrpJey+qIZy/aQ4JzvmPIFVNaa7tqZJ4tn98Q23xHuqU3/iWDVKZHv/
aPqD+udqNQZ9Kv9sOZ3y/7Qanoo1lcnS2bRfqhGa5TqyLJDke9cg9vihMfP/
YvdNDXyL5NJuFgsYeYsavBncZpbmze6fGuQVWOnxnFcy8n41WDTgWkz1UXYf
1cDa21s/5OwsRj6jBvXT+3jZV1H9iGqw1F/9c0J/0q9UixWXbUaPdRpP+6oW
rr8E3dSiehfMq4XyQD9XWdsM2l+1yLEoVJ48nuQP1OJV2IvQe5Gk/0ItWi2X
XTq6hqkXwf1aTFXp0XNtMLvfaiG0mjYmKO4XRr69FmvHZ+3fGUbyI+rgbYSx
y1NJv0kd9LVcEkf8Sfbb16HS+oXywuWkf08dlLpbDvPZP5/2YR2OR5iOM+9B
9ZNcB23J2tgd20h/RR2Q7dBZms30B1rqED3H5M7lQHZf1sNtyTmp2h0mX4Lp
9Yj9pbtUlZ0fq+thcGh45Rg+6d9RD2flJaXj2Pj/VY8Vh64XgPIpuFmPHodf
j1AnXqmoHssiLn2NMzVl5N/UI0H/pMWqtwa0bxswM1O/sTfdHwSTG5Cw4ERg
qCvVv3UD0tXnWySrLGHk3RswzzdugiY7/wIbsEAc49I7k/m94FoDTMReQV7R
pD+3ATlnlrU+qaL5pWiA5QOXovYtJN+nEesNYlZ8PkjxM2iE9VXliCMDNWh/
N8L8/ZwVW6PIf5dGqDUW6xXEz6J93ojMyKePJgaQ/uhGCJy+fPh6jvKX1Yjq
vY1Os/5h7hsQNyL46JbTOfdofnVrwkrN5pDLFeS/bhPSdWJ8DX3Y/d8Et6vR
j6wXMedjYxM2LZt6tcKB6RfewSYscJToV94g+YtN6NvfP/zQBcZfpYdNMC0+
C/kmsr++CU/uL5BV3GTvC02wWBf/tngzgx0HChG6rcC25TL1r5YQMQfEgi9b
GZ4/WYjDV4OHXlRm6g9zhTB0uhKcOIuZd8JlQkzI7CWe1MreL4S4vcPdfqol
w+u6C/F2WuiEVrbfvIUw098cpO9C+gOFyAq6v++AH3O+UrgQAWGBzyedYuLF
vyaEpf3V9CZ/8idViBwn04PRn5n6EuYI0XAueJUDex+sFsImJP1LKO1zXYUQ
Q92PGNu/o379KMTvNoYOUbT/HPuIcF6ien//ItKvLkKYR5vFvgVWjH4DEVrc
Ku583M3eZ0RQG1Am5EuMGf2LRJi278ispN3s/UaEyTvazg/bzcxLXRcRfFy6
Z5dPYu87IpwMXJRxrC8j7+gvguO81LGtuyj/oSK4mbooLpB9/GgRDrhN27I1
hPr5jghLR8T12ptC8c8UoT0zV155kL0fibCtZEmvlRuZ/tEVizB2Zq785jb2
viTCV+92wymnmPpy7CbG1yfZnW17VzP6VcQwuNy/h7EJ6dcVw3X05oCMdKY+
ME0MXV91U8V0xj/hfDHiit4Z6v1G/q8Uw87WZraWLWOP7kYxDDWX3IuPZu9b
Yti7qwfWJTDyjgfFcLr3kjdenfonWIyFb1XdIw8wPP+iGGYqyR2215l8IF6M
9DHHRryiehI+EKO+emLglSSaj/li8K9KxobSfUu3XozlNqcrde7Qvn8pRvVV
gx6VcZT/z9/8a83r7hpP/aMswZeyY0Elaky/80dK8OL1ohOCqbRPJ0qw/cyR
u7EyJn7C2RLsGhFuZ+fCfB/xlkqQbanaKnQg/esl2GAcqJNylvS7SvCfllcG
hnMp/3slWFpx+4C5Ft1/AyQ4H//oL81M5vuJf0aCD3/2bL90h+rvigQTfMvy
XoaMY/SnSODfsT5kqBP5/+SbvWd3VfSleaJbKcE65RWz/3Rj74sSDC9UjX0b
wOhzbJXA8O0bU8VZqv9ezZjiGjtlON3X+GrNKNOMntLiwNQb9JtRnjDk2soP
TDyEM5rxxEHFrHwVzceFzfj1RraFWRRzvu6aZqRbbRyNKbSvnZqxeNaByA6a
/447m1HyT8aqPD9dRr9vM6bZlblE6VD+Q5phe13z8K8zyf/IZiRfWeOyZzHl
P7EZR7PuDJkxhL5PBM3YK3WOOk7zRbe4GatHpSZtiWP6QdDUDJM91WdnUzwc
/2lG+4I/tpuw9//OZigdT1mlTPOEP0iKfz6firxE+wPaUugFOvuw8RVOkcJ4
zMnPt9n+N5NCo0PDuIz6V3e5FMNta70taJ4KNkjhWYl1LVQfjlulmOxxcn8Y
9Y+SjxTta14eK6T9zw+SQiXqX4WHL+k/L8Xo546PRtL3nzBOinebIu+1d71X
SNHZUTK1L1v/z6To/VYvXIedvzVS5L+ccmErO/+ef+M/2ee6db1vSKFZEMKf
TpjfV4ZNE+pWrmW/ZzRk2HZaq2wcYeE4Gbr3zPCy7noPkaFncpH+HMK6ljI0
/Sb+dzZhgZ0MFn6W5aw+x00yzHwfcXhj1/uJDE+G/2H5gJ1/h2WwcpCmv9/O
3sdlGFQz3PgMqz9GhnLDhjzeHtKfJINscEHUiX2kP1sGgbGj0VuqB0GZDJo3
johyLEi/RIZ2K4stuyJI/3sZpiO5pyt9n/G7y6Hr4vBhHc1nqMpxe/nd0zeJ
F46WQyksdJEn8TwjOaYeVcw7zObfXA7XuRNqzIgX2MjxyOjhRG3Wf0c5Lq/9
uM+u6/1Hjt4h8+qW0+/5h+QYVDHuY+EO9ntAjtodNiYHKR7CCDnqNV2O2LHv
NQly9M9VS3hE+183XQ6vNVUpl9j4F3yzJ1/VcwnJOzbIoe1/+LxX1/uSHEmN
u093svHvkKNv21u9QWz+ByjgEZvUz5mN/ygFljxX65jQ9R6lQFmAbexSNv9z
FPBcO3MV+/4hsFLArs7ElH0fcfyPAq9WO/qZd71fKfA/xT52Kw==
           "]]}, 
         {RGBColor[0.363898, 0.618501, 0.782349], PointSize[
           NCache[
            Rational[1, 360], 0.002777777777777778]], AbsoluteThickness[1.6], 
          LineBox[CompressedData["
1:eJxdWHlcjWn/PhpLtmQ3WaZImDBhxlq5xKTNRF6UtektvBiapDHG6EhMNaLI
UrRoVUiUJMVJadO+n9aznzODZB3F5PX7Pd87zzv+8bk+V9/7uu/rvr/LeQxc
9ji4aQkEguBeAsH//f/Pf9UB7+Y7HZpr/v8AW2DT/038H3sZ3oOqBV392j0J
u/8E3dlTBljsY7w35q+ZNGgqw35H0EcsizZh2P03JEcHmJsz7Pg7kmeMLejB
OAn3HzvKe3BIMGpNe73twX6n4ROq/6EHHzyDpMzs7h7sfg7R8dJP2DUULyYs
+fT3jhcwQRn0CduFI2jkhU8YkdC+HfYJh0XBVcrDIZdw05L39yei0SeUh/1i
sCqCh31iMc6Xhw/G4fhmHvaKR9xCHnZPgOtkHt5xGWXGPOyaCNl6Ht6chLJs
Hna8gmydi5+ww1U8mcHDdtdwYCoPWybDfyAP4zrmK3jrjU/B5fs8HJaCt0k8
PPoGHBN5OOQGrl7m4aE38TyB79dNTOLjgakwi+f7lwrTOB7uk4ZxsXw/0yCN
5uEPaWi+xPf3Fgz4uPMWrkXx/U7HL3z8Mh3H+Nj9Nor5+OltLOWvtyMDKj5W
Z2APfz+ud1DHx9I7mBrDv69MePJxUyYK+djxLkz45629iyw+dsiCB9+f8ix8
xvfPLhuOfFyUjb18bHkPG/k49x5G8THuI4m/fvZ9jOHj8SLs4O1HuEGER/z9
h4mwjIeFDSLk8/0YnQMrHhauyUEO38+QHBjxsLAqBz78+xj6AHo8LLR/gCeR
/Pf1AH/xsLDkAeby4wfmIp4fb537v/frl4uKAaP3mZyy5vj8XBw8kDRx0S82
9B7zsL2icYfRaQ4Ll+YhOmjgrJgzxPvkIapwsYeSsFCUh/2+OuueMP5DHpIX
Xdd5ynizh/j9QLEBw4KDD7HlPwWTevjMh0je9L4HCzofYr6kl2EPPy8f3R5a
PVjglQ8Ln09YmJaPxiM8/mU+evvy+FkF0OZhgfv/YmHyP/in/+CNCzGCz+8o
xJMTPP5yIUoP9P/EqwvxcM31L3v4yUXwnXFpnIbxrkU46ltp0HGe+Ogi/O6i
df5a7krKpyJ45iWdTgwn/otiyCp8f8jOpvjNxciLtVx4ftS3HH+xGCsHlGr/
4kl8UzFSvRpT9r+i+M8fYaZZ9W/3a1ZT/j2C3Wc/OhjPIf7sI0Q63NxsPNGK
8vERQvWnh0r8iB9egkuRAUcTBv2L8rMEs3Pisvz+TXxQCdRTOpZvnLeM8rUE
fQ1jHJeOteX4waUIuNsWPkNB+7MrRcSmu6NzbTg9YUAp6guqh/z8gfZXVIpx
Z3P0dK1p/X5lcHEL1z1yjuIty2BibDG5x1/fMtQEeUT3+J9bhgD/tvXMb2Gv
ctxPz9Idx3iUw7fIud5BSPyhcqRv6Bp17DLx2eU4qtOWtSWE+HflmPvcJaLn
/sZXoDspb0ENYZh+xOrBqd0n6O83VGDSiinjz73gsOhABZL2nq26x+LDKpA5
IyO9ZiTnD+5UoOOWtmUvgxVUTyqgu7x3fkQExf9VgeiqZSvmNdpTfalEe2H/
FQnHSH9uJbxcauLf0/sQrqnEXJsMVWMgxXtWotluovH3i+yo/lSircDfX7yT
4lMrcfBUjMnN5RRfVYnrjZOGqKoo/nklSkIcliel0P6HVuFBRO29tKncejCp
QvEKM83QZXTf9lVQZQS1zKPzinZX4ewGuw9Gpyj+RBWOb701rpz5d60KW4eO
PlFxlvRLPq5XsrtJEUbxj6vwaOHsEQbECwZWw01z4clbFv9lNWL9m/uZs/u2
robRfvmcY6Qn2l6NqZs6o/U6KN6vGpkX5NceedD+E6qhSp/ptvoixedXw2P0
Ca2RuyheWQ2d+essy0tYfayB8+zsp94+pG9Yg955oWU7mf7SGux+8uWoInZ+
lxrseDMomZ1P4FODU0eCo5/s4e4bl2ogufrNLWUyq6c1mC4M9evtT/FtNbC0
n5zzu44t1dcaTJt5YKf731z9xoRaOD8UpkRFsHpbi1iXAZN/2sHlq2hjLbQN
rnS6fsvqby22lfy8Q7qS9n+hFnMXjvdtXs3qcS0yN7dPyTXn8lMkroU0sObX
TRpWn2uRXqD5qZb8wZg61E3u+CnLj/rJvDocOFi+9u/B3PlEa+swQuzyw+sv
qb551SGhaeTpWaUUf6YOffxjjT0G2VM9r4OJ0E288286f3Ud3GesKpN50vt/
WYeuwBe21Y6UP8PqUWx6bMxXIaQ/qx7fVbwadvgbil9ZD8HPtg7La6yp/tdD
c8NpRqyY9E/WQ8f08Vun03bUD+rRnWnaZWfGrS8qrceu6OREPzXrD/V4srzf
4cdt5P+gBsSarnr++WHWLxpQMHLJ4llzuPVENg0wGzvIQ5TK+kcDcp2avmP5
Cf8G5DXutr03nPLncgNKYraeerGP9l/QgKvtI7wTy6k+qxugyblvMD+a4vuK
MWCknVF7LOs3Yqiy4n+p0P+Oi18mRsako6nGYaz/iKHla7k5IWoNF39EDJN/
t6kyo1g/EmP9iweTRycu5+JzxAj+wr38gBXFS8XYPrbXMCMX0hc0wryvQrzu
9RLqV404OnzFrhZ67yLzRuQ9n1KQI/6W+lcjbAO/D1O4U/yvjYgO692WdI30
LzbCqrBNz3gM915Edxsx+EjgqM4Y1t8aMe1ZoeGIm5ZcfFcjMgp2V/2WwPpd
EwZ7zZmy7w7pz2/Cr0uCdm0YT/GOTfB6vk/P/Qjp/9T08ReRb+TxMPL/bBOc
nJVT9rRy9yu61YRC9xvb+lE/ENQ2wTBt+/D5i7n7wKsm6HtN2W0QzfplM7L+
TO7rlE75M7sZDhPH9mtg9cOhGUnWYd6Sq6T/YzPW5yX/6sL8D2pGvI7LO3af
ouvNsDt02GA98YLyZhi5Wg837CL99ma8aj4tk50n/we3QHfYxc8caH4QTW/B
+7Ge4jHB9P7tWlDg2v10yV+ruPidLbgbvjlxI6t/AS0otB1SUJlN509swe7B
to3+VJ8ERS2oslcGnEmj+qVpgeb8/PePglm/bkXz9uuL7MaRvlErNrb5FHZn
mVH/bsWs7dfu9qb14NaKy8XPDW+lLqd+3grhnVGv5FGkH9OKmiuSIWXTWH9v
RXpp+dId/+LmDchaod3/YtvsBazft6HCJmDTpQLS129D8ePGNSr2/tGGtead
Lz29KX+3tKH+xzdmsYu4fBEeasMzjVbCAspXUXgbXjv3N/nuZ+68guw2+Fyo
/NoiiPbf3IYkvdTf7qSxeaENX/drHnSbeOfBEhhlWd4rvE75O16CLw795bmC
5uuo6RJoiUMmhLtQPTOVQHtUpqH3CK7eSWwleO8XddS1ns0XErTvP9L+fhLH
6++UwCF91TTrc2zekGDg/vmNzidJP0CCIuX9VYER1D/CJFA9meyvmEz6iRK4
Hmvdax5J57kjge6Leauj1nP+SAolSBfYZP/N5sEGCTrGuw3/nPqrvkaCX+LP
bz29jfL1LwnKUiNyI6n/OfeTQu8PZ4/j3qQ/WoqZr++2xwzh5r0oIynyvD12
F59j84wUAw0qPov8jnsPkm+lsH1nk3L5HJtvpLDelOLiNJpbT99NiqvmB99k
eLB5R4qFt+V7h0u5+uDs+3G9oa5Tilj/DZFCnnBHO5z2FxUjhcsNq0LfyZRP
qVK8dtFcsDxN/j+Qot3EQnvhODYfSeF+PqhMZ4IDpy+TonvSTj+jEDYvSXG2
ddZ0ZRznn3MvGUYtalzx/TZHTn+oDFbeWmf/2E/6+jK8bhjt+FUW6ZvIENcn
7YbFG46XLJZhdfivV7dQvxDay3DAoNukpS/5v0UGVWqqe1wym7dkSLEqcjL9
mvPH+ZAMBk45NS4ayv8TMvwZYm4TSfN5VLgMdiVXiocu4+4D12Qwnml3aRn5
LcmSoeLDB6eJt6k+lsiw/8b+hDHkn36zDH67J+1qP0n9/rEMs78xPLvgJt3/
Oxncxq07PzeA8megHBc75zjN28bdb5SeHEY+LxpnvqJ8/FKO8R59Owwq6P0t
kOPPJelewy5x70toLcfUN4OGLD5O+k5ydC/WueW7j/S3y1FqJzJSddH975dj
0M60Ybpd9P785KhI1G1qNuP6UdQ5OY7EhgRHpNP7S5Cjb4OHr3UOV08l6XKU
bPHf1BBI58+XI/OSxYcqqif6dXKcqJ8+awibN5VyTPzPgkX33bj+7/xaDk/L
TTctEkm/jwIpizddcaJ5LWqEAvYrc3MfLOLeGwwVmG3Stf3NOvJ/jgIPF2nd
zDhK9XGpAt2dL8UDvbn19VcroKeZGLt7L/VrFwXqvKyUJVT/nT0UsHCPL/Z5
t5jT91EgJPJEQeQT0g9WoKhhwLr3XnT+SwpI905bPoB+H0lSFMhq1Y7v9ZTm
I5ECgTtuK0OovuhXKOAcv8bo4lIuH0RtCszs9cL5MfUD52cKNG/NKvmTsOCD
Ar893mRWQ/UkSkcJ3Wn2bhHEY4ISlnp3q5i/khlKjFlpP6wn/82U0Dl1+qsM
9v5WKHHI+mVlB/N/oxJ1MBRZ0ftw3qXEnwI7h9BANv8qoRXoJb5F/T/q94/6
Ii3/vhFsHlaiQXfeqw2Uz5IkJay66jts2e+TTCUu5j67UkW8frESxs/Pf9/K
5h3xx/2/DZf5svr3x8f9J83p/IzVn04l3g6oUKhZ/dFWQee+p2kn+z0zRoX8
pyMPyQhLpqggTlKXv+r5HqKCi+CZEfveor9chbC1+wMfs98ba1VIe5bUzfSc
t6qQFbd2XXfP9xMVvC6YZVxl+kdVyLnYudeK6Z9RwTT61Fd6FC+JVaE4zqvr
BPtekaZC/452tzOhpJ+ngr3hN9fyT7J5XYVhVy36zPEmfbkKFkoTa22adwQv
VbgcKjnrQ/cVpaXGVv/0kwdID8PUSLsq3RJPvMRAja/jV932Y/7PUmO2zbs5
wez8S9Q43jH28A/M/5VqFNxRJrYw/50/rl/rU8n8FbircT7cyGcf/X2UtxoV
f+vpprPzn1Rj5bDrKYOZ/xFq9M3JrO9k509WQz/45M6Z1N/176mhkrzYM4Hp
l6rhNDeo7AW9D+cWNaa9sJb1Z/f/VI3uAQ+2lDH/36sRF/YhrpbpD9JggvD7
UAHzf6wGQeeCT8l7vkdpkL/rxraX7PyLNJi6yiCbff8Q2WigOR0zi2Hn9Rrs
Wjlv7bOe71ca/BfPKZ0q
           "]]}, 
         {RGBColor[1, 0.75, 0], PointSize[
           NCache[
            Rational[1, 360], 0.002777777777777778]], AbsoluteThickness[1.6], 
          LineBox[CompressedData["
1:eJxdWHlczVkfvhl7eKcw2eJaYkjGNuFVPESUDIpkS1oYzBCvJaSuNDSW0kxj
X64wSiRCiswv3Ur7em973f3mTWPJWPvw9k51vud9+6fP83nOc57z/Z7v95zz
u4M9Nzv7tBOJROFGItF/////X+P4HE3Xx1On/Q2wGtsOHl/2V0Ib3gyPj5/z
Su63Yt+deNBb83ZAYhsfCJF41KP2bThkP66tCZJ3a8O+B6Fd7nWubxt2O4z9
vV5+3Y/pw6BxiB7LcEQ4PIozFjEc8itKxvRwY9j/N3x5uH4pw74ncPyfTYS9
T0F2fCiNdzuDl+9mEXY6h4jgeYRxAaOdnQiflqLSlMMRF5G4mhsfGgl1oSPh
kEvwrOBw0GVo+3Pj/a/gq80c3vE7pjzgsO9VhBg4vCEK9pUc9o5G7F4Ou1/D
L4mcn1sM/Ptw2Pk6IsocuHhvQFHLYftYzOzFjcdNyFdw2DwOR89y+HQc1j7k
sNktJN7jcMQt9IjnsMltZN7mcOhtmN/lsHE8pvHrD4nHmkcc7nAHSal8Pu9g
2xMOf76D6GwO+9+FJJfD7+9ibR6Hd9yDjMeN99Aun8O+CTjC44YE5BRweMN9
tC/msOE+TpZw2DsRw+QcViVCzfPuSejK48okKIr4/XuAPXw9yR/Amvd3fghr
fn35D2HPx+OUjIV8/JnJWJzDYftHcOXzlfoIy7P4/f8D3pkcTv7jf/NtLuBY
BmHJCgGKdL4+BLhxWFImwITnzVLQieeXpGAqz0ekII7ni1KwiPMTmTyGkvdf
8Bie/PpCH0PPYUnOY/jz8RinYiwXr8QhFaZ8PkJS0W/x6ni7F54tfHoq/Iec
fxo016+1HmWo6zz73DKX0BbeToYNUzubjSiKbK1PGebWdJzy6buEFl6QQdIo
/nepIqe1XmV4esD2yiy5qoW3TUPEsxMXXhi/aa3fNLzzfrPJ09Z4+t98Uho8
U65WzM0TT2+p5zT0vn1rZWTMxBZ+UjoUX1T7Z09xaOF3pOOtdfnjR9buLfyd
dJzuY70zYMmWFr4xHW5XhzfljQ1q4cdlYIvNQ3l392MtvG8G5od2y0n85mQL
H5uB50+nJnT+cK6Fb8iAYDi43faktIW3fIIx5TnRMW4XW/gNT7DU9kRmcEwL
lkQ9gXyeS7o+t5U3PMH2XSHyxspW3iITToN+CI1StfLemQgPT7B+p2nlIzPR
ftOlBwZtK6/KxKdO0Zvn6lr5QVnYEhZ7YnMrFrlnofSMk0tgG382C2X2NkU/
tfGVWfhjwMCNIW1832x0kY2M+7mNd8tGSN7H2jYsOZ6N8F2B7Q618fJseEWI
BrVhSc8cbHUc4sV45xy8tVn3NeOP5eD04JLujM/Pgdmn2VaM756LCV6Boxnv
lIt6K62Y8YdykZ0atI7xmbn4zlo3kvGd8iBYzLFkvH0eko+AYUlwM04jLErN
w0gZxxvlo8zalnjkQ5ZdO4rxAfnoKIkgPjkfX/w5hfQf82Fbws1vXoAYP8Kw
KUCUMJjGryhA/00qFq+wuwA/9eH0pwtQIQ9k+UFiAWL33LRm+rIC1DStY+OF
twW4vbFhJtObFWLozCa2flgXovjDa/JfUgjjiwNIv60QS1yujmf6iEIkp+8n
fXwhXGepKN9FhbD54Ezrf1kIj76JtH6TIoR4ubD5MLYIETcWjGH6BUXQJFK+
hU1FeP3yG9KHFkG2hsvfjSL8pZ9F688pgqntUtLXF2Fi0QzSGxfjtjlhjCrG
BTn5SRyKoTs3jvTfF2PUDAXVX0gxrDZKJzD91WKcvb6K9OnFMC8KZvkRdMUI
PzOJ9B1K4Hr8KeVvWAlWX5pGersSxNhTfIJnCQ4YKD5RUAl6TjGdzPQXm/GI
W6QXSiBVdyR9bQmef7Wa1YvocwmG+v/K+g8D5fDv8D3pbeW41cNxI9OvlKOk
XsH2V+Qvh9HRrrT+M3KYN5pRPyTJsS3uAetPoVyODzvjKf73coyfEEL6Pgqk
1h0YzvSTFPBtt5zVs+CqQN9tfWcz/Q4FvJZMYfPhNwVe7V04nenvKLDV3JTF
KxQr0OeVxQymb1TA5P11Vm8wLYVyVRL5jytFSkAYi1dYWIrpfhUjmN63FF86
bCH/sFIEpIyfyPSxpRBjHJtfyC2F44ObFH9DKUxyelD+u5XBcr6G8mdZhukH
glh/CI5l6P8+nfZ/QxnWnKf+xM9luP6vHXReRpVh46hbVH8ZZRjRbs5QpjeU
YfEoP9J3LMezZcG0/xblsHO1msr0s8ohNLmQv3c5rkjH7GD6/eW457eF9JHl
2FHfbyDTp5TDLEtL9aMqR5ylG+2/qALD1u9qz/SDKvBEPJvqd1oF8vCuN9O7
V6DT1tOk31sB1YUY8j9bgcSDvrOY/kEF1nST0PorK+B/VtaX6T9UwLTrMdL3
rcSL80ryn1yJ7a+H0PrdKqHObSD/nZWYt7bkG6Y/XgmfgZ3Z/gp3K7FqzWTy
l1ei66Nk1h94XQkn2U7y71mFG5PlQ5h+fBWqHnPnh3MVbEyjaP+2VGFR/WbS
H6tC1CraT+FmFYQ04kX5Vfj4qsMwpv+zCkZF5ez+lnSvRn8LT9KPrkba3uus
P0RO1fhxn90Spt9YjRkK7vw7VI25wdtZvwjR1c2H2U3yz6xGWJn9FKavq4bC
bQzpO9UgcNxA6r/hNXh+/Pgb9v6wr0HWhBsUv08N7l92ZPUmCa6B+55Gtl7h
Ug3m1S2n/UutQR+rIf9genUNTPtJ6f4yqoXURUz3l7gWsXZ0n4hQi/YTVrH5
sboWR59dYf0iCajFtDMyyt+5WjzzsmHntSi5FoWbRtD6q2ohc8vm3gu16Oo/
kmGP7kpUJCSwehCZKxFi/i3jpaOVuPaujM4zGyVe3djGzkPlPCUCrdaxeCQr
lPi0IInx4o1KdOlA7yNhtxLVu4aS/yEl7Lz1rL5Fp5Xwc3Zg+ZJGK3EyawPF
k6hE9JUEC+b/RImeMrqPJGVKeMTTfS6uUyLc559zmP9bJRqOTCf/Tios7ryC
/M1UWCgesJr5D1ehn6MD+VurcMAueADzn63C9ttzufeNCoaoA+y8FPs0zxcT
SeflNhXSq070Y/7BKtxI4+7fCBWiJLQ+6SUVVk52pH6OV6HLkVh23ygfqxBb
a869j1SYsUjqyvzVKtg30PkgvFRh/YcurH88jNR4LRoWxvxN1BgS8IitVypW
45ftz1l9YKwaOxtesv1WTldj8M5+FP8CNbaUJ7PzSbxaDauOcdx7Sw2jfZ1Z
PXkEqGFeMZGNF4Wq8ab6FMuf9JwahdsbPZj/DTV+f2HP5lM+VGOyZvFY5p+j
xmkrem+Jq5r1ZpGsP4R6NWwHCLT/H5v9vEKof4w1WFz4iu2vtJ8G3VXr6T4d
pYGnPIPlTzlFA/nc6Q7M30GDYp/e5L9Mg5HuluT/vQannhv3Z/5+GkiT9o1j
/iEa3Ns/tSfzP6FBU1Ux1d9VDVI2hn3B/O9psH/eGbof0jVIe+ZK/goNXh+g
fhB0GrxP9WHvS4+/NIg88BXLn6iDFpPS11L99dLirKUFmP8wLVZ4jmL1oZyg
hfGLPebM306L4f6lbH6xixZrkkYyXvDUwm++N+V/qxb7ci9+ZOdvkBaZZ9NZ
fUnDtTCS36X78KIWJiE15B+nha+Q9i3zF7Qo9hpG8RdoEVj3cinzr9XiuY7u
A4/nWrhqCIs+a3GiC50n0h46NBy2ovwP1OFNPeVXaaVD3E2u/211uPWB+lc8
X4cheydQ/lfqsCGc6sPjBx0cdvcnf38dfDo9p/47rMPPC33I/4wOa6rp+095
TQfFLzPJP0mHbo1TyT9LB3ML7r1TrkPfXtz591SHdQu475f3OlgV0veBtLMe
vQZx3zN99FDeJ145Qo8xxsRLJukxQ0u8eI4ezUca+bvqsZXz81irR2drzn+H
HpYZ3Pn3kx6729P3C37TY3w8jVde1uNUshP539HDYtki8pfpccTOgvyL9QgQ
Klh+PTR6LLO/TP6NekQdpe8zaTsDvL3tyN/UgIAx48l/sAHdLhMvGWeA3zxu
/2cYkDiSeGGhARaXKB8eHgbcHszF72tA3HwaLw00YPRLmg9hBjg32ZD/eQMa
zn1H/rEGaHrT/S9+ZMDidJpfyDVgz37Se1Q369dz/g0G/OjO7X+TAeJA7nu4
Wx3Ggst//zrcTOZ+z7Csg6Y98eKpddhWz+2/Yx0+13HxL6/D2Vfc7w8b6vAf
6n7TCQ==
           "]]}, 
         {RGBColor[0.647624, 0.37816, 0.614037], PointSize[
           NCache[
            Rational[1, 360], 0.002777777777777778]], AbsoluteThickness[1.6], 
          LineBox[CompressedData["
1:eJxdV3lczVkfvkRSYSSyNjdjyTIztsEY8thCGUuTGFtXyhKjxpjEG903prdC
tjCjJFHKkFRIwi9laa/bdqtb/e6edexkZni9U53v+bz3n/t5Ps95fs853+/3
fM85dh4+Ll5tJRLJgTYSyf/+//8XP0E5ZL3VFId/ANwRnTvOfGrnVuyDze1S
ndCKfbcgrdGufBLjA5G13OfBmFYcshPTOtv3G8/G/weF3V91ZeMX78acd5ae
pN+H4/H1XgxHHEBQUv0ahkMOYVqKfB3DAYdhY9HTm2Hfo5AdfUq8529A9WbC
iyOhcOlCeM5xTGhjQRgnYG7H8cdikHOrE+GIk3hqak44PBY9O3cgHHIKc+05
HHQaK3404+Ybh019OL1fPFxPc/6+Z5AbaknYOwFRsznsmYiIlZx+xVl87mHK
re939O9tQtjlHJKK2nDrPQ+Ltxx2TIJ/Z248LmBUWDvC/ZLxs7Y9F49kBB7k
/GwuYtV2DkdcxIeNHO6aAnsfDoenIGgbhy1ScWEvh0NS4RrH4fZp6HaDw0Fp
WFnO4Q9pKNJyOOASHj3icNMlhDzjsN9leL/g8IvLWPaSw75XMOQ1hx9fQeQ7
DnunQ9eWy68xHSfNOOx5FZPNOay+iiM8vyID29txuDYDRe/5/F2D7C2HK67B
8jmHXTJxlF9fcSbOGDk85zpM+HjkXkdSPYcdb+BcDYezb6BtFYdxE2llHL5+
EzklHO4nYEIRYflSAXMKOP6YgM/yOV4pQJnH10sWQnl+YRbmF/L1kwUnzk+u
yIIln++ut2DNzVc+7xZ2VPP1dQvhtRxfcAvBdXy9ZSOhgeNnZ2Oshq+/bIw3
8bCwPHeomb+TjbjzXiOilv/RUo85KP9tUM2ySOfJ//DTcjC9KbH9hKWxk5vr
MwfKoWHSi6+EZl7IwfpJQ686FGY18x9y8PsS2552pc1YPuk24msXnWwqaeED
bqPuUe7UDS1YnnEb1zR3T3cubuGbbiMzf/CNlPwWftwd/HtPoEKe3cL73UFI
O3c3/YUWPu0jnxweaLWzhX9xB2O62zVNHtTCj7yLk4F9NqUEN89X4nsX4eI1
tYnPzWY+6S5iln9WuL/xejP/+C4cbnTofboss5kfdg89vnp3InZMM5Z434P/
odD8MP21Zj7hHqJNtvqfyWrGEuM9ZGw3M3dIaeEH5uJ+yrBkxe8tvGcuNrx3
ahyR2MLH5sJFr6i0TWjh1blIt+8VeeFMC/9pHpKSdkUFtWDJijz0vKpa5NvK
R33ktQss1rXytXmY+CzbanUr3ysflT9uaefVyi/Ox+qYfHfPVv5IPjIcpg9u
xZKKfBgeW/RmfLcCbHwzcgLjXQpQo7TozPj9Bbiy0+Xdqla+uAC6PCfiOxUi
wGdjJ6afUwjHncfaMz6sEC/3uoxhfG4hfLUBFozvUIRzzz0tGe9YhDHR7gzL
dxUhSkZYkl2E1eM4vk0xGgqWEY9iiHpb4ncUwyHiCPHXixF7eAnxfxajx2Du
+/1K4PBgBcOYWIKlB5xo/NISRNj8xNYrbCvBprM0XnKsBAEmKsbjagmizzzr
xvTKElzusZWNF96UYN3mTn2Z3qYUUddGkv/YUrzcWkn+C0sRPnwm6TeXwvH9
jK5MH1GKAU/ULL5ILcV3Tn4Ub0UpzmRa0/yflWJeSRLNv6sC+706s+9hhAIO
SV6U73kKxPdcTv4bFWh48x3pwxV4UcPF77wCG6tX0vwLFIh+/wPpHyrwdxEX
f4sy+CwijKFlkAwjP/nsMszttpD0a8twKHk91V9IGeL/fEDzP1OGJ1M2kf5O
GXBCw+Ih6MuQEtmW9O3LEbd8IPkPKMesVM5/Wjna5dL6BI9yKLj1SYLK8Sha
Zc30J8uh2pNIeqEcEbfHk76hHK9d7pD/h3IkjfnNnOltK7ChL9WLfFIFgr1y
xzL9sgp09PVh65EEVOBI7AHKf2QFwoOOUf4zKnBxwRq2P4XqCtjHu5J/UwUm
q3Sk71kJ+5uTOjL9uEqsMr/K6llwq0Tjze39mN6vEisEE6r/w5VwLE3oxfRp
lSh1O0T1V1aJt9kNrB9JXlQiZ+spVm+wqkJ0uTv5j6xChhSUv/lVSEqwZfGS
+FahtNie/PdVYeJ9ZyumT6pCWfAC9n2hsApbh7vQ+h9XIWLBFIq/pRKVo+0o
/sOUsI3+nNWX4KSESpJO+fdWomQo7U+EKrGyoIJ9X56gxMH3H2j+d5VYktGj
A9MbP36vcCfpTasxXNxN/gOr0cPxYQ+mn16NRVXryd+zGg6+Egem31mNihWB
pI+tRmVqognTZ1Xj1xP+VD/qagyxvE35l9RgedSF5639X/5pDW5+oHoXHD7y
Xzu+Z+fDipqP972npN9eg13aOPKPqoG/qhOrF+FaDcJMQ2n+tTVQOuZJmP5d
DcyjD5G+Vy3K/r5H/uNrYT/xLeV/cS1u2ttT/LbUImHwmi50HtZCqp/IxguX
ajEq/Hvyr6hF3fm1bH/gZS2cwigf8m4q9F2Wb8r0o1TIuMT1DxcVOoSeIv8f
VTi9aAfp96sQq6F8ChdUyHQgXlKsgu3ow6we8ESFp25Rz1j8O9Xh/bifST+8
DspTbmx/SObUQRc7yp7p19chaDnX/8LqEJNXy8YLiXXw/FcC+efWYbN5Ynem
b6yDodGF9B3qIVi/ovgNqsdps+33Wf4d62H1Rzyt36seNvNzWb3Jd9VjaeIv
5H+qHmnO/aj+suuxwPxmU+v3oKnHKakz9a82Deg+4gWtX9oAU5ON3PnfgBu2
/dn34d4Az4Hf2NB9oAF7fS6T/ngDzPe+Zf1acr0BQa5zaf6qBvzLkMHdFxrg
njyPYVknEV6lV1g9SPqJOOi5iPExw0W4RgvUzyaKcM8VWD8UnUU09utP/WGp
iJTGJ4yXrhcRjFU0320iIi45k3+YCD+rn1h9S46JqInryuIVkyjC7vk2Ws9V
Ea/90syY/z0Riy/SeSRXivihiM5zaaOIJykGW+b/RsRf39L5J+ughk1OD/K3
UUM5Kv0L5j9IDVkW3e8wVo2V30e1Zf4z1Hi0jHj5QjXOhogsHlIvNQI8X1O/
3KzG7tFubZj/LjXWZnPnb4QatTNofjGn1Fg0pC/t51Q1LjtM6MP8b6kRXv+S
1bNcoYbp+V5DmL9GDdUD6g/CMzV0+yJYfcnaaPDJrpC5zL+rBjKFGflLNbC7
rmL1gREavG63g61PnKzBueszaP3zNBg//RKbj9Rdg+BC2p/CRg1iQ8eyepLt
0MAleAn1v3ANdk95zL4fc1yD1Z5Pv2T+5zVoO5rqSczU4OzUTOqPBRpcuUb3
aalKg1EPvmH9QHiowRc/p1L+/9TglXYo4yUWWnge0rP8xvTWoiRuO52nQ7WI
nW/FsPi1FgWfTJIy/9laeHhMJf/vtYh2fMz2p7BWC3n3U5R/fy3Sgnd+wvxD
tHhm7fdXa/+IOarFoTCB6u+MFn+dsGbnmXhZi3TXKbT+O1psyqX7qbRSiw/J
tB8EvRaD+uew81/2SouZLw9S/bfX4e0sf8q/tQ49kr9i9xsM0ME7PZ7Vszha
B6vVoP44TYcnm7uw+4r0Ox1cn3ek89pDh7o4P4r/Jh0SZpU/Yv03SIcJrisp
/wd0qOxuQus/qYOZBb2PxGQdOla50ftE0CF4/hxaf4kOe2Y1sf0gNOjg4Ujx
kP2hQ9x07v7/QYd7X1E/iemsR/+VdH7AVo8H9yi+4ud69FzK7f9JeiQdof0r
/VaP7PluFP9lekwJpPqQbdBj/jpH8g/Qw+Mtnf8xu/XwXbCF/CP10ITS+088
q0fkXBn5Z+ghe7iU/PP0ONbWg/yr9Xj9N70HZPc/jvfn3i9NeqQPIBxjZoDb
Yu4909OAs9aExcEGDHXm3rPjDPAeSVg604DYLwkLbgZ4cn6y1Qb8uobz9zPg
4Gau//1iQDsnmi8OG+CbwfmfNuCI+RryTzNAZeNN/jkGZOioHoQyAz4L60P+
WgNmtT9J/i8M2G9G77OYtkasrab4wsoIu5+IF+2MCDXh3ocjjYjqz+V/ihF7
UkgvzDdiuim3fpkRny7h1u/70S+PxscEGrF8P/ce3WdEl0jqb2K0EZmz1pJ/
0kf/XnT+S28Y0f8uF/9CI8ydSS+rM+JJKOf/2IhbSi7+fxnh84Tzt2zEnI1c
/Ps0QrTh8j+sEaYzufx/04hhYzl/p0bsGsOtf0kjqidw/t6N+C+3oS2G
           "]]}, 
         {RGBColor[0.571589, 0.586483, 0.], PointSize[
           NCache[
            Rational[1, 360], 0.002777777777777778]], AbsoluteThickness[1.6], 
          LineBox[CompressedData["
1:eJxdV3tczXcfP2XVUrKooYvFaO5mNrfE+xnak2XSZppbR5OH5iG9PJhLO5K7
FVaaUoq0QkQMXThdddPlnC6nTnXu52TELKYwPZ51zvfzfT390+v9ev/ev/f3
c/3+zrDAjX5B5gKB4JiZQPC/////F+i4pHS267xZfwMEYMKKOecuMLwRSy2S
rHY5G3HIVryMOuMX42Tif0DYjCXBO0z4wB4M/ci7NdyEQ/ZDr1jnEWXC/odR
O/17e4YRhau2u10Zjj6GsV2BYQwf+Am7Jz/dx/DOGGjPSnczHBIL85mj9jC8
+iQkHyzZT37x+MdPxYcY9klARe19wjgNu485Pi4JRd/WEI5ORtbo3wlHnkH6
F9aH6XxnEZttRTg8BXssX9HzO8/Bd2IH4S2pmBmvIBzyC8IzGwkHp2FNfRPh
1ekYHvIb4ZXnMXduP/LzvwA71WjCfheRMuMTwj4ZmPb7ZMJel2CVPIYwLsP7
oSth10xM2TSAcFwmrKptCQ+6gkwZ5x99BboIO8L2V+EYw+HIq+g7gcM2WTiy
mdMfyMLaH7n3W1zDtwk2XD6v4U55X8I91xDryeGd1xHUwdWj+zpm3eXwll8x
5SaHO39FQAaHQ26g6icOd9zACX8OB99E7OO3CRtuIjiFw6tvoesAh1W3kH+c
wyuz8ekNDsuz0fOAw/452OzO+dXnYORyDvvlwjyCw9W5sD3PYZ88mEs5XJaH
ia857HUbbWO4fBXexjJ/DuMOOvdyOO8OHl3lsKsYE9oIi5aJcciMq0+cGAJn
wiKZGMIxHD8oH9sncvzifDjzfHQ+HJw4XpKPI+Ycb1+ApR2c/8ICvN3EnS+y
ADMKOb6yADHpHG9TiNyDHO9diMWrOP5AIRzuuAS1Rtb18iWFeCixvOIctHV2
bz8WYcX98a8Wn6z4G4vmFKHugeM8l2W9WBBehDk5h0+2uRT38uIieF5fFP5y
X0Ev31OElg8XVNm/yu/lPYthXbYoPkneiwU7i7Ew3VrhIjXy2cXInJSTnFdt
5LuLMWZVqkhRYeSnliApqnHTkUIjv6UEATP/2N5+2chfK8GZrk9CB+4x8p0l
mBv3bAncjfyku/i27a8LV/eJe/mQu9g3W/TlWxvv9PKX7mKW57Z1x9rzevmO
u1i3wt/1nDS3lx9bika/gq0pH/diQXApavsXfxapy+nl00oRvddn5KX8Xiww
lKL/kT1N868a+ZFlaNk3ataDC0Z+dRkMOxZqA9KN/JkypI6rS9iWZuRVZXB6
dPzFUiMWvVcO53Ef7Soz8SvL8cE+rwCFSX+qHNsKrFfZXDTy8nI0Vras+iTT
yA+pwL8qXKwG3zTy/hXYcS+yR1Fi5E9U4LsLu50+UBv5+goc+WtUouNAY/wD
KzG9W9D/2Bpj/H6VCDHzHhZ+38gfrUTq58tD7BKN+auuRPf6vba+G2/38v3u
QT/jRp/hU3rzLfC5h0ShjyZIYsz/oXuI99c8+cPVWJ+ye4h5J2WI+axeLLKq
ws8d/dbM8TXyXlWY96Xd+15LjXxEFd6Nm3YwNcDIF1bBctjsiN2BRt6sGgMD
Qtf1WW3kUY2e+Q93VhmxKKwagiSLCdODjHxeNXaF3pmwyYhFL6vRNVV3NNLE
u9bgm2exLxKMGDNr4G7/qn+q6fllNXja+tuC80Ys3l4DzN6176JJH1eDO10l
VzJM+ls1OH8xYdElk15Wg8nWyadNWPy8BirBaKkJCwbVQvDPwSoTxpRanA/8
ZwfTL65F6taJnUy/+Q2/bnQ300fXYlTmo+dMn1WLbTNOdjG9pBbi0Z3sefGT
Wtw+/4L09hIUH9v1iuk/lEDh5PKS6RdKcP209Qum3yDBn8GEBZESdMnsGUaG
BJblDgyLKiWIG+RC+gcSZNwiXmAjxZM0whgjxbSfBpLeW4q+0/qTfq0Uv5n/
QvoDUlS7O/3F9L9I0Tn6PdKXSBHSUUPx66TIrvw36S3qEOr9jPEYUYe53Zz/
nDokH6XziQPrMGbmu6QPrwMuX3vN9Ml12Dzfk/TiOsjlPeSvqIPXOhnpe+qw
PcyV/IfWo8gwnPSe9bBbO9H+skm/vB4hHx6n+u2sx9jaFNLH1yMvNZ1hUXY9
njh6/8n8m+pxblcc+XfXI81dQvrBDVg1Q0j9M7UBfnJHFp/46wYst1rbx3Qe
wZYG3Fy/geoX04BNWYvMTLzoWgOiz+ZS/qQNGO/wkvGCzgaMVfqyfsOARnxW
EUr+kxrh8d02yp9vI67kNTNeENKIjFPh5B/VCPfnX7B+EF1qxNmZI9j7xfca
8f2IkxR/RyO0iR3sfbCVYYIFzYtorAwb3spi8yGeL4N+9DzSB8swO8uK/A/K
4NKopPqlybD+kZLOf1eGHx0+ZvMqMMigzh5FessmbHQbT/qRTRBGSXuYfm4T
vspwJv/VTfg0wtXRlE/saUKirzvpzzTBeenXz5g+vwkBk2Kpf1RN2CYRU/0F
zZjR/e5Dpn+vGS2+1O/iWc0Y/WjNH0y/shn6HBnpdzWj7XMP8j/VDKXDWNYv
4pxmvD4+ls4vb8b8/GK23/DiDb9kEumHyNEU/AX5T5PD7NNFdH5/Obyq/yT/
rXJYbc2h/XVCDsspD1h9xdfl2HCD9pWgXo6TUpoPPJXD/gTVQzSwBVmWNqxe
4o9asEPO7Q+/FlzqM4Pqt6kFs/JHkv5oC4qGUT3Fl988n0W8oLoF57q20f5+
1IK9VrsfMH2/VrwudSP9uFZcKfs39b9PKzZYeVqz+n/XCkcPbv8dasXsRb9S
/Omt+OH6TPIva4WZ9QjWX2hvxY3BdqS3asPkQwupf93b0LDGwcD0Xm041Ur1
RlAb3jn+L9Zvoog2ZK7ZT/5n2yAIDaL6FbYhfvfjx0yvbsPgdWE0f2YKvFgT
RPG7KSBooftEAAX+GL+I5jdAAV/7HhaPKEwBn4VzSZ+ggLW+kO0zQZ4CQ+Js
6PwtCrTleVH8LxWIWWLLsLCfEmmrBDS/rkooDr7D+KRxStiIhbTPZr7h81ey
faf8XIlBz8Po/cuUCFNtZbzbd0rE9nDztl2JpHF9yf+QErKn+ez9gjglxEMC
WL6S0pVINLxP8dx683yoI8uPslSJuhq6j0QyJXJjqN5u7UokpIx7i83rcyWu
LKD7T2ilgm1GFPkPUiF9S7mt6fkkdxU8ageR/xQVTicXPmX+81QIjyNetFiF
kZl68g9S4fssOfXbZhW+6rZnemGECq8ncvdvtApzvel8SWdV2DzSjeY5S4U5
K8aZs/wXqJCxnvpZJFFhvCqbzY+bWoX792k/iJ+osD8iiuVPaKbG5PKhQ9n9
Za+GME9H+XdTY2SYA83zh2qcsrzC3qecrcayh5YU/0I1/nN3HNO7Bajhqab5
FG9Qw+WgI8u3MEyNym9e0vxHqjE1sYPiT1DDYe/mfmwfZKjh0UX5UuaqcUty
n/ZjpRrHQul7x61FjZux7XTfP1DDMvNTqv9LNXIWKWh+bDSQRTxg9Uly0uDn
HXa0j8dosOqtOuq/6RpEDzew/hJ5a+Az2IL8v9GgJD+P/NdqENjsQfXfpsGN
FV+z+1hwQIMup+AnzD9Wgx013tR/v2jw+5ECtk+Vv2pwoiWV4i/RICWX9olb
w5v376V5EOs0+NbMgn1PCJ9pcM1PSv1voUXMZvpeS3LQYu3GRDbPGKFFyIJM
lg/lZC1q/3Kh/ThHi9dvT2Dvd/tSi4tf9bB4xYFazD86jPIfqkXRXH078w/X
QhKUTP7H3vglqCn/yVqc9nlC/plaHF6hpO8jsRaWu2m/uNVocfTSx33Z/Cu0
OPM55UP4WIvL8wkLerSI+JH2SZKdDkVV/Sj/Q3VYyeVXOV6HfSe5+ffUwec/
NL9uC3Q428l97y/XwWoU9YdwvQ5yb/reEuzUYRWek/9hHW53UL4Qr8MhDCD/
8zo8Wu1I/tk6OJpx/V+uQ7Aft3+bdHAazu2/+zp4/M79funWIa2A2z9v61HR
xv2eGaxHB/d7R/mBHvGN3O+jqXpEl3Hxf6ZHXCn3e+NrPTw5P+EaPd41cP5b
9MgK5Pz36uEgpngQo8d0B4pXmaKH+TtDyP+aHsdvOZF/kR6FtdQPYqkeex4/
ZvkVavSwODeN/Dv1aATVK8ncgP2Z5IcBBui3E68cZsD3d7n8TzJgwBQu/n8Y
IIwnXuxrgMNVLn6hAfkKLv4QA5an0fNJPxgg28TlP8qAUiHlQ5lowII8Lv5L
BvTZTve/220Dhjlz/vcM+OgT0gtbDajo5vw7DPA+yeX/lQGDznH+tu3I/Y2r
v3M70nK4+o9tx5J6Ln6Pdoyq5Oo/vx1zKrj4l7Yju4rzD27HfwGMeyYq
           "]]}, 
         {RGBColor[0.915, 0.3325, 0.2125], PointSize[
           NCache[
            Rational[1, 360], 0.002777777777777778]], AbsoluteThickness[1.6], 
          LineBox[CompressedData["
1:eJxdl3tcjdkexjfGaGoYlSaZIsZl3KYyyC0eJCRTE5IYNlNmBkNGE4dkTzJS
JpeTklyKhlxKRKiwu+h+v+52te+XRqqhXBvT6Zz9tn77c/qnz/fzvM/7rPVb
v7XWu0du2uHu05fH453ow+P99////xmaqS1fnHSe+z/ABpzC39PcEnt5B6wn
+z1Nj+PYdzfCrpoEBcT06gfgv7qvT0s0xyEHkdXR7jf/TO/zh7Hl676u0l72
DIObrTKluJdxDD9+zpta0ssRJ+D95lOful4O+TccVh09xTjgFIamvbxZy94f
hZARbQrG3tHY7Co6wZ73jEGAqbm1qJddziHIcBwxLuDh6NPmjM/E4rm9zIJx
RBzG8avo+fCL2P5g0VjGIZfwQn59DOOgeET/XjOKccAfEAauHsHY/zKs4r60
ZOx7BZtlq4cx3pIAjy/Kib2v4pJ3xHDG669hfXwA5Xtexxf57ycxdr+BqpAo
G5pvIkSPPYidkpDutGQyzf8m3r3aM4GxVTLMrr0cR/VIRujMIsozv4X4b0aT
HnELoj7riI1vY5DJZuLw2zA5sJzYKAU3FlkRh6Tg+iYZvb//HVRWxhEH3UFk
xTbi7jvg1zsTB9yF26MZxG/v4mdDO2L/VFQu/pK4IxV7eROJfe9hz6ORxK33
UG00kHjLfWhO/0nrq70PRXQZsfcDPI/IIZY/wHuDJ8Tr09DmV0LckIbU1WJi
z3TMsW0mrkmH7/4OYvcMPOe/JS7LwFpJN7HLQxh88hGNt+AhXE4OIXZ6hIAB
o4izH+HZQL364DGeO84nfvgYjcvcia2EkIR/x1iwVojjY38m/YwQk7/fT7pI
iL5hh/T6JRPri0NJX5WJEJ/fSY/IRPlxYkFlJkrFYaQbZ+G+zRHSXbPwjYXe
+8Oz4GxwgPTiLKz+yZ90o2xMeLCF9KXZ8F+3Vm//ZiNme/5WowWW8/6n52bD
dZ/njmlZ5fN0/ZiD+yXvo1Kel+j0hTlwmXgtUsov0ulBOeg80KDeafVEpwtz
8CLhdFTl4Syd3t3D6rpZwf9k6nSHJ/hp4Lo8iVLHvIAnWDa/rPBoO6enPUFm
olFLxZec/+0TbGu5EHVUrWOBfS7wtj1y46wcne6fiwUukd95BXH5d3LRUHfR
8bJNrk7vyMXowL2Dzx/WscAuD+dnJyd88Ben++YhoSW489zlPJ2elAftb5fs
joTm6/TWPGiO2myzcCzQ6RPz8UnE6yUH7+iYtyUf/a+lFBm2cXpCPv51fMnr
VINCna7Nh9eB8MdrhuhYMKYAv7WPbJljweneBRhU/vWD2Z9x+sUCaDL7WfS1
5HR5ASKNKobO41gworDnPNp/d0qvvr4QngvnajW9/rOFWOA579Z8jnkNhYi0
Xz21m8sTWBRhtfsg+2hzTvcsQu3Ts2ZDTDk9sgg+BzfEXDfk9Joi5IQd5H/b
xc3PtBjb0tJmhsu4+bsXwzZg1/hjXD0Ex4vBG/13yppdnF5WjOYcR4tdIzh9
YAm2pBpLvHK4+rqUYIZw28plO3UsCC2BwjN95SFbTi8owXHnotSufpw+oBSp
H83I/qxZt148p1LsGDN2f14dt37Bpah1nb4ptpTTs0uxxqxw1qUCTu9ThrHJ
YQ9f5XI6ytBkYuof9oTTA8sQnxN5ryiH0x+W4WTbr+WbORZ0lWFQXEKJXa9u
VY7RaebvzDjGnHKkZOzjD+h9fm053IyK7ndn61i4t+f51uyULo55Z8rxwv9k
9FuO8aAcfWxGHXzDsUBUjh/e7/7zda//dTlqL0gu9zLPvALBNXd/7mVMr8CB
xPxve1mwqgIZZya4M79fBZZYSlyZP6ICKxOeLmH+lAoU8rudmL+yAsmBrouZ
/3kFPj0UwXSecSXmVO5byvy2lRji6MeeF7hWwvKXtkXMv70SAhcpY154Jfyi
FIyRWInO9cSC4p731f1J/pZKRPTT8xtVYbOHhPwTqrArupH8S6sQmFJL/h+q
EBdwnsYfUoXIGSIa/5UqmIW1kD+3Cn8cDCa/ugoOxivI378aazbeofzR1fgr
Xy9/YTX6Hm8i/6ZqVGfpjT+oGn4ZncuYP64aYhtTqr+wGgNcssgvrUaor5Ty
u6vRMvu0I/MPr8G1nX9RvkMNwsRLvZl/XQ1MVXaUH1CDOVudafwxNSjMdyN/
Wg2e8SVg/voaDGv+nfLf1uCC5W/kH1oL2/4XFjK/fS06oj9n8xN61MJr5hjW
jzz/WnyqoHriVC3OXvFh/Sm4U4tOSRrThVW1cEtydGP+jlo4fhLI+g0mdQjf
fY/y7erg/PITqp9bHXZ7gNWL51uHdv/tlH+sDumpVs7Mn1SH6UsWUv+X1OHc
yKM0/9Y6HJ6yhur/sQirvG9R/SaK8MEGN9ZfQmcRLv1uRf4tIsy8UEz1OyJC
/ZGntP4JIohORtP483reV2q6gPm1IphZvSH/h/UYqX1P+WPq8fBf25czv2M9
RrVqaP296/HXRf8fmf9gPd63dZL/Yj2GZJ+fx/yZ9UjfO4P88nq4LdtB+Twx
2sJ2fsX8I8ToaKJ+F84V42uPzNnMv16Mi3nh5N8vRtCxwTT/s2J0v6n+hvnT
xShv6KL8BjHeLD7mwPzvxIj360d+iwZoMsZT/8xowE3vRlp/zwYkbUyl/N0N
UP1gyM5DQWQDFn3owZ4X3m1ARFk95dc04A8vKdsf6GxAzLPXVD/TRix73DSf
+ac0QjpK7/xwb8RG6SDqv52NsJ2iV//jjVA303oKbzbCw5p0XlkjrIK3s35A
WyMMLW9MYf6BTXh3uZX8k5pgKEtm+4Pn0oTXllVrmH9rEwxi9M6/0CbE8gfT
/K82IXmrCY2/oOf9XoddmL+5CauNasg/QIJTI8XkHytBaIZoEvM7SbDN1Zjm
7yPB1B13Wb8JgiVQRley8QovSXDm7Stav2wJ1E9/ncH8Cgn+FplTfh8pcnlL
aP2tpUja10z1gxSnp4ax92ODFIHZV9h+EQRKUfSTJfnPSVGaY8Dmy3sohV9W
BfVPoxThcSOo/7qk6EyvZDp/oAzD08tYP/CsZAhaIGJ67CQZlr86SefZHBlS
Rf7sPJQtkyH+6o/0/rUy/NIaxXTrrTL0z5HReu+VYbq8jPJDZRj80oT1N++M
DIrzbayesVdlOJr1nObzQAb78DmsPrJ8GQ460H0kEMnw6iatt3WzDB9ZfbGC
5b+W4bw93X/8AXI4CcvZ/HjmcvhGC9az/LFymIrklD9djrwTTXNZ/iI5+h0n
XbBKjgEOL1g9rH3kKLp5kubvJ4dNfAc7H/jBciTd1rt/I+QotKPxxV6SQ7In
gfZzihy3/n2I3TeyLDluv6tn9RJUyrG4ao8Xy1fI8bGJmPKfyyFe2sTqx++j
wFpT919YvrECN7QXKN9aAffpT1l/wFaBFRHX2fxk8xTwii6i+bsqsGTdDTYe
6w0KnL5M+1O4XYGzz2xYvfmBCqQ5baX9E67AB992sedjzylQE8zfwPITFfBI
o36SZSgQtGsxnY/FCpiZ0/eOdaMC5WYz2f4QtijQ5TyMvZ/fpcBT6STaP0ZK
LDM3Yfs9dpgSot3BdJ9OUKJznz1j2UwlLt+wWsnylyphaFdA+WuUCE/iUf4P
SvQpmMD6h79HiRsbaqn/Q5Ro2u43i+VHKbEi8XM6j64oMXtTX3afyVKVKF3c
Tt+3uUpscqfzxLpWCfkZ2g9CtRLtKzLY/c9/qYRB1XjK76/CP/XttP5DVLh9
q5DtZ4xWISd0DdX/KxXuzV5B5+NCFXy9XrD3W69QIW3yJLqvN6ngnUjf3/yf
VRg8fq4Nyw9SwZ0XRet/QgWfwhjaf3EqzLG+SfnJKuROaKLvI6EKnm7lNP9y
FcZPs1jL8qUqbPya6sFvV2H4cmJetwoSVSbNf5Aa765WU/5wNfrp1Vc2WY2U
cL3976DGo620f62Xq5EYUEf1X6dG2iLqD/42NXyH0PcWL0CNc6/o/o8NU+OX
L2g9EKPGiGDaz7Jrajhdod8bgjQ14n9toPzCnvFL9b536tWY+g/tD/6fapwf
SH7e2x6u0Dt/DDS49YoYQzUwyyWWjdNgWiuxwF6DDLHe/BdrsLNe7/eGhwaX
9fL4mzU43Ucv31+DBSv08g9pMGo/jRenNDBwoOdl8RoU7FNS/h0Nxt1QU36O
BlfSqB+EVRocWZlI+cqe8RgPpO+HDg0WnaDfZ7F9tRAbUv1gosXdJtJlI7X4
eDzpAjstDg3Vm/98Ld600XiFblrkpevdP3wtnr0m5vlqYcyj98Ue0GLa93r1
P6bF9W5aX9l5Ld5vUFF+kha2p+n+t36kxXAnvfwSLZxyyc9v0mL6ML36t2ox
Okav/n9rkXxNL//jZnz3oV79P2vG1ny99Z/YjFlP9eY/uxkjJXrr79yMzka9
+Xs1I0SuN/8tzfgPqXXKrQ==
           "]]}, 
         {RGBColor[0.40082222609352647`, 0.5220066643438841, 0.85], PointSize[
          
           NCache[
            Rational[1, 360], 0.002777777777777778]], AbsoluteThickness[1.6], 
          LineBox[CompressedData["
1:eJxdlndYVNe6xjdGJQlGBT0WFBlUIBYSNCqKEF+jIYp6BA0KFkBBJeARbFhC
dEANCEoTUFC6AWkGBcWGGYogMHSGOjB9BmtEYrtIuLln9qw1z+Ufnt/z7ne9
a33ft/Yek52+G3YNYxgmSodh/u////8T8T8NC9zu+O1/AW6YO3tBXMMdDfti
MPJ19JkMlv2OwGt08U/KGI1+Ek4LbJ0WnmM55BQ6Xx29euS85vlg5N/cU2MZ
ybJzGKb7fWt3IELjj8BY3RsOPhqOicLXjROc8jUccgFWKSF9mRoOiEXMkacl
VzTsdxHOk6wOJmnYMx7JfwwX/KZh58s4nv3kdo6G1ybC9IX3DMJIRm+Gb1C2
hhNSgL6qFMIxqVjXGapPng9Pw9d+ZXsIh6Qjbyh/I+Ggq8j4aZch4YDfgMzM
NrKefwYM9cOuEPbLhGBo+nHC3tcwjh8USNgzC4fqissIu2Zjtr3rerK+cw5c
ueGlhDfkwiZ2Yx89bx7a6394SdjuOv59ZASfnv93FDaZJRI2ysfMWXaHCCfk
42bJoAfhiTegSD66j3DMDeRt66DP69+Ef+0Ff1qvm+j8UEd1vQIcenLDj9av
AJJ0Dx/CIwpx21JvN61nIXxv1+8gPFSI2T9ucaP1vYVwD7gS/nAL3vw32wn7
38Y5/5eU+2+jbHUSZb8iiCyObSP8ogh5n/e7EPa+g2uWxU6EVXcQ8UvMBsKe
d3FyoYEjYcld7BrJdyDseg9fJW2metc98LPtqd/5PmZ3WtP5EdzH4s5iyhse
oIYbSLn+AZLuBVBeWwyznUOUq4qhZD78SPv9ENs5LpsIlz3EKPsxzrT/f+CQ
rt4WwsV/YLx0Ka2HEQ/KgbOkvtytPIx9fdadzgcPz959uZPo7TwM/85fa15K
oBge6El0pxJMOOy8i85PCWZU0n5zm0pwuPAy7b9+KRT7hVRfX4o3DiVUDy/F
xCegOr8UvEZHur5eGXamPSX74a4uw4HXOmS/TEgZTNcmf7Cdv2fZf/WKMhib
B92Mimtepp7HckxyWCns+qtWra8oR37QRpnZjhq1HlSOSt3878uNHql1Xjkm
J0d7q86XqvWhcnz8piZpWZeaubaPYJP+t7XN76w/4BFGujkzGUl1av3eI0T/
5Cq6GK9m5sM/bPJeby1Y3aoCw3pkNQ8PqffD+FfAzPDclNmufLVeWIGwg14H
vY+y6/dXwK48d+jjq2q1Pq8S0vF/Rufnqpnxq8SPK9e+1wli9euVCNg6vMdk
E6u/qMRfRv3DZs5j9TmPMSQ1bXkwjdW9H2Oi+Umd+smsfu0x8toby/pZZlSP
cbfRK2nQkNVNq9AVZWz0aAqre1Zh989FLfOmsnpaFfY7+3q5scxIqlDwtcuJ
nRrduBpLzwZaQKO7VmPxxtMGz9n1uFeq4blj2Z0VmvW7qnH4Ev9zRpM/uQYn
08wS4ieyunMN8pV668aPY/W4GjjMOlSa8zmrC2pgbdEduH2gSq2P42OWsMcl
XKxmZgMfq7Z9tI8oZPVIPvoHjnS4HGT1ej5eLXCzO2jM6l/UYj3v1qSt5Y/V
+tpaOEiXZ6zZr2ZuaC0eyRxrz1iyelUtate17fv4Cavr1iF86R7J1N5KtW5X
hx+m/Gxb1aZm7uk6xN7xMEmvY/WyOuR92hycWcXqOvVoHZx6eLCC1VEPu6Oi
57GPWP1EPca/Fg50lbN6cT26BxzHcFnmDtTjQo/jn84a3agB/KzUCxtYhk0D
okxGf7lL8/zWBjwIXlQWyTLveAOMK0QKsn5CA2amT3q5kc3H3QboWlmPG8Pu
j9vegOfbMdaykvW/a4CPXDD1+WPWP7ERtjppZdE1rH9RI0LL6x3i61m/UyOW
JCv6MgSs/1Ajxh+2j0ruYf0xjZifu9oy/RnrL2iEES/Dp2+Q9Tc1wmCzV37C
BHX9eX2NOBhspf9uIdsf/SYIh7ov6W1VMyybsLC6ZM6aU2y/1jfB9+mfwmk5
rH9fExJHdQvG17P+8CaMfm+e/fY5689rwnnO3EzOcHZe+E3YPMn2wvR/qZn3
rAnSjr9CTEzY+dJrhtmbVWVbZqkZs5tR45/+QvIV61/djNdpd++em8/6vZqR
8HL+mLcLWH9IM2xf3845u4j1ZzZjjOPyM5FWrL+iGStKQ9ctXcz6Fc04JbCY
kM0yM6IFabJZPX0sY2YL/Ao+28JZwvpXtGDlie/9vmWZt7MFm4OW9jqyzAS1
wKzBMNiVZaS2YBNzI2O3xs9rgbFV6DMfjV/UAt/d7k6+Gv9QC7YEugfv1/in
CbDjRsebAxq/rQDmTTOHHdL4twmQ8L7zmIaZAAH+8/C2UMO4LMBO7ytTD2v8
9wQITv9muYZ5HQJU/v16h4aZDwJkek0/oGFMakXcLvufid+qFYKlJ0KJf1Mr
mKj4OOL3b4X/iAnniT+2FYGRWZeIv7AV3KP3I4m/uRWLF+RcJv7+Viz6QRZN
/AZteOW7JIL457Xh0hkR9Tu0wVRhTpjxa8OvORHUH9GGt6nBZH/c622wzg69
QPy1bVhQWUeeZ160Ye+DX8h6GNWOhvMvooh/TjtCcypiid++HTfMPKjfux3f
jRhN88+2I7LWluRxr7VjT3o7WY9X2Q6r+VPDiV/Vjn7YUv/IDlgcX0GYa9oB
x0HzBOJf2YFMyzk037MDgg55EfGf6sCYCdbUn9aBw4sDw4i/pANLvjpA9sNI
OpDqlEsYTCdineNOEL9xJ1pLZ5D1eN924sLlPcHE79oJRXEt9f/SCT+fzTT/
Sid+4jQnEf/9TngcXk7339UJmyzHs8T/P524cno19U/ugqXJAZq/uAsx3LF0
/85dmFbyjuYf6cLxUX4xxB/XBdM3gXR+bnVBusmI5gu6MH2T4Bzx/9WFgVW0
H9xxQngslJH55s0XQndUEvVvEGJhqhPt334hAn5cQv2RQgSm0X7yfhfi/HKq
M/VCWFcFkHnASyH2K8t/If4vuuHiMZ/653bjQGkTuR/M2m4klq/LJH6fboRY
WdL80G5cNVhMz5/VDb6nC82v6sZm1fx44u/thteqSdSv24PlhqPp/Jr1YM3j
uCPEb9cDGytnev5dPZhsH0/mjXu6B2ln35L98tJ7EFkwl/avrAfS+DeniF/a
g8Ho9fT+6YgQZBNNz88RIUQ1l+4fIizhZ5P14SbCGqEnuS/cEyJUDfOk/kQR
tibmkvcTUyyCC3883b9QhH1ee+j5B0T4VPAvwu5fiP+ZnxYyD4yRGNduTCF6
ylwx1jj1kfsPGzGapjlc0bB4jRj5fbfo+lvFEC46SHSOjxi5RTPpfo+L0Vpr
QPNDxag1Okbmm0kQo6h1BqlXSpYYvQ8X0fPcFeOPbZtJfcSPxchzGk7z28XQ
e0f7zekVw05lnULy34nxdz+H5utKcF8yn+ZPlPzz+3plLsk3k+C00JTmL5Jg
gX0h+X6Iv5fAIJLqXCcJjrXYkXpxdklgLWuk83ZIgmrOA/J+cD8twc1Y+j5i
YiSof0H3l5IuwXGjy/Q+F0gg2eCbSPJLJWD6vqDz1SSBReQguT8cqQReifT9
wOuTYJxYh9wfdx0pSkYeKyf5+lIMeyKi9edIEbfvFf0eWkoxUzRA1hMvk8J+
Bf1ecNdLMRjWTdbnuEmxKp3eT94+KZ6sDCH1cT8hxW/cS/T7Fy5FQpAD0VMS
//Fnzcsj+XlS7M6j8yR+IMXz2nz6fuRLoSoxpv0XSvGxR0TuB++ZFEUPd9D+
D0ghf9pE74+eDK06z0l/UwxlmG1dQL+ns2UwjthBWLxEhqd7lqWS/NUy/HxL
j+a7yGD+2VWa7yVDdMpb2v+jMrjsXUW+x0yIDBMOjvyV5F+UwabAh85fpgzc
vRzyPRPflqFu5UZ6/goZ7t+n7xNOqwy5YnofeAoZfnW1Ib8n3N/I0OcWRed/
hBwpdxbQ+RsvxzP9LHKfMVOOcStjyXyIv5Hj7dR59P24Qo7o64fJ+pyNcuRc
16Xf651y3Dv2Da3/ATmUwSbHSX6QHAmfK2l+lBzpYV30e5gqx9XRr2h+vhyB
j/ddJPk8Oe6sGEfP3yDHpsLMayRfJMeZCFoP9z/lsAinzAzJkfHuE5o/WgGO
ZCKt/zQFNmvVV2yhQH641v23VWDtHBOav06BepEhrf82BQ7U0Plw36uA7BG9
P0yAAjPc3tP7F6bAvz/SeuGyAv+ZMI3mZysw8vh0mn9PgR0ztOa/WoGyR1q/
dzoUMCzSev89UUC3je6X+aCA+0XKKZ8qUfiQMiYpwQmjLDZXIrOQMtdKiVGp
Wuf/QYnsZMq8TUqM1spz363Ed9Va+f5KrNfXyj+jxKyv6H4Rq4TDZ/S84qtK
lMeb0/xCJWyfz6L55UoEFdJ54DUrMWT2ktTXXabEnqKNNL9fCX3lZJo/TIVr
MpoHAxVMrWg/xSYq5H9C68udp4JOM90vZ7kKYyuon+egwjyu1vndVRjG0zq/
nwpL2unzKSdVCDDTqn+ECgZZtL/iJBVEYV/S/OsqhCTT7z/noQpvDLTya1Ww
2Ev97t0q7JBr5b9QIWa7Vv0/qqC/Tyt/VC+c67X6P6UXl89r9X9OL47c0Or/
0l6kXdXqv30vPNK1zr+lF7bXtPK9e/G/hqbGMg==
           "]]}, 
         {RGBColor[
          0.9728288904374106, 0.621644452187053, 0.07336199581899142], 
          PointSize[
           NCache[
            Rational[1, 360], 0.002777777777777778]], AbsoluteThickness[1.6], 
          LineBox[CompressedData["
1:eJxdlnlczfn+x4/uyJUGxVAMDhJTuSbmZudFY0ubxhK6OUNcUyExpTQ5N6Eh
2cqS5ChLQkWlXad9UafldNqXs5/sGrJMRj+/e77fz+c8bv/0eD5e39fn9f68
35/P93smbt3jsl2Pw+GcGcDh/P////2Ldu5aoP+r66L/ArZg48qMgNktmxje
g+gfTh2aNWuzln38seu3dc59wxnGIbhfW2zl3Mo8H3YYv056PteN9fscQ4jX
HScnKcOuJ3DCYOI/XBvZ9U8hzr03KKuB4cgz4E5cVzqM1cPOIUVWOJXP6kFR
sFhz40GgmF3/Ap5+CBrsy7LHJWTt3za0hWXXy1jP842fxPrtr+Cdp1tgD6vj
KsI/Zl4UsxwtgPXO3umEI68h5eT1fV0sR8ShERvjNSyHxaP55cY7RA+5jnBX
R33iD7oBg8Zjz0pY9ruJqwZHa7NJ/bcQfancIo1lzwTYmdfsIexxG59+Mv3m
EcvuiUis8ab1ud6BgVfGIyXLLndhs3zqhOcs299DsP7CGYSXJ2HemoAaUj+S
kfvYTSpjeVwK3MbuXNpB+pGCX1RjG9tZHn0fVeFup6WkP/fhKPFokLNs9AAq
vQ33FaRfDxCjt/II4SGpCCmwTyLPh6XiplXgcZI/MA1G1ip/sn5IGgT/2lxH
+tufhk935ALCQelQN3tmEf6YjvCz8T2E/R7C5NgCLlnvzUNkeqjGEvbJQHSL
Qw55/kUGus9NkXSSeWTigOPIdaQfmkx8qBjyD9IPjyyYxhSeaWNZloXgVydc
Cbtno/xl9ibCbdmILY7zIeyaA8Hl876EJTnYH/tkDmGXXBib+95qZbkmF5zw
H+YTts9Dv2mqKeGKPPxHen4u4eWP8PZV2BnCRY9Q6TrThKyPfOy3XFBMOC8f
7gecwsn+xglhXBbmwe6fv1mIHbIfzUl/ooWI9EmuZpnfLETu3OnbSD9HF0BP
b/IrlvnrCnAoojeAnp8CbLg+2JCdP7++AJlGM2LJeTAqhOK3Pwaw54XvVIgl
W8b8QM5PRCGuXXb4J9GrCtFoMkuf6EOKkJS79xZZf1URPnunmJL1w4pw7sk3
d8N3pC/+r15ahOw/V7+dJBAv1p7HYiSvGvXWvLdaq9sW47qXoZ7nz4+1ekgx
esZ5XTWbWKLVhcWoGGjIOWyjZU7/F/+0eRz7s/VafWEJPPsUJ4zX12n1oBJ8
rg2xTo2s0erZJej/z+nhn8pEWv1jCXwN8/f6r9Yyf3Yp/AuTXfIOaOvh+JXC
oqgsUM6r0upppbA0Fz7vP8jU96YUI5z7Dv38oVKrW5dhj9mwK6/ztczxKcOw
49Wxe7MYPakMvIR3vps/MvqLMowauuh1SKt2Pb5lOZYmW+RXz2DyPcuRk5Z/
0ftrpr6Ecqx4WCZJcGPq15QjsUtPnrSX0adU4PSCEiszP0b3qMChc2PSbjPM
j6tAjfOjtkBWl1VglNmlantWn1CJ7ZKjQxewunslVha477Jj9ZhKzBl8UBLM
6m2V2Ps0+v1LVjd9DPVeo4WP/Rnd9TFUNcG39wUw+vnHWNRQnHwjiNElj3HH
upYjDmH0EVUwyEwaURrB6C5VsH011fLkDUY/XYX4Y4Pl90WMXlOFtGGjohKH
M/P9uhqTLVekOezUMse+GkunbstYU8Lox6uR/uyGf5xBrVavqIZqvnFcwVQt
8weJkGDgb3F9HqMvFyF22CaT98sYPVSEC79alf5iz+hFIqT378t658ToA2qQ
UPDVNekaRkcNrgs8OpUujB5cg7crDJbt+onR82pgNW6feSrD/L4afL66S9TA
6uNq8dxpb7qMYSyoxfGUTWNY5m+uReMI/20ShoWBtbg/+UFcHuuProVhjd3f
zrP+rFrs5O9w28D6m2uxkmul/46pT/i+Fn+22xrzGOaMrsM+ve+/CWT2A5s6
uEYYhY51Zvzr6vA5xN52sCPj31+HJ/7+B1/bMf7IOuw+oF68bTnjT63D2ssW
Me2LGX/9l+efzL4vtmH8PXWYznNpUFkwfqN6KJelfTfyW8b/fT0sjN5FfWTm
x3eqxxrvmV9d7NHOV7i7Hs3pr0O5Imb+EfXoDpsZsyxJy7hXj4DZSywzzjHn
oaoe7YsCel8FM/5n9Wh9WZEbvIfxDxGjcVBFq78H47cQY7HDwmtiN8a/SozS
ZQ3Tb2xg/DvFuBQrCJ6xlvGHiRF55M7P6jWM/5YYizJzz+5wZvylYkxcpR7q
7cT4VWLYTcsbXuHI+Ac2IKRZPm8LwzBrwNu3U2LGMMy3bcCHT/rTXjow/q0N
yD41gVfHMCekAfkbxpc/YhjXGiC9F/XgAcN8YQOeu0xUJ7L+rgbIE4+232D9
/Q2Ys9HmfBzrHy8B9+mTgwLWv1AC8868lVdZv5sEbg4n58ey/iAJvvvlxO0r
rP+yBA7vhq1mmZ8tgR6Eg1gWtkiQOXBCdwzr/yhB4KXx1SzDpBF/cF5nscyf
3Yjhz+4TFq5vhOnr0Fzi92tEbMCVW8Qf9YW71t4n/rRGzP68M574xY34ycwv
mfjfNGKSTWAc8Rs34ZfczBjit25CmcI2lvidmxCo/4LoHJ8mmPXWXSX+U03w
zWq9TvxJTbA/3CAg/uombNhWRZ7nvGhCQVQGWQ+GzbhgcZbk8S2bYex1kdZv
14wMFzPq92zGtuwH5Hn83oyZEYtJHj+hGWtjPGn9Zc1Qngy9RPyaZjide0H9
+i0o5/fS/CktGL3b4Tbx/9iCtF0SonM8WjAzYXkt8R9uwZ6WbuqPa4HIz/Q8
8Re04G6N/Arxy1rw41czaD6nFaP2Wx4h/gmt2HP0Ma1/UStKq7NOE797K26U
b6L+31rRP2cY6Q8/phVH+F5k3sKcVnj6/EHrb2vFlWELzhH/n61w5fxF6zdt
g968mWQ94Zw2RBZtpfW7tuH3pjM0378NPxwVXSP+82340HOLzFeY3oZ80yKa
L2mD2LLpAvG/bcPr989p/oh2rOqYQ+YlnNmO0nIvOn+XdrR3GdLzt7cdH8s1
1H+6HRvt6DyFye0wT6E6p6YdfmZ60cT/sh1je0xCif/rDrQmd1K/VQcUawsv
E799ByLXhWUTv1cH/t3URvOPdyD72xV0/7c7kCMyovVXdMDxzZAE4u/ugE1A
LvUP6sTW2C2k30LzThR49x8k/uWdCLUdTve/vRMm7+aQ88YP7UTbnB5SrzC+
E/cyj9H5FXViQvM/w4lf3ok/vNOJzh/QBXNHNzp/bhf0+U20f+jC9N6TZH1s
6ULiqxhyX/jBXXieOYH6r3Th7pvN5H3FyeuCSXcGPT/tXUiyoveb39eFT0uz
iM77Wopg3hR6f8dJ8aBHSHSBlRQR+6aR84cFUoSWce+yLF0txfExJ+j6m6X4
UOJIdK6XFN+XVNF5B0qhtzqd5h+X4vDOVrI+J1qKaWODSL8Et6VQbVfS/WRJ
EXaZS/ojLZfCfW0cnW+zFKPc8whzu6UoH2hL3t/C91JYN5bR/EEyPNscTPNH
yxCxeHAByTeX4fOPIppvI0OLxDCK5C+TQSStpvnrZDj110ryvuRulyHHhkf3
v18G34tl5P3AC5Vh0ir6PuJEyjBKROsTxMsg6ThO73Pql/wZl+6R/EIZ1u6k
55lfL4Nxzu4cki+XwcqPvh+EPTI8Hskh94c3QI4tykIpyTeSI/CCL83nyvHU
2o6cD3wvxxihmsxbulgO3oZkun8nOdb2TSD1cLfIEc81pud1txxLC2JJf3jB
cowPLqHfvwg5PO6tI7rgihw3z6KQ5N+TIyODnidprhzHPCaT7y2/So4hy0rp
/NvlEHOvkvshfCZHkvBbUg+vT44C8wh6f4YokN62jsxXMEaB06Hd9HtqoYD8
4G+EpXMVuLnn4gOSv0oB/uc7NH+jApvSnWn+TgUSbUdGkvwDCvw+5impnxOm
gNebpxEk/4ICxVXf0ffRLQU8lafJ+1T6UIGpogT6fShVQLCcvk+4jQoUgt4H
oUqBgLrvyO8JXu+X9Wb9Sc//QCXiH8no/EcqcXxzFLnPMFNifdFw2v9ZSlzc
lUL6xbdVIuzlfrI+9yclPCYGEl24VYnUb6X0/vkqIbRbe4jkhyhRN7mS7Fdw
RgmDLm96/64p8VZ4jOanKDH83zk3SL5QiSMq+n7h1irRl+FAft8Ju5TY2ki/
B7xXStxroMzpV2J2yzW6/6EqNPbk0PzxKozS6a90ugqfOnXu/0IVksaX03wH
FRI782n/3VRYNfYuzfdWIUwvheYHqRB5k/5eE5xQobKM9guXVSgYWUzzE1Vw
l1TQ/GwVVv5aQvMrVTAL0/m906LCz0d13n9PVEjtp/VyPqrgfJey4O9qNHdR
hokai2IoS6eqkVtPmT9bjY+ZOvtfoYZFBmXhejVEOnm8HWr89VIn30+Ni590
3n9H1HheT+8zotRIWEL3K72uxrHwWpqfpsbdC2KaX6yGc8BDmi9Wo3PJEZqv
UOPpvwzo74c3amy48Ijm62lQuaWS5htrED2AzlM6UYOa36nOt9bgXSKtn7tE
g7/NpbrQWYO+kzr752kQJdPZv48GImf6vOCQBltNdPp/SoMgM9oPaawGLRV1
ND9JA7t79PvPfaTBEkfaL2G1Bnca6PngdWgw34jqnBcanOXpzP+TBlP9dPIN
u3GrV2f+Y7sRclVn/pbdOCTSmf/8bqTm6czfrhtGuTr739QNz0Kd/Xt24/8A
9CRsrQ==
           "]]}, 
         {RGBColor[0.736782672705901, 0.358, 0.5030266573755369], PointSize[
           NCache[
            Rational[1, 360], 0.002777777777777778]], AbsoluteThickness[1.6], 
          LineBox[CompressedData["
1:eJxNlXk4lWkDxk8aajIp0bSXlslQWg3a76bGTCGlxNAiMRUNaqJNOSOVJGoo
QzUjUtTQgiaVOrKvx7E7B2d3tO+plL75Ls/7PMc/rt91v7/3ftbzjvX0d/LW
4fF4J3rxeP//z6ve4Zx9MHQBj/zldT8wyOEY6zFurdVZxv64VRpdSTlgJyzK
jRUsD0HJmTMPKYcfwLWihDfs+cNQGr3l3eLY9SiszFb1o4xofM4zNKQcewKb
yvsOoRweg/HbdoyiHHwSwvE64ygHxGGum843lL3i0a/TyZT1nUZDi8iMsv1Z
lMZ0TGb9fyP4jOFUygmJmG0fOI2N5xw2dh+YTjkqCS4GGTPY+JLx5es5lpRD
z8NacO87Nt4UXPxrjDXloAtYVbzCho3/Iiy328+i7JOK7xt1Z7P5pCFwyg7G
6y7BIjuasetlPBqYxtjpH5yPUzC2T0fohMlzKNtm4PIfgYxxBXa5GYxHXcXh
kGLGCVdxJOsK4yHXMK6flh97De75qxgbXsf8bUsYR13HHfuljPUzIYhaxjg8
EzYBDox1s2BsPp9xaBaerRzG+HMWUowes/kFZ2Oy2V3G77Nh7/4H46AbEAX4
Mn51A6HT7BkH/ItJG6wZP/kXJ0unMva5CfctVow1NzH8Ty32yoHB7xaM5Tkw
HmiitV+38OV0I8aSWygX6mvt323YNBkwrr8NC6uxWvt5B0ZlPzAW3kHaNG+t
/c3FqPjdjEtzMTj/IGPbu5jhF8k4/y6Guh1njHvwsY1lnHsPZS8TGI8SYHXk
Bcp8dwEM5lxjeYIA6edusrxJgKAzd1g+JA9pfXJZ7pyHo/dyWB6bB7fE6yyv
ycOyV6ksN7wP/4eJLHe8j8nd8SyPuo+Pi2NYXnEfTvVHWa6fjwuFoSxfkg+/
yTtZHp6P3DcteaW7JT15UT5m9vHPjkmsJeexALsHP5u3+E1lT76oAF7/rCrZ
4llOzmcBvso4P8fvYmFPLijA6+R05YTh9eS8FsD6hkPo2z497+PPK4TpTYl+
588icn4LcUQy0cbuT2FPfqsQm7cdmelaWUXOcyHu7Hq4r49LD/Oti/DSq2D+
nr8qyfkugrozLl5/NhlfVhGMSl/Lto+tJue9CKOvCk0jy3v6+NOLIctuSI4w
qSHnvxgZ074VyWf0MD+jGLPHpueFWpD8STEufzf6zP5u4k8qQXdXRUrEH2T8
PiXoCv7pW6fhJE8tQUDKoDHDi0m/pgTikW6aNfE9zP+mFNcbrpU1hJLcqxS6
UQt5IbtInlSK4BJVvM4OkstLYb/g0a9m20k+pgxi+3F/+W8j+boyXDoicjQj
zD9Tht55cYMNuFxSBvdHI258DiD5sHIkhHpHPSfMcy3Hxl5DLRq5/FQ5JvNO
2KRxeX05NvDExi5cblSBpAvjCkv9Se5UAb61dWCrH8mPV6C3w/Gopb+SXFgB
/3EFZ/b4kLx/JcIulw6o8ya5fSXyPpleb15P8ohK7Mqwu2jvRvLSSngtMnx+
aDXJ+1TBwtK5+dQqkttW4WuzYk3jSpKHVWGQu+Ogfwjz8quw2crO/AaX9xL+
9/2SbKjgcgjhO8f+gZTL9wshLN5p/oTLc4XIsvHBay7vEsJmccqLN1w+qhqx
j1fHvSSMudVwUfByHnDPu1fj1YPRwmbCgj3V6Lzd7/E9zk+oxu9bP1jFcX5O
NVRRz3VcOb+pGjulL7zeOhG/sxqOfSPtPQjzhojwi8uzuXtWEN9KhD1x25NG
LCe+swhBcXprv1xG/B0inA3XjXm+lPixIkQeurR6oy3xM0Vob9XLbFlA/BoR
wvKVJbVWxH8hgqdz9BO1OfENa9CoCPzBeCTxp9VgmuJQ9vt+xHeswdChB5f9
+aLnfgv8arCx1UNqUiUkv181eHV5R3/bjB5Geg2uyFbf+TeG/B5U1MCt2+n6
8/3Ef1SD3xYPzA7xJ75+Lfz3Scbt9iK+eS1qUoNX1q8h/pJa2M502nrRhfib
a5E01jlwxirih9eieaLrkocriH+xFh6KK1m+y4lfVItfM6Sl2x2Jr66FzXNb
qWgZ8XXr0GtZ5G0fwphQh1lhk8+YEeYvqsOha+Ov9SIs8KzD9livsocOxA+t
w0RXY5GUMM7VYdgUk9OthPmCOsS1jY1XEBZI61Dfet/kKed/rsONspxlPK5/
dD2m6n76MIzrn1ePyJrEW3O5/jX18Pvqt6nceHnB9bg0qUuQwvmn6xF7MnjY
K86/VY/0gUumuHDzb67H5q1Oe5sI897XI9DB3DiErBeGNuA33koXZ7KefOsG
LJ/QbLfZifirG2AYM/9z8UriBzXA6eoSo3Bn4p9swBzLxP0Csl/8rAYEnp7w
JtKN+LUN6Fs0wK//OuK/asAa6f2fvDyJP6gRgdZPpVmbiD+9EdKMNRFj/Ii/
vBFWQY2JdwKJH9CIsq9nrTxFzheiG2Ehb9FLCid+RiPuOt6ad5ucR0FlIw50
jx2T9DfxnzRioN1rVfdl4n/VBPFsT13fm8Sf1ITi4vEv9hUQf2kTquct8BUL
ie/ThDbL8sGzxMQ/0oRNZkUhvyqJn9oE03Vb33k/In5xE/Z2yexMXxJf04S0
T9/vLeokvl4zMvdeGuz5kfjfNCOn2yjEgEfu7+JmBBk6DzjWi/v+NONeb+NF
uTrk/h5oxt0L11am9+a+R83IHXm5t88XxM9rRkrQluxPX3Dfp2YUJpk+CtAl
Pk+MTeZPD5Xpct8rMYb6nrUZqEf8+WKkjHhtaavHfb/EwCxX4wDC2CfGU/X0
Xcf1uO+ZGC+Cuo6lcf5tMVbc9VDe4XyJGJlZx+rKOf+DGA+O2vk0cv4wCSYM
m+oq43wbCdo2YK6G810lKFh2NPox5++UIMDSPP0555+SICZgX8Mrzs+WoOPx
8qVvOb9eAlzZbv6O819LMFFnW/J7zjdqwcZh8YIPnD+jBSEtpkldnO/UAvMf
jzl85PxtLdCJVok45h9vQbPeCJtPnH+lBfIBzw5xzBO2IOncgjyO8bQF4mCx
imN+/1bUxLz9upvzJ7fi45Hl0znm2bdCp75hNcfwbcWrjIk/c8yPaMU/9Wle
1E9rxZ7TegHUL23F/Z9WBVO/oxUy0eZ91O/TBnHI979Tf2IbtmLvb9S3bYOv
19pw6nu3weiM7CD1w9rg83ZHBPWT2/Cw8FAk9fPboB99IIz6ijbMrnaKon4v
KYYnCKKpbyLFprePKfMgRdWc4/R5rJfiWNjIU9TfL4VstPw49c9KEZrucJL6
uVJ83vqS5miRInXr9yeo3yWF3c5RlD36y7C+6kfaxxslw97U2TRPnCyD8aDQ
P+j75spwvMr6T45ldjJ47PqXvd9dhpWxrjQ38ZXB9q47zQV7ZDiqXsH6I2Qo
l76m7+clyPBtyXU6/sQ0GTwj/OjzyJFhwOu9dL1kJTKY5Tuw/iYZxi9aQ9mk
QwbLpDcJtL9Thvnunqy/jxyXgspY/xA5JKJxybR/ohxqm19Yv5UcUbNc6X7L
fpCjbSbL+c5ypGab0/eZeMtxKtiCzX+HHBGPrhyl/WFyhPX1pjkvVg4vbGTr
nyzHSZPkY7Q/U44uzcB42n9fDpOjqXS9+DVypPSfm0j7FXK87L+B9b/4b3wH
XtL18+ilQF1lTCbtN1Rgipk16zdRYN27CHYepymQ3+sdzWULFNBLWc3m76jA
puzDdDwm6xVIrT/C+v0UgLsLXR+P/QosqXGlz/OiFIjaN53miWcVSM8poPuB
9P/629h6ye4oYJNrEkP7KxT4/TDbX5MWBTJHvaP3Q/BIgWsu0Wz/uxS4ueIZ
uz/6SsRv2U/3N3G4EsJ3Puw+mSsRGTqTsmyWEotrLp6m/UuUGPpwFev/WQmb
vULWv1mJw4WNbP93KVGYdZiOnxeuxInhk47Q/jgl9g0/xc7fRSVEDysP0P4b
Siis5XS9+EVKhLn4sv4GJQ5K1rL1VysRu94ilva/UcLcW5/166owqyCA7b+x
Cm7LI+h9xgQV1u/5gq3/TBUeuKTT9eIvUuGI3Sr6fpOVKiz47gTNBZ4qXHrk
z9Z/uwqbFg6hv8e8UBWeTX3A+k+ocNPSks3/nAq549jvmeyqCseDPtE+vkCF
K/pubP7VKlgkXqH3QSBV4ZfzbD08nqlwMJkx77MKi1MdWb+BGu8sWI7RaszV
Wl+ZhRovd2rd/3lq9NvH7q+JgxoXrdaz9V+jht57dj48tqpR1c3uDy9YDZT8
yPqPquG0mO0HTqth583us+ySGms9vFj/LTU6R2id/zI1Lixk90XQrIbJFDY+
jwdqnH/BmPdejYAird+fvu0YL2eMoe0YeZexzLQdP4sZ863b0V2hNf8f22Gg
xYLV7cjU6vP4pR1dHVr9Qe3w9NXqP/hfv4jNByfbUWPE5is7344pkk2sP6sd
D/y2sP6Cdix2ZedBUNuOk41g/cp2NFUfZP2v2qF/bB3r19Hg61TWh0EajChg
uWysBi25Wus/XQPjhVrzX6jBxxiWC5ZrcOOG1vw9NNBTaM0/QAPHRPZ8YogG
hbu11j9ag9wgth6yvzRICNnM+jM0aOrUOv93NXAZrtVfqYGng9b3r1WDnA9a
/U80mPq31vp/1GDdJa3+rzqw7bHW/o/oQNU9rf2f1AHTJq35z+nAdqHW/i/t
QHyV1vzdOqAUafX7dOB/jg0jIQ==
           "]]}, 
         {RGBColor[0.28026441037696703`, 0.715, 0.4292089322474965], PointSize[
           NCache[
            Rational[1, 360], 0.002777777777777778]], AbsoluteThickness[1.6], 
          LineBox[CompressedData["
1:eJxNlXlcjWnjxk8oUVlihiJiGDPZs2fi8mZNL6ZoSNOcMSLpR7ZMJEcyGkuW
CpUUZS1FJFp0VNqX076d6uwnEZOEZHj9Pu7nvp/+6fP9XM/3ue71OaM2bLd3
7SEQCM7oCAT//99z/sYr+m4J8wXkb9U/esWU8Rs+GaUJGW9H8Mx/LSh77kXM
kPRvWX4Qyil6gykHHMb0TY8HsuePIivir/6U1x6HbPgyI+afguvRPwwoB5/B
t56hfdj7gnDeMr83ZZ8QtGTs0mPvP49++Qd1KW8MxWjlg16sLxw/RSt6UraL
wNS25z1YfyTG7bVmHBaFyjP5Omw8l7FGvY1x4BXkmRgyDojGy5bjAsp+MXgo
7c/Y5yocAyM/9+bY6xr8kqwZe17Huz5tnyi734CnzR3GG2/ihskxxi63MDLB
h/HaWKjiPRnbxyFrpjNju9uofGfDeHE8foyewBgJqHtmytjsDrp8BjEOu4MI
o2GMh9zFickTGQffxawhsxgPTISjvxXjwETMsOaxwT2M0J/DOOAe1sfyWPc+
ZrbNY+x3H2NGL2f8+T5yPqxj7JOEAR/cGHclYd1/9jL2eoD3nYcZdzzA4lmB
jD2TEfpDCOO2ZCx9cZ63Hw/RNO0cY+1D5PnyeOMjuMeFMpY/gv34S7z9SkEf
9yuMG1JgWhPD279UDJBHM65KxZ63Ebz9TEPrxLOMS9Ow2yCAt7/puLD1EOP8
dPzlfoC334/hPmY/46zH2JXkzdv/DBTN+ZNxegauFe/hnQcxejzeQVm0Xgw3
nW288yHG6t+2srxWjETZFt55eQKPQMaiNU+wY4c77/w8QdxZD5aXP8GngO28
85SJzl47Wb4yE/Jpu3nnKxP5v3uxvCgTifW8+Rhk4Vorm79oWRZuNB7knb8s
pO09PK3Qu+FrnpOF+eNMHgZFVZDzmI3mPa+8FnYWf81tshHcOnqS74ZCcj6z
8YuD0NB4YM7XXJyN1q35ocu8q8h5zcaKBb6Os/p8fZ/I+il2+2pkNk5l5Pw+
xZC09tCYsNKvecpT1Nv4NZc8LyHn+Sk+be7QKI0lX/NZOejVMskt/nU5Od85
yFni019XTd5/PwfGte9LJySR8XfkYHdcmM6cgq/Pi6bmIiVqxRJbIfE9cxEk
+2NkjA3J43Mxv2e+fIglydtyUXZdmvD289fxisbnwX5STp5tEBm/ex5SndTJ
3w4j+Y08RO76Q3E4T0LuSx5u6ZmeHhBBxj82H8eMi35yCiT5xnwE6HWavODy
K/mwulJy+66C5PJ8uCj274/cTN4/sgChHpaXbitIv0sBUhttu/3MyPgvfuGl
T/vpTSXjbyjAifPTsuJnktykEM571oYtmk3ytYXISF63M42w6Fwh9D0m32zl
8qpC9Hge6zBwDskHFUHfN2eAHWGBfRFGRJe1JXD56SIkNDmMXG1F8tIiVKZ8
k+M2l+RGxcgq/cvQ35rkdsVI03M6LFpA8mPF+HtuyIdJS0ieX4ydD/9zXGNH
8t4l+Ctjx8IRP5N8cQmkpS5n/B1I7l+CgtHr5edXkzyrBFfLc6+/JizSKcW+
tYuS/+VylCLH/YzmJZf7lkISJXwg5fL0Ulz5EHK2hMu7S9Hj3spXT7ncTIJn
EeO9MwnjJwliumwKsrjn10sQpe88sICweJ8EWz2mOVdzfpgEYufTra2c/0iC
yeG9Qg3WEL9WgqkuXafmERa/k+Bo7eWIk4QFQ8oQ2FcT1duR+DPLYJ/onJ5F
WLSmDD+fva1S/UL83WWINfOIiFxH/OAydC44+RzOxL9XhjcmM3bPIPdDVF6G
/c867Aw2Eb+9DB77Xqf8sY34A8uxbeaOwU+9iT+lHFOylqUtDSD+ynLEFwcv
tQ0l/rZyrKi06dwQS/zAchx/O6q9Jo34t8vxy8N+nbOLiF9Ujt233Z0ya4n/
vByJLlf1nBXEN6jA2mUpv/76jPgWFYgpOHRq+UviL6vA0ETLurh24rtVQBru
+ul1B/EDKrBgm/XBPZ3Ev14Bs4pr8bveEj+nApM6QpNN3hFfXYE+vzseO0JY
oFuJx6tNzAoJY0wlPro+C31HWGRTCWFKWPCg98TfUAn9XUYXxhAW+FXihI+e
5STCuFwJ35NqP0vCInEl+hova+FY3FyJ5lRTwymc/7kSrfcyxlhw/ogqOA2a
YzqK862rvhxJywuDOd+5CuFVK0705HyfKsxfbrWojRt/eBXiXmfPlnDjT6lC
d66h/y1u/nVV8NgzN9+bm39XFc4+niy14vyh1XDq1i95xq3frGqcmD731iHC
Ysdq3PL7ZtzHTu77XQ27pQP2/sytf0g1JG6GDn++If79aozaMvy/rmS/xBXV
sPi7r9CA+/53VGP4N4dD1v9DfOMaDN+0bvhibv+n1sDqYPWA1OfEX1WDl6t+
XBrXwn3/a+C1QJDdX038UzXolRXmqZBxvwc1KBhaq7WQEr+4BjrpXt7d1dzv
Qw2CZgQ57iwjvmEtbvy9MSG5kPjja/FgvMOBrqfEt63FJtfkblcx8d1rYXXx
zPTvU4n/dy38+76/uu4B8W/UIrx9jcXgROLn1mJweY/+LvHE19Zi1yaL8hnk
PkGvDgFpzy+dvUH8sXVfzrvMcvM14i+sg65zbN+YGOJvrMPdAemhc6KJf7gO
rT5tx4deIf6VOmzPeyWddpn4T+rwf4+CtAejiC+vw/U2m4bXkcQX1EO3IyPK
n7BoZD0OxOgoJxEWz6uH0T97vn9xifguX/KMFx4PCeNAPbaP9Vl5+hL3e1aP
t9lPbHcQFqfWY+bFTbPWcX5DPVq2bA5bzPkf6iH2SFs0m/NNGpA9/OeJEzl/
dgNsHQeFjeH8tQ2YsTDsoxnn723A7alXFUM5/1wD4notahvM+UkNUNqNVg7k
/KoGRBam+vfn/DcNSD4y7JER5w+SQlosWWHI+ZZS7PbcMM+A8+2lsL97za0v
5++QIiS2OKsP55+W4hvTews5FidIsT3thEKf80ulmKA8EsQxXkqxP3KRLcci
o0bcb1g+mWPxhEb88961L/XtGvHdRJde1N/aCGebNmlvzj/WiAlWUws5Ft9s
xEvrx2KOBfmNOHdzeTrHaGnEJ+drCdTv3QTFh343qf99E85eNQ2k/uImJHns
ukJ91yZMsW8Mpb5/E/yWPAqnfnQTNo2dT1mQ1YRdA9bQ90HRhOkj5jNfpxlW
ydcoi82bMc5QfIH6aIZjP9Nz1P+tGZ//XRpJfd9mOMW9Ok/9iGYs01kVQf30
ZjS+X0VzSJtxZ78PZVF3M7bPMKMsNJLB8dCiIOqbybC8T0+aR02QoUh9gY4P
P8kw6OZHOh7Zchk6anay96+XYcL1AVEcm2+V4a7vMzof8T4ZTFOqKQuPydBn
Uiebf5gMgdpPIbT/5pfnHdrZejySwXXxxmDanyfDQ0kmzUW1MvgcrKRs3iLD
sKb10bT/nQweGfWsv7cc/VbfYf1D5FjxVi+e9n8vh2J7E+ufKYdv2sLTtH+R
HE/bG1n/GjkurG2i62HuKsfSS0Fs/rvl+N3D7RTt95fj164GmguC5Qg9X0c5
KlqOFz3fnKH99+S43dhM11eWKUfsIzVdL1G5HEW5c2/RfoUcy8+x9Ra3y3FL
9z1dP6GOAvYpPlm0f6ACb6WRrN9cAWnwaHo+MEWBlsvhdH6y+Qqce5PH5r9S
gVm5KXQ85r8pUJhnwM7rNgV8hw+l6y30VaAq8AB9XhCowMtYDTt/EQr0rq+l
+4HbCoyskNI+WdqXPv2R7H4VKeDgVcv2X6qA/t3Ki7T/uQLz3xuz89+tQOb0
fJoLDJQYcn8P3d8oUyW2IISODxZKWNbYUZbNUUKCBTG0f5kSxxNyWP86JbZG
R7J+NyVmfneR7f+fSuR4XaXjFwQooWM94gTtP69EWeEwdp+vKxG4xewI7X+g
xHcmRXQ9RTlK+LxTsv5qJYKcy9n+q5UwzTwQRvs7lXj1Y0/Wr6tCkOFztv+D
VfhBfwo9bxijgn7sr2z9p6kg6Uqk6yWyUeHV2Tv0/eYOKgjnBdJcvEGFunb2
PRDuVCHO6+wh2u+nwpBFAWz/z6hg0x3O7t9lFYzGx7P+Oyo4eZ6k31+RWIWA
DcVs/hIVdMPL6X0QN6sQNpith/CVCqJBjAWfVdhZnsHm30+NLu8y1j9CjTG8
9ZVNVCMujHf/rdWIesDur/l/1Sgaxb5HYmc19LLY+RB6qNF3cz7r91FjxbEk
1n9cjQuuraw/XI0fu9l9lt1Sw72Zfc9EKWpEPqth/QVqHNVl90Vcp0bwSjY+
4TM1GlYwX9Clhte3jKP0NVg8hzGGanDBgLFsnAbuU3j9szR4P4Kx+RINis0Y
ix01eM3rE27SIMCG1++lQWAk7/t3RAOLanafEaLBn/t5/TEa7HNvZv33NTjj
LWf92RoczGHnQVyhwd19caxfqcHbo3r0vAk6NHBeWMH6e2jRz5p9n2GshfUJ
lstGaeG9juWiqVo4uPH2f4EWktEsF6/SolWHN3+hFp5WvPl7aqG2ZM9HHdTC
JZG9D6e0+EHI1kN26QsvkLH+eC2qzpWw/sda9PDnrX+xFpMtmC9s1CLJidff
psUMJW/9P2pR3M7rN2yB8VLe+g9rQa4Rb//Ht+DkRN7+z22B5Whev20LBo/i
zd+pBRvH8vrdW/A/JeMWtA==
           "]]}, 
         {RGBColor[0.368417, 0.506779, 0.709798], PointSize[
           NCache[
            Rational[1, 360], 0.002777777777777778]], AbsoluteThickness[1.6], 
          LineBox[CompressedData["
1:eJxNlnlYzen/xk/2QSWijNIJlZnsDQ2Ke0JkayaMLJOYsqRRxjJJUydrQjRK
UwaVRjQkaaGU0yKlUp32/ewnY5eGFvz8Lu/n8/n2T9frus/ruZ+nnuWYbvJy
cu8lEAhCtQSC///tvSipamFm0lwB/aSNfjp8EWNswNHoIj2evXDrt1BLjr1/
w4J3USv5PADdbwcFcBx0ELoDeqL5zx9F6phrORw7H4fPrgI575+C5/oXPRyH
haIn4am+AzfeGQTE203i2C8cVRse2HHsHYFxz75bwbFbJL46176RY+dzuJhq
vJPjpefxk/eVQI5xEdEe7SEcR0Vjd0hMJMdhMWi6PPkSxyGxaPL/8jo/v0s4
tMDhNscH4mDwq04eP9+/0RgzopTjvZch+2ZpDT//eMw6HtnCsccVdPV5rOLX
cxVTe5k95dglAaVqm1f8+v5B1uWuDo6driGsI7mLX+91BDTafOTYPhGXXb16
L+bWfwPTT5r259g4Cc7bvh7IcVQSrN+7DubY4CZuJ3dpcxx2Eyled3U51kvG
vu9D9TgOScaj1DXDOB50C76C//Q5DrqFeaH2Izjum4JXhZYGHB9IgUn1CZ4/
psAh7ybPfqmQpN7luTMVV4pSed6bhtRRf/Pcnoa2wj949k6H5fMjPD9Lh+eV
Yzx73EaSzQWeNbfRxzGEZ7c7WKS1mmfZHfg/G8izSwZirt/l19eYgaRGf56d
M3FVz43n6kwce/w/udNdJAc08Fx2F0Z+Y/jxl2ahd/B8nouykKpexrN9NvzK
lvCcl40rgf/DuIdDs9bynHUPP1kf5tlYjNPN1RyL1omxI2mMIb8/xBjxbgPH
ojoxrt8M5XODHDg3ZPL5qhzM8ZLzeVgOAn/5YiSXS3JwNmoaxwK9XNjOdOZz
x1wkHPXh85BcGNj+weclucgZEsfng/KgvHONzx3ykPkigc+D8vDuUSiK9zV+
zgvy8EjwMPNMdCXtx3xI9g34aUFH6ed8Xj6ulKw6beZeTPszH/pKrwKrazWf
c3E+EgpHWXaVV9N+zcfpE+mePw75PJ7I9j6a9Rf6Vm6uoP17H/XmxWsc+3xm
UcZ9nMlaWn7Og/zO+5BuXFOQFvuZRdYFSCxrN8SNKtrfBWiatLHng+lnFqUU
oGpw7NI9WTT/9gLAcnLM3VLJ53zqAzws+zY/0U1C+/8BvqgOlrsvoTzxAZZ6
Tzaa+x3lzx4gR33Je+4Yyi0L0efft3NTelHuUYgH4yVnjhVRfqUQsZ694nVG
0fw0hbi7V70j5hTNz6wIfSOGJlonU+5WhK6z6fUj0imPLYLT02kdAX9RLiuC
cX6kr2QF5SYP0WJ64cfGZ7Q+l4e4VtAgfRtBf9+/HmLKarW77ibKGx8i6Ocj
+kvmUz6yGJKOP8ff/oZy52IoZsiXFU6g/GwxciouhpeMp7y6GO8k4UMrzCkf
VoIRDRBXmlHuVIKzg4bFLicWnS6Bs2HF6s5xlJeVYGGesCKFWKRdCqd9V9NO
snxpKcwc/OpWsDy4FANebNrQfyzlRaW4Z6GTnmFCef9HMLIu+afuS8rtH+H5
GJ3SG8MpP/QIs+ZZHfhBj/K8R/gm43jcOB3KtcowJ6Xq8rDBlKMM1ytmJ9cO
pNy/DFmTDs8ZTyzIKsONvFq30i8o7y6DSDtJGUMsMC5H0NAok1PEsCmHyZtO
uyD2+XXl6Mqe8csRYrFvOczgqs1YEFWOlO6q5YeZf6ccyyZ5GR1kfl059Pxs
Dvgz/235p/PjdnAv8w0q8PWbY5u3MX9GBdqbBe0rmb+qAv36LLk0nfm7K9Dc
XnSoH/PDKnD89cQ08QDyb1VghX3G7HXEIkkFVk9QhT3sT/6rCphcTQ8QEAv0
JNhj6+z2tC/5UyT4WbreIaAP+Y4SnLSM2Jnei/wdEkS8fC1LFJAfIoHPYvXm
vz58Pj+4LoEm+YNudg+dpxIJzjgdSrPt/sziJxJ0/Wj9wqyLzt+gShic/Ji9
rZP8rysx/nfjM6/fke9QiXjzq94JxOKtlTBv95srIhYEVUIYrjd7KzHiK3HP
DmVrmV9QibwD47asYL6qEnHbbeY4Mr9vFS4YjkleyvxxVTjtX1u2mPnzqvD7
xudaDszfVIWsadEae+YfqIKFwUfb+cyPqUKIn9VNMF9chfGPFw6yYX5rFb4/
OaJ9OvM/VuHPmWXvJjJ/dDWM7OojxzLfthqzRIdtRzB/fTWq7GP/7sN8v2pk
9Mrv8/wt+eeqsWB7enY5sSijGvuv6agSiMX11VhYcmKoL7Ggsxp+851GzGa+
YQ1qPXZ/ePwf+dY1sDPeUxVILP6xBqvUbst6OsjfW4Pmfq+ifiBGeA3cIvft
8XlDfkoNNDvFO9zbya+swexAl8BBr8lvr8HwE4q0dS/JH1oLxVH9OfbP2X1f
iyHGM6wyn5D/fS3C9/puv9bG7v9a7HePbNNVkX+qFi9tZGflUvYe1EIzf8EQ
yybyS2uR2Pd8XHcNex9qsWXE2MO/VpA/uA61x6bK04vZe1EHi7vOqZ33yV9c
hzNBxrM2i9n7UffpBrrpa55J/rE6LBm4oWNNGntP6qDOeHhIP5n8B3U4WXN0
r0si+Zo6TAjQcpjxD/n96uEijrQ4c4V8s3r4eE8t33KZ/Pn1UIrT7sXFke9W
DxPPp9tmXSL/YD3McnvtHxlLfmw93ku0X3wTQ35OPZz6LDINjCZfVo/d6tDv
3lwkX9CAhM6JM48Qi0wa8FQaf2sKsXhOA9690Jnx/AL5Lg3IdmjLzSDG7w2Y
P0r/zR/Eor8aMDNEb+FuYnFmA5KHHw5fz/zGBmxrOOi+mPldDciPnBNsw/yR
jdhe3/NuKvO/bUTE0Ck9XzHf+ROrRvcbx/zfGqF7e+tlE+afbUSM6BuREfNT
G7Fb4rf+S+ZXN8K7eOUHQ+a/acTouDhHxqJhTdgQaDmGsXhaE9pbunYyFjg1
Qe/rurEjmb+zCVE2TtPY+KLTTXCfaRIxivk3mrDPuW65MfPLmjDSLG4Vmy+e
fxpveGmcKfO1mzF9ylRPtj7xhGYMeF2434L5S5ux79KOvpbM396MitMqySTm
BzfjqMkOcyvmX23G2s6X762ZX9SMPSUlm22Z39aM7NB/XeYxv38Lnk6yG8D+
P2LzFoguy9f8wHz7Fmwwlv+zhvnuLcg/c7xwE/MPtaBTz/ilJ/MvtWCMidVU
H+bntcBnTNPFQ8yXt8B2XVAgt3+0WrFStaQuhvnCVrTfWVadzHy04kRM/aX7
zN/QCu+GFYENzPdvxQWPg4dfMf98K46Ue/UbRPtZkNWKA43nv7Jg+7+pFdqe
P8yzZ/u/uxXBw2vCthK7akvx0fr61hDmG0thmFZjdJs4eoIUr9x7CdRsPBsp
5DfbfzOk8yZdIsWxWxUVjsSidVL47Vl+9gSxcLsU68UGOmXEYl8pei9R5hrQ
+XUNluK+ImP0FmJBlBT3Nv17PIs4+uonX7f74Cg6/7gjxVe7NJ6BxNJCKYY8
eZP2gt0PdVK4nNiasZnuD2GbFMGTxzWoicVvpfDd1TLdm+4b1/4y9JNpje/9
N/UbyOB+MFFykTjaXIbNbZ3vFtB9hRky6M3flN1BLF0gg9aXt1SJ8dS/SoZU
JH30pvtO6C6Db7rpqdlXqX/3J1boP9FOoP5DMtR82O+iIRaEyRCb+FJdQPdn
9CUZ4iLX7//nGvXfkkE4slo77Dr1537qH9xtFUD3r0gig13If43bb1C/XIbL
vWUezknU/0qGXx0yCubdpH4tObJtvs2dQPe5QE+OJCOvP/RuUb9QDsGEdWGv
iDFFDsnGwX8Wp1D/XDlm5/WLuZBK/Y5yaI+4oNlG74VwgxzmWbL7E9Kpf4cc
G2K2pKqJXf3l+G+4/YqI29QfIoe76d7tc+5Q/3k5CldYv2okxnU5SlXmMV4Z
1H9XjgdbTaWdxKISOTYPnCD2pfdL2CSHgbfuH6+JxU/kWFXlE7bxLvV3y9E3
M8i2kFgwSIFzq8JrzLOo/0sFVAERL38nxtcKuEqzlKXE0pkKhD85PNMgm/od
FKgvSrNaSyxco4CPU/GvEcTirQq8z9ayKSN29VFgWHi5aa971B+kwIneC52n
EEdHKLB2yi871hIjXoHgxYojImJpmgKxm9O/vUQsKlBAef5OeC6xsEaBDH2j
Dy3EYpUCB7MF6e+IXTsUkNj5duiy97+vEqqKxW/HEUfrKxE5xOS9NTHGKTFZ
d42hA7HUSgnrfftOOBOL5ilRqDx8kn2fEK5QItbsyahdxOJNSix3XODvT+z6
qxJOYw0uB7H+A0oYvTd6G8r6Qz+NZzBrYRTrj1Hips6W+zGsP0kJof/w4Cus
X6zEXMmSyETWX67EgewC8xTW36qEo9tgwR3W/0IJaeEDryzW/1GJ8UKdHTms
X0eFY9Hf97vP+kersCf/lF0h65+owu/Tai2LWb/tJ44PeFjK+pepkKzbYVbO
+tercDtIOV/C+j1V8N3qPbGK9fupcHKnXFnN+o+rkJAd6F3L+s+pMHOmWVUd
609QwX+7hX4D689Qoefxe6tG1v9QhePxL2Y0sf56FdrfV5k0s/7HKrzXrHzF
WNCpQmFr3vUW1j9AjV1FWN3K+g3V0NJNfsFYaqHGlOhHPlLWb61G/ULhG8bC
hWpcGz/wZxnr/1ENu6jiAsaum9Uwcz4olLP+vWqEbbHayTj6sBpFF/LvMEa4
GpOTBnYzlsap4RKcO13B+lPU0NU75cFYmK/Gc/uOSMbiSjXSlx3JZ+yqUCMP
i54wFrSrsdz6vLaS9ffSYJdjygTGGKrBWaNzixhLTTUoKcrZyFg0VYOVE1f7
MBZ+p0HmkIQTjMXfa2D6y/MLjF1dNfjb9qcbjAXeGngsN8vm+gM0yO/+pZjr
P6XB+uWutVz/BQ3WPbGQc/2JGsSfFj/h+rM1SDT0f8P1l2qwfNiyHq6/WYNl
Fqt7q1j/Mw3O/HD1C8bRPRqkDlyjyxiD23Bs/159xtJRbTA+rjuSsciyDWM9
pxkzFs5uQ7+j/woZixe34d9Su3GMXde2YY98vgXX79GG/wMqN2YW
           "]]}, 
         {RGBColor[0.880722, 0.611041, 0.142051], PointSize[
           NCache[
            Rational[1, 360], 0.002777777777777778]], AbsoluteThickness[1.6], 
          LineBox[CompressedData["
1:eJxFlnlczPkfxydEVGsjOauh1lpi5b7Kq4TYpC0t60hSIcdWznWOa4kVIVdi
EB1EFLpNh3QfU1PTPVczLbKbHLnq5/fw/nynf3o8H6/v8/P6fGY+389nhnr9
4erThcfjhejweP//f+Hg9gqVd+pMHv39hz5KjrESp0KsKrX8B+x+GVvDsf92
7OjcWaLN9+FRr6kPOT56EI57sk5pnz+CuPHFfhwvOY4LR5bO1/onsZzXcwzH
Z0MQ3anoox3vDCwXbHmvZLw7FMsHmMs59j+PoJSqYo69LyKufmk6x0vCUPOD
TyzHTuEYUDwkjGNchfzL6r85viSEzuIDAo7PXkNmdfVWjoOvY9NfhX4cH72B
GPlKD44PRODdQj9X7XxvQnfanLkcb7sF28BeNtr5R6J7QdF4jv2ikGsSOUq7
nmg0/xhrybFHDKw2t5pp13cb42LDBnLsege2s3811q43Fo5Wtr05nnMX9m7B
vbTrv4dhtzd259g0Dg2Wel21n0cc1t4P4nHc/z6q/B93KLjP5z6WxyV/5tjo
AYoDYj5yHPwAUX7R7Rzrx2O9S807jo/G47R05VuOdRNwOXH5G44PJKBy6Ms2
jjsTIHRK1/Luh6g7G6vlDw+xhX9fy9seYWE/kZbbHmHxxTIt+z9GoLhOyy2P
8bdaqmW/RDjaZ2pZk4h1hhVa9k6C3wwj7XzlSbBY4aNlj2T4fknRcm0y9G7z
tOtdkoKGNjMtS1KQ6tNFy66p+C7vitYvSYVfmouWndLwwtVKy3lpUPwzTMtz
0nFZ8YOWs9LhFz5cy3iCiztNtJz2BDtq1Nr1mYowdtUJjgXLRPA1n6LNL4lw
pMeb11wuFWFjWCrHvP4ZeL38hDZ3/8pFq7T52Qw4+E/U5uIMDFvdXZsbZaJw
a20rly/MxMezjzjmBWdCMeSiNi/MhGjdIW2un4Xiqj+1+bwszMnaqc2PZiHc
UPZ74Z+13/KcLIy51JFxRlhO+zEbh/q6DvrlbdG3fFY2Lit3Gf/8uoD2ZzZG
LL18cWxH9bdclI1s48l24jIJ7ddsKJcZrMv6/tt4ApunKIvpEc/fUEb79ylM
xp7Y/86I8uSn+KLrdfxUt0raz08RbOPhURj9bTzB5BwMiP29VDeugvZ3DrY2
ndb3GvaNBQk5SHzsvyUvjebfloNpgwyMHhSLv+XWzyBPWRvA3yim/f8Me4XK
AfYxlN99hpIxxn4nXGj8lmeI/ffg+UWe1D8qFwrTkHGPaD48v1z09OihU32P
8qhcTFUa9h41hnJNLrzGCPQ6q2l+P+ShmB+wZvRTGt87DzfPXPxYlkL59TyE
eoV+yg+nXJ6H/Uf22rssotw8H57Tdzdav6L1eeTD3Nm5xPcCfX6X8/H+i3fY
Sy/Ka/Oxqt+ttYfmUD6wALvtpm6fMZ3yJQUwMPVyywLl5wogfLV2zfHVlEsK
kJm/gu/0mPK+hTh+4krZzeE0P9dCPPDR6bdyM83vVCFciwXmmjOUlxSiPmP1
3OdXKDcsQn5Q650d1yl3KsJYR93Mv29QfqwIC4WO25OIeXlFsLCwtVoeQXmP
YtyZ9NL32S3K5xSjMGPjpT63KT9UjKXt5YNHsP2RVQzlx1R7cQLlOiUIHW14
fH0i5SiBnTpb05hM+d4StBdki3xTKU8rgVOQfaBjGuWfSpDbcWJZJjHPtBR1
QW2STmLMKMXbrudXDUmn55eVQq/MbuwIYtHOUgQujLSxIuZdKkX6hLuLRhMj
qRRWLQ2vGQukpWg7auvzM/PflyJzeM/UcczvX4YxqmmpU5g/qQx5j62k9sx3
L8Myg23NrszfUoZRuzYUrGf+2TK8rT93MYT58WUwOWw+KZ/54jJYRljsMn1C
fmsZ0o7xLocS84zEmNJnX8ZMEfljxegmiLlglUH+QjFGix0cNmWSv0mMP5+r
bhhmkx8shsX8Pqs/0PuAWDFEP0qW8HLJLxRj2jxjniqP/BdidD6/0LilgHz9
crgOmGpzrZD8keWYKM246V9E/rxyGD+eavieWLS2HD+PS+s+v5j8o+V4FPPG
axcxIssRZ2dWf55YkFOOckf7/yKJRU3lCKhaL4tjvm4FepnMrXvIfMsKbBIP
LExk/qwKDHH1KEpmvlcFWls+H09l/oEK7HSq25XO/GsVOJ9vXCFivqgCdu0G
L7KY31iBh+9avjxjfmcFek/c71bEfDMJ2kqWulUw30YCg4H3Q+uZv1yCqDeL
5/3D/N0SXHV2jG5nfpgERzqcQg1KyE+WoP/e9N+HE4uqJZip6Z0yl5j3QYIg
7zZxIDEGVCLRrSwwhvmTK5G3+/LE18z/rRJ39G+GOJey87sSkwp/M3tKjNBK
KHL1hq0oY+d5Jbyjo0eai8kvr8TsbTVf+pWT31YJj8Q93ZwryO9ThZ8LdKQS
CfnWVehfvn5zWhX5LlWIH9NtSb8a8v2r8Ko2vltLHfknqzDUvWOzi4z8u1UY
HWinN1tFflEVwvFibU4zux+qkHDTQ5rVQr6BFFJ+9TnzNvJHSWEQKEuJayd/
vhQ11/97OreDfD8pNueea03o+u2+QJAUJeHOKNZj94kUvm5C/S2G31j0TIo2
q8PGZ4zY/SLFhhK1hWU/8rtXY2uyW/5PA8j/oRr9C+wSYweR71CN27eSwtKG
kO9djdnvJc7rzMg/WI2u89fJnpiTf70aCduOrS7lk59RjTCRc1LkUPLl1Vgw
JajFZRj5vBqcXfSDnYRYYF6DdLnf1RkW5NvWIHXIcM3fxDyPGiyoez2vgBh7
ahA7bHPIJ2LB5RpsHTSxlW9JfkoN5jhcuW1DzKutQZHMLM+NGB9rMFPXR+JN
LBhY+/UryagMYP6UWrwwyUvaxfwltdi+1nH8QeZvr8XVvT75R5l/rhaB2xY1
/M38h7Vwqb5VdJL5klo4pfCehTD/zdfnn+l9d4b5fevA84+KZSwaV4dp18Mr
GfNc6/Bg5LrjjBFQh++82xtPM/9UHQJ1rtaz8UX36nBkoSboFPNL6rC+JUAZ
zPxXdTinSWxk8xUY1qNxcEviMeZb1SPG1cuSrY/nVI8FCsvFh5m/vh79f215
t5/5x+rRy7Zs7l7mR9fDNjNqzE7m59VDuuXQta3Mb65Hz6TOPf7M79GA2AdT
i/2YP7wB9oGHPNj3w5vTgEkRHTtWMN+nAcvcD0e4M/9QA+IlxjoLmH+j4ev5
tdB3FvOzGtBL1H5nCvMVDXgRtuYfK+brNGJAqF2xOfP5jTjVdni2EfPRiPSh
TSN0mL+yEePc5676l+2/vY3gq9eE1bL9G96Ize/si56y/ZvWiIZgiTCW7d+6
RgQV+bWdZv6nRuQ8ad29ldjTUIbT4wPeLmK+qQwXxOeHWRMLrWQYVNkR1ZON
N0MGp4nSmQ30Psl+keHfu1sD7rL3a5kMDlf+M9hJzF8vw4wT2ftBLNopw/Mh
x4N1iD2PyZCeeysjlb2/l2TQie8bGUAsjJZh5C9GMnNiJMkgsGlvz6H3X5Yr
AyTe53yJBVIZrDp+XdBB5wW/WQZrzWDpCWLRexnaGl8/NCb27CGHoOhDzWk6
b3j95fCW5JrpEQuHyxFabGq0xZT6J8mx6J6VThWdV7LZcmx5M6KrNbHAXY5H
vW9PODCY+n3kuFLCb81n590WOf5zP3RHn9jzkBxPHJxNZw+k/rNyeB18pdhO
56XwhhzVUa/rI/pTf7wcPh9Tfyoyof5MOaw0uuGtdN4KxHL0Ptp6uy8xXyHH
g/lVoycYU3+rHIeDTt1Z1Jf6dRTIeWNzclsf6jdSYLGzwO0SnedCvgIj2wIr
Mr6n/rEKNDYVfG7pTf0zFfisOJVkTixYqICramPb4u+of6UCP0m7+Z9n98Um
BS7b+hY2GFD/XgV2vvY9MIaYF6zAptzOD3/pU3+4Au/mpB5s7kX9sQpsHZGr
dCWWpSrg8rzfnpye1F+oQH3+lO9nEfPrFNg23fFALt1fohcKyCt77/qN2POT
AuN3mhS97EH9+kq416Z+OEYsHKREr5c6pWOJMVIJnkdLQX136p+qRI1N1NUQ
YsE8Jc78WX3rF2L+70oMdFj5SJ9YtFYJ6Y9G48t0qX+HEg8qtr0KI+YdVeJN
YYzjemLheSX2R0y2mEmMSCW2vOrfYEIse6SEhZ3BntfdqD9HiaEFR7zKiPmV
SvwZtH91PLGoSQm3H4/YXCD2fKvENMOmiH3EPF0VTNsOeq8jFhqr8FSe4e5O
DEsVJoeMMZtFLBuvgp5Z8t1xrH+WCvZH/F9asH43FbbbX9xvwvq9VKiu3Ler
F+sP/Pr8PsW+Tvq9wTugQoxyY8lbYmGICiXWbu0v2e+RayqorS26NBHL4lTY
12V0XT2xQKTCwaw7K6uI+aUq9NF1iCojFjWqMCF8vEshsee/KrQ8mHDhGevv
VKFy9uklWaz/uyZ4esUefsL6zZogenLOOJX1j25C+KAdnxJZv00T9CY+tn7E
+hc0YcibtffiWf/yJqw8t2bjfda/oQnmn9f43GP9u5swcMofIbGs/3gT/Auf
vrzN+sOakF71MSCG9cc0oWuCq2k0609uwh9Tqp5Hsv78JowUjK66xfqrm7Br
4+jGm6z/n6/+C1MeY96HJjwQ7Jgcwfr11Ch06Dxwg/UPUEP1PkZ2nfX/qEbE
x2hnxoLJapxXLC64xvrnquHqPt2dseg3NeY95L0Qsn5fNfalbD3OmLdNjVW1
f01kLDysxv05Ns1XWX+oGtML0q4zlkWo4eNs581YkKCG7Vl9K8b8bDUGR6z6
cIX1l6sxNzi1gLGnUo3Vxs43GPPa1FhSZL+XsbCLBrYnpq5gjD4a8HT8ZzKW
DdXg+6AkS8YCaw2+REUaMObbafAxrvv7cNbvosHgsJNKxp6eGiSLe4sZ8/w1
6GK0KJOxcJ8GJndHJjDGSQ2G/bYpkrHsigafJnW/zFhwV4OLa2+EMOanaxDT
I+Ao11+kwaYNgwRcf70GFzYId3D9LRpsf64M4Po/a+BwW7Ke6zdohr9ytS/X
P7gZ1ml7VnH9o5rx/QKTFVz/9GZIrfi/c/3zm7F6wil3rn9pMyabLHfl+v2a
8T8NXT8h
           "]]}, 
         {RGBColor[0.560181, 0.691569, 0.194885], PointSize[
           NCache[
            Rational[1, 360], 0.002777777777777778]], AbsoluteThickness[1.6], 
          LineBox[CompressedData["
1:eJxF1XlczXm8x/GTShFdEZHQWMZSIbmKLG8a0TKiRCYSY2lqkGSnjmLaRjEK
lRSlCFkqtHEqSvu+L+d0OksTCc1Qslz30ef7G/94PB+fXud9jsdP54ft+2x3
DuLxeOcVeLz//3t10Dpe36nMZTz6sy8vzIwztiLZZavbf96HlZc9Yzm7H0bF
bIfi/+7eSFxfLOXs74u5/n/8+9/P+8FQWKn4idkhCJkPfbU4IwRTlvPncA49
jyhZ6mrO/hdwftHJbZxPhCEuq9aLs/sl+Ns2RXPeEY6gXK+c//YiodiUIuFs
HQWLV5eV+7n9aHw5PGYm54gYxH58sIZz6DUsbFlwkHPwdaRHukdy9o9FzLRL
As4+cXA2q5ZyPnEDI+fuU/vMfCgeLlG+hpzdEzB6iYEDZ9ebKBf4eXPecQsW
jUkJnJ0S8W/t43LODrdxxe1aH2fbO7C/+u2HL9znvQuFiMGWnM2TcCygcz9n
3EPMJWE45wn3sb57XA7niPtwzyjp5Kz1AF2X0kZ95f59HkD/SocpZ42HiNvu
+Svn4Id4IvQN5KyWjDKVpQ84+yfj57KCOs7KKbg8a81Xzj4pyJ3bOfUb87cU
hMqtrDifSIXfR8v9nPtSodfSfJHzoUcYMvpjBueeR7g3PkTE2f0xEvZEKPF8
yF2PwfdTn8HZ9QkCIuWWnOVPkGPtsYfzjjQ4GqWGcG5Lw9u14Q84O6VDK0Gl
inNTOnYb/93D2SEDRxWnayow12RAMizRiLNtJhKX7rTlXJaJIFGBO2frLMzn
vQ/mXJCF4o6SO5zNn+K49OdCzrlP8dvy7XLOeIaMVf2Kg5izniHcbIgu5wkC
ZO07ZcrMdxRAzzdiA3ePECBy9c793L1egN0urUHcXSsbnYGD4rm7fTZOOZQ+
4+6h2fA5urSBu1dmY/3Nde+5u0YOon3V1RTZ3SYHNm+PTGHmBefgtFuoKXcv
zsF2jx123F0tF+o+r125u0UubmvN9eHu/t/vRwOci482DdzzcpGvY1p0IaaK
nsfn+LxmTsuRf0sG7mbPYTzSYn2jVw09n8+x+7rH9MGDGwfugucY7eGwtLGC
7t+ew3ytxdaWEQOvx1/yAl/9GuY1eVbQ8/sCa0L53fx1dQP39BeoiWqeV+RY
S8/zC5Tr/ZnWkjHwenzjPDj5LQi+mFFNz3ceeqzSdCatHDA/JQ+RY37d/WUd
3XvyUG859OmqIuoN85H0+fhtG4s6ev7zIQh+ErbNjfaT8rEi5k33BTHtd+XD
NG3jpYCxA+brvcSb2we8zzbT53N9CWPJ3V1dmfT6N1+id9fEVMX5dJe/hMts
R5d2Ib2/aQW4H9EQsLqE3t+OAnQa3TfKyaf79QJ8XWXVa/qA7m0FeLVyz6lP
XnSfVAiF+VvHepB5ToU4rPV2Ytsu2r9SCMOuzHCxFb3/pkIMCjrXcfMCvf9x
RYiZ2fMk8zbdHYoQsbpXefhDul8swr1Jo8xVEuheU4QvF26MD/am+6hi5FoX
q4YZ0922GNGTG/V6Omj/XDFu+DXYlN+lz19WjNCxZ9dpB9B9eAkUvuVfVPGk
u3UJVtj/7TPLhe6BJRBEW/wWuo3uBSXY47Dv3REnuquUQknpdOOJLXQ3L4X+
C2lJ0Wa6ny7F0N3P9nz4he65pTC1fmWTspHuCmXIkBp4hNrRHWWw2qqYZGdD
d68ydHtujTlmRfesMrhgm7bVarr3l6H/rGd8xUq6TyiHYXxD9mezAWNxOTI+
x4UlraCfdyzHRdf4+PzlAxYcK8fwEJ0x+mReRDlCT1b++f2pH+jTyhFWcs7E
l8yvL8eHyknvHMiCj+XILHA8uJTM06pA3/CznQasX1ABe4/sp1NYb18B/rZB
eyaw3rMCJTsf249jfWgF1Dsz545hfXIF4iY0to9kfWUFTLwPfhjO+ncVWFb/
xUaZ9RqVGP9Ae86HZdTPrcRTm943zWS+TSVGTp2pnEwW7K3EoT+P97mQecGV
cAvKDBQvpf5uJd6uFCfxyPziSiw5+lrt8WLqX1Wi+eQd/lhT6tWqEHtXrX/N
QupnVUHH0tvD35h6iyroG2qP7fhf6l2qMHlE0OZT7P+nfxXE2cKRvxhRn1CF
s/Geo/fNoz6vChGb0kufGFIvrcLRzRu1Z5N5ytVosHysmTeX+qnVkDw1+ucI
mW9WjeNjs1eALNhejQOb3jSNmct+f1bjaPqwwt451F+rxqLwv16LyXxBNQyW
X9KoIguE1djZkcfPn8N+v1ZDlGD/7inrJ9bAcXbQiSesX1KDT+NHhCSzfvN3
n/1D/x7rT9TA9/yjLbdZH1kDtYenoxNYn16D6rXC8FjWN9RgWLi7ejTr+2qw
9s/e8+GsH1uLK9d6C/9ivXEthsq2rA9k/YZa9K8pvOTN+kO1yDutVLuf9WG1
eC2M9HRmfUotdO9Mt7RkfVUtvoWZOc5mfU8tRswp1FFj/cg6nN1kPkE4m/2+
r4NG1v7Ym2TB2jrUr6qv2knmuddBnry7Q5OMkDr0p1eapxhQn1SHf5w+Za8g
C0rqEN2/a6hAn/quOuiGe0r0yRhWDzeDxuAgPer16rHZ9XCBcBb1lvW4Pm90
xOxZ7Pvj+z3wXuPJmdQH1GOVSZp51Qz2fVIPA6/0LCOyIL8eh/cvybk+nX2/
1GOm75d1k8kY3ICPHr+JH/5I/bQGKN32emVHFvzUgM8lFwYpkXk7GrAgd05O
9jTqfRtQGp5QHEjmX2/AHcte4RayILsBE40fWS4k89oacKBjb9B41vMaMWeH
wiZF1k9qxKKslu7uqdQvbYRp3jddEZnn1AjN5Q0eVWScbITZqiWzCqay77NG
vFEzkglYn9GIugd7x6SzvqkR9VfOB6Ww/lMjHin+qnmf9eOasMNqneMd1ps0
YUaU05JbrHdoQotTRGQ86w83QUfPxCGO9RebkPaTiu111qc2ofxUqm8M62ua
kPXeuPQq6/9pwtEfK0yiWD+qGXeVjkVHsn5eM1SiDqlHsN62GbN037pdZv3+
ZgTwylIvsv5cMxbWWElCWX+vGQ5LErr/Yn3Z99f3mlN8jvVvmuE27Zfdwawf
3oLcpgn/BrFevwWJ6r3TAlhv3YKTlkZ6f7DerQUOn64k+LA+sAVir8EtXqy/
1YLIhWeSjrG+oAVqd4tGHGJ9RwsSbHaK3Fmv0goPzas/urH+x1a090+5t4P1
5q1otb6Yu4X1O1sRp72v0571p1vxtXmL2c+sj21FeUrBDTPW57aie5N5pwnr
xa1IXaQ6zYD1CkKcOnZZVZf1ukJ4Zom8NFgPIXRu8bcpsH6rEDVH7MK7p1Dv
JYTXiaFVTWRBlBBWOhFKeWRelhC27n11d8loFmK5+r5ZF1jfL0TTX7Lkg2Tn
4SL8r8kOfXvWTxBhT07oJkNyjL4Ia9VHiIaw11ssguU0lcOtkwcsshLh/Zyi
m0lkvqMIcUsO/nSMrOsmQs4LfhrIgmMiOAf55SmQnQNFaLJ/3Zf5A+1HiDA3
7bZwPznmlgg9T5TH6ZKRJkJFst28fF3afynCk+fzyneR+fUihGdf9fs6ifY7
REDrPyODyYKPIvSe2fVOk+ys0oZF1VpaFybSvlYbvBddd1Qlx/zYhj/ePF/j
OYH2F7ThlFPqsjod2l/ZhokhN1cYkvn2bYgMMDnoM572d7bBJ6d6XpE27Xu2
oUrtaLca2fl0G9KeRW9bOY72Q9tg55U+48hY2o9tw+KLDtNuaNF+8vf+S4tH
yRjaz2lD4XOljnejab+yDSMuvu8dRdYVt2H/Ot7J+Zq0/64NGbdUv64fRfsK
Ynz1Nmg/NJL2NcTQOj8iMUKD9nXF+FWj1CBnBO3PFSMwQmfTm/+h/WVibF45
aJwumW8jRuxMvQ0O6rS/VYxEjYW1l4bT/l4xeGMWLxAOo30vMQx2qb6dTeYF
ixH5d5ibnxrtR4lh3re3r2Mo7d8VQ9SStcWOLMoUw//Agf68IbRfLIaZ9g8X
zMi6zWJ4mjQPKVCl/VdiGBvuVdlIdu4XQzvQ0alLhfbV2nHWe9C5IHKMdjs2
Ht3qZkjGrHbkBhz+vXUw7S9sR/nY/Sv/IvMt2pG68+06a7LupnZs4VXsGkYW
uLTjdqm8o0KZ9o+0Q+td2q0rZJ5/O/S2bR3yOznmUjscLZz/XkZGQjvSWlNu
aZFFj9px02f8mh4l2s9rx5dFygsrybq17dBX3r0shSyQtiPmZvHEcLLzv+14
8pIfxCfzlCWIO+a61pUcoymBibnMfAMZUyVYcNxH8yeyyEiC1o8GiUZs30yC
yZd7Xk9l+3YShLwY56fF9rdL0D/l1Rk1tu8hQda4aSE8tu8jwcGEA+0fFGn/
vARV9ioab8i4JsGHve6TZGTRfQmc4798aSXzBRLY5HSeqSfrlkugOqahspIs
EErQtXCIdwnZuVuCpmXzi16Sed++74+8EfKc7atLYZGRKRCw/YlSbO8Pssti
+wZSaNxYvDSd7S+Roili/pHHbP9nKUpe+felsP3NUnxT1cx4yPZ/l2L48KBH
99n+CSmkVj3SJLYfJEVUcNhPd9l+pBTToVBym+0nSuGrdvx4IttPlyJZZ7j1
LbZfKIWmfLPpTbbfIEV1wgrzBLb/txSl8cqu8Wy/T4pPhZPibrB9VRlUg+ze
x7H9sTLwhkTYMoumy5CoMjk3lu0by6DhvWoFs+4qGbYcPl96ne1vkGFv6p1d
zM67ZFizfvcQZt4hGZpnJKVeY/tnZPB/EejKjDAZ2jZOns4sipNBcWpSZwzb
T5GBb+WRwqz7XAapYYovs6BKBqcVXRuZndtlsL1sY8jM65FhyGRVdeaYQXIY
DH30Jprtj5TjpO2lSmbRD3Lwk7zTmPmGchj18GKZdZfLESqQBzML1sqR59R1
gtnZWY5TZ4S/M/Pc5Qg3CXJijvGWY8a4Z+u4/RA5rmhvMOf2r8rx633jxdx+
khxrF4w24vafyvGbmrYet18ih8/Ld1O4/RY5bH2iJnD7XXJccPiqxe1/lmOz
tfIobn9YB/YWx6hz++M7UGwqGMrt63XAVrZBhds37UBC5EYlbt+yA6NdHitw
+790QM/w929X2b5rB/4PHMXoFg==
           "]]}, 
         {RGBColor[0.922526, 0.385626, 0.209179], PointSize[
           NCache[
            Rational[1, 360], 0.002777777777777778]], AbsoluteThickness[1.6], 
          LineBox[CompressedData["
1:eJxFl3lUjWv/h3ecTAkZ3iQqOhSVoyTz6UPplDHjMaZDInHKVK9MW4Y3pIGE
ijIdQqVEA9Vu1jzvht2w553IFAcRP7/V9374x7rWZ1/3dVdP61mN3uSxbEsP
Ho8XrMbj/f//4hFVPvU7s6159M/4TcFJjrERa8VFvj/ZA3qzgvZx7OmNt8Io
p5/7EbxNVzhw7HcMvlVVv//8/P8w1cZsCserz0An66TxTz8Qzc7/HcVxSDBe
rf48+Od55zGhV0hvjg9egMvShZ113PkXYWuR9IJjl8s4mh/QyPHqcFT/draE
44VXcD6uNZ1jRGKjY3ksx2FRaMsLucJxyDX41InOcBxwHSvnL/Dh2O8GwvwX
uHHsexOWUZNWc3zwFnYa1Nhx7PUPAsJMp/y8/22IwycYcrz9DmLjswb9/Hqi
AbfWrlrGTndR5nqujePV99AaN7uW42X3kWKvl8PxwhgsvT0inmO7WKTM0bnK
MeLw/SzvDMejHmBSjyRvjsMeYNVQQxeOteNx3NvNkeOQeCTv6T+bY60EBCV3
jec4IAE2jUbaHGs8hOa+fb9w7PcQ43Uq3goZqyeiwmlsC8e+ibD4869ijr8n
omFcYgrHBx9BxLe8zfHnR2jr2RrCsddjpC2u9uW44zH68757cuyZhDOPd27k
uD0J7weNW8zx9mTIRkyYzbEqGS7GS005dkmBt/ElXY4lKZgn1NDg2CkVHS+T
O2sYi1Jxx+h+G8ern+D0nHcNHNc8QdaHi0UcL3uKgaduPuW47CkaoutjOF6Y
BgOr8ZEcF6RhwJCIII7t0lExdqYvx9npCF0+cC/HyIDf0dGuHKdlQBjis5rj
UQJY3TBYwJi/ToA+Ae9nc3uYANlfXk7i9joBxg7s/yu3a2eirW25NrevzERl
fF4/bg/JROhJ12/VbK/MxK3hlu8Y87SycP3jBCW3L8mCfJBDA7cHZOHBVf9S
bi/OwkJRRxa3a2Sji3coidsdstFv/rj73O6XjSPyiXsq9ou697xslD+wnx4S
VUXPYw4qRIfmnueVdu82ObCyfSq+oNdIz2cOEhzXjLPt1dC9C3JQbdo7WFRR
Q89rDow6TfFpUPd5/Nm50HEJm7E1roKe31zs3SvIu+lV372n5uJ8c+l2/mEh
Pc+5UAsocjRv7D6PPzUPRfLxusGj6HyvPATsqEoICuz+PD8xDxZ3p53bFFBL
z3seAsUz6q6kdTPfPB/TTUt/0z9Ku2c+3voYxth50B6bj7vB+0q6pNRvz8fL
W4dWJQ+n802ewWJQ+adMug9v+zNc6TE1zTKN7nfnGfzrJ/ZNtaRd9Qz8HYv7
aMuru/exBZjsf/lZRXs1/f4UICI5MWxtIPnXC5Cx89igyCTqSwqwNqh0Q+4s
up9+IdC4XrvYl+7vVIji9/c8tHfQHlEIfdXkok882kWFWG94cMSVZ3R/nSIo
po0dczOVzl9dhIV2TRWGj2kPLcK7wXP6md+hvaYIXxQJTzqO0D6kGJZPY5YV
TKV9WTFst+VajHlO9w8qxrS5wuBhsfT1lxUjXr1r/Z1TtGuWYN8iTT+3fbQv
LEGr7r1339xpP12CXl9ffYvfQXtBCcqttfc7Hqa9dyk6r+4x3xlHu10p1jxS
26rVk+53vBSBkYaTF62g+2WX4kRWQNuRY7SrlUHYb3dp6iXaUYbxv/Aslddp
P1yGX+tc7SdG055WhrhJ0XJxDO1fyrDO60ny+XjaR5XjRqFbiUdiN2NWOXoN
PtURzL6f68pRv+KrtW5yNwt8yiE57aQ0SyE/rByDg00KW4mRUg4X3unJW+jn
w68rx/VTJa6PiQUfyzF5jvvtNvbz067A4ZW7rmk8Id+qAg/fhS4yIOavrADe
OeiaEQv2ViCk/+K+U4h5IRU4u/zg5+nMf1iBDS2mq2Yzv7ICjfF2U8H8txVQ
tPeotWG+ViUmZbl1OTB/UiV6Cfq1rmD+kkrMHG7beyvz/66EhrtNv+PMD6iE
6K5jzyTmx1Ric/m66TpPyS+uhPqahinFxIIXlfjMTzRWpJGvUQUvNc1e6zPI
n1CF5WdHZmhmku9QBcEEXXFxFvnbqrDNQ3/67hzy/arQeGzXAEUu+bergD47
tXTzyc+rwtDS+eeG0u+PQFGFVBO3p7XEPPVqvM1vNt5ZQP6v1Ug7kv+0iZhv
Uw2dJj1f80LyN1XDzlB9jgcxz7ca1UcS90cQ41o1XOpPrkwj5guq8elIzyk1
zG+pxr2v3/yUzP9eDV/VpNEdzNerwT8XV7h+Zf7sGvjKDh/rWUT++hoYOcbe
70PMO1iDvc6b1TWJEV4DjZF6ZYOI+ak18LG+7jyU+fU18GvPHzOc+Z9rkH1v
oMNI5g8XYvN/WkxHM3+qELuse0w1Yv4qIUIjeBkTme8lhKlRquE05l8QIqHk
1nRb5icKMcN01MHlzK8SwsBbt+dW5ncIcfTxyBtHmD+4FkceWwiuMt+8FoPs
24pzme9Yi9R8W6d/me9ZizWz8mZbFJMfWItFQ2wnHyDmx9bC0SKkqZJYUFKL
7dYfImaUsPdDLY5Li7QfEqN/Hb76hX2fWcreF3UIKdh+o4pYML8OvzVqZHiV
kb+9DiulqdkG5eSfqkOX3/axxcT8O3UoOjl6wp4K8vPrMOD+lsxBleSr6jBe
Y77RNWL0qkdGsNPn0VXkj63HInMd93PEAtt6aPf569Y7Yp5LPXZ/fa9rW03+
sXo4XMi4/T9i/vV6dOrrR2UQCzLr8Tzt9bX2avZ+qseBvwNNhtSQz2vAnr9N
Qs2J+foNiB1punc+seD3BsQYrtvhRMxzasDBDMP7fzP/UAO0WjcKDjA/ogGW
xsabTzL/SQPOvo8QBTBf1AAjrx5PLjC/88d59/W2hzNfR4Q7kxeoRzF/mghm
artLbzB/tQg1o9Q+/cN8bxGCIu1vRTM/VITwm7qt95j/SIQVcS5tMcyvEWFJ
2D8xccx/L8KMLs/18cwf0oiOTUuUCcy3aIT+xze7E5m/rBGH7a99fMT8XY04
rzXwRBLzgxqR+WC1YQrz4xqRXZBan8r8skas8B5+9ynzXzUiN7LwbDrzNZtw
WB9CAfNNm2B9rtM8m/kLmzBTmPkml/nuTXA3XJHwjPmnf3xeX95UxPzoJqiW
XHYtY35BE3gro/+sYn5rEwp40VG1zO/djLb94e6NzB/XjMvO8ksS5ts1I6lW
M1rF/C3NWOp7wuwV8483Q+Ee5POB+TeaEbpzQGAX87ObcXf/n569hORLm/Hv
bu89g4Tsfd+CyPDm/brEAoMWhBS5PTASsvd/C/rIHllNYf7GFsS/eWVny/zD
LTDSPlq3gvlXWnDpbrHdVuantWB3aMvFA8xvbIHJq+O655j/5cduv77rLrGz
phjp2u178pg/SozRUmWFnDjKVAzLltELe9XSebPE+BYweIYJsXiBGDvk/nnL
ifnrxFgb2/sQn9jAXYxY3pcD8cQCHzH2Ka8sUhE7n/6xv4r8Y0wd9cPEyPCd
nrWJOCpajHevhk2OJkaKGKFlXh8+EIufifHRP/KwQz3168To7LvG6CaxQasY
4oLSbb0aqP9RDAd51gZPYufeEhiHal6SEvO0JdiSFrh5g4j64yS46jnPT0wM
Kwkigg7472ik/jwJEqIke9SaqL9SgvGLnQZEEhtskcD3qp7lvGbq75UgcWXI
uQ5i5+MS+HtlNEe3UD9Egv5n3Fy2iql/QwKZ81xvEwn1H0owLmag5wdicZYE
bjVXh+TQ3wf8SgkcnLRSQ2XUl0pgZVNV6i6n/lsJPHzHnpyroL6aFBvUnVt0
lNTXkuJFUlDya+IoAykmDtwgyFZRf5IUjv7Ol0NaqW8thdat5SP+ek79JVKU
xy1wNG6j/kYpclK/bXxOLPhbCu8TE4/feEH9w1KYmI3TXvWS+gFSRBkaRPPa
qX9FiseuFh+vEyNGiqEXOpfOekX9p1I4ubUPKyHmF0uxqUnab+Vr6jdK0ffh
jbXVxIIXUmw039x/wRvqf5HifJKebwoxT0OGK+LaSv231B8hw+BXbQGHiTFB
hvCHY17WEIuny7DMJMNj3DvqO8hgGr5xiiexwRoZ6vuN/fCQWLBNhs5/p9a8
JXb+rwwRZlq+Ezqo7yeD19wlA52Ioy7KcPK/+WZniXFbhks2uU1JxOLHMsRe
/EXVTMzPkyHQONaqx3vqC2XIsJszZwyxQCHDZlHOUmti5w8ylA77HL6GmKcu
x+DBx7bsIo4aKkemx9cvJ4nxq/zHn3uXncOIxZPlOPqX+Yt7xHwbOYLnvxQ9
Yf3lchj6FusVsv4mOdo07LRrWX+3HMd/s4yQsr6vHFlfLOa1s36wHGcmdKb9
y/rX5OjdFmf/nfUfyOGayOvZ+wP1BXKorT/6XJPYoFyOb87RDkOJBS1y7HVN
ztMhdn4txx7n34V6xLzvchjz/nAxJI4aoMCn9LeHjIihp8Axmf9EE2KxmQJD
PP7kT2T92QrkG8sOmrP+IgVy7G+aWrL+egX0Tk65aMX6OxR4uOpm9jTWP6gA
f6AyaQbrn1FA12+KzyzWD1fAf8ydAb+z/l0F1E+5+1izfqoCt6xcMsH6hQqM
WLFGNYf16xUQRx9/PZf1nysQVPu+0Yb1PyuQVrc0wZb1+yjhq+y7ex7rD1di
wC4HPTvWN1Kiw753CmP+VCV2flK3/YP1/1Aia1qjgLFglRL/efxxkj3ruyrR
Z3/UBcY8LyUmJnS9Zhx14oc/fsQcB9a/oMTaC89PMRbfVMIy2raIMT9RiYV8
qfp81s9RYonx0hmMBVVK8LVmujF2linhnz4shDGvQwmrMVdTGEf1UOFuRZiI
MQarsJbX8ZmxeLQK329NHbaA9c1V+HIvyIyxwRwVxIs32jAWOKrg5yRaxdjZ
WQV/E/ttjHmeKsTmN3gzjjqiQt8/008wRqAKbwYanmMsvqpCTpD1Fa4f+2PX
//oP109XoXKcMI7rl6hQfTMyies3qZBqcS6d67erkBeVnMP1v6qwro9ZIdfv
34qxl9TKuL5uKz6Hzqvi+iat+P1C31quP7MVUaZrG7j+/Fa4Vts0cf21rRjp
UtHC9be34v8AeMeqAA==
           "]]}, 
         {RGBColor[0.528488, 0.470624, 0.701351], PointSize[
           NCache[
            Rational[1, 360], 0.002777777777777778]], AbsoluteThickness[1.6], 
          LineBox[CompressedData["
1:eJxF1Xk4lPv/x/FRkaJF6iht45QWOkrpOCq82hQtirSRhEq0aDFt0pxSRyqp
qJM2pK9oOZbKrtuusoxhGPusxqlD+yb063f5fG790/W43p7zuqdrMgbuexy2
9uFwOBfVOJz//1uiX3mkdleeNYf80Qi7E8kamzEtLupxr/dg+8OYLNa+B+Hr
tCaj934ckbO9UlkHncSPl6cye3/+L0wb+yCH9fqzCChuzuvtL0C0el0B67CL
GL0sprD39S7DZsCBItb+4XhzPji/9/Wv4nh3aTZrz2vY312R0rt3HStMjRJZ
L7+JZ9s33e/dv40ZHkw064hIvE9/dbX3eaIwyYR7jnVINNqOxvB7n+8OlhZb
8lifiIGD8Smf3ue9C61ls9xY8/6HY8fN1vQ+fyySuX5LWHvfQ9ppqUXv+4nD
tQHbjFm7xkMi/DC69/3dx9vEFdqsHR6guiK/U8y+34e4ut+0jbXNI5iJfRpZ
4x8kYnkp67EJ0GmPz2QdkYA1Bm73WeslQjz77jXWYYkAb3EQa50kTA80Osg6
JAl+bTO3sdZKRou1pRProGQ4DZiyiLX6Y4TVVMxkfeIxTM5wDVj/eIw+H7cM
Ye3/BC7X07tqqL89wYiPM/9jzXuKfvsr61h/eAqN8zHPWfum4N3TR6ms21IQ
s7UjlrV3KlLfBl9lrUrF19eT/mLtmYahR17yWEvTIN19bhtr13TY3jq2lnV9
OowakmxYr8+Ae6e1OWtRBkTCP6awdsiE9bC4UazLM4HXZlqsl2eB2VLcWU39
PAv83L3trG2yMX+jtYR1Xjby/ayFrPEMRVv4+ayznmGwz9AU1mMZzPvzWxw1
35nBhU6tm+w9gkGBx5xQ9i5mEDvuzEn2rpeD72GdPPbulIOzJte82XtYDvQd
PVzZuzAHIiMXB/auk4vY+CM27N0+F0GBmXPYe0guJkzkTmfvJbmY+unOBPau
lQcbD5uR7N02D8Z16oPYe1AexnREHKg4XN9zL8zDqzVPXMIiK8nnMR+dKrVA
g1FlPfeF+QgoiZi80riBfD7z8e1bl+FijbqeO5OP6OQxqfUVIvJ5zUfBL/yp
2jo9r8e3LMC1GwnOPneE5PNbgKLWMcG28bU99/QCyEr0uSuDqsnnuQDOzw5l
DdfoMd+8EAHppttKAsidV4g5hYrDUSfEPffHhfj6Uv3KP+9ryOe9EEu3h5y5
Lugx37QIruceaHaeInffIqhFms7915fcHxXBpOO9ZoucvH5bEYSFzz/K9Mm+
cTH07oaXffqXvD/vYtg7hfbL1SX3e8VIeCH6kjqVvL6qGBE5Fo5V0eT5DJ9j
/ttpCYp6Mfn/8xxS7Y+B4gRyj34O+yjfWJtJ5C59jk3920z3Z5DnG/8CsUrb
ryvjyOu7voBdxvw8l4PkfuMFav0inCz6k3v9C7yvHpP0ezl5vlEvseC21cXN
eeT9rX8J27qBMtNccr/yErO7V4y7lEbuopc46hH12ecmueuWYM4H44zEY+Tu
UIJ+4a/lxxhyDy3BDtnAxwWXyX55Ca4kNetajiDvb1Ap+rVHjvOeT97f8lLY
vapY4OpI7sGlOHOwKtVoI7k/L8XaHc0jr6wl9/5l4MofnlPR3qYMsvBIPcPh
5B5YhmXXrhmYiMh+XhluzuA98LlO/n3UyrHb+heLQ/vIHeWItuVNObSe3APK
Idt+8tPIpeSeVY4f8v07ZliS+/dyDPLZYbhiNrmPFeCzxiX7GdN7jHkC8Gd8
1VpgRH7eWYCEiMbaPyb1mDkigJ3rrnevfyV9hACPOLcGWHNJnybApAnZfvrj
SC8WIPeoeZTXGNJ/EWBju2ufX0aTXq8Cja650UP1Sf97BXZvX2FlO4r0ThVY
vCXxStJI0h+ogGDUidL5xJywCryvXMpp1yN9cgWupGxdnkDMF1Zg8jOfDSeJ
mXcViLrEs/Ag5ugI0fCmxGIF7WcIsapvp6U17e2F2Ju4e7E57XcL4bns21wz
2ocI4dU1vsaC9g+FODDCMGI17UuEuGFm5cOn/WshElL8w1Nor1UJ1dim0kra
G1ViQfQY3Ue0t61En/iAVya096pE4+jSaqdfSB9UCbNZj4+ZjSB97E8n2AkU
uqQvrITzqCv/8oeRXlmJ0AEJpuN0SK9eBYlB++eXQ0g/sQq7T1eJLg8m/cIq
xPQdUn5kEOndq7AyQu3iCW3Sn6hCt+6Xv+O1SB9VBbWLqxvfDiQ9UwWXTw9L
HIiZ5io4G+x1LR1A+h9VuB++3n8TMcaJwPs2bSGHmG8pgmFw5qRkTdK7iDAh
JcRwPzHHX4TJf3f8Y0WM6yIcEYie6hLz00XYGHIn4i35fcLUimA/qXBkFf39
8k2Em6tmfsgkxshqcJX95scT882r8YC/z+467ddWw/rsy40XaM+rRuzpL6Wn
aB9eDfeYXbwA2j+uRrnN54xDtK+sxk5br/MHaP/hp99d2rWX9sNqcOaE4YI9
tDetgVGYQ8Eu2q+qQbipJGwn7X1rENI0dbEP7S/UIHDR1Zk7aP/opy1H79lK
+9IanF56X+hK+7YaDBg+IMWR9tpi5OTlDVxAe2MxTlYPtZ5Mezsxdl/P28eh
vbcY9SMudb3QIP0ZMYZZFxcGEvPvibF+2JLaacRMkRh5YaeYPHX6/SJGceaO
0GXE0KhFlc15j6J+pDesxf5LqwzmEjOLaiH33HMzvi/pPWvRbftZPooYJ2vh
zzdzPduH9NG1yEnaMKEPMZNTCyvVWulxNdJLazG2TRivTgxOHTbyJHphHPp9
VYcbf80tNCZmrOrgFFK5uOQH+f5wrUO2xri7fsQ4VgcL3kH7ycT8G3XoZopV
ku4eMxl1yG/viosi5tTXoSvYYfoOYnTU4c/zkR2/d9Pvu3qMv623ZiDt/6jH
kEU7smRd9PuvHluZ0vRnxDhYj7sZTsLILvp9WA+ByDboFDHzpB5t9WuDdtFe
VI+qrx7u62n/sR5misMNi2mv24ARHS5nZ9N+ZgNa9DpsJtPeoQH2aecy9Wm/
twFavppZQ2gf2oDNF3l6GrT/pwFnD3663dVJ+vIG1Gq7G30mRnsDQj9tPv2G
mD+oEef810n/JWamNWKx3+0CBe2XN2JcUYunhPY+jdjx92brBtoHN8Kz8kq0
mPZxjXg14us2Ee2fN+Ka2DtASPvWRkzUMX1WTvv+TdB44Dm3lPaTmhCwU5T2
gvY2TdA+4RBTTPutTajyEO4ppH1gE/Ksh67Lp/2dJiTaz5qXS/u8JtxbvUCD
ob2sCaM/XXidRXu1Zmxo1I3PoD23GQbbB9ul0R7NiMsyy3tK+83NqPPqmPiY
9gHNaD3Q1zyR9jebsWXDq18f0T6rGbWH657G076hGVkLgvvH0v57M5YK8n9E
E7sNkkBz1NTQW7QfK8G0P/9krhFHTpPg5B3PA2H09eZJcHhhxYMQYskyCZja
leZB9PWdJahpHmT1JzHXRwJxsgfvMH3eIxI0H53W7Uv3gyW4mdaaup3uR0gw
e8k/QZvofpwEx/TivB3ofpoEakFHrW3ofrEElhe39bGg+2IJzheXXzai+60S
TJ0V/02f7n+R4F2akXQA3e8vRbnBqqNfvpN9PSkSdjY9kxNHTpKi2N98Zhkx
fpdimNX3aSnEksVS5EQcun2LmO8kRaDLky2BxNytUpSZ/3fAi5g5IMUdzRtC
O2K3QCkK/8iMMqb7YVLU6hwpGEj370hh+N/gVa0dZD9ZCt+g0IB8YkmuFA9v
mI++TcwXSpEbcjnmEDFXJgVnqkPeKmLmnRTruuu7JxO7qcmgzpnwpPsb2deR
4fMc24lVxJFcGeyig13iiDFDhtu25msCiCXWP3vxhImOxHx7GT5Ov993CjF3
swzJRv4Tu76S/d0yaGtPeCgkdguQYZvXSOYeMSdEhoKKgRePE0felCHBN855
HTEeylDmEvxiOrEkUwbZvPD9A4j5JTL8FVlmrvhC9htkcJzpZ8UQM69l0Fgz
d/9NYrfvMph2lPT3J+ZoyWHSrhQ4E0fqy8HsEwy2JIaRHMsc3l4fTyyxkCPn
DCL6EvNt5chussts/Uz2N8hxiLdkZTkx4yWHsWeBZgqx2yE5bmRbG0cSc4Lk
CHv9v03BxJFX5bD3HtHqR4xYOSaPddzqTix5Kodszru5q4j5hXKoMwadVnS/
Wo49i3i5JnRfKUeXQHB6PN3/JEd6NmOiQ/fVFTCfn/20L90frsAb36FTvnwi
+xMVOLRWZ9FrYsksBU4NTpwsIeYvVMC62rBBRMx1VGCb4x39EmLGXYGi/Ey9
PGK3fQp0dYw4nk7MOaGAif52Jok48qICL39Ncr9P96MUsCpzOx1D9xMUGKxu
aHSL7jM/79m6Jn/TfYEC+oIrBZfofrMCijjV0fN0/40Cy3STE4Lo/g8FnidJ
5wbS/cFKxBdNHcmn++OUsB383dqf7v+mRPa9CY8O0X1LJdYPHenqR/dXKKHt
5bpsH913UUKQmr13D93fqcR2O7/SnXTfX4nksksbven+WSWmvLH5xYvuX1fC
rdutcyvdj1ciCQEDPel+uhKP4v+2dKf7L5TYEjzxshvdr1WiJu2y5ma6/68S
6en3r2+i+9+UUOdZ27nQfc0WhP7mMMyZ7o9sQbuzxvsNdH9yC36/EKVaT/fN
W6Ax/fS7dXR/SQvCys0GUzNrW7C+cum8tXR/WwsSWv2OONF9Xgsqd/9VtIbu
n2pBhqXbr9QIb4Hmmu9nHOl+TAuyPnl0OdD9xy0I8rh/lJqb34I2RWNfaqby
577V4vDVdF/+8/kch8+g5nxoQY6ntGIV3e+jgrbP1qPUGKbC6Q+hxtQSAxX8
L+vK7Om+qQpc3SW3qLnzVZgwRbCZmlmlwoplcyZRu7mpsPE343cr6b6vChGZ
SxjqyOMqOKw2v0yNCyrMupG4g1pySwV0BSyk5j9SYeXnX7nU3GwVYp9l/1hB
90tV6NISSKndGlXY5L6wkJrTpkLi0MYH1JGdKrxK5YVTQ7sV4eGq49SS0a24
+ENzJzXfuBVj56RvoObObcXegrql7L5dK9prV1iw+xtbgWtfjdh971b8H9Dv
isM=
           "]]}, 
         {RGBColor[0.772079, 0.431554, 0.102387], PointSize[
           NCache[
            Rational[1, 360], 0.002777777777777778]], AbsoluteThickness[1.6], 
          LineBox[CompressedData["
1:eJxFl3k4lGsDh0dFWtEiQo2lnVQqUvI7KRVtpxUVEnLkRKW0qCalpNKm+kKM
kz5LkSzZWkZZy76MwWAWM6OjUqe0qI6v7/I8L/+47uvnfu9nZt7reo2+m+96
jwEsFuuKEov1/99v/tmQExlabM0iP4+PVZcxDBcMsrcu6Wdf/BR3ZzHsFwDn
iesT+/cTWDjWPpbhkFNYM0/A7f/7sxDtCurfHc7jyDy/mH7/Eq7+N+k2w+FX
oFI5LKr/etcQuu1ZBMOB19F13LB/97uJGSHX+q/nfgtagzrv9PcicfW4cgLD
q24jxCLpXn8/BiWdk9MYjuBiw7P63P7zxGJj4sEChsP+wreY0vL+893BaZk6
n+GgOCw5Utzaf967mGY4p4Phg/+Fn5fLP/3nj8famu0/GfZOwM+OhUOimNeT
iNS5qpoMOychm11uyLDDPXBqJbMZXn8fbn6DwPCqZCxO2riGYdsU/G32eRvD
eIClvGE+DOulYsqA7KMMR6TC+77eBYbHPcT+Jf9GMRz+ELtKLyQzrJGG6SfE
TxgOS8OPlxMrGB6WDv0xu1sZDkmHMF/+jmHlDOxZ+KiX4aAMbEn/pH6bcm8G
rt5dacBwYCbGii+YMfwtE05/Zy5l+OAj8Jc93sTwx0dQPXTTk2G/LHgoWwcw
/DYLu/clnWXYOxun3fk3GVZkY7LKj3iG3XNwQaabzbA4B7x0wxKGnXNRpP+9
geHmXCSILioYdsiDd2zRZ4br86A19rJyNPN5Psb8tJbRDFc+xgHfUQYMr3oC
fxebWQyXPkFOqOtihm2fouSb4yqGXzzFlMyJTgzjGRwLY3cx/OQZZHOq/BnW
42HJCO5JypytPCgCVoQxewQPXK4ggtkFPAQNtY9n9nH5iLaISGf2TfkYmsJ7
xuzh+eC/zX7F7DX5iBkc1MDsGs+xPmWqlNnXPofQ+8E7Zg97Dtu8cT3MXvYc
0Xo7lWOY++0F3qhdU6fMWfkCUE/UYfaQF1BJ2/7nm8PNfXvRC4z7/DqsmFtL
7scCzMgZvH9wnLBvtynAcv8V216aCsn9WYDwLWX3bVWa+nZeAc5ct4wUVteT
+7UAOpM4971G912PY1UIz13WdR2ziB9YiC7dmhCL7Ma+PbcQusPSn68K55P7
uRAnF9zwWFfaxxzzIoQc4XDMbRvJ/V2EQMM42axBxM8owpmT+eWDtQXkfi+C
wYCZHjqdDX377GJcM1Afd+BOA7n/i5HpNjqrOZLsKcW4l3uTbWRD9rfFWJ75
F9vqM9lnlGA7u6nzvRvpe5eAP63Ud50/6SeUYPx/4svynMiuKMH0378ULKbn
m1SKHXb7o03k5HzupdDVEI8YldbHnL9K4VHd+/TGZLKLSzGuMNUkJY/0J76E
7dntsVcTyfmcX8IkaL9RdgDZo16iaKZd4hxVsje/RPK09w2b6sj7p/0KBVN4
oy5Kyfvr8ArSAK2DWW7Ev/EKnjpc04PWpF//CrFNVsYmSeR8o8twaIsTf2Qb
2deXQTvnW9yiXrJfLsO6Yt/vd8vJXlkGg6lri08Ek31EOTSdgxWPPci+qhw2
lzTCYpzJHlqOOyUjx5zbTvbScpzmDF18awvZB1dgnWHQEqslZLetwKEb9ztX
jiH76QrkSMoTbOvJ639RgZk2ERpn6OerVAkth5Kc2H1kRyUG/tynVOZA9uO/
9kC/760ryP6kEqFL9Z3mWpP9eyXSBtU1SSzJrlcFPW/dK+PJjkVV8J0Q8dRl
M/n7rVVYLPmyvuVyH/OOVOFFb8rrODnxI6pQtzvgbPj0vvMjpwrayZ7KWfbk
9Qiq8NuUuVMLHfqY96UK05Z/ClMm7xdrXDXUxy3yCHYl/vxqsP+wW92zg/ib
qvH0Y5nPJzfi+1dj6Po1b+N3Ej+8GtPEk2tnuBM/vRovdI/aXSTMqanGzdNc
/XrCvA/VqGTb5A2hn59GDZ6HDXlpShizatBZdPKgHWHO2hps0FDT2UaYt6cG
auaH5u+iflgNrLsm2e2hfnINSvTV4nypX1aDJbrBL3ZQv7MGgrpQtYXUH1aL
MfYrKpSoP70W1Ys2utbQ86+sRZFyYFgtPb9XLY7FPHxmSP2QWozY27OjnPrx
tXAZO7O9yJP4RbWwzC/Z3rOL+LJaGD47+WH1H8RXrkOtd65ukjfxjepQMdP6
+Y/dxLepg0+A5v0FfxLfrQ72mqNrHfcQP6gOxYIqUydf4sfWYYCzqZ2lH/F5
dag5k/zgO2FeWx1MF7ELuHuJ31uHWZ6jPY33EX9CPYLUbj2IJcyxqodSl2XZ
wP3E31aPmr09lRsJswLrEWc1svsmYUTWQ1XuZl5JmJP763onVhz/Qf3Geqy7
zLus70/8b/UY2n0ny5owtPhQFmwzdSDMMedjWW3FUB/CvM18eI22HxJI/YN8
tLUuzAih/nU+XPl6HVepn8GHimxNWQT1a/nILDRRiaX+Rz5CQg9E3qX+qAZo
dMh/JFB/dgOqr831ukf9dQ1IXHphZDL1/RrwPbJ7aQr1LzVgbq2x9wPqpzSg
LuvNp1TqlzfAuqkrLZ36bxswIffhnWzqDxfA8cJUi3zqzxBgd7jDykrq2wkw
7b2hjoz63gI4WS46oHyA+OcEmNH053gzwpwEAYyt7mz3I8wrFmBKjlncU8Is
hQDTu9NUJxwkvkojnNcoD7hImDOpEWrDy96pBhB/aSO0G4I0wwLo86cRtjEj
1LQPEf9UIwqrxlvdPUSfR4149ynYYNZh4uc3AhaWXx8dps+nRlwP/MY1P0J8
VhNm3T8an0qYM7EJHHdhnP5R4i9uwmgtz/RzhFnOTXBSqjB4TRjHmpAaFSy3
DiR+VBO8HXNPhBHm5TVhnX+OXj1hVnMT/JJcjo45RvyeJnSklWM1YY52MyJS
Al+dIMyzaMY152mP7hNmOTRj4nLBpTrqBzRj7Vthwxfq32iGsSD2i+Zx4mc2
I3N+p/+c4/T52Az2Xy+j7QjjUzNCY85+dDlOn5dCGIVejt1H/TlCpPJStE5R
f70QCV1rTl2h/l4hxN0NU6Opf1mIL6oeSKT+AyHUeOk9adSvFCL5WH5gHvXf
CXFgxDDhc+qPaMGg7u7/lFLfuAXzLlTvqKT+qhasntl2v476u1swx8xsZCP1
Q1tg53V2VAv1E1vwRRqdKqJ+aQtG+XN6pNTvaMGln9ZCOfUHt6JjYHPIa+pP
bsVXy621ndS3bcW+iw6b31HfoxWpw1cffU/9060wSxsR8w/177Riq+zkg0/U
f9GKrNiEmM/Ul/y6fq9qwVfqK7VhtyS1uYf67Da8TgpU+kl9tMFCq3ZhL/Vd
2vBh0bMUpRPEP94Gyb2XkwYR5t1uw7QfvnIVwqwnbQial1U4hDCEbXD69OP9
cOp/b8Mrxxo3dcKuI0Tw3mc7YQz19UQwdAxeqkWYayyC7ynfV7r0eotE+GrQ
U6FPWGQvglXneJMp9PpbRVh2w9XChDB7twiffQ5mmNHzHhFB64dLhyXth4pw
TSepbgntR4hwW6XlsD3tJ4pgMT7m+0bazxGhZkLMVhfaLxFhTc2lJ960LxAh
+ckZowDa7xCBPW/189O0/0WEEh1bp2u0P1iMsNvK6+/Q/jgxvCJtizJof7IY
VvF3UUz788UYGpf5ezPtLxPj35F6rA+0v0mMw5ejTFU5pO8hhtNmRRebMM9f
jKQd4sULCbueFiOSH7VyC2FWuBju21ht/oS5d8RwWBr68xphpIuBxuzyDMKi
52LEe85o5RPm1Iix9t+pV3toXyLG4uAWi4knSf+DGPemzjReRthVSQJ+5KBQ
H8IsDQmE3ZkDwwlz2RIofA1DHhPGLAm2+p6JkxEWWUswSHWXmloQ6a+VwNE4
6q4FYbaLBGs2z7J2I8zbIwG6ViadJ+x6XIK8Dd6ZGYRZYRJ4TzWybyHMvf3r
PDNidymfIv1kCcRnSpyMCYseS7A892fsesKcMgkaznpKAgizhRJsfrxaP4ow
r1MCo/FbDZ4Rdv0uQaD6n6piwqxhUsS8NwtVOk3646Xo5Nt3sgljuhQTp6R9
XkxYtEAKge4C/lbCnJVScCsrTQIIsx2lyB+7wOMKYZ6XFAnbFaZJhF0PSSG6
ff1NPmFWiBRLiu5ZC2j/phT3izfdfEv78VIMFi8/r0S+v4geSdHsdz1tDP0+
U/SLdSW3JhNm86XI+7rvmDlhnkwK90eTfJYTdu2WosttrPNmwizldqxeUL3L
nTB3TDvkXtzkvYRh1I6vKRnfjtG+WTuO6AvPnqN9m3Z0GlUcCaf9De0I+Tvj
cjTtu7VjptcHdgLt72tHt8ykIZX2g9rRpTJyQw7tX2mHraZCPZ/2Y9thXPjQ
voT2U9uhYRMwupL2ee246rno93rar2pHFow3NdN+WzvyXHhRItrvaset+FfJ
Mtrv/XXeA292/k37I2XobfMtfEf7E2RwLLvW8A/tm8gQGe4U85n2rWSod3+t
30P7q2U4otm08yftb5OhLuHoH6wzpO/z6/p7tc0HEmYF/rp+tGWVMmHueRni
3ZcuUCWMSBmWzfXwH0pYlCTDTt+rwcMJc3Jl0JEE+Y4kzH4pw6Mb2vPUCfMa
ZdigUiXQoP3XMiRmTdk+mva/yfB0oEPBGNpXlWOC+Ql1TdrXkuPKsqs242h/
ihyRYZ4uWrRvLoduXoqHNu0vlyPuO8thPO1vlmNDM99ch/Y95VhiFqaiS/sH
5ej6zaeQMjdYjl2F3AN6tH9djvmedloTaD9ODo23vimUORlyeO34bDGR9gvk
v/6/vpFNmVcrR6HG7Jls2pfKkbopKZIy66Mck+ac6qXMHaCAZ/zQbfq0P0oB
W+OFDymL9BUYEtveS5kzW4FhRRtXGND+bwqYBuqfp8xbp4CSSXIJZVdXBRbd
9FIypH0/BYw90+ZR5p5QwMNb6EEZlxQYZLL4KmVRtAL7D8/Po8xJUeCIX76I
MvupAn4h4QONaL9cAZ8FYYaUXVsUmOs44jfKrLcKNG+Yt40y94cC3gkLD1DG
8A4ouuwuUBbpdEDN6FwsZc6MDmi26mZSZi/swPDKycVM364Dt8KKGpi+UwcO
FWopmL53B/4HV001zQ==
           "]]}, 
         {RGBColor[0.363898, 0.618501, 0.782349], PointSize[
           NCache[
            Rational[1, 360], 0.002777777777777778]], AbsoluteThickness[1.6], 
          LineBox[CompressedData["
1:eJxFlnk81Nsfh4ek7VZX2ksqqStt2kjbWxuptEmUK+2SGwqVkLW0UGQJWRIJ
FRGF0siubGOZYTCbmVFR3dJGy6/fyznf6x+v5/WZ5zznO3PMMWWf/baDiiwW
K0iBxfr/76Krcov1l0pXssjP8uSF/gxjDwzf2sf8x/ZQW/rxDsMOJ+E+Z2LW
f/Oz+Pt+cynD/j74u1JD/N/rz6Mn3P8Hw+aX8Et13mhjxr+CHd/HzmU4JAiT
NDSNGPa/hvhBvnsZdgvFoRgvd4YdwvHmp1sUwwci0BBmkcuweRQqant4DG+M
RlXsX1/+68fiUMDosRsoR8bBynraUoZDbuK1/cQ9DAfGY61quTfD/rcQ9dgx
kWHvBAxY5FXGsFsiunbpdzLschtsxbt/bmT2n4QvStJFDNveQT/97t0MH0iG
hWuHN8NWKci0f5nCsHkqTjp/4jC87S6cvdR6Gd54D28aD2tsorzuPgbmfNnA
MNIw8Oh7J4bV0qE+zzmG4ch0eG9ILmN4zAM8Stz0keGQB/jMDVYzoaySgVF/
BxkyHJiB0b12jgwPyYTCqfVRDPtngh9hXMxw/4e4Mz3kHcPeDzHlpsH4zZR/
PUR6z7c1DLtl4UxaiD3D37JQoDkokmGXbOQVmhQx/DEbd99ZvmXY4RGqhmuP
3UK56xH2X0w3YNj2MTp/vLJlWP4Ye1NUQhg+kINQY62nDItyEGU2QcawVS7c
13GGbaXMz8XGYD1dhs3zMDJDbw/DDXl4pfb0HMPbnqBCJ+cew9VPUGYSVM/w
xqcYL9/Vy3D5U2SI+0/dxnze+fDQ8jZiuDAf9reeHWMYz+Ckdz+E4afPcLZm
eS7Damzct9kvoOy5m43qajOl7cz5YOPUiRlalD15bKS2VG9i5mMKcDTE+Dgz
31GAJxrBYcw8pACxqjdzmTmnAKPcXdqYucpzbJmtrmhK55ufY2pptCZlVuBz
dIs+GjHzl8+xYJSGHTMfUoh1X2ddYebrCxE1VTWDmfsXIn1D8JnO0/y+eUkh
qhOchGVxdeQ8FoFrrHZpWltL33x1EeY+VT9bMbeFnM8iGH1dn75Oublvzi6C
qqUpt6W2gZzXIoS/CB0nHd23nufyYgyzuzfVqYv4bsXQXGQ28tTjpr55bjEE
5TrO60MbyXkuRq+qHtdRids31y2BrYP+gfLoJnK+S2BY2++qmwrxH5bA4NjO
s9em88h5L4GjVmI7a3gfe+qUIjwsanDFNDJ3KIW442n87FYyv18KdbOkuBXG
ZP2uUsTtTOpU6iTra5ch7fhfpytyydy2DOUDz13v9iDzO2XoWazsstuSzOVl
6M43G5msROaa5ZAVx2VbyEj/QDnGTSus0sog/fhydK5i/cqg+xeVw/etVEHl
CXl+9QrY7tAqSEvlkr+vCsw8bbR4kh+Z36jANo2bqaJwMudX4PCMZZ8Dgkh/
3AssrFZ9/2tyM/n7ewErhZ0rpyiSzy/sBTSzNp6NjiD7b3iBwhKV54uWEF/1
Jbg5S4wHjiPzbS9xfZFX9V1VMr/6EnsPf2sc0kj2X/0SMy5mDym4RJ5vaCXM
Fvv9rLEj842V+KZpdqTgMJlfrETinuYlrkfIvLwSJxJGO+ym8wFVOGnuuKnO
nMzXVcGg7Nnw/GVk7luF89qRQ1X0yLywCvyOGdZd0WSuUI05uVfnZC0l+0c1
dtum/Vh0iezfoxqynov2Y1LI/Gk11Gv+mrMmh8x7q7F0mtTjYQGZq9Vg7bev
r28X9TGW1eBByvijl/PJ63fXoMhXe6H37T5mu9ZgZMXekeEuxI+sQecwreH/
LCN+Tg0+VYtH9P+D+LwaKLSt0nrzum//7C81+JBZN/1uA3m+MbV4oDvK91tp
H2NxLR6t5VXx8snz7qhFqvGqZq/HxHeqhdOd4MyuTOKH1OJ1RMh6n3TiZ9bC
x4TVIrtHfE4tXA5Z17alEv/fWlzWnI61KcRX4eBqgUk/VjLx53Fw+c+kCd+T
iL+Zg/sXNW5pE2Yf46Buqe1z39vED+Sg20IwkEUY9zhI2voaIYnEf8mBSu+J
UYsIs99wMF35bh4/gfhD6oDs9y+DCGNmHU66esw8RthzfR2edF4I8CHMtqnD
T/3NeTXU969Dgfxy0gqyPpLqsPKBY30K7ZfUYebdLMVPtC+tg0JYUeEAuv/+
9Uiw2VrXTP1p9Zhwe3ahA/VX1+NofjGHQ/v76jFAult7KO1718PmsHj5rFvE
v1mPx0Z1/ZbGE59dD4cTj+tX3SS+oB6CrWlc4zji/6qHzlifXeaxxJ/UgOj4
ngX2McRf3oAUq+xJweT8sy0bUDOs9X3BDeK7NeDRV6tFLMKIasD5yeJ3G6OI
n9uA029Du5Miid/UgHjDTZ//JMz61oCSzmu65yOIP7YR++e4DhpM2FO3EXzn
4szr14lv1oh/XVs2zifMcmmEtT+f1xBO/NBGtBx8XO9N2PNhI8Y8GT9DjzC7
rhFHg8N3fgqj3++NUBx12yaHMEZwkf1XQLtPGP2+5+Lz95N6poTZW7jg8VZz
tajvwEWOksZBJepf4aLU+W6oJJTeB1yU26nqlBJmV3KhHe5hlEaY1cVFa46+
wg3C+IOHapuwwgDqa/MwKeDIRD/qG/NwePvgVG/q2/IwPXb/rPPUv8CD88KA
D8HUv8PDW6vQsETql/Iww+N19lPqy3kY3tPRxaO+chMiLXOrP1Jfswn7kk2f
DKbPv6YJl7ibfo2jz3+gCZM1JfPU6fP7NCH/odx7DH3/4ptg5Vfbqkj9giYU
eVzSFtG+qAkLE2xUMmmf1fz7PijJP0376s0YFVu/UJfuf0UzeAKdm50hxLdq
RsR3xRE3CMO9GZvdDgrWEfa80QzBF/3Yt9eIn9cMdobXhhDCLP7v9T6MnL2E
MHqakW9zem1bMPHH8dF645W6L2G2Hh+u7+/v1ybMMudD3fduUH0Q8U/y4T8n
Q9mTsGcYH+yV7j2zCbOz+EhQ42a3XSV+Ax+C1yMMgwmjm4+kiEqREWFP1Rbs
8U+xVSTMnt+CG1YPlZ9dIf62FjSt8wj1IAzHFvju+WeUAWHPqy1IHJ7gokyY
ndaCxRKvxKpAer+2wLDZyy+CMN62AHExXYcC6X3b+vv7tVNDlzB7ViuiTuZH
D6L+xla4HzGNbgsg/tFWWJW1+WQF0Pu4FRp+u9IDCbOTW9G5bVfXkQB6P7fi
imKShiH1O1qxYrvp2OnUH9CG58mWzcrUn94GDY7++FeX6f3dBverqdsrCeNg
G2K/FddkXKb3eRvMX+ZxIgizb7XBITtoljf1C9vwxOb9o6PUF7fBN1krw4z6
CgIIlLULV1F/sgCzMv3ez6U+BHCcOXvWJOrvEcD8csO5odT3ECA7ofLxD/L/
CztagB2HOj+9Jcx6KsBSky0KIsJoEWBeWsCXOvr/Tq8AZzTsnpcSth4qhPm1
C6ZPqK8mxFS1wc8eEI6bJcRc7yvyJLreMiEu9E5ojiEs3CCE9ZB5B8Lo+ruF
4JhcLwskPPmoEMEChdzzdL+uQvT0m2jvRfsXhSipNuKeof1IITR1fEUutJ8s
/H2F5sUep/0cIUKWLVawp/0yIYS6ymPsaJ8nhOOOTzVHaL9DiO+HbTbZ0P4X
ISrvrFx6mPYHiGBnv7fzEO2P+c0Kc4/Qedx0Ebo6OjSpj8UizGRnxNL1hWtF
mG+2oPwo7e8Q4YVl4PFjtH9QBIekQRGOtO8kQpjvPC1n2vcV4VXcVZym/RAR
WpZWxbrT/i0RSk8kL/Gm/UwRqoakz6bvp/C5CCcuOvW7TPscEc5dT5gQRPti
EU4Fny4Kpf1/RbDkD7aMpH0FMQxykwfE0r6KGFbfL3jF0/5kMXZKNpUl0v48
MbxDF7reof2VYmSaTd2XQvubxbDXMXRKpf09Ymz4YhVPmX1MjGuyqY309dYe
Ykx9N6WXrscKFKMiV338bdqPFoNTPMyE7gf3xOjo5ChF0/4TMQq+djUz5++l
GOYVlcFXaL9FjBmFh0yY8/dGjPDruzrp+2vdKwbrk2nyCdofIsFBvaDt9POO
Gy8B37FzjSXtz5SgO0LTcjPtL5GA82x+gwHtr5dAuD5q/wLat5CgwPaS+zTa
t5Gg9sdK8UjaPyXB1reqvUq07y/B8BXxTt0XST9cAn0bmyIJYSRJ8H2T1nkO
YWG2BK+8/MwLCHuWSDBE3a80jfDkRgmKpQYjYgizpRKUaRkYXSZs/UmCjMVG
e10Js/q3IyqL62BD+yPbsX2oW4QZ7U9rx89pL+LX0P6CdqxyLiqeT/ur2+G8
vHjKFNrf3o63Cl8dhtP+vnY8mlGn/PMC6R9vh77C4YudhFne7Yifrx7OJxwX
1I6Jd5YlVBDGzXZoBPfKcwgL09sxI9/1n2TCnux2mDamj40gPLmmHYeyPiy8
QJgtaMfOyGP6p2n/XTssBOtSjtD+r3acqRm9exftD5NC7cEWkw20P0mKZeW2
vstof7YU/NKsH7Npf7kUaYH5ueq0v0kKZau4PBXat5RifJshS4n27aSwEOb6
f/YnfTcpXGJ3mr4iHHdJCl6u2/4WwoiSIuax3cNqwsIUKThJWw0LCXvmSvH8
8KIJjwhPrpDikavd3FTC7CYpJEEsn1jC1q+kWKI0ZVQI7X+Tor9ZTbs/7Q+U
YXvdyH/daX+sDBm+cr0TtD9DhuGmy/NsaF9XhrJF/U5a0b6hDKnBGkdNad9M
BjsHvzBj2j8kw5rQP76C9l1kEFdGBerSvp8MemZjLObQfqgMZ/fbmGnSfsLv
3i1nv4m0/1AG3YSxUlXaL5Lh2oYRTkNov06GRJ89Ov1oXyKDmuafar3nSf+j
DBZFsgUfCccpypGu5+PyhjBGyLFz9UqJhLBwihwWCpanWwh76sjheuu2bgPh
yQZy/OpZpVZFmL1FjqFn52qVEra2lqNE/9wuNu07yJEk352eQ/tn5ejOKtLK
pP0rcnywlBXfpf0YOUwHf/O5Tfv35RBta90XR/v5cvSbqbsvkvYr5bh/vdUz
hPZb5TCr18kPpP0uORbf3DfuAu1/l2NweE6QD+3/0QGFbvfpHrQ/oQM7dvU0
nqJ97Q6M5nrFn6D9pR1412vjf4z2jTuQd2Cw/xHa39WB2piiuAO0b9uB/wEA
7FU+
           "]]}, 
         {RGBColor[1, 0.75, 0], PointSize[
           NCache[
            Rational[1, 360], 0.002777777777777778]], AbsoluteThickness[1.6], 
          LineBox[CompressedData["
1:eJxFl3lczdn/x28pIcZURGgxFEqSviMkvUba0Ei2LNNChVARIkklxKg0opFo
QZIkRFS47Yv29d5bt+5+U7LU2ML49Xs45zP+8Xg+3vd5nueezu1zm7rVz9lL
kcVixSqwWP///25t39AO6xdWLPJvjsGHeIbhBotko+j/2A8bxqUeZtg/EA+2
snf+Nz+G0q6YjQxHHkfUzhSb/15/Cn8uNzBl2OVPNP/6Zsp/fgz+ae9SZjgu
FtrrX/W1M+udx+LbIa0MB1+A0kBPAcP+8dDgRqUw7HkJJ+56n2DY5TICK/bv
ZHjlFdRvljoyjCQ4J5WYMJyQjCi7W2MZjkvBhqIHr3mUo1MRfVSpluHIazCr
QBbD4dex5OLXKIaDb0A99stuhg+mIWT2rysY9r+JjR3JMxn2SYffuPnKDHve
wgX7VwIuZdcMRCg+y2fY5TZiGgwvMuycicA+L3+GV96BwbG1yxm2zcLhu+3T
GMZdbLgp+MqhrJ2N1Bj7FoYTsrEo9lMmwxPu4cL5uREMx92D0fV7mxlWuw99
rW1mDEffR075VFWGVR9A7USVqI05vwfwM1iUx7ByDoaFOcYyHJ6DFLee7Qx/
z8Ecj4AlDAc/hO80jfEMf34Izm8Nva3MeT8Cb8PDIoYHHqGXVX6JYf9chHDG
7GW4LxcjgmLtGfZ5DO4/a/UYlj/G2sMGn1qYn88T/LFIpZ5h4RO8kYxOZ9g1
D9/0HUMZbs/D8Qy+C8Mu+Tio22zKcEs+Gk1tVRl2LkDBOUibKdcV4K8Pfzxn
eOVTNNw7fYnhyqfw0G0JYNj2GQwTV//OcPEzaJz4eRbDeA5l82lKDD99jpc/
Xe5qYu4DG03nj+dTDt3MxusZifHMPIGN5MKmAGbOYWPBYVMnZj6hECO2F8xm
5usK4XntyEhmHleIRNuDskY6byzE46WZxZRZakVwcxuZwsxXFSGy+kwIM48u
Qq+PyRZmXl2EZZM/LGTmqsVweMafwMwdipH7P+n7Bub+FaOnXjs2Pqj9x7ys
GIuVV/F4BU3kPpbgr9/CHTQPdv2YW5dgTUpQVa1JB7mfJeh1bqyxHc77MWeX
ILJwbkpnQwu5ryW4aqVbcDL+x3qhlqWYN9w/2t2IT+5vKRISPzQXPub+mOcN
zddk+YUltJL7XAo99ZUZly6TuXkZ2r+77XRK4JH7XYbVKzLPnfYk85wyqD8Y
N7/vG4fc9zIEGGwY0atM9mdajvv3J8dV7CG+fzkSty3NtwKZZ5XDsmNk/bp+
Lvk8lONN8z92B7TI3KgCJx/eeRNYSuY+FbiSZx6VdJz00yuQH66SttaNzOUV
iE21fPtKhcz1K7Fn3j5b01dkf56VyFQeiDn7/AeHplaCNTLCKtOLzIWVyHKa
3RSxi/i6VfiwtTBPIZns37UKutGbxl5+SvaXWAXJdrNma8V28nmrwq7wRc/j
7pC51gusGv8pNc+a+C4vcG9K4vx5KmR+8QXcT7rOHUXOm9XyAg3r+m6bLyJ9
jWrc1eeaWE0ic+dqZL6foOIwnszPVcPS0iaqgkP2X1eNPUqP13rGkfc3pgbG
5XaL1QmzVtbgyHmp5QIF4p+pQe76N9MM08n6lTVQXvWH2Y53ZK5SizJvm3Mv
hpH929ZihMh42iVNsv+IWhzKzvn20pzMi2tx75ewe4OWZK5QB4OSUQmLVckc
dfh6akdUOI+sH1IHm/7KVu8y0n9ah0nK7U49RWT+pQ5bOweV20rIXLseJQNu
kdfIfcDiemh9dTPkPyOv31wP4b7hPklpP5gdVA+1XxQP3jhI/IR6+CUpOR5a
TPwn9bg63FqoPpr4nHoY71ndotj747zYH+ux595ASmcLOb8JDXC2WDL/QMUP
xvwGLA+7ZD6dTc57XQO603eOMC4g/v4G8P1iFROeET+uAac+BWh+riX+gwaw
Kq1cK78Qv7EBOkH62XvsyP7fNSBx5PL+u1Fk/2qNmPX5il3GA7L/uY3oqLgq
aKHntaoRRivDTI5UEN+3EdjqN/lFFfGjG5EcNCly4AXx7zQi19xC+1Y18asb
MSfmd8dZNcTvbcTfS8e4xhJmqTaBm7I59x1hGDZh290z3+xrie/QhNSbgwYR
hNk7mpBvLBw8S5gV2YSqfboZmwnjZhOs95/N/EbWCy1rgsOxU1PO0b60CUtM
OKfMaF+5GQclSv0KtD+9GbMCw0ePor51M3juYXNXUX9rM+aXty+upn54M0Sz
g80CaT+lGY3vHBSX1RGf3YzAGA+TGfXE72qGB/fJYc0G4n9vxnaNtREjG4mv
04LmsNKvnwmHWrbg1MXGQ+Im4m9pwTLeeFlhM/GDW6C3pEEzroX4l1tg3xoS
69JKfx+3YGfw27Kf2ojPbcGYrBUNjwizPregpf9VsxOH+BNb0VU1ZyefQ39f
t2LBMOMNf3CJv74VKkpfHBsIsw62ophj/M9C8vnDhVasMVYN/5t+HnNaUVQr
3tNHmN3UioXNPfyF7cQfaIW3h5llCGGot2Gk4cSj+YRDTdvgEyiw6yfMdmpD
2Dxr/WkdxPdvQ+YRn/TfCSOmDW3Lf1pygHBoVhscQ3JmxhNm17RBrKDzMIf6
fW3Qcp34uob6ozmwujC9SkR9Iw4kx8WsAeov52Ccne+wf6nvw4GzUbT1MD7x
T3OwlcdXUeTT5wkH4tUd7M/UL+egdLfn/h7qyzmYMzNiWgvtD+dibZhHZj7t
63PBucmfkEL9ZVwobSq/E0l9Ty7sbiWdOEj941ycmzTu8m7qp3KhXbXJwJf6
hVycua1mH0x9IRebmt1N6PmAxcMJG5sVz6ivy8P77Gitd9RfwoPDbI3zxuT9
sVx5+Mg1vbiPvv+jPNj+VGL+jL7/RB6+KqSMH9tJ/HwePHZ7eG0jzGrnwV06
XDuPMAZ5yNXxsFTvIr5WOw7tXx/nQ5i9oB1G07O3FxFmubRjhmfjJC0B8QPb
Eb1MOsOXcOjFdjw8bTi+kDD7YTss3qffVRPS52M7zOScZDfCQ3/MYYrPxJcZ
Qvq87MAqgbbVAGH2vA4ou/myF4jo87MDkXEcuyOEsbcDd9+dlOSJ6PO0Ax/c
spM+Embf7cD73paTpmLi13Wg8N7yazsI43UHBt5/GkgkHDqGj5lm8cPqCLNn
83HUT+b6L/VX8jGWuyfGSEL8XXwEmVSPWi+hz2M+XP4dHxJCmH2Lj/up27qu
S+jzmQ9NSbF9JfW7+cgs6kvrpb5KJ74EPrYaLSW+QSfMr78VGRJm2XZi61h7
F3vC8OrExL8i+7YRDo3oxI4dM3VCqH+tE3WzBtovUr+4EycWZ+hkUV80xDeC
1pdQX6ELbPWEhVzq63XhnwW/v3lFfXRhlENSxHfqu3XBssjVUE1Gvw90YbfG
2dSphNlXurDxykIbUxn9ftCFmtAXfCvC6OhCaL3kmiP1v3TB93VV9CbC7mME
sP/cftWb+toClFxe/Wkv4eTZAtwOMIgMpustFiBx7+COk4QFKwQI3iL3jqHr
bxbA00eJH09Yb5cAzcknA5LofoMEmCV6G5BG+2cEGFX1ojaT9hMEKD87JeA+
7d8SYMdCraBc2n8iwMmNKQ35tF8hgFir6txz2ucM7W9F6I0i2u8WYOmXpeal
tP9RgGS3B5Iy2lcRwqt4jmYF7U8QQtGRw6OcbCBEbebMKMqYL4SSu0V9Oe3b
CPFptXcSXS90nRAP3jTXltC+lxCHB/V96X7Y+4XouXErmO7XPUKIMwVPFxXQ
fpwQQ0d+5DHtXxPCbqpsTQ7tPxBisP+GZjbtFw31/6fvdpv2G4V4H/iKQ89X
TyTErtOrhSm0/06Ih1OiZlyhfQUR5tr3al6ifTURquZv3BJH+3oisO1/9TtH
+3NF0P0wUSOK9q1EGJsVYXWG9leJMO/WsUmRtO8mwhz+hUJ6X9i+oqHz/nkp
ZfcQEZo0XK9TZkWLcKjWfgz1k6+IoF40O5uujzsi5OkfEDP9gqH9a9zy+Yv2
q0UoTbj4nrl/HSK0puhdu0r7vUPr/+m+kLl/X0RgRc/uy6J9VTHmWIzczpz/
JDEuG7M+0Z8fDMXYH168vpb2F4qROv5VBo/2HcSo+vhkn5z2N4phbxw/+T3t
7xDj6oo9psPkpH9IjLeG2urqhFmRYiztzDSbSjg5XgwL36dKpoRxU4ypf+v0
gLDgkRiu5UsiVhMOLRODw1Mz3EpYr1WMIhvN0QGE2VIx4kZoTYug/fdi3Oz3
WnmB9pUlmOFtfTqN9sdJ8CnX7k0u7U+XYONAsH4l7ZtJoCyJdufRvrVk6PvY
iNxe2l8jwc8q00u+0v5WCWY9ThOO6Sb9fRKILrEu6hBmhUugOcH9ognh5Ngh
fpoyF4SRIoGKzDvJibAgW4IvIv2X7oRD2RJ4OL2V+BPWq5cgV3djTyhhdpcE
oxJ/djxH+28kMHyUlp5E+98lKBpVX5ZF+z9J4VhZnvaU9nWkOLZpml017RtL
UWFSn8ajfUspxt4LLe2mfUcpzh2vSP1A+1ukmL/Xa4nSS9LfLYVOSvTfaoRZ
wVJs0/yerUM4+U8pJN/eRBoRxmUp2k1sdRcQFmRIwRl36MAywqF5UkzurvrT
ibBelRRTFcds20KYzZVi35rWL9tp/6UUXqljNwTQ/mcpdlmfOhBC+yNkWPN6
pstp2p8oQ3uh5Pt52p8hg6Fa7p6rtG8uwyuL5NR02reTYWxYetJ92l8vwzXb
Dq8C2veWobjC4UMp7R+UYcJzBec62j8hg7H3xCAO7V+Q4fbkdD8h7V+XweJw
mVkP7efI0PvwQHk/7ZfIkDMYZ/SF9ptkyLhu7zGsh/TFMtiPVNmlSpg1IMMZ
BV07DcLJinKkLkj7NIkw1OWIH91x7BfCgqly+Cv93DmLcKipHBLhoIYpYb3f
5Diz6tEvCwizneRYN/CLqhXtuw+93mZhrQ3t+8tx1E2weyXtH5PDOmNA7kz7
MXJIzTdiI+1flWPeqGGBbrSfJQdb7HPWi/afyeEU1B+2i/Zr5DAe179hL+3z
5fg322NsIO33yeG8+W16MO1/lSPt+jb9cNof3Q1Pi4ATp2h/cjd+u11feZb2
jbrBPWo8EEv7Ft1QfTVPMZ72l3dj8Oapj5dpf1M3XLxqmpJp36cb/wdzgKpz

           "]]}, 
         {RGBColor[0.647624, 0.37816, 0.614037], PointSize[
           NCache[
            Rational[1, 360], 0.002777777777777778]], AbsoluteThickness[1.6], 
          LineBox[CompressedData["
1:eJxFlnlcTfn/x2/ZssSghZAsk7FkKV+ZRC+7bBGZxFRUNDRqkDXKMqQUpkRR
EoYapZWKuO2lfbkt97bc/aYkS0NZpp/fw+d9+Mfj+Xj3PM/POfd8zjnjtrtb
u6jzeLxLajze///vNmaPT8PiIgse+/d6WlsCx3DA7wmu/O/sjouvgrI49jgI
rc62/O9zb9yR2jzn2PcUHpj45X3/+7PoGi7I5NjWH7d/3Z3x3b+APQltSRwH
X0KEjuDe9+MFQefG3xEce13G3KZjF78f/wpmu/f35tg5FPorDNy+965B0yF0
M8erw7F8X8fy7/0bCJ1sZcxxWCQiY66O/L6em9ATBfSIiAOjUHrjtYJj31uo
WZVbwvHJ27hf0pjMsdcd/LheFMbxgb+RcibOm2OPu6jRX+HE8a576Cq8upRj
52iEzL1kyLF9DC4KDPtybPsPJl0YpRASW99H39VPszleHYvUWOVNjpfF4ZmN
mzfHeIBbCsOtHI+JR9t/7aYch8Vj5OLQYRzrJkC337GX9dz1ScAd/5t5HA9N
hGiWMpLjwEQUdY06yvHAJFxqHm7DsW8SoIiYznGfZLzSCOzH8clk/E//aXMd
cU8ywgckPOLYKwWrV9y4wHF3CjInBe3k+MBDeHaHWHD87iFaNFN0OfZ4hCsp
HzpqidsfoQe/FXC8KxWWAwff5FiViujxdw5z7JyGEb/OtOZYkoZtTsVTOLZP
x5Kmy704FqXD70B0Qw33+z3G++oJDzkWPMaGqHEXObZ+grZPSbs4LnuCXZc3
L+V4dQYynLrGclyYgTPGdz8KuN/7KZxLvAQcZz9FV8+FeI7xDPLLH/w5zniG
QrvnOzkew4dOmu4SYp8tfBzKCDTg5mF8XD6i96Wa5nV8nD2VU0/M083E7t0h
D7m5TSYcc0ODuHlwJk5NrPPg5pWZ0Gxfv5abD83C7qftU7m5VRbGp9/rz80D
s9A9/aSqiubFWUjdfTiXmDcwG+OfBdzi5pbZUDv09AQ3982Gwcvu4CtHRN/m
edloDavTlT+pYvdjDnS27Y3WOdD8bb44B6+v3S0undHA7s8cXCoaKFjWV/ht
zs/B/eRiO0mFgN2vORB72t1ucKr5Np+fi4NGwfPfTGtk928uckZtyixIrf82
T8/FkkGDF9y7XsPu51y0Ki2dDqnY8U3zEDY27/iWFCG7v/Pw5MdH2/seYn5y
Hjaa3Tw11aWe3e95GDOz0LLlKPNn5cPto5+eKIj5HvkQGow9H7mKzePyUfWn
Yh6/m/nt+bBbHNgWrc/mUwsw+2X/eS8L2XxXAfrOaDKAP+vfK8DcM+V+c/ay
uaoA8yY5hIvWsfmPhfjr7QxF8mc2dy7EHO9BtmV32PGjCjFyxQqcHyli+6kQ
XUs/rkvcyn6fsc8R1HJiRL9Otn7750g4+Vnbo5D515/jasjOZX69mC96jhMB
Xr4psWw+sghJhX+65yxmvm0ROus3Jpr2Y/OQIoTssPX54Rpbn6AIxxIzl680
Y+sfXgyh09pJ4Xpsbl0MaXds/jpdNr9YjCH60zzlyjq2X4th9LvTlyhDNtcs
gcRnQ2BcFuuvLsEP6ea33mqx8/MrgbdD573n7Hx4hSV4HzC9cuBhtr5+pdhR
xIsqWsnmy0qhk5KW9Xk+m58uxT3DyRWT2e/Jyy7FdJt0C71lbK5WhiJPydGb
Q9gcZcj/JTZmaxNb3/EyjIrb5vviOTu/jDLsk7Wfiylg809lUKveuGZcMZuP
KccT5cbD90u/MczLscg3XN+E+T5bymE8WPje/+E35h8pR3hiXuLUYOaHlUPP
IkZrsR/z08ohj29wblcxv64cN4yb4j76fFsv/0M5pqTGuGqWsPXrVqDv7zba
qpZvjDkV0D5j0LXwPTtfmwqYjF7lxf/C/P0VmNCZtLGMx+6P4AoIN57uv5zN
kfT17/sd6Hf6JfMrK2CbPHz6uHzmv6lAL5n5IgHtn6GViF5wZZ6GC/NnVsL2
kUGHA7u/fKwqoXtEP3GBEfP3VMJjy6PZ1Ww/8QIrIXbv5TlTm/mxlXDMSEvx
Gsz84kqo1t9/e7s/89sqUTlWr3sAe97wBlbBYoVwy9pezJ9SBaP0B/cmqTHf
sgqjI9K7t/Sw6+9ahdrD6lOzv7Dr71uFiKxzdlZsP+JuFbba2B7o/4ld/7wq
mDq6Jvb+yHxFFU76uy9aR8+HPtV4nWEysqOL+ROr4ejum1fD2GdxNXLOhFq9
Y8zfXo3/WhM1jMg/WQ1Lkwe5vzPGzWokfmgvuMXYh1+Nnzdc98tmzG+uhpNI
Kcojv6cafVx6/fcP+foCTNefs3M/+fMFmNxqFjKB/K0C/B36uegJWw/PS4CF
QdaWS2n91wR4mp6n5H+g57EAq3OHbzBhzK8XwG6eo+rGe+Z3C+B/bb5hf8YY
UYMvuz6u/ONf5pvWQKq+ZIqwk/mbamCgV9Z7KWPegRok1sclJ75j/uUaPOgU
OU58R8/zr35s1Zywt8yvqsGOgiVvtN7S870GtToe+4LfMH9YLcovJowYydhn
Vi2cvQ+2Rb1m/rpajPhTp3wWY55HLfqqDUjN7WD+hVo809ywz56xT1wt7s8a
G//pFfNLahFzs7dJ+Ct6P9Ritpl2wCLGGFSH5Wpr1rS1M39qHd5tlNSFMOav
rMOzRI2dS9rp/VGHHQGpq969ZP65Oly13l0U9ZLeJ3WItBi925oxP78OozMV
a9Rf0vulDnvOvT+V1Mb8vvUYdiWnbGcbvW/qsaZqpGgcY/6Sepzfamcmb6X3
Tz2upgX9l8AYp+oR+D62wp+xT1Q9Nj2a6L6PMT+zHv9ufOHiSr6kHjN6mdr/
Rj5PiJ/j3zrtJ3+sEL7mRwrPkr9AiAFaxtciybcX4lPu2uEZ5B8TYlGKr0JI
/nUhMCg6sIv8x0Ls8hPZarHz4YmEiJpd62VE5/9RiI+eFx0X0/mPFKER5lY2
dP5zRYiMCB/tRL6tCDsm78xyI/+gCGmPhmzYS36ICMNnT27dR36KCPpRj2V/
kC8QQS67tofzO0V4+qWrjzP5wxuwK7qm1JZ84wZYvlpouYp86wY0zBHemUf+
Hw3YUdN/wRTyLzZg0Xp1O13yHzSgJb9mXi/yyxow5qRQ9xVdv1cNuPDGckgd
XT/NRoS+0y7IpOs3rRHG2ebSGLr+qxthrQj/N4j83Y1wra/y9iLfrxESvwfG
LuRHN+Jt2Z7ea8kv/Hr8Oz8NMiW/pRE/qafPNCC/XxN+dPgpvj/5hk14UWOy
7t0L5i9rQqVFVkkjY7h85YATvxUw9jndhPq9hZeSGPNvNWGA2uwpN8jPbsL/
xjeN8idf2oRPT9YUHCRfrRnDnD1rnMk3aIbYKNjemnw0I6L9H3uQ79AMk+Rn
XdPJP94MPeOe5jHkhzejaMQCe03yM5rhkRc380sL8xuaUbbC6kR7C30vNCPg
pLpZE2NHTTHcfKevLWuh7wcx1IacF/AZR04TY0Kf1vhEOp65GJGvf+64zVi8
Sox1x+auv0LH3yLG7B6zSX6MDXaLkewiH3yshb43xJjUK3O5B/X9xCj2vJ/q
RP0wMQxSti//hfrRYkQ7mvdeRf00Meqdz1cvoH6BGG2WFvnG1K8TQ9PNJcuQ
+i1i9A7tUehR/4MYz8O2FQ6mfj8JGvV/KFWnvq4EexzOfn7PvnciDSXQc0y/
18oYcyRQFKe5NzEWL5XgpGvrskr6PrKRIHzqw8+5jA1cJEi7PudaGmP+fgkO
am8fHcvY8fTXv4/weBzJmBcsgWGQ8bJg6t+SQH/s0ZKz1E+SQOPg+Yij1M+S
oLD413Xu1K+UYGbCAD8n6ksl6HjjcfsX6r+R4NnWkJWrqa8mRdiTu7KF1B8q
xRKf7SNMqW8gxfqxDluNqD9TiklDnd0nUt9CitKmZUtHU99KCpO5ATxt6jtI
ofHbzseDqb9HCsOUVu/+1D8uxYFzRzf0oX6gFIfyBtiqUz9cisrxlk951I+V
wlWuLexRsv4TKQZ9eOhGc59iKaZcrZ5AvkGDFI8mOI2m4/PbpAi+lKLH9T9J
sdF9iDWtjzdQBnPP079pUV9PBmFcc/wo6k+R4fiuhMYJdP4/y9D7WagOXR8f
SxliFO/r5lB/swz5lkcu0fXlu8oQYehUxF3/Q197Cg25LfV9ZVgx9s06F+pf
kcHuD1ufvdS/K0OJWWyNN/UfyvCXrnZnAPXzZNj0xHTGderXyGD5yy+pMdRX
yHB0iIYv3Y+O/8pQV+VwtID6feToerc3qJb6WnIkutxVKKk/UY5fb1eNoP0h
NpEj+/q+bX1o/y2Wo6GiWaBF+2+DHHd/1Bs6kfbfdjn+a0l0M6H9t1cOXmzD
nkW0/07K0bnifPF62v+X5FgaubnKkfb/TTleu97KcKf9Hy/H1KGhl45Tny9H
h5WaYQD1y+VIz55QeY36zXKYDbd/EU39DjmWVb3um0r9Hjk898zrzKX+YAUW
vBgfX0V9fQXs2uRzJdQ3UiC8SDvgFfXnKyCs1rz/ifprFHAq7XNZg57XWxXY
/D/H5dqMHd0UUCV1ZY2j57eXAlMqp/ej532kvwIJYrGWGb0PringOS20dSlj
cYwCiw7tP7ee3g/pClTbObzZytjguQKxyeXjXalfr8DZHQP091H/hQJ770bK
jlG/W4GZysH7famvoUReRkfZX9QfoYTWMPmH69SfpMSif8Ne/k19UyWWBxXG
xVN/uRL+w2ZYpFN/kxIDWi9GZFN/hxJBV1NLiql/QAk/q/0lAur/qQRP/WpE
E/UvK/FHT89CFfVvf50POZPaQf1kJdxK36p3UT9HiaO8V+N49L6vUuJ+/g4d
DcaOMiUmrI2UDqHvh3dK9AlMPa3LOFJdhdalIT369D0xTAWdhlUbDBmLx6lg
3/HFx4i+L2ap4Ghufm42Y4OFKpgu6XabR/11Klzd9HraIuo7qmBk875wBfU9
VPhpX/kSK+p7q/C5/ucIG+pfUCG+o7tmC/UjVPALVHRso36cCmbFdi92Uv+p
CmHaN3N+p36JCl3ZH07Q97Njowr3TC3GH6Z+uwoHdX/4+zj1P6twJFNv8Gnq
D2rB6Gr1LeeoP6oFJ5p3BARSf2oLIo4q79D3m8G8Fvi0jbxzlforW6AQXfEP
p75dC4rFbzdHUX9XC/4PrIG/JQ==
           "]]}, 
         {RGBColor[0.571589, 0.586483, 0.], PointSize[
           NCache[
            Rational[1, 360], 0.002777777777777778]], AbsoluteThickness[1.6], 
          LineBox[CompressedData["
1:eJxFl3lczVkfx2+JLC0quxkTJQojiULysUXK1kMMDWksWaYaT6KmaGQpmmhk
TaSSNaRNpdwWpX29t+W23P1GYqTQGHo8L+f74x+v9+t7Pr/3Od97fr9zGuvm
6bRNncfjhavxeP//v2tLfGeabfk8HvtnejJJ9xExNsM4dYPGN/aEesqAt9x4
r/0w8PZ4zjEO4ejPWQqOg4PQHeot/zb+ODIcj8k4Xn8Swrr4b4xTsOi43cZx
RDgeKH98/e15Z/DmU3cXx/5nMcRmYu+355+HyuadFjffrRdxwNnlO47XR6Ku
xXkSx45RkFU5zvq2vqsouDnHgeNL0bD0WOLKccQ1eOy87cNxWAxyJFdCOQ6O
xVHfcdc4PhyHRQEHUjn2v45BLr2lHPvEo8Y8T86x1w1cGFb5ieNdN7FqosWI
dG49t/A+sHs6x5tu48/541ZzvP4OrIuGeHLsdBcrpCf+5NgxAdl58Xc5trsH
z7gTpRzjPlZlru/g+PsHcJw3XTeD68cDLNthY8Hx8ESk9h3nzHFEIubseenL
sd5D6K3OjOI47CGmyjNzOB6UhIi1o5UcByfBWtBvUCZx32QYnLljzvHhZKy1
NFvHcW8yjm56F8CxfwoKxII4jntSIO99UsKxTyqieXc7OX6bisIJ4SMfc/1P
g2HGdnDckQbvf412cLzrEXRa8//kWPUIJyz8kjnemg7zdXNFHEvSYbO0Uy2L
+70yIOEFTORYlIEN/jkrOF6fiZaUWG+OBZm4eVPzEsdOj3HFsymb44rHuJYe
JePYMQvhN9z6ZxMXZaHazGAKx3bZeGp5fjXHedkoSxXu4xhPsCIm/SLHWU9w
t21CFsff8/GsVE9MHLiRD/clNepPuP3Bh2Xi4fHEgfV8PMk3WMrVh+cg2sZv
F1dfmwPPmluhXD0iB7kLz93j6tU52LdqfiVX18vF31bVb7j6ylxoJzoY8Ln9
lYvZgxIsiQNLc/H8bPdarj4oD0HRxvu5un0e/PxmXeDqwXkIOZvWM/Gg6Gu9
IA+3P98ZEbu7ge3HfMS6Rdst2t/6tb4wH5M//CMpn9rE9mc+Zrzr22bXr/Fr
nZ+P3zb12ddVJWD7NR83/0q7PHE8y899iukTrzmumdLM9u9T8D+EDal49NUX
mPEUi5uCal7FCdl+for5J7Wdb4m/+gKtCvDZLGXrcVkj298FeJonXuwuZPnk
AtypUJ+9f5GI7fcCrPpp+ajtP7P1TSsEHK8vn/WR5b0KsXrGH9denWPzv1eI
qA+GQnNvVu8oREyaxLb9KatPeobtK0tPRqew+q5nuFeuV7TDgD3/5jM07ptX
47GF+VXPoB284fO6i6w+vghiJ61DwsusvrUIm5+bFS+yY/WYItwQGoW1M+ZJ
iuDV3ZOq/wur/1CM2Z4J6du6mX9TMdqm5MwcXMzmd7kYC2tH7Sruw/KiYtie
ut5VlsDqI0tgt/HHC+KFLL++BJHOd4q8NVn9XAnmBM8da3SZ/f6CEoxNi7x0
247116AUK2YtTekUsLpTKYz0a8bpHWfzO10Kdb8/7ExkzF9Riq3ub3RVw9nv
p12GkvYKXfN0Vncsw93b+/QPg+VPlGGlQ3vt6To2v6Iy6A4Tn+k4zOanWY4d
ur4Llq5jdbtyePs//LV9NasfKUdf7F9kvJPV88qRHqJ42Pkrq6tVIHSqrNuO
jeehAl0rdBKeUP1gBRptNG8HVLN6VgX07hreihvO5vfxy3iHT31/mcTm/30l
SityNdZM/sqwqUTu0pZtl03Z+I2VOOVqdiiXjef7VeKVxvgpYOvlXarEpqnO
Mn13lk+vxDBbp5aXe1m+vhJJOYs8w9h+5r+vxPV6WWTnUJYfXoWjWQ2v3NVZ
fmYVBgRJRgs/s/WsrcIGq7oZQTyW965CeObH+3fUWD6iCgUDQoeFfvo6HklV
6HPs6p3IlyxfXYWhs+THJhV+Zf6bKtx7JhjddIb1R68aqZtD1uluY3nzatT3
+dt7F9tfgSurcSzD4qDTFJb3qEbGwci03jEsH1YNTefH6y8NZfmEagTOTo44
rcvypdXoWDDOM0KL5dursTS7J95Kh+UH1aDLYueJwpEsb1aD3OotL3Rms7x9
DbwMyiJu7GN59xrY5uTe6Ell+eAafMJcFU/C8jdqILefpG7QxfIFNVhTs8Dk
Kfte8BU1cHcYtHZQL8v3rUXOnd/7RLH+wrgWtaY/XdnO+hu4sBYxAedfZzLm
u9ViRE6uz1Pq/+Ev4/+WJEYzxrVa7Ek23svl+bVY+djabRLlW7/UTYfv+8x8
vN5ajLSr7fec/GMECIgUJL5mHDhXgDEhIYEGlHcRwPdo1JnV5PcXIKPw97gb
5I8UwEX3lYMe20+BGQK8rh/rdIIxv0GAoGevO3Xo+9IjwPR9H30jGWOEEBat
s99P1mB5KyGUHeUDcxjznYVf3tfvzqzty/I+QmjsVuW0McZZIfwC4qt8+7F8
shBbiku2aGqyfI0QSHT7MVyTvu9C9HO8v3JYf5bXr4Nbw91H5/rT974OVj6b
rfUHsPyqOuxKWxYTzJjnVYe7Y29q/MMYp+ow+MH1PdsHsvy9OvTbNkpRxphf
Vgfj4POZ5oNYvqMOqaJes1OMoVUP8Q+bI58zDpxUj3GJufuhxfLL6rGms21y
BGPernqUBo/2VzBGSD20pt8ynKFN50k9rNM76oIY8wvrcXqCvl21Np0v9ch4
WZRpqMPy/RowZ7sgzEOHzpsGuAqLfstgzF/UgN+WbZWr6dL504CHDmnSBYwR
1IAzETnevrp0HjUg3HhGQhxjfk4DgqyDx+VRXtKAtBhrj1rK8xpxP+uiaQPl
f2iEadIVnxrK2zaibps0LJ/ymxqxZFKJ9X3KBzTCoH/emrOUv9yIpuFjzWk+
/MxGiAKvmrtQXtSIz66Tx4Py/zTi2J/2W0woP1KEXW0DfHQpby2Cj/snrX9Z
P3jrRbAyMAx5Sf3bL8KzE/E6EurfOREEb14cbaD+pYjgEbHxjYDyAhEsHzj1
EKNLhGLr9pM0PtCgCb8HbzESU96iCdMfvoh9TnmnJtQ/14jopvxvTVDGVyX2
ofmfbsKmy+oPDGj+95tQKxq9eDytv+JL/aKdkTWt/1UTtmrbdTpQXrsZlfZJ
/bZQfnIzrnobH/WhvGMzsu3NikIpv7sZcwt2ymMof6IZFya/2Z5O+VvNKMm9
ollJ+aJmpP4elKCkfFsznvsbaX+ivGYLyiUODgaDWd6kBduzEtRMGfPsWrBn
1rJ/bBlj25fxz49Zr2EceKQF9xMF5jspH9uCvZ6ipADK57XA5uCGy+GUl7ZA
c3vuT9cpr9aKrdK//B9R3rAV/upJhiWURyvOu+1c1Ez5za1Yt3CnwWvKH2xF
VPg7S54ey0e14rbV4P56jHlZrbhwpmHBWMZoasWPhUsNp+nRfaEV47zKw8DY
VVuM/q9Whayk/PdiPO04abWJcfRkMYYsDz20h55nI0aPzZtDfozFDmIUuK7u
OU7P3yhG8dTMDWcZG+4Ww0Bj25wYmq+fGLZ3td/fI/8JMRqj/nswk/yXxDD0
t8spJP8tMRLnacpqyJ8uRmmteU0r+Z+JcSQmPKmd/PVfxp+a5f2e/G1iuK3/
sKyPPt1XxLgkXFmow9hVU4JFA3P2jNKn+4sELxZfWW3CONpEguM7s+9P06f7
jAT3Fj1ePpexeLEEbxv9jO0ZB66VIPjOtX/WMDbcJsGPY7NEruT3liClQ5q5
h/xHJFDreNNwgPwREsyx+m/7EfLHSuD7cVrnafInSeDhMNIyivy5EtQfqBty
i/zVEgj9deamkF8qwfyFjpl88r+RQGve5+ml5FeT4q1LSXcd+fWkEP1tOVVK
fkMpzPos8XpJfnMpcuarW78j/zwpJs/ZsbiX/CulmHBkxl+a7O8Pw81SjNHc
rqfLmO8hhVN+Y/xQxq4HpVAunjxzNGNemBQXOvJLfmAcHSXFsdgHoUaMkSCF
/SmDi+MZix9LUX8kvMaE/t4plSJU8FMdsWGTFG2Pl5fReH67FLF/vjhAz3P9
KMVJp1pTQ/IPksF+954TNJ/oUTLM2yEbOoz8ZjL86xx1itYjniXDuVW5dv3J
by/DlkS1J9QPw59kECy/cpX6xXeXoczo40Hqp+sBGYo/+3RKqP/BMqTck+8T
Uv/Py1BUqv+wmPp/Q4b7Ttu0sqn/qTJ4DHi+I5H6XyDDw5uxw+LIL5Qhd5rS
6xz5FTJErheFBJO/WwajmTGr/cjfV45/HSDdTf4hchQ2Re/5mfzGcgjzB15a
Qf7pckxLfJA1j/wL5bgwPUeD3hfD/8gRofNL33Hkd5PDZKjVHAPy75UjzW+d
oQb5D8uxuX3v5W56/8Pl2BgeLlXS+39NjhWhvgvr6f1/IMfIsXEVRfT+8+XQ
azD+mb4nhpVyyGz5Lgn0/WmVo9okrs9V+v68lmOT7wKDcPr+9MrRnDxlRRD5
dRRf7lvfpe0j/xgFpr7dvNKd/FMUeD/QaMRG8s9V4FF5j/4K8i9XoG2vCPPJ
76KA5YsjMZbk36OAlqPUeiL5/RXIn93R5zvyn1Qg9o/xfQeTP1KBkL9UszXI
f1sBB/6v8R/ofMhQYKiZ3ZIOxobFCrx76fm9lM6bBgWe8fwn1jF2fa7Apo8W
7qV0/vQo4D5zVFMO4+j+SnxalRmURufRCCUed4dsSmAsnqDEh4A3u2PJb6WE
lcWKOxfJv0QJu9Xdo0+T31mJP7ZOzzpG/u1KDO3rGMadnz5KnB4dEOZN/qNK
GM9Tz9pN/rNK/F0wcuQv5I9Tosir59oG8icrceDXbGcn8ucr0aHvMnMZ+WuU
0F0zCgvIL1NiTJPQezb53yoxH79XWpBfXQXphIdrJpFfXwW4ZPQakX+sCurl
E6u+I/80FfS3thYOJf98FUzsbWQ65F+lQmzIlnH9ye+qQpfJ2SNq5Pf6Ut8x
eMBHdl+JPqTCsLWa97voPnNKhYkBefteMRZfUaHJ/7pLG91v7qkwNPmYm5Sx
YbYKyctcjzfRfalMBdO2riIhY9dmFUJLqkyr6P7UocLgUsv4EvL/q0Lih0O2
BeTXasMPtjqdfPKPbkNL7xx+JvkntUH9hsfNVPLPacPr4IG3E8m/rA2X+L75
d8m/oQ25w0zf3yD/rjb8D8e25/U=
           "]]}, 
         {RGBColor[0.915, 0.3325, 0.2125], PointSize[
           NCache[
            Rational[1, 360], 0.002777777777777778]], AbsoluteThickness[1.6], 
          LineBox[CompressedData["
1:eJxFlXk8Vekfxy8ptChRKFupUaQypWWiPjMiytREJApJU6kplcqUuKFGKsak
DU0olZqEqOw3smbfuZa736uFDNrLz+/lec74x+v9+p73eT/neDxnhucB+53y
LBYrUo7F+v/vfc55y6RWVatY5EfZebYPw3CH9ZBq4H98ACfcx4Yy7HMM26we
XP1vHojsss5khkODcS1tTMl/1/+B7w/6dTHsfA4u2xo+/OdH4NTXn6fKKEdF
YlHqWDOGQy8i/ctEB4b9L+FSxU++DPtcga65xlWGva5hjuWUXIadY3Ch9Tmf
Ybvr6Bq4Prqb6d/And/4xgxHx8HUadImhqPikSicfJLh8AQsWVebyHDoTex5
E1fJcNAtzNqVNciwfyLkzVx1X1I+ehuJjRfXMOxzB2klvgcZ9r6L0rMqsQx7
JSE8+mAJw273cCQoqZ9h5/u4OuGV3ivK9v+gw1W4jmG7B5h0K+cYw9bJ6NeO
v8kwHsL+a1Y1wzop6D+x+AvD0Sm4Vr107mvKGql4Z7LXieGoVPimPw5iWDUN
cdMtkhkOT8P1zQtbGR73CDFbC0a9Yd7fIzzTnT2f4dHpWPxXmDPDQen4lq0R
zPBQOvYUWzxg2D8D7GP5TQx/zEDNkr+GGD76GJ177xv2UO5/jGUBrA0M+zzB
7sYzRxh+8wQfWxbFMOz9FO9dRnEYlj5FefQKEcNemeAGtSn2UuZnYpfKMyOG
3bKQsKzGjmFuFsq+yH5j2Dkbak6vLzDcmI3cVdn/MGyfg1Tl1eUMV+fg9xwd
KcN2uXDZs2vUW8plufiaqKjHsHUelJXEyxkuzMOs2RIHhpGPD3/17WM4Nx8m
0jchDOtwEDn9RQxltisHmTP7U5l5NAdJekElzLyFg4xlv7Uzc41nMItKesvM
HZ/hlPM8hT5m/zzD2/svp1Jm1z1DQIt0DjNXLUDNtZ9/YOYbCjBwY8Y6Zh5e
ANbiX12ZeUUBJtzQ2cvMxxVivtHa48zcthD+uj2hzDy0EOtGVQesDOCOzIsL
ses3pQkvHraS/fgcg0uesFcf6xqZWz7HNk07cdWCdrI/n+NdlLL8mjFtI3PO
c1zLknhuqmsk+/U5pO5yzmWreSNziyIcPfiLmptJB9m/RfiZe2BL7dORHjur
CCsr/r7ek9JE9nMRjCu9vVbaj1zPXlqM/YpNbfH9bWR/F+NiyZDaxzmkn16M
u6NPXKhVIOvrL0bie+6eiNPk+UxLYJPoMPecJpfs/xIMXFtxY30R8ZNLEN2v
ke4+QO7/pgSDP24uO7mL+MalWJ9neHmLO/G9S2H1rdBl+19kfrcUxVM399Rc
InNpKZKVU/mB98h8dhmmZKRMrIsjc68yNDlVqXetIfOEMpzvXh7/lTCLX4a5
1nGiP3eQuV45ZnKt7hUPkvW5lcPJ8HZNajlZf2w5Grap2D9WID63HFuRX6D+
kMy1XuCUoWX8GlviO7/ABe4TfaOFZH75BbhfGz/4fiLzxhdwuV93bsH5kffJ
VqvALRM7bWcOeb/2FQhSiex6uozM/6zAyr74CLvPpF9dgXdBSv6208h8QiV8
/RK1/TLJ3K4SO08fP3kd5PnCKrFdbb3lg2bSL6tEVI7LdrNgsj7FKuQeOdp+
1pnMratwcb+9WxVhdkgVEniaPaZnybywCuohRz8tbiBzuWpEmlqEvrIgfVTj
S6X6+IBU0g+oBl8hv+dKHpnnVsPmvmzqOvL3ZH+uxsJxk5Iy9pO5Tg2a5/19
In7TCMO8BlOLD57evppc71qD472O96JWjjDneA1MfHfkJ9sRP7oG/n3rVV3J
/ZBZg6wFVxK3HyF+Sw2Cilpzs6yI/74GlS6vzNqmEl+jFg1BRqlbRhF/SS2M
5vxbJxsiz+tYi2bVNUa5csT3rUXRosb948n1rKha2FUrjtEm1+NRLQZKWo6c
6yF+XS20NZt/MSf7i9NXi/MnKjJmx5D3q1qHRw8yNywMJP7COuSZRyqapxJ/
Qx3GZ+iGbHMj/f11mPTJysengfTD61AvWTgd78j6H9ShKCjufakc2S8VdRCY
GWy9qzjCnFd1iPlsHfzDWLL/xtXDKtclzFhphGFUj4/98pavv5D3Z1sPhWtX
fKYJSH93Pe5H8vwn0/0XWo8/73aH6UWQ/p16cPzd5vnup+dhPX6/Ihv4tJn4
4nrcy1aO6rch/ugG5L3TvfyQ/H0xqwEuWYfy3JYS37IBCUXqfS9Nie/ZAIVz
3twME+IHNeD2uXCfX42IH9+AbW5+fqWGxOc0IEnQk5g1m/hdDZCPsBgwmEX8
oQYYBhYa9c4kvm4jxkxTWaxMmG3RiGOXU1s8ZhB/ayN2NAZ5ifWJ79+In7iX
AsIII6YRYTb7M1cTZmc1ol5Z33kcYU5rIz5u0lFu0SP+x0bI+Y5TuE0Ymk0I
3mjjdIgwe2kTisy8Nq0gzHFqwp1PzUNDusQ/2oROh+eSfMK41ISEINeME4TZ
6U3Ito7wWUSYU9+EyGNfDWQ6xO9vGj4PKyZFE8bkZsx4+NRkrQ4975vhlnrL
4KM28X9pxrelM/3uaNPzvxlasVNLHAkjohkXUs6fVSDMTm7GEy2uRvp04lc2
o7si418vwqw3zcj3iz2gQRjjW7Briuzzi2n0e9GCm50zB4IIc9a2YFWh6y3z
afT70YLNkMV+1CL+2RZ8ES1xztKi35MWJMc7WAUS5pS0oDp3QZqNFv2+tEDb
rDJmKvXHtMJk7Rd1mSb93rTCq9n0YTZhzupWtKloDobT759XK2ptG3Q8CCO4
Fa9acsONqZ/Qiqib7Oq3GsR/1ooXxuqyZA36fWrFqRSj6p2EwWpDufvzLVM1
6PeqDXKex/IKyHnFWdmGfenVM/bR88utDRY1G9WmEMbJNtTONdfLn0L82DYs
P6ZvvI8wJ7sN3lG5hjpT6PetDTvqBHvq1Yn/qQ0H61EeQZitxcVG34We9oQ5
y7jY99LaezphljMXJx2etL9UI/4xLmJ2mARwCLMvc+EetoAfQ5iTwUXFWocc
f8KsRi5+Mth9xJP6A1wMadk+s6O+Wjt2xCt3/0D979uRZ1hwZx717dshUT+3
fQb1D7Zjc3HYU03q/9mOG3ve2Uym/sN2LP708MkE6le34/H4/Uljqd/Tjkty
6jlK1J/QAb11TRaUOfM6cCkvbT1lll0HVJ+xbZSpv7cD41ZNN6f3Y4d14LGF
UvY46id1wDbUOIDpl3UgNTTkwETqyzpw/vxXa1XqK3aiSmuXiRr1v+tEyIRf
OerUt+4E59T1qqnU39mJMaPnuTPPH9KJGWbNL7Wof7MTFupa1tOpX9iJiZ32
G7SpL+jE1osXftehvlwXBuQXO+tSX78L0WXyY/Wojy6s3JseQRnuXTgtMtbQ
p35AF3budrSlzLnehQD58jOUWbld8E9/yjDau3D49OjTjP95uP8xyYeyxwQe
NLIbVjO+Dg+HS5zmUo6bx0PdEEuBuZ85D9G1E/vp+njreHDQ2vOYMtt1mI32
5VDW38tD6qsfYihzjvNwdnn4A8oeYTxoq/AEzPNH81C/JeC/fhIPG98ev8n0
M3m4r5S/ku5PXikPkvXs6TNpv2X4fi3acwxoX8ZDb3L61Vm0/54H4/a+T7Np
X5EPhzt3agxpX4OPD0We841o/zs+LNVU7ej/B5bw4XHjn575tG/Fx9sylwnf
074jHwcUlX4zo/2dfGRvuq6xnPZ9+fiidXXInPZD+Dj7dYvnj7Qfxceqzp5+
K9q/ycfrk4Xpa2n/ER9nWk91b6D9Aj6ul0YObKL9uuH1rDx30oX2BXxsmdca
6U77fcPrL1Vs9KJ9OQFG+4mivGlfVYDaC/3f9tO+vgA5sbcTDtP+QgEM/lrx
7RjtrxJA5fy36hO0v0GAotMKqoG07y6A/sOYR6dof78AVZPfRwfTfoAA/r9/
Sgqh/XABos44vqYcd12AXas2nKGMBwJkjp17JYj2cwTg9KUNn2ukXyFAp+ms
bfQ81G8XoFLVo4Gul/NKgD9u1c45RPufBYibMzppL+2PE6IneMG3HbQ/TYh6
fccEV9o3EsItO3azPe0vFyLYvW+vDe3bCnHY+el2C9rfIoTj5MFOU9rfLcS3
c/l+zP7zE+JxxtJCer6wQoWoW/RyGT3f4q4I8TL2wKmvk0n/jhBH5PtYvYR5
j4X4N3DTNR5hdrEQSqd8Y2oJ6zcJMfZKqFsBYY5YiETHpIE0wh6DQrD4r+1u
EmaNFmH2E1f2RcJx6iKomvfmBdP+LBFMVEelHqb9RSK87O+5u4P2LUXQK1ep
d6B9BxG0nuU+t6R9TxGMDvE+LKL9QyIc/aVVZkD7QSJ0v3l4Qp32I0W4f69I
qED78SL0HrQ5OKhK+ikieAbqL5YQZnNEiJBrlmsmrF8zvL4vKWtLCXO6RDjD
22aZSdijV4TFl7v+uUeYNSRCipOLbSzhOBUxnLg608MJQ1eM3X9MM2DTvokY
OK3neYj2LcS4VeTd6kX7P4txcUbC2c20v1WM4A6zw2tpf9+wn1t22YL2/cXI
0FUbWEj758RYHrPx/CzajxFDU3Rrmybt3xPDYpLKnvG0nyXGimXiByzaLxfD
x++d8eAk0m8dnt9NEHQT9ugWY54spLaTMOujGM4J79/XE45TkqBM7OpYRhia
EugoDsnyCPMMJfh15py0dMLspRJUr1BNuUdYf40ELoa9/Djad5IgoaDX+grt
/yqB3I3lnRdo/6gETw17b4fQ/mkJDr0yjTtB+5ck+O6yYdkh2r8lgV1Ij743
7adL4Jhz4fZ22n8uwY5wofMW2q+XYPJng6UbaV84fH2a1k+2tN8vgY177JEf
aV9eiqgYq/rltD9ZCoVuyy3f0/4MKWT12orGtG8qRdrVm1wD2v9RipUH5jRp
0/4vUqzX5wxOoX0PKQ6Nv7V8Iu37SHHxsFy8Eu0HSqH3imUsT/sRUoRp8Js+
TyT9v6UInP/h5iBhdrIUnMQpkb2E9fOG1zN/7t/dhDmVUlTtfl0mJOzRIYXp
e6FaJ2HWGynKj1qdaCEc90WKiml7h+oIY7wMR9bfvVFJ+9NlsLSxdy2lfWMZ
1l4qMS2k/RUy2H7eOTOP9tfK8NP6yHmZtO8iw3rHlA3ptO8tw/8AwCXsVA==

           "]]}, 
         {RGBColor[0.40082222609352647`, 0.5220066643438841, 0.85], PointSize[
          
           NCache[
            Rational[1, 360], 0.002777777777777778]], AbsoluteThickness[1.6], 
          LineBox[CompressedData["
1:eJxFl3lYjGsfx8eSikKFChFSUiFLoeJrKW8LIUuOZKTIWrzHelIjpZJTUqRs
KYQKpQ4VmRaV9nVqmpbZJxdZwxHq9V7d96N/5vpc3/k+n/u5+z3Pfc0kD5+1
XgNZLFbUABbr/59DkyIdF3BqFrPI38qNxpsZxlb8y451+c0+yFpa4cCw7xEo
DFuX/84DcIb11obh0FNoGJ485/f3QxC1VDyNYddwdGw8NeF3PxLva3o1GI6J
wiqlysG/rxcNmHz7Op+y3wVo9G18xbBvLCLKFvIZ9ozDooxDpQy7XsadltbH
DDtdhaPus2SGcR3fX+Eiw/EJuFn24BTDMTcg2ZHsy3BEItx3v9jCcGgS0qK8
HRkOvIlJeoL5v9d7C/eqeqYyfPg2vv71XPP3+pPxtEe/z5Ly7jtI1td+zbDn
XewujOMx7H4P67WT8hl2TYHZl+hUhtemInlgTCzDTml4aBoZyLDdfczxPLCP
YTzA+DhDV4b1HmJDbvxShuMfojwn25Rh7XTkeTwYw3BMOhzmDBrAsEYGZiy+
+dqC2a8MbF1wnMfwsEdobNibz3DoI5wu2p7KsFImdubaxTIcmIk71oMDGe7L
RP69zr0M+2VhXbiWK8PfspDuH7aM4cP/wGiq80yGP/0D1Ym7xjHs+xjJaq3K
DHc9xpqI1O55zP/jCQyLW0UMK57ALXVtNcOe2TjbrfGMYVE22AXGKQy758Bv
wd04hgU5CDtxPZRh11yYZYw7ynBjLjS/m3ozvPYp1i9odWW4+il0V0nsGXZ6
huNdc60YfvkMf7PbTRm2y4PH+zcTGC7Mg5p8nwbDeI7rZ/YPZvjZc5gZ/fg6
l5kHLqo6J7yhzNnMxRL9q0Imj+eiJNi7kcmbuQiYFlrG5Nr5CNMexGXy9fkY
4iHMYvKYfIzSNkpl8rp87JzQkMjkGgWYJ3oZx+TOBfDpUopi8ogCzFwVGsrk
FQU4N3wNh8mHFSJ1Afsok9sXIqEly5fJQwtxWnF6Z0yUoD8vLoS+o+7UI5uE
ZB6LYLkv4ovDkY7+fFkRUhff66qa2UrmswgHZ65xWTGkpT/nFqFQaZL5YV4j
mdcixEfolLPX9V+PY/MCwX+rstlmbWR+X6DQyNym/gm/P895gVcbL542a+KR
eX6BxSHLyx+E9H+fY1mMuOfO9unKAjLfxWBPfu7uP4isP7MYNuuORq7MJuv7
VIz1IxwMMp6S3LwEwnZlN4cDpO9bgiKWvW3YNZLfL8Gnlm3hamtIv6sEk9y+
HpOY9zPHpBQXdS41ze4h/d2l8B5nt3L0D9K/U4rakNGHHvJJrijF3cPnlwW1
knzqS4zweNN0hUtyz5eId7mzLmwfyRNfIoH/OXjFWZKLXiKsuqnE4iHJJ5bh
WA/vtMUxkruXwfnbtYK8LpJfKUNE4rXUr3Zk/YIyrJ43J/PSCLJ+3XJ0dkSc
nxJFctdyeG+Pah4qJvnFciyotHF79JXkjeWwy8tQGVhLcq0KVCLuwNgikq+t
gItg79DxC0h+rgKjevrS9n4n66uuQIfFoFqXsSRXr4TBUV17v2ySO1Vim9V0
tSSQ9Z+pxMj5Cy7kN7WQ57kSXvDNe32KzJdyFQb65V4s3E5yuyooGwfzB/8k
eVAVruuFjIveT9ZXWAXpj3+kXaHEP6AaCaXPz6lsJzmqMd9Leq3bkuT+1bg4
e5TxhG9kfc+qMcu4Z8GTXLK+79V47equlHeB5Ho1OBT3afLJ0H6GdQ22KNl2
j6TP0+YaJHI3DTFI7Wfu8Rrcj/qpzqkh/fgahMbt8TFRkH52DcLzZt5R4ZF+
cw3Gnti8DCmk/7UGKddUe7wekL52LVIqNWo15aRvUQsVM7XHIzXJ/ayvhUPK
Dqsdk/uZ+2ctzty/rNVsQO4/phbxcy0275rSz3hUi4zLG2sMSc6pq4Xgs8kq
vdmk/6EWJ2MPqOzcTPoadbhvbXCnIJL0Z9XBuMXE1fw26TvXoSfNc3/YCdLf
XwenIOGIOdakH1GH3sRO9r86pJ9WB1nkeZVgddKvqMPQL+Gi6GGk/7oOox/l
/jxFmDWsHn2bB+teUiH96fWwXRe3XvMn2T/7evCnfTkwXUz2z7sedYPThePo
/IXWY5PqtWqjSLJ/yfVwHM4P999P34f1MJGuejbMlfRl9Vi0MbZEy570lRoQ
I/AWdC8ifYMG3Euq6euzJP1lDeg5jeojc0jfowEdJyMjU8xJP7ABwpzv61Ln
kv6NBuy0T/zWuoT0uQ34+HzJRA0P0u9ogJnEwfn9RdLva0Bo+KCDCytIf0Ij
do/dMOslfR/YNMJnX17IerIfXLdGeCWNN00ZRPbPrxFFyo/LrIeQ/bvciKDv
Z5+4KZP9z2nEx6pTa7oIc/mNGH40cMhyst+sb42YNG3TtkC6/zo8rHDIn/WY
MMeSh+bkdu4rwtwNPLz9fP6enirpH+ZB+Dn4yjrCuMBDfvKpAecIczJ5OMpr
DKwmzK3nIfHVcS+tofT9zoO5S0XqH4Sh2YRLOkfUbxHmmDchZ8vs1g+Euaub
oDSb4wI6P75NGDg6QBxJGJFNyMh73dVBmHO/CYG9Y+pmqpF+ZRPmjX83N0CN
ng9NsDrx6UolYag141aP7ZOxdH5NmiE6qGywgzDXoRl2VjKPB4RZu5thWVRn
8YUwwppxyEl/1sLhpH+nGYZXfYqPE+aWNCP3m+1/HxNmKZpxsGZLxzvCGMJH
7Wzb+1Po+34qHxFGe9xdCHOX87H30YHMAMIsTz72jR+8JoUwTvEx3zfgPY/2
E/kw2jpz65CRpJ/Px9/FXrusCLNEfATyQyYfIQxWy6/zu6E0mzBnYgteDiu7
M0iD9Be1QIGwlLWEWe4tSCnyqblFGCdacDIsv6iHMOdKCwxjp4udyfuMm9uC
nc6WkkRNer614IpV5I2PhNHTgvVTN2kv0qLnnQCZ81arBhHmzhfAPmt3b6EW
Pf8EiC0dmf2TMI4IEK3xw8h8FD0PBfBeyVrjTpibJUByXklC8Ch6Pgqww+6Q
YzJhdAsw0Tuxp5D2tVqRcENPJKD92a34Q2Vp9jvaX9uKwe+OVfbR/oFWTCrL
uak2mp6nrdj6tC1tDGHug1Z8fNa7agJhVnUrtqf28qcQxttWfDI9EWRE++pt
8AhlLZtO+6ZteNOQFGFC+05tGHTkha0p7e9pwx6v72k055xpQ8CLgJdM/24b
Zu+sPGNM+y/bENztoDWN9jvboDnLapEh7Su34+jAc54GtG/YjviDJuaTad+u
Hckvpmbq075XOy65yJvo/XGC2hHyHxUrPdpPakf2/KxH42i/sB1prkv0x9K+
uB0tplvVdWl/QAd2uNn0aNO+fgc+O5oPpcxCB/z9uhfS/cXWDgSuTcsbTfv+
HSjWjTaizL3agZ+m48WjaP/Zr+sFZURSRmsH7OqP+1DmfO9AmdJCT8psdSGu
TKx2Z/p6QkTt6wminGAqxL/abmnM9ayFGNpy/QNloaMQ18LO9TDX3yxE26Be
0PXp7xFieBjbilnvcSGsl952oMw+I8RyXrgzZVa8EFi11Jhywl0hdnvc62b8
2UIoaW84x/hLhVj9d+cYxt8sxNnw2zu1qL9TCLHupixN6v8qxPxO/70a1K8s
wpXoBL2R1K8tgnTwvabh1G8owvzz9kl0/mEhglV1gOdQ6rcVofqT2zAV6l8v
wqse/VVK1O/1ixe9sRxI/X+K8PwvYU4veb7YQSLsy5FO/U6fvxgRCvWKjL4S
TkgSYfmna1Uf6fP4SIQoIcf/LWFhgQhPYw3Pv6LPd92v7w+f1SUlrC/+dX2t
0IgO+rx/EOGvmS7uLdQ/QIzuLVHiRurXEOOA5YFxNdSvL8Zn2ZLR5dQ/SwxH
d96OYupfLIZ7CLs7n/qdxahJYHU+o/6tYsyr2uKRQ/37xTifeMbnMfX7izE5
/Lx2FvVHiOE2NiziEfVfFSPVf5s+ZaSJUTU9UpBB/U/FMD4SLqI5p0IMcYRD
Mb2efqsYFuq63CfU/1qMUT+5wU+p/7sYp34Y+9D1s4ZJYHZwl2oJ9Y+VwPpj
aWMl9U+X4PrMrkN0v4QLJHg4KnNGO/XbS5BtutxZQf2bJPBJjed8oH5vCca3
+Rv8oP6jErD2GFYo0/kLlcCpb+UTOr8JsRKYjtaIYt5HyRJMCpX5mdH5+0eC
tyeyd1vR+SuWYNbcB3vs6fzxJOB/3F6+kc6fTIJtZ5YG7aDz/1kCT5679yHq
V5IiJt7nRBD1j5Kiwd1QHk39BlI8HfTEIIn650iRHqMVmkH9y6SYe3LenALq
d5GCv3DGxVrq95BC9WzeXBH1H5Ti0NzV7PfUHyjFMavT+qwxxB8lhW2Q158j
COOGFGNs76ZPICx8KIXTbWexGWEOV4rR3mHl1oT1a6RwLfF740iY2yGF8dUy
xz8Is99JEdhcWeZNmNUnRch13tgj1D9cBmuHhIXB1D9BhrglHUbR1G8mw56r
GcIE6reRoW7Ycs/71L9ShqzbnPRc6neT4aRGUEkp9e+VIcdG/XYj9fvJsC5x
vJOY+sNl+PWbJuct9V+W4bmK/F0P9d+TQamg8M0QbeLPkWFw1eh0TcL6ZTJc
CbG3mUCYy5ehxf54lDFh9isZ2tfNuz+XMOvbr/t9J4xeTDhBRY6P+9SWORCG
jhzqZ1Y+XUdYaCTHRicn1lbqt5Rj7IzHI3ZR/wo5PBrsXx+k/g1yuOeVRPtR
/w45BLO/qZ6m/sNyqL5IXRVJ/cFyaChle1yi/gtyiP5krbhB/TflmKTu8eMu
9WfKoT/v5qkM6i+S4/M097Yc6q+Xo9sicmgh9UvkkAUYDC+n/k9yrE1XldVR
/0AFvqTrRrdQv6YCtid0dMTUP0mBGYtdD72ifnMFVgW5pLyn/iUKlKiMyf1K
/asVEMzYcquX+tkKeHQO26NEfm+yfBWI5LxXUyOcEKDAdceKcE36ezRSARPH
/3bqEBZeU6A3rWrKRMKc+wp8Wqa3aCph/bxfzP4w34Qwt/LX/UxljzInzG5T
oPj0rloL6u9SIFc12dea+n8osEaH93EJ9at1YolpkusK6h/XicTqzEQn6jfp
hN3xzNo11G/ViczQpfIN1O/QidO7eoWbqf+PTuh8CSxgU//uTvwPIcm+5g==

           "]]}, 
         {RGBColor[
          0.9728288904374106, 0.621644452187053, 0.07336199581899142], 
          PointSize[
           NCache[
            Rational[1, 360], 0.002777777777777778]], AbsoluteThickness[1.6], 
          LineBox[CompressedData["
1:eJxNlnk41en7x1UqFUJlKSRp0WJaxLSodyMm0RCRymCUkrYjokUNMkVTZFIm
EdFCk8pYilKnyB7Zd845jnO0UEZptIyv39Vzf/r1T9frent/Xg/nOff9meK2
19Z9qIyMTMQQGZn/+390Yrjl4oDnK2TYv1VDLD04hgsyDlju/sZ70W0UyuOY
54ehtVq+3/JfUdCSfZDjkGMwXKX4jXknMIrH9+PY8Xdkrqj5f/1wLEhu3Mdx
ZAQqVF9+84ecxWPB4R0c+59Dbfput2/Pj8JJE+ONHG+9gAOF8tbffBexLFHX
jGOrWKwSi5d+88dhUWH0PI6j49Gonjr123kuA7zxqhyHJSDAI1Xu2/kSkTlk
/OfviYOu4NN73Tcc+1/FiqC/hBz7XsNsncQqjnnXsdNiII9jzyQk+mVkcLw1
GQF6969y7HwDrXy5cxw7/oXTVmrBHNvehJGXujfHVil4Orf3F47Nb2FqYJgN
x7iNJZ4VyznWuoNeacIcjqPvwLj/hQbHaqkY9qRxBMeRqTDKVn9nTKz8N/Zn
hgs5Dvsb167qlnM8Jg2ZvukPOA5Jw2n1mTc4Hp6O8YdcozgOSodJ7OpgjgfS
cVCwxItj/wyU3nVy5rg/AzaP0iw59s2E5lmzxRz3ZsKyXG0Gx7y7eD923gSO
u+5iYc/ZYRx73sMuPfN/jIil9/Bix0whx1uzkGKz4jnHwiwsKY55xLFzNkYV
2t7muCkbMUu94zh2vA+eqtIZjmvuY/iapYEc2z5AX8zAPo7LH4C3TsGdY6sc
qETZb+C4KAdv5DotODZ/iIk/VC/jOPchElv053GMR7js++9UjnMeYXqStTrH
WnxMc1isQBywmY/0K/uHcnk0H30T339YRHk9H2Ua/C5iGbXH0B7a1s7l9o9R
YripkcsjHyNDZUkFl1c+hlHh4UIuV34CxeUDj7jc+gkcLJ7c5fKwJ/hy5Olt
Li99gn/2jkri8jG50EsLi+dyi1wcb7K/wOUhufjz7djoyIimr3l+LqKTz+sf
2Chg9zEPje/ef1jj1/Y1N82DcNzC3rLvmtn9zENkwUm51SMav+b8PNxoXrYo
80MNu695WO2id+xH+6/PCzB5CtXVdgWuc1vY/X2K8p+TDlTfa/iaZz+FXe/Y
26vm1bH7/BSmMTceno76+vMBxvmIsRnyNFC9id3vfFh2lHfJK349T0B6PqLX
rLF49pmdr3cw1zIzrxGw329+AZrHdewQNbA+rwALvbYdVt3B+rcK8LJHPmYK
n/W7CmC086pf6yaWzy7EhOkfrKbosNyzENkT5Vxm6rI8qRAL1vZpGo9gubQQ
yYbLE29MYvm0IogD7740HsvyrUV4bSVbyRvN8oQiGNpfj74SxnJhEapDCm56
HGf55GI4LF+bu/8wy52LcZef9Wk6O29ATDGmaTr7zo5meVMxnI6dPOG8kuUa
Jfjpz2FXLiaz3LEEnqtPeU6VsPx8CQJWtirO+JflNSUQqX+ZrFzB8nGlGKWR
VaOZx3LbUkzTe9GiuZjlZ0px/tL1mN2f2N+3vBTZ7msb1k9kucIzhPQUZxzJ
YrnVM+Tc3eWVDPb5nHwGXXfpn0r1jez7/AwzFP8wszzN7tfIMtie3VDyOI71
zctg81nJa3Ioux/BZTiefqh1iia7X7llOPXrX1E2N5l/SDkOqIfGLdrLzo9y
vJVMPspbzvKj5cjsFS8dOsCen1OOYCetTVefsvN9KseGjqLYlNss13qOK9N6
xr6u/MpY9hyi4adaDOay521+jnvWZSYJXl+Zf2iQbcZpLwpg/ujnWJ9edsqZ
nQdZz/HpzmbhFivWr3+OS+O3LvZmf1/+h+eItRdFYQvrq1Vgc7P5/Z5A1jeq
wKQdwyMafVnfvgIzN841OOHK+j4V8BH/Z3B9LetHVmDtntmft4P10yqwz6Ou
W0CfZ2UFFHIDlLrZ/eH3VODKx/hk/62sr1yJIZeLxyufZf15lfBTvB4ue531
rStxKqB4We4R1t9TCWHm7IvWy1g/rBKm6+fGjNVg/ZRKhHuGO8UosH5pJU76
uyfcHMP6ryrh4Rm95RJjmTFV0LynF5Yux/qzqnDh4zvlhV/Y52VRhSMqTVc2
iL4y36MKfy3M0PCm+xdSBaXcGqHeGfb5Xa+CiuYw2T/20TyswnD/YvWBXazf
UYUuYX2weSrrD69G7aEfavXZ5wG9aqScWxiHEnZ+02rY7Fqx11fMzu9WjcQ0
7zj7VzQ/q6FSv/3N+i7Wv1wN8/lHm0+/ZH1+NVbPKU/WaWP9tmq4n4B7Rj7r
D1Sj1S32gPIV1teuwZ6+cpUEdh8CTGpgo7rE9fg21neqgeLDpQpOdqzvX4OQ
WevcFpiz/sUaqKn3DFEyYf3sGrxZH9Z32oj1G2owT2vv0fz5rN9fA/1nek/1
DVhfvRZutrn7f57N+sa1+GEbz2KGPus71KIrb52C6wzW962FVYTR7tfTWP9c
LZqzJkRk6dE8r8Vrpbcx96ayflUtHs783axNl+Z7LUzOvM7RYwyVOhgY6L0O
msL68+tgmKZc/I7Na75NHRZ3Z1r60vzm1WFjD2+HLGOED/aNcm7GTKZ9UIeG
AjV5E8b8Z3WQbI+YItam/VCH7j7xjTOMIV8P44Toxyu1aV/U496hnHN9Wqy/
ph7bq5I239Ki/VGP69/7xHswRmg9PoWFVulp0T6ph/kS259FmqxfUI8E7TH3
4jVpv9RD2e7+BRfGGNGA+oyKTG1N2jcNGNOtdr6V7R/+qgYc8k7vjJtE+6cB
xtpR49wZ41gDNpmucDGgfZXQAB1p6sf/2PzmP27AqB/c3tZNpP3UgDNfJp3I
YgyZRvTIr1+eSPN+ciM+zFhYGEn95Y2DIyLu8u/Ud27EE4PzUcepf6QRU6f6
OB6jfkwjerXTdwdQ/34jDOyfiQ5Tv6kRiRpW/T7U/9gIrdAIzZ3U12hC8U7j
wJ+p/30TRhqYqlpR37EJuyOs/zWivl8TDCa6uGhT/3wT8o8FhwylfkYTNh+z
GSHWoP3YhPMF+rq5NL/eDf68ueRUvAbty2b8qCr29mfMX9CM+I9hQRuob9sM
Xb95r+dT36sZwvbPE+Wpf6YZ/82qd5Kos/7tZnyu/v4dn7FMeTOKemoUYhij
uxn9oj+y/NRp37ZA/cir/PXUn9OCWv/m0AXUt2rBx82pOcrU39mCnv6zv/Wo
sf7JFtzq6s2tZMxPbsGI0blWGYxligZz/Vq9C4zR2YKsi7HyR6k/shUjl5it
2kr96a0wq3d3saS+eSvc+xQ2GlLfvRVBB51HalM/uBXygoY+OeontqJMdOv1
O1XWz21FZMmpu0LGELXilPifmnJV2vdtOPD3tayHjPk6bdDzqT54i/poQ+rn
93Jx1Hdpw9gSYdgZ6h9tw5qVupFB1I9tw28bD/rvp35OG+SUJgg9qN/cBtNF
V/udqP+pDTnney+vY+yqIMCdt7vyzKmvJcD9g+KAZYzj5wjwosMzaQE9b5kA
3j5nrPUZCywFiLe1nKhDz98swAaD8UfUGOvsFCBuqv5LRTrvIQHKt6Q+HEH+
kwLEbCqt+28C80cLsHXfGuUPjOOTBbiwsiv4DWNkCdD00lqxk7GgcPC8MQ5P
BYwD6gVYYJx8vIGxTqcAVhbXgioZ8z8I8F2z59QSxq4jhUiR3fYhl/xqQnit
3z8mh/zThfDZabgtg/xGQlg4tL9IIb+ZEE4KRcHXyG8vhMa2Ha8ukd9diJfL
TWdEkd9HCNkg0cxw8gcLsbk/xeQE+SOFOOf/UuVX8icKMbnQNMOX/GlC/PnE
+cQe8j8RYsfWIyJ38lcKkd39Muln8ouEcN83vn49+XuEmPai2MGK/ENEeOx+
J3kV+ZVFCN3mVr6U/DoiFJ/orlxI/nkiKL1Ns5hD/hUipHr6qk4jv7UIl3u6
ftEmv4sIZq6bLNXJv0cE3kuPFhXyHxXBTZSnrUj+MBHEfbN/GE3+WBGG6Jr/
MZL8KSLUBxtqDif/AxEMyy1lZMlfKkLkMbuKYeRvFuFO8fE8yvmvRDhpcCN8
BPk/iZBU/CB0FPnHtGOx5P1yBfJPbIdHv+g7Oi9mtaN1lt8XNfIvbsfdxZ9f
0e8bYNGOPRMV10wn/8Z2rE0y5RuQ36Md4xYNvWNM/gPtkG1ddmMl+UPa0a7L
e2NJ/qh2fO9zbsYG8l9vxy3NgQNu5M9sB2/7uUq6DwH57RCe2G12mPy17dAI
mqMVQv6OdhhHW6w/R/737egeePEggfzDxRh+otnpDvnHixE0/43DQ/LriXHW
wGtuKfkXiuFn7f1dI/lNxXCUGxdA308dOzHSzvuH95HfTYx9Q88KZen7v08M
+7j6AhWaP0FieFUqr5lC8ydCjE277bd/R/PnshirpPv3m9D8uSPGil+PHbWk
+cMXQ1HrwY8baf48F2OLoZ3Ndpo/bWLc5r+65EP+N2IUGnaOp3kqMyBGVuz5
LeHkV+xARV9KaAz5tTswLq0xOJn8cztQvXueXSb5TTrg+aWo9wn513bg1u4g
d5r/fKcODLNzvd5E/l0d6MoYnSUlv38Hnm7ZfqGX/L93YEzgQYsB8l/sQJtZ
Y/5otn8ENwa5qEpFlfZTdgemp3bNmcJYp3iQy3gT5tC+aujAzQTbUiPGri86
4PNL/7qVtP/6O2BokXiN9mG8nARyzZnF9rQP1SWQOMc/dCH/DAmm9rQE7SC/
sQRfqnvVvMn/owR3rL2P+pPfQQLZw+8zfyP/Nglm2qk/CSO/rwR9jgHxUeT/
TQI150bbePKfG+Q/2hqSyH9FAmdtc6NU8qdL8NPCmx5Z5M+TwC4w0Osx+ask
4AVeWldE/nYJ/tUpHlNB/l4JdOVKYurJP1SKqkcb5ATkV5Hi/i2ln6TknyJF
cPC0vd3kny9FmeGbne/Jv1KKd3WOZp/JbyPFP7NlPg9l7zeurlJoHkg+M4re
f3hSlDoOl1ViHP+rFL28ew6q9D4UPvh8+cOhmowFl6Twj50Uq0vvV7ek4M1/
FDGTsc5DKQ792OZhQO9bz6R4PfmgriH5W6QYm7P/0WLyd0mR/acjVpD/sxRb
/im6uor88p2Y1f/LWwvyT+rEpdw0HWvyz+5EoL6DMb3f6SztREJaneFG8q/p
REZuvoYz+Td1Il2aInEjv2cn/gdFPNBr
           "]]}, 
         {RGBColor[0.736782672705901, 0.358, 0.5030266573755369], PointSize[
           NCache[
            Rational[1, 360], 0.002777777777777778]], AbsoluteThickness[1.6], 
          LineBox[CompressedData["
1:eJxFl3tcjNkDxqdsiQqRhNiQRbUtG3L3iEUkhAohFSqXyi0lpIjKIkIiXRBC
odSS6KL7valmmqbmPtPSRbKRSj+/T+e89U+f7+eZ5/2e98x5z3lngqO79S5l
FosVqsRi/f//hduPBq+6W7GYRf4ym+fqMYwdaOix1O5nd7zM69Fg2MML3Our
1PrzU2gPN1Zh+HwAmoatU+7//DmwJ5/otaBsF4LhSYk9DOMShg2J/8FwWCg2
ePmy+q93Fc91vigx7HsN2qZQ7b/+DZTr1PSPz/km5mQf6B+/3S1Ez80ey7Bl
JI5xdk/sH38U1tdtNGI4Ihpaj7VmMxwWg2mF15YwfDEWum9qLfvHdxfTesxt
Gfa/h7BVwxz7x3sfZjne+xk+GgdbtWDv/vE/wILE1YEMuz3ElE0FV/vv5xF2
XtOMZXh7PLbo6T/vv7/HqHIOymDY+gkOrNQt77/fpxC5ywQML0+ANGDQp/77
T4TJ75Gs1ZTHPcNh7VdaDEc8w37xkUkMj3qO5pHRsxgOe45ZFtdXMKz1Amdc
9m1m+OILfJq6eC/D6kkIW2x0guHzSTi/c80lhlWSIV2aFcOwfzKWLLiTzHBv
MmKz/fMY9n2JK+cteAx3vsRol+Ymho+mYP5i116G21Mw4GOqliUz/6nwWlk1
ieHmVNyZ+WoWw27/QJzptIJhxT8w0PjXjmHnV1AVLXFjWPQK8kT74wxvf43R
jVMuMFz3Gr3fQm8zbJeGT+uDnjBcnQYLx+40hq3fYJ6BsJDhsjfYrepby7Bl
OjicOgXDBelYH976H8PL3yJyxYMBayhnv8Up2edhDOMdMj2zxjGc/g7TmlQM
GR6XAf15SbMo+23NQKpCfQmTR2TAMWq8JZNzf7K1yIbJR2XiW5vFTibflInd
7lZ7mTwsEx/TpIeZvDITOrpaJ5lcKwuR+t2BTL42CxdHPbjE5Bez8PrF0HAm
L87Cpwem0Uyuno3eJ8MeMrlFNtK87iUy+flsPP/w+uTuhrq+PDcbTatS8lJC
hGQ9vsfojn2qll6CvnzpeziVqCiV/cEn6/M9butUX1ityuvLM97j5iy9ry0N
HLJe3yP0Q7SR86a+6/ktzIHJj42tDr/Xk/Wbgz3/sQ1q/qnty1/nIP/zysxt
EVyynnOgW1A5mB/V93k/s1wMuxHYmzmjjqzvXPhsLn3TsY3kyblYkPljWaYR
uX57Lg43DS9S0ukbr9+MPJzdUCYfGUvG75GHY3Gun62mkH5CHnTDI/LC1Em/
OQ/hB3UH3AsmfaN8mEf+rTzmCOm75YMz4rCn+B7JH+bj2/g9XJW3JFfkw6I1
Z3nCd5JPLsAVe+VoGznJnQuQpRLFdv2F+GMLoD47ReXGNOIXFWB2Z6jR1ArS
/7UQg6Knc9ekk/72QhxzllrzZSS/XYhufXnOgwSS1xUit/5CmNZWko8ugsWZ
c6ezc0huV4QJ67cnXPlM8utFuHdbnG3STfLqIjRdd332qJLkI4pRVLwtWfSe
5NbFON4S+6tiLskvF+O5mo/N0B/k+ykrxry/Ry5qmEhyzRIk61n6rOOR3PIn
Oye+XL+a5MElaNKJS9UsI/dfUILi+2YLd65r6MsHlsI5Nj6OZ99Anu9SsIyM
lA5mkvk7U4qzy945sSaSfnYp7PLPaKWR+fBTKkPlK9ayQE8yfpRh7+YwXV1z
kp8sQ3OOs4FCjeTpZRj1ZNxwp3byfHSVIch2qtni4yQfV45NxVYLlpP1jAXl
OOmo26k/n4xnazmONjuIYjX7OMOnHKsOzRia3UD6EeXYaG8a5Jfax3hVjt/M
k7pSb5DxcMthaMoOfhbZxxlfy/Es6snUP0tIf1QFOhfP3aFbTvqzK2Cywevm
wSTS3/ST57mqc26R/uEK1IUEOu6/SvphFaj3WD/nyk3ST6rA2kTrOzHxpF9Z
gWSDw/n+WaTfVoEni7w3OtSSvlYl7H/tudErIv3plVi+9dOUFjbpr61EsN/V
y1fp+A9U4sCHiBuJu0j/YiW8/V6+i3Qh/aeV2HqYOzj9DukXV+LHtq/D1teQ
/sdKOJr/Vfy1jfTV2TA8Xa+RRZ4vGLJRM2hNQ3wP6VuwIchc5JmrQubfhQ39
S8n+/hPI+jjPxnAnmXXZOvL9PWDDYcDcAM0T5PvLZSPQsbFNNZz0ZWx4TNTL
KbxO+ipV8BEJdFc4kb5BFT7nCqa2k/Xnt7QK75RZTgFKpO9YhXsqr9ts/6P7
ZxVipx8LrflExh9ThceJnkfKPpLxZ1QhSpPDvy0g9y+ogkBs1dKSS/q9VZBY
uEXOIvsPxlcjZf1Y16zTpL+wGrntn1Of7iZ9+2pEeQ/VDt9A+r7VuFFadDBy
OenfqsaSbyGu0oWk/7oaLX+9G7xhDunXVkPpnCUvbRbpd1bjj/YRPvPMSF+3
Bg1X5JIvi0nfrAY/buYtM91E+jY10C+BWpo36R+twT1uw5HzdPzXavBocJrm
D7I/+SXXQBR6pkaHrLcMdg0GWRzhWIlJv70GvD8dB98k+ymGc3Bh2+7Hrxvp
fs+B3i2LuLZ/SX8dB/WhS4MzP9D9nwPPfdp6DmS+cYmDrmIWW0LnP4GD5CKX
hzZNpF/Cga2VUVU6YVYzB98XlszQayZ9DS6iL19LO9RMzwsufE5tyM0hnLGK
C99v3D9HtNDzg4u1CXu+2xNGEBdm7lez77bQ84SLMRs9RjYSzsjjYlLOwtOG
rfR84eLrennWXsJQrcUk6fYFT1rpeVOLLKvOoCbCGctq4Rlwf7vxJ3r+1ILH
tzHcR9dfQC08trlLHxL2i63FBmNTPzHhjMxanB3EZ+vQ509UC8WqV01LCYPF
g1a7/IRLGz2vePDI69I7SzhjEQ/eZlVzbtL+dh6+e/Py42j/BA/DfD+0J9D+
bR6mjbVWJNF+Gg+T3SBLof06HvhbDvx8okj/Ow/xaWn1b2l/dB3WpMk0cml/
Th0uHmvZWU77dnVYaXp8bQPte9XBIBbtrbR/vQ4XSpt1Vcj5mPGyDkOtNJPG
fabnYx3slIPnzCWML3U4PHJkoC09T0fwIWz5UutF+3/yIfOfrBFB+9Z83Agq
PZJO+558uBv1ZIlo/zIf54xVwlTbST+RD8Njh64YEWaV8XF/XLfzOsJo4YOl
4xB3uJ2et/WIWX1cHk77xvU4lGui/ob2LevhO/7uswba31sPe5eQu720H1wP
qe/pwl+/kP6jepS8PMBbRJhVUI8Vrd5F9oTRWI85RxVrvAn7DWzAeOe2hDDa
/60BmUJVrwTaX96AYJlbbR7t72qATVz4eQHtn2lAyLayBR20f7cBA3QCctXp
/pndAMPgXmV9whA3IP2QTZTpf/S8F+CoU6zmcsIZ+gJon83zZ/ZfCLAs/qWa
C+3vEOB2olqjF+2fFGDWQuHTQNqPFMBN+qIxjPbTBfhjz+Y5sbTPFyC95XRH
Au13CWA9a9GwNMIOmkLM378oIJf2xwkh93QNqSAcbSyEif3BgXx6vQVCBEmF
BnLCwtXCn79XzC+00utvFaLDtYn3jbD+XiFYI7pOKHWQ8foIIfzm1TGIsEOw
EKXT95sM76DvH0K0RPVojiEc/UiICwacnAkd9H1EiEmFpgunERbmC9G5WxEz
nbAfV4h9wcl1ZoT1G3/65h+fuZj6vwqh+mqNxnLqHyhClOL5mDXUP0qEtR+6
T2yk/t9E0IhrGb+V+meLEP1g0EhH6v9LhC3B62xdqX+TCPOGTL7hQf27RFhd
3q3wov7DIuyKiFp4ivrPiFCt4tURSP1hIhwztnp+kfrvijCdn+t9nfqTRLir
IXtzh/qzRChp64mPo/5KEbZ75C5KpH6xCMVJtqap1N8mQnr2wVPvqF9JDJ9F
j2PyqV9LjMdBtmPLqV9fjH/e3zfhUv90MU6ll84UUv9iMT45xAsU1L9WDNUU
zoxW6t8hBp8zb2IH9R8QY8svype7qf+kGD9errRV/kr8F8WocuUGDyQcHSnG
rg0HtmkQxlMxzrSsuTyUsPCNGCv2KNkPJ+xXLMbiiEuG2oT1+WJU1kcbjSSc
8VGM1SFKvTR36BLDXilZjTJLXYKZ7ZnZWtQ/RoKhQx6WD6F+QwlM5riXDKb+
uRJceNypp0r9FhLc0jn4C4v6N0uwrfOFUye9fxcJLAp8b7XR+z8mQcmhpkP/
0vk/L0HKNPk0Or/RNySI2eocW0Pn/4EEm76ju4jOf4oEixJq3TPp/OdK8PiY
sXIKnf8aCbojc6bFU79MgjF7/bsjqf8/CXL+PrkjlPpVpKhvX3LoDPVrS/E1
qfMYXb8wkMITnu10vQtNpYj4ULHRnvqXSqF9bhzPivo3SNEumNkE6neU4rGt
kpkp9R+UYtWPg90G1O8vhflEkd8o6g+Vwur4s1i6XyBGCscau8ouuv88k6J1
tPpvLXT/yZAiUL9rp5DuP+VSbHmlZcCm+6VACqdOL6scuv+1SrEyofBTKt3/
eqVQ8V2RHE/3vyEyDLDyuR1J97/xMpQYD3l8mfp/l2GMXYgogPoXyqB2W9+c
7tf6a2So0Zxe6kb99jI4JnMDt1P/PhkCzIL2W1O/rwyqBnv86fkQHSLDfKX8
vHnUf0sGA9uY+X9Qf7wMCbGdgknU/1oGpecBybrUXyiDZsjNV5rUXyvDKs/e
FmXq/1eGAyYlG7/R869TBmtkfmgmHK0mx1Z+7DMJPQ915SgLGB9XS1g4RQ7d
mZzCMno+mslR99Z+fC5h/RVyKI8yi35Dz0sbOdzLxGuTCDvsliP7UblxPPUf
lWMTy212DPWflcOMp70vnPqvyVFUOa/kEvXfk+Nb55zN56g/WQ7uQIuhp6j/
vRxKXJeWo9TPlmPHUI2OA9QvkaNqmGDKHupvl+Pygusnd1C/sgJhR7q6bal/
uAKFfw2MWUf9ExQoGBXqZkH9MxSYL/C0M6f+JQpYcaa7zaf+dQqkXuu5M5P6
HRSYVmzW8Tv1eyjgpWfsPoX6TymwvUtv0ATqv6RAu41L9hjqv6MAWxgcqU39
CQqEay25PoT63yrgM6/2qRr1lyjwpuaDWJn66xV4azN1Vg99/2pW4MT4yrtf
CUd3K/BixWaTz/R9TKMRM9gTq5oIC8c2wv/vq2EK+n5m1IhP0jHuYsL68xth
XmDgVE/f91Y1IsRgkgeXsMOWRhg+DbrGpn63RvwPer226A==
           "]]}, 
         {RGBColor[0.28026441037696703`, 0.715, 0.4292089322474965], PointSize[
           NCache[
            Rational[1, 360], 0.002777777777777778]], AbsoluteThickness[1.6], 
          LineBox[CompressedData["
1:eJxFl3lcjOv/hyeUJc7XvhYhoTiqo8OxHG9FiWnRgrLUSSlZChHpKKSyFKUs
CaVIiDZRSVNNi/Z9m5ZZmpkWS0UnKfr5vbrvh3+8rtdnrvu6Z+Z5nnuaa+Nk
YjeMxWIFyLBY////ldDoMZsjytaxyD/dwbDFDMMKgu0Tlv1iJwgeT9Fi2NkV
BtrP1v6ae8BZO0uPYd/zaMyRM/n1eh/EVBrvYnjHZVh+uWf/y7+K19y7xxkO
CkDVyUNev9a7ju4F4kCG3YMxuWla5K/1b0KO7/GKYdvb2HRXUPCrdwc7fWT4
DLPvYlPW8c+/+veR/Hbm6C2UQ8JQe9NNieGgcPynenslw/4PcMzMzZhh3wic
irpoz/C5SCx+33OGYfeHWDms5wbDJx7hyvmAFww7R2HimOo8hh0fI2ZZkZBh
22jo+5/9zvCeJ3hQ9m06m3l/T6F8LWM5wybPsPV5pDHD7Bj0Fr85yLDuc7QE
zbvIMF5A8uDjQ4YVY/Huzl9ZDIfEYsc8BQHD0+KgxbUZZDgoDil6BxUNKE+I
x7Hr7NUM+8djl5mSBcPyCXBZMcKVYd8EpLRNDmZYNhGq050SGD6XCINJC8sZ
HkxElmtTJ8PuL7FQxul/hpT7XkLXr2IpwyeS0NYnx2b4cxKalEc4Muz8Cp86
sn0Y/vAKrUv0HjLs+BqzB7wyGZa+Rop3UDPDtsmYEnF4gGFBMm5zZWYYMd9X
Ch7vWaPFMC8FL1rGbmV4Ryom5v9zkOGqVKw5t9iHYZM3eC1vEc5wyRvENq5I
ZZidhrNFZZUMv0vDcP7UjwzrvsXUmb1yxpSz3iLI02YOw0jHrun6KxhOS8cW
SYghw4ocTK8ysKPsuZOD7pMRp5l5CAd2554EMPNaDiqkO6KY+bQMhN2PfMPM
zTOgGXa+jJkHZaCjuUPMzMszcP+RoI+ZT8iE4l2/cVvp3CgTcvJdSpRZ/pnQ
eDp6OTMvzITzyipdZi6fhduHtlowc/0seMm6H2DmvlmI6ja54dDEG5rnZEHb
IbM76TKfXI9cvFv1+yi2a/PQXIcLo2ipfMmyBnJ9clEfZrjKTK5+aM7hos9/
mZpidSO5Xrnw6fK5us98aD3Ptdlg634esF5K5u7Z2BGua1D7um5onpKNG/1T
PT1+I+v3ZaMrxWRz2YOh13uuyEFrsF7OwGYeub5zMCawa1BldtPQPDEH+8xX
sV9uIOt/zsFA6Dxv061D63lq5GJ+3aekO7vJ3DkX5eVXk96eIes/z8VztXyN
ccvJ/EMu/B9feKOXQny1PPi/Fr3idpL9OeZB0eZF1iVt4j/Og4VFpmzNFuJL
86DHXxm6aSeZL3iHg2H/JkarkLntOwjLRTNzVpD5g3fg7qvu0qP7F7zD4aPK
NofEpD8nH1PYOm1uTaS/Jx88P7Pdc8YQPzQfiekhI6bVkTkvH05Bf+lGZRJ/
RgEmxQ9uXLKdrL+jAAeyHQ4UGRP/RgGs+ysHU8l+WFUFKFB4/8VmJJlPKoTj
+tSN37+T9U0KMTYhrXlWHFn/WiGKjYVJJw8Qv6QQw2UUjsfnE39cEap5u4I6
uGTOLsKFzvVx6irk+7tUBOm3lFOxs5rI/VyEw+mz4G1K5iOLMUPF5WPHLjLX
LUaeQ3f30Qyyvlcxsp8ov2DNI+tnFaNpfKB76nOyP5kSKJ2e4+9zhOwfJXDS
OWUwW5vMz5RAO81UZsZoMk8rwflbEpeaHnJ/9Jdgjb7WkwA/MlcsRYLNLE0/
DPWwphTqq/+OC9Ih+9lZiuVaD/kBE4eY41aKWwXuwV4i4oeUIvp8SM7lt0OM
5FIcm/l+rN0jsp/aUnQ/LmcHpw8xp7cUuRaao+4PEn9aGTSfhh8skyX9P8uQ
5/nk9Ike4puXIbAvvW3LAPFdyjCjQVMvSIF8PkFlKOu9FrtnLfETyvB9jeLX
b2yy//IyVJ5p7W4yIPvvKoMHxz7BbCPxJ5TDJW2K60Zyv0C9HGah1z4dm0l8
o3K0Tru1SNBN+ofLYbWzS1VzGPH9y9F5eP/qfyyJH1OO6OWn5Y/R+7GwHG6p
Y+SPHST9jnKU37R6tNOI+PIVCHykaP4fuV6hWgHHWWn6tYuIr18BhQfXLKcu
IL5DBdIv6fQnahHftwITDJfojaf9qAo4DI6Jy/Ygfk4FrEorf9y4RXxxBcYH
f3racoP4spVIvCW72mAv8ZUrMenI4sEecv156lSivE8SeEGG+DaVaN8wRt6y
hz4/KxE32SGtljxPEF6JQwqyRWUd5Pvj/PRt/W7fbyafX3Ml9M8d4nbnEH+w
EvGrskVrIok/uwpmQm256rPEX1sFhYdyET37iL+rCksWqPkKzYjvXoVO402L
XA2If6cKM/tNT9vtJX5KFRY8XMeJqSB+XRU8Rf3tlvT+7quC2hL1k+/I8xnT
q6HMZmdvf0qf19UwnGXI+fSQvP9t1Yh0tTTypJ/fiWrMXqF9bxn5vhFcDflw
44E4G+InVuOf0Ea+xWbiV1QjLILt+Zg+nz5XozQ1LVdVlfgTazAxavjYACXi
a9TAxWC/x+MZxDeugeWD0bqBk+nzvwbG643mJ48n/tUaTMl1OZo6jp4HNdDK
S19pIU/8ohrUbdXRcRhNz4cacIWfKgrI8xFja7Hi0pgZznLEV6vFufv2Yl1y
f3I216J9mzd34wjiO9ZC4/rTP+2GE/9iLdpU8/bfH0bPk1ockKxt+ESvn9xa
FK5Wn28qQ8+XWkxa9YabwyK+XB0uK0R4bGLR86YOer1JGdXkecHZUIfsgjPO
TvT5YVsHWUuZgAmEcf7n6+V/jEz+Qb7/B3V4/9Jyjh1hTkYdBKlqZpMIswR1
UDs5NTSDnAdg1eNjYNTrw9/peVWPDz7LLWYR5vxdjzOTp3bnDNDzqx6DHUq2
xwjj33qwHdjBcwl7htbjWm8qu6Kf+Kn1MO9o07nYT8+3esx8ZvFlA2F8q4dx
Z5feyH563vFw41HYktJvxF/Jg9LwqTn3CbN28ND/l6XkOGG48vDU494ME8Ke
N3iwf1Hx9A/qv+RhjteR+TOpX8VDLPrvjqD+Fx4srIRx3X3En9QA09Dt9iLC
HM0GwOUf5+o+en42YP9gzNgCwjjSgK9J++o51L/WgOq4AZdX1H/RAN76rb7P
qV/SgKjvNZkPqf+xAQXv2/NDqT+uEcMnvlwXRP0ljXiU2T7lMvXZjegxmtx/
lvoHGrH3plKBK/UvNaKi0O3fQ9SPbsRkL9cqG+q/+7ne7au126nf2ogYC29t
NvVHNmGNKusAqK/ShKnBLsI/qK/bhL7oXtFC6ts1wUD1fyqzqO/VhBtj19n9
Rv2IJujlTnSRoX5WE54iVv3LV+ILm+AbcGST9Cs975uhOTJXrZ4wR6kZvC6/
cUVf6fnfjD2qmV/SqW/VDDetcyoJ1D/TjJfhe9UeUf9uM6bvPe53m/ppzYhQ
15BeoX5DM/aXsPw8qd/fjHtZ6vtcCFuP48N9nLejA/UV+fAK7SvZRThsCR+v
/Mc4baXrreHjtNYiJ13C/C18GN/yPbqarr+Tj9wnd8drEFY6wMfyXJVYFbpf
Nz4yFlgWKtD+JT4aTDfoT6L9ED5MJSqjx9B+NB92yaNWyNB+Mh8cvbOJX3tJ
P+/n+mE/ojt76e8TPg58bu9rJazUyod+68Q2QS/9vcJHcKhpeT1h65ECJGsG
OFT20t8vAjimHc8uJhymIsDjKx2FeYTxpwBzNu0LzKL9jQJYXo0flU775gK4
XJnWmEL7dgIkLVgx5xXtuwhg9F01PYH2vQRIW9wzLY72gwTw1vrOfU77EQJY
Pcsvfkb7CQJkZV2+/5T2MwWI3x1n+4T2ywUYiLw9lbKSUABTbv6haNrv+vl+
P4y3omwtI8T2wbn29PWsCUK0pSyUpRymJESczWw3ylAXYnV8qiLTXyfEl1NX
wih7Ggmx2HXqCLpfJSsh3NW1/6bMOSyEloHFUsrWZ4RQXvz4GfVZ/sKffw+s
K2b6d4UYN16DS/eLGCF2Jbw3jKL9N0LkLD32KJL2C4XwXim7PJz2G4Qw1AhU
uUv7HUJIBscr3qL9fiHM1yW4BdK+vAhbv11Mvkz7M0WI0Zx/yov2VUWw5Tpt
c6f9v0TYorIq4Rjt64vg8/BQxX7atxDhgENysBXtO4h+fj4+Fma0f1IE+MSK
N9G+rwjV4S+Or6H9myKIri/7sIz2o0QwKbq1fx7tJ4ngcPTb3Cm0nyMCa4Ng
xkjarxbhrdf5nK//kb5YBDsN+zXthK17RLAyNrPiEWbJtqAx45JhIeGwyS3Q
r+rTTyMM5RaMVf29IoYw/48WdCar7rxH2FOnBZvnlyleJaxk2oKXi0TnPGjf
pgV7czZqOdP+0RbEc5uPW9P+uRa0Byj5bqX9gBaEXTiur0374S1wOnV68R+0
H9uC2ZuurlWmfU4Lcr2n6U+h/dIWFH7SbpOj/eaf6+07OdhLfu9af2qBiBUf
0kZ//w624KDnhb08wmG/ibFbXbSriDBmi3H4jtAnnTB/qRiXd3iK4+jfN2vF
6Fpm7xpJWMlAjNiF7n/fJMzZJUbJKIfVl2j/oBg+oYud/qV9dzFMTrvXOdP+
ZTGmnzRxt6X9O2IoG2qb76D9J2JUju+zY9N+ihjFnZUxoP18MX50NC/Rov06
MRpDAoWLab9NDCv1tOLZtN8nxgin+s5JtD9KAl3XI5tG0/50CdjK3ZU/vpD+
Qgkq5XOCvxD2XCHBvSjdS+2ElfQkEB7Li+MT5myTIFX3pnwNYet9Evgm9dwo
Isw6IUHx7rmmXMJhFyTwKd62LpUwgiU4uK3WMp72IyVwyGiMjKb9RAkinf9V
CKd9rgTRydc5t2i/QoK+oy7XrtG+SIKO5Bg/X9r/LEH77pp4T9ofJkX37LBh
p2h/ohSX/SRuR2h/rhT1N/fPcqR9DSnMee1CG9pfL4W3Pa90J+0bSxGSad5i
RvvWUgTcfKhgSPvOUvzpPuKUHu17SOGR9+AraP+qFInqRSGraP+eFErDOvcs
p/3nUixQeK3zO+2/lWLZN1v9RbRfJIV9t8fhebTfKMUouefxCrT/QQqz/HlT
ptH+gBS8hTrBE2h/bCsUvBw0x9L+rFasuvu+Q4721VpxwXJ5hgztr27Frcjw
uIHPpL+5FW61oW96CVtbtmJU0DVBN2GWYyv+D9nWqYA=
           "]]}, 
         {RGBColor[0.368417, 0.506779, 0.709798], PointSize[
           NCache[
            Rational[1, 360], 0.002777777777777778]], AbsoluteThickness[1.6], 
          LineBox[CompressedData["
1:eJxFl3k4lOv/x6fToqiUkzYVRSotUt/qcErvSkRKxylpQ4sWpTioIy1IJREy
pZBsbRKSElkGU5bIvs+YfYZz2kQ6kvz6Xe77yT+u1/V+3vfrmWfuuT/XM33P
MWvHX1gsVuggFuv//1/PWWx3JLl6JYv8ld996sIw7MEO4B74ycfQf/m2A8Mu
J1Cg3rn9Z34WM7as2Myw/zk4TtBY//P6i5j/+NYqhm0vY4O9yW8/+8EontE/
j2F2KJT6NKf/XC8MV9Uc1Rk+dQ3WPUOUfq4fji2VAd2HKe+7iZWdM2QM20Yi
I6enhmHLW6i87VjIMG7j9H23VIYjYmCUcC+SYXYsak+oXmD4Shy0h2e6MOwf
j/ux2MmwbwKufdtqxvCpOxg875UBw8fvwkTuo8Gwyz0ki3yGMOx0H6G12W+d
mM/zAGs95tQybJeIGXr5WQzbPkRZUUcMw9ZJUDFpu8Cw5SNUC4KOMGyajHG8
138wjBRwPS8vZXhqKqp7nk5mOCIVC2797/shyhMew+2toYhh9mPEee3mMjw2
DfO54fcYvpIG9WJOAMMqT7D3EseZYf8nmKbstYnhoemwsKxdxLBvOuIrno9j
uD8dQrVL3QeZ5/sUKZcONzLc8xShon1ZDB9/BlaxZxTDnc9w+p/kMwy7ZOBc
9/DdDL/LQOjNwDUMOz1HdPdyXYYVz3H3xKgRDO/LRHGA0tsDlEWZ4Gkur2DY
LgtputlpDLdkQTf4xnWGbV9AxVx8kuG6FzAySbRn2Dobc5/0mjBckY2twTf1
GLbMQdRurzEMl+Rgs9bj7v3M950LSb4Fn+HCXNxfbstlGHkYfLH9IcM5edga
PprN8FQOeu5XnaLsvYMDnaJORyaP4ICtfdCKyRs5MB5pZMjkE/IxvsJdm8m3
/OAs7dFMzs6HgYZ1jyPNq/MxUvhVSpk1tgBdmh8rmdyqAMEtBjlMfqUAI+Zy
HzB5WQH8dB9eZ3KVQsyR/3OOyc0LMd33oiuT+xfC73DQfgMObyB/VYhd7cLV
HSFCsh+5SA9LLrQ8IRjI13BRIoo0rtDnkf3JxZTTZteeDmseyDlcbK8OPBZg
KyL7lYvkKZP0D2wZWM97xUucY5WN2D2fT/bvS6Rxk5v4z5sG8qyXYE/+vumT
C/H3vERSHtTNEgau9172Csn1Gt9GObeQ/f0K/x69Uuid0DqQp7/CumF3zC7a
kfU7X8H3aqf22Jfk8xkUIf5wfoflhFay/4swx22y38F8sn5yEbqcj+mbOZL+
uyJ8K1ab4aNB8rnFmN39aU9hHsmdisG9qdQ7r4Lk94uRd87BZNp9kiuKccTt
UKJRJMlnlkC/f83G73tIvq8EgcXZ/n5nSR5XgsnzVzsX+ZBcVIIg/Yf1VYYk
1yzFnajgmqPBJLcrhaBo5u6YFySPKsXqF6uWziU+VkspgjifcuU8kk96jT/f
NI9I/0py29do0x7WFfmA5NdfY+iQk0cWeJO87jWedBaLC/aS/Ncy3LEYkvvI
k+TWZXgTHbJqyGWSh5TBVbHaJ0SDPN+KMpT4q/99vYvko8pxlV8yqLCK9C3L
sXit3wX32eT7CyhH92cl727aLymHTuQ806A/Sa70BjZe3jvf7iS56Ru4HTJQ
dqPfn9+PvH5wBWsGWb/wDd7l7RqenUy+/0EVYOfPWRvoSvYvKpC7I9HbfjXJ
z1Rg86dlIcqqJM+pgJ/ljvHPokneW4GZzmrasXuJf2olpCs2fw2cOMBYXgn7
jZwUs6fkfnZUInrN+m0FpwaYc7ISuTc812fR5xdRiel8j/Tf7g0wMivhZm2U
vVlM+o2VmPctJapdeWB9zpdKtHm4Cju7SX9CFVTqu+77ckl/aRWyk3Jvzk8j
/S1VkG3Nml6UQ/zuVbCw1o1RI9ez2FXweF3j7/Gc9J9UYcKIBWFT6e+tugon
1m1fOTSE9DuqsFcwSq37NOmPrYat6MYfus6kv7AaWcesNPfak75VNbLvLZdv
2kn6R6vx9u1yz9go0r9SDe3Tf55bVU76j6rhcSznF58M0i+rxvr3wrTKINL/
txrytOj3LU6kr1KD98WlG9VtSF+vBnaFFz+1W5G+eQ02SW6faNtG+gdrsPDZ
Njcvd9L3r0H5x6kS11DSv1eDuiGn3oyPJ/1XNXj5fUnS8UTSl9XAVLPPfvtt
0h9ai0wlVY/cg6SvU4uF11w9quaQ/ppajBeXNISrkv6e2h/zNk37+3jS962F
Y0H7fqPfST+2Fryhh3Iaj5E+pxaP5hiOk5PfM0dQC5GpYVFmFun316J42vib
8/ikP60O7xDxn81w8ntZUYe537iRg/XJ/tlZB/M3mnpic7J/T9VhYfD9yHnb
yf6NrIOJq05cvB3pZ9XhzM3OlwfMSL+pDtzk9l81RpJ+Tx0soxxXqDcT/8R6
RNpn+3jn0fO6HkkdhuOmJJP7t6lH1aYKx20R5P6P10M8c465BzlvcK0eTTaD
r3ruI/30ehRvSwjXtyT9mh/rtZUvHGpEz/d6qPpem5VD5gnUGtDhaBt+XZf0
DRow0+z8cW8d0t/UANmD7rjI2aTv0oCQ4krl4UtIP7gBZ5pTl320oPOgAfyP
4uCO/aRf3gDJlPJac3o+v2vAZyMbl01s0h/ZiKA0fUXtbTovGmHfuSZz3V3S
t2hE+fizw989oPOjEc6PE05MTyL9S43QTBhcHfmIzpMf/WY79XT6/IoasS2q
bx07hc6XRsR99fz1j1TSH9YE7qTkZ12pdN78YMF/uucfk75JEyYt0XQemkbn
TxNmTqoc7UkY55oQGP6qT0DPj7gmNBQqWRs/If38Jrzl9027/oTOpybkuLdf
bicMVjMCv/wv1iidzqtmqK3YpRdImGPcjDtSwQd+Op1fzTCLsBxrQM5LnG7G
i4xUTz96fkY141Dv8NMNhDkvmqGydN2E2c/ofGtGycHJ+zwI42szok2aHXKf
0XnXAl7pnrBB5Dzh/NaCkSdX/WWcQedfC24EHH/hThgnWuCuKz+QQM+f6y1w
LnALLaf9py1QNcsRfKT9uhYU5j5LGk3Pz64f61vJP8x6TuclD1P3JvcsJ8xZ
xEPCt/6yjc/p/OTB6khI2S7ad+Xh8+gZd51oP4SHohYTAT2fOSk86P8y9t+z
tF/Bg8nmvzUu0f57HlS/eISH0v4oPrzCvS5G0P48Pr62N6jE074lH012D+Ym
0f5hPmzZ+XnptB/AB3t4GSuX9h/wYW+d8rSI9kv4KLNapKii/TY+NkR4gUf7
Sq14d5g7WUH7uq0I2qAh7aB901YkJ0z53Ef7jq0oVjPKGpFJ53krJkVadqsT
5sS3IixEtnNGJp3vrfDp00pZQBjiVhT4hUX/TvuDBNh84PnRdbSvJcC21Vi7
hfYhwOMek/F7aN9eAN8FuprHaP+MAEO+LuF60f4tATTcba/5036OAK5J+qOv
0T5PgK0h/b6xtN8rQFxxcekjwg6jhMj4O7kyk/anCuGQJih+SThmnhAHJqmf
qqLrLRci791aVT5h4XohxOl3RrXR9XcIYav2u2YnYa3DQsTxNlzuo/d7UgjR
qMHNSmReOAQIYbUiSDqWzo8IITx5xr4ahGMe/Lj+8sdWHcLIFOLmeueq+YSF
xUIcCkjzXUrYu1GIpjuhpcaEtdqEOLbg+ydTwpwvQqxLvL10I/UridBls8x+
C/VPEMHjty6/ndSvK4L/hve2e6h/qQi5sx6pH6T+tSIodJ3uOVP/FhEqyl0S
/6J+RxEMFVMXnKB+dxHibT2neVG/nwiL1HVkZ6ifLYLNmW2qvtQfL0KUdMlD
P+p/IoJafonRReovEMHgUmKNP/VXi6AdZh4fQP1iEfTS44wvU3/Hj8+zOLae
ssMgMXZkfBgXRP1jxVg/TE0/kPq1xAh9Gimh12OhGO6LZ7IpC1eKMUTtyUjK
3lZiYAPrJOO3F+Pj6c19l6j/qBjHG5/eouxwRoxJh0V2lFlXxOiQmZ6jHHNL
DP+PV13oengkxnWvJB5lYbYYlyxO2ND79S4T45/IjVZXqJ8nxjX31Imh1P+v
GH16DlvZ1N8rxngfWdAN6leRgFttoXeL+idL4DbGuj2O+vUkCF44xuYB9RtK
4NGjaE6lfnMJes/WhT6n/m0SLDG44JxP/Qcl+JN7MKaU+v+WwHW2bW8t9ftL
IHOY4iug/nAJSvS3a/9L/fckmJKyJaeb+p9J8Mh8ZPRg+r71SoKFternxxDW
qpdAMTFcMJUwRyZB17vviXMJO3yWYMyXL0mGhFlDpXhoYtFhRjhmnBTve/9J
tCEMHSkaTRsWOhIWLpZi1JsXHW7Uv0aKo4vqNM9R/59SPIu2+C+U+vdIsSpu
rkEs9f8lhb6BPj+F+n2lqBu/b38e9YdKcUC67+gb6o+VYv1d78N86k+VYvKo
1UfeUj9HimytDq1e6q+Uoilh+m/K2cQvkGJ0tN6uiYQdPkihnFfE1SXM6pfC
K/fO4CWEY0bLMEN73cQ1hDFNBv91z/s3ERbOl2F/mHeGHWHvFTJMPe5vfISw
1gYZenNswjypf6cMK3oT0i9Q/xEZlFNYcWHUf0qGsB9vBzHUf1mGUGkGP4n6
I2Xor5qsl0n9iTIMbyzES+rPkiEo4j+tKuovlUGUNOQ1j/qbZPi18oVxG/W3
y5BiG3Cqk/p7ZOiKivP7Tv3D5QiNcdo6gryvYaIcJ4OtPv9KWDhLDm5Qjd00
wt7L5Dhv7M2eTVjLTI6+yA/XF9H3PRs5bvlw9y8n7LBfjviCe0NMCbOOy+G0
2cLVinDMeTn4Zw88sqX+a3J0DnqduZv6E+RInbg83In60+XQyHEwdaN+rhxf
VG4XeVF/jRy+gW81/KhfIsdWbalpIPV3yrHpTtsaNvX/ooDqet6EKOpXU2BD
g3JBPPVPV8BGLlzzkPoNFJhVc/dWGvWvUqB/5dHKTOrfpEDwH3weh/odFChK
qiyk78MsFwXOD1O58Ib6zypgp2asU0f9wQoc3rLsdgv1Ryuw8YPki4j6kxVY
wTZf0Eb9uQq4fFlp8p76yxX4/DjcsIv6+QqUcfepfqX+dwpsDl74qp/6vymw
KDXDbmgu8Y9sgyU7tkmZsFCjDZ6GwcvGEPae24aAW7M81Qlr/d4GHx2l25MJ
cyzakB1U+kCTsMP2NkxcpByhQ5jl1Ib/A3Ybl90=
           "]]}, 
         {RGBColor[0.880722, 0.611041, 0.142051], PointSize[
           NCache[
            Rational[1, 360], 0.002777777777777778]], AbsoluteThickness[1.6], 
          LineBox[CompressedData["
1:eJxFlnlcjen7x0+0GCSV0dCkrGVGRAiJD5Ete5uiQgzGkpFsRQuVXVMyU1LI
lkqpLC062lft+6nO2qmIrywJM/3m9+q+nvqn1/t1nc/9fpbrue577LYDG3YM
4PF4gQo83v//D0k3dtwbV7GQx/6K8ps8OYYTJkcEevfzAawbF+THsesRrFsd
dKG/fgpTjty8wnGAL7JubQ3s/70/1vvd6We78+C7/fBnf/4yzDSiLnMcHAi1
d0796wcEYZ9061mOPa5iYP4Hn/71r2Hzm5xjHLv8jR2/bD3Q7wuDqsOaHRxb
hsNkj8Lmfn8EAr2i13IcGomhI7rQfz03UW1gPJ3jS7egn5U/tv/6bmPXzBOa
HPtEoXhCqGL/9d7BrT8FH38ndr+LI8NNpBy73kOL0Y0Kjvfcxw4/ZT7HLg8Q
cdslhmPHaBy0ib/Gsd1DBPjs8+F4Qwzil1Ts5dgyFsGbsmw4tohDi+dEcIxH
mL+/yYBjnXhskJcO5zg0HgV3RN17iLUS0PvFspnj4ATU2OVlc6z+GHFz5z3k
+NJj+Ew7E8jxkETYvvI/wnFAIqZGj93CsVISlG1nLObYJwnaWrcncdybhMFR
osEceyQja+Dod7uJe5KxtGB9JcfuT3DG/9JTjj88gXd5dRjHrk8xfZ6hF8ed
T3HZKtSF4z3PkFmot4Jj+TPMdI035NjlOaR/b9TgWPQc+hU63bu495WCVbfH
CThuTEH0tcMvObZLRdDcX+5xXJ2KLZpWFznekAZzPZ4bx6VpqE1vs+fYMh16
vyou5rggHTHnXSZzbPECagN/Vuc46wUakub3/Ma9/wxEZNeJOE7PQJf1gCKO
dfhYaZ6TROzlwId2r+AGVw/l416y6VmuXseH9/fOQ1xd6yXm7eY5cXXrl9gd
eGolVw9+iYjBR2dz9YqXcB4iG8fV1TORbRuixtXXZmLf4gvfd3L9lYnyQ0Xt
xF7FmXAItqvl6kOycNJyTg5XX5GFh0sOJHL1gCw8sw8wMeYL+uq5WdBcdMri
/RUh68dsRKR+zLE80tJXN8+Gc4utXek0AevPbKhqDXi/SqWhr87PxlXeZvO1
R0WsX7Nh4KBs+pt133peZjkwi3cZsdWwifVvDsIqVdM7ntX31VNy8Nz8S1Tr
PJbvyUFAuNvHjKi+33uZ5GKmwio/x3ONrL9z8cMcS2Fua3NfPSkX0k5ZhtCN
rf8hF2cCpod5bGH56XnwfWR6vfJIM+v/PJi3B3yrk7N6XB70Xax8nwezfGce
/vdpW5FZCKv/mg+vAy98BMtYfk8+Mq3Hx+oOZf77+TBzPHxneA3Ly/PRaXvo
z4f5LD+xAPHi9FATdj88lwK4OYcK/2ph9VsFWJxqO19HxOqiArw22Ckblsvq
uoVw0Xi/RGM28zsWQr/7tFbwj8x/vRBF5wdsXE75xkK4T2uLlo9g9VFFOGcS
vr1AjeXtiuDrUZj77zO2fkgR1s1vDX5P919dhKDx+auaL7C6ZjE8FIL9pqSw
+oZiOB17kdMpYfUrxYiZGeC3YAlbv7QYZxucXc8MYH7VEswJGezq1MjyliUI
dFHelTiF1c+VIMg4auE6HZYvKMFy5cTD7RtZXeUVGuccLvi6mdUtXmHQ5+V1
R18y/+lXeDM4a7XqOLZ+1iuoLbsVPvMR62+FUpzsqtGy9mD9i1IoqvhOK7Nk
+ZOl+HL7H9cXE1rYPCjFhlpBZ7AV6/9vpRDNWtNxsJD5dcrgnbQy4cbkPsb8
MowZtuqHSxlsPYcySGUph3nn+5h/vAyn9PJ3pgSx6wstQ/Ojzd9bC/oYz8sw
acLZXe+/sXxdGeYriQ75jOxbn99dhohlu+ZWsjpPqxzHzBa/Kchj+dnlKLXY
VXQomeWty2F2raBHjT0fvls5ag+0Rf/L+okXXA7jx4cKJ6WyfGI5MgLsi0fe
Y/mKcqzWnlf7E+sH/vtyhLzzm/f8NMurV8DK/ctL++Msb1QBtSmyZCUPll9b
gauO3lsq/2b5/RWwmOzv8Pgty1+qwMSP6Urigez5xVbgOS/cdUYTyxdX4O0D
Y4ep7H74ryuwX+NDxIc7LD+kEnunVmEiXf8vlfhx5Qfdt20sv6ISndY1/E/D
2PPbVQndkWoOqtRfAZXwH7XY7TX7fnCvEgNjLx+5o8T6LbcSydKO0T6fmF9W
iSDVjmV/NDO/UhUSOv4appPE/BOqcNeocNYBdj1e5lV4XP+Hyiwt5t9WheW6
/IcTrJjfpwpaKcn6QfbMf7MK1758HD7Rgvn5VTAeYeaymvUXv6UKd1Qumrlp
snxvFfyT/9DKZ98zxlRjd1NtlHwMy5tVw1tZ9NNsNi/4m6vRvG/20aurWN6j
GvlOo+6cIn9YNRJ0JcUJjiyfUo2QyJjf97B5x6+vRl6mkkybzTteTzVyHV6n
/tjA7v+nGkz54fZnL+p/kxpYXl0Y+nMce342NbhSUqJtH8qen3sNdOF4wt2L
5a/WYOimaUYeLiyfVAPJ9WxlE/Z98itrEPmDop3uPJrvNbB1L/M3mMryGrVY
f+VM8QkDmve1eBK4s3s922/462qx99KmL7w1LO9aC/GVMeK5bB7jci2anQQN
u3ppP6jFN5e76Qa67P5LamHcnlInHs3uv7MWMUYrFAPZ88DQOrgO2mnS+w/t
F3VIxaXkzvfMv7IORRff6ISz/uTtqcPJBUNVg9i8xtk67N/hEmsmYPn7ddBb
qaY1oY7l8+pQMMJmVGcV7S91MJE4ft1UwfLK9Vi3Qv5yQRntN/VIMrX91fMV
yy+px9WvI2x7i2n/qUfj19OznhaxvG89enPP114rpP2oHsbvbj4KY/OJ/7Ie
Km/lc9LzaX+qx7FJJ1y/0PzhNWCidNSClXm0XzWAX5g2IYHNG/6CBpw2mWoz
meaPYwOq571VT8hhec8GjPrVfcBSxl7XG/Cq4XqVOJvlUxvgtj7NwT+b9rcG
xEz532cjxvjagAsaC42bs1h+VCPcW4fYXmTMn9OIzLBzT80Y8+wa0VlS/O1t
JssfacSK87EDb2bSftiIjl9W5G5kzE9uRNfX0WkqmbQ/NkIim6aQzuYrPjai
2C3M3I32I00BYhuTTxrS/J0hwFzH9fbtfNo/BVA9vbXuHmMcFEA7On7Jbj7t
pwIMDR+RZciY/0iAv6xm/PaJfV+8UgEidk7S5zPGWwG0ImIrLtL3p9oE1+3S
RU6M+VOa8LN28TJjyls2wWhh493BlP+9CYvUt3+WvGD5c03wneo+m8+Y/6AJ
Bl26PTcY8wqaYD+mQ8uLMdqaYHl3seZ2yqs0w3rqP2OWU35SM+76dfpNpbxF
MyTxy/y1KL+jGWk2rq4KlD/djNQPaW/fpLP87WaUT2uNrE+n/b0ZtzSfzMpj
DHEzYkd5rH3C2EuhBSE9g8bfpbxeCzSXyQpCKI8W3DdcbxhAeacW3Oqx9z5O
+ZMtuFJxcOw+yoe3oFnfL8SZ8uktuJZmbm1FeUEL0mO3xCyn/LcWRD/03WfG
2FlViNjC8admUF5HiNH8beoGjCOnCPHq/aB2HVpvvhBpDYn6IxgLVwkhV5tg
PZjWdxBiUK14pAJjvd+F6ErTSOhOo/OGENL6+w/eMnY+J4SqeFutLI3OH//V
+YvUmhhHPhCipHfUiao0Oo8IoTIx7F0RY2G+EBb17UFZaXQ+EWLj9jazVMZ6
bUKs8ZTMSiR/txBXM3YmRZNfRQSLYzLvW+TXEiFheFdSKPkniXDO1O17IPln
iyDZ/SbwLPmXiqBy9JuTN/mtRVAaOlfhGPl3iKCZ5+3rSn43ESqFa8p/I/9p
EYabCjc4kT9YhL8cngbZkP+2CNp/O0euJn+iCOPaj/UsIX+mCPLua49NyV8h
wv7Iyu4Z5BeLsPx4g8Nk8r8Xob1XbZge+RXEcApb/kSL/OpieAgU/VXJryfG
mh93mSmS30iMpdb753xj5wnhQjE+D/Fc1EXni7VieHXf92lnrOckhpri3tEi
xvz9YsQdrR5az9j5pBj5Oy/alzPmXRLD3ES2uJBxZLgYs647GmTTeSpWjHLp
gvR08qf9dz0Vhy8+I3+xGHq5cuUk8gvEsLrYdCSe/K/FmJFe5h1L/m9izHFd
HfWQ/EMkiNFYsTKa/KMluOEpMYzmznMS6Ot41RIL50rQPX/moxjyr5DA6Y87
xXHk3ySBcFOO3mPy75Kg5KihIJn8RyV4seDgqxTyB0gwM7inJ4P81yQYtvSm
ZS7570lwMS7jdjH5n0hgsFh5dRX5c/9bb7ufioD8NRLsHWMFKfllEvBsZR/f
kP+TBB3+g15/Ir+SFF89q6f2kn+EFCPbEz4Movc/QQr7EsVADeo/Yymsvuu4
/0z9Zy6F1wNJ9STqv41SGD5Rf2tE/bdNiqLPvoepX53/kCLv6MVTS6n/fKQ4
oTjuyDrqv0Apgmx//9ee/DelKLM/fmEH+eOlCFA9a0Tflxdfih3zPMOOk79M
CkH7NY8z5G+RQvo58tRl8r+T4mfb7vq/yd8rRXDdE70o8g+T4bP81YY48o+R
QdPx3r5n5DeUwXSP9oFM8pvJ8CzV2qaY/KtluPWnxrga8m+W4eNt4/IW8u+V
QWXZ1u3t5PeQwdhJv7aL/OdlSOiSGn4nf5gMB1VMXZRo/kbLcE4p78Qwmr8p
MmhfjjukRfO3UIaNHzUs9Wi/qJfhRWiw4mSa/+0yqPpsD59O879HBvmlfSPn
0fwf1IpwSfGBxTT/f2qF8ruwByvJr9+KDvnA7A3kN2mFw8dpGfbkX9aKjWE2
YdvIb9OKcdLHdnvIv7MV13k+3QfJ794K1QHKR4+R/0wr1C8ENHiR/2orbrht
1aX9URjViojlYovL5E9qxabvc9fTfqqX3YpRBTYLwslf2YqtscnDosgvaYVi
9pGcaPJ/aIVnecCWBPIPkMOnY0PjU/JryHHy0gOzF+QfK8etjb5nssk/XY6q
9YmPC8m/SI4na2pzysi/To7xNuMzasjvLMfAxIERAvK7ytEZXbxDTP5Tchy+
nqXZRv7Lcti8WfWgk/w35PCs75j0gfxxcoxMwYUv5H8hh/XozIZ/yF8ih5Vq
i/pAdp5xbpIjJGb1jEF0/umUY3qX6XxVxpHf5VgXrWqkQeehoW2YMnrEMDof
CbXbIIu7XqNN56Nf2xDr9s9ZPcZ6pm1Y5H7aYCKdt1a2wS7O5/Fk8tu3Qbpo
mQF3/trThv8DPHSGDQ==
           "]]}, 
         {RGBColor[0.560181, 0.691569, 0.194885], PointSize[
           NCache[
            Rational[1, 360], 0.002777777777777778]], AbsoluteThickness[1.6], 
          LineBox[CompressedData["
1:eJxNl3tYTXn7xrdmlCFGY6SQSYpBTsNbIXUrolIZM5E0FUkmVIiMQaHolcqp
KIchTORUE+mg3VbpqNqdd6fdPrT3jqJkTNLg53f5PqvXP67PdXevz3et9bQe
Jm7wX+WtxuPxTg7i8f7/7yFfm1uVH6+25LE/zYXK1RzDAzeLnRwH2B+Wy/cu
5zggCBcfXbUeyIPRqH/EkuPww6j0u7lw4OeP4v3iOlOOXSLAN6mfN9CPhvY1
wwE+cxLfFfwPh5+GSdn7uRzvi8FzWZ/JwPXP4rL9TnOON8Yhykp94Hwu59Gp
5mTL8YqL0I3v/Z/7+wPPzwjWcBx/GcdcejcMnOcKuuXz/TmOSoCRyeTfB853
FQY3/g7j+NA1aNYGnBw473WENcsvcrz7TwRed741cP5EFGmXZ3DsewObxjgX
D9zPTVhE9TRw7J6E++W3Ogbu7xb2SbU/cLzqNp6Ih2hVcPd7Bw0dZw05trmL
QTMbzTjGPYSWKBw41ktGklLoxXF8MtISU/ZyPCYFnd1Opzg+k4Kkt18mcaz1
F2LWKx9zHPUX3ku+aeR4WCoWG9/s4Tg8FWlvC4cJiQffx4P+SCOOD93H0Lkj
wfHH+6gOaHXleN8DLJsl3MVx3wP03W85wfHuNOxe/sVtjl+nYdVs80KOAx5i
bOphGccvHsJjTO17jn3T4X3dWLeSWJWOIsvoeRxvzIB1ZZcTx9JP3LVwC8fu
mTCetf4Ix02ZCJjscIVjlywE+r7I4rg2CzdOzKrjeNUjhCaqd3Nc8QhRB5O+
quLebzYeXtCfxHFxNvYbrTHn2IYPz+Xmzhzn8SGbw9/GMXIQOqI0jOPsHBQO
/fEix3oC+MxZcp84ZJ0AU23lJVweL8Aeu/lSLhcJEOpv1svlYx7jQE+VZjXl
zo9xfnj/RGLemccY3p9gwuVVj/EsocKOy7Vysa4v1Z3LnXJR+M5hB5dH5WLy
69gwLn+aC5+Z4ee4fFgeQt+OvcXltnnwv7g8m8vD89DHT9QtHyv+nBfkYd6q
KVG/npKweczHlCVGGo5BrZ9z63yc6JNPrJzVzOYzH8ccT1uPNGj8nAvy8fxU
/jT1UCmb13wk3pq21Mf58/VCFj2Bj7Gl4foZLWx+n8D857ZXOhkNn/PMJ3AN
nmC2YjPr9z0BnPUT3lz7/PMhpgV4E1BbP+12E5vvAhiNTM4PHM/Od78AO3K6
skSx7PqvCxAZtdY/x47d35xCtGekPT6aKWbzX4gF41/YZX3N8ruF+Bjqcq9T
xvovCuGtjNaJW87y6UWYfU57kWcS6/sWoXS3hmj/IpbfKELakui9gSNYrirC
uJywhct0WG5UjO0Oj/y/nMLyjcXw0nY5F7Sd5QnFOFacGjr0J5ZLi3G6eXS8
jg3LvyuBp+/SOaOOs9y9BM+TRam+Viy/UAL9wiceQ7RY3lSCS/Wmpw/Ysly3
FI4dBqLYOSx3KUWxyCVa9xl7vrGlGHc0ic/7wO6/thQW1xfqDnNh/VFP8fIB
39fnMOuveood8pq4S9EsP/EUk3K+WB0QyfKKp7jcMNTv7AyWDy/DstB/NSpH
sXxFGY46dm5UX8fyY2UQ1BgFzzFneXEZ9AQBC/02sVyjHIu03Yx6vVhuU46y
W85pIUXs/KHliEws/uqEDTt/XjkU5Y3HDs5n/UEVuGatcWzqgVb2+18BSUZK
3aJYNj8HKnDJzyO5yZnl2RXQ2pW38IvVLO+vgJ5OqsGREubXEyJixpW461M/
M8yF8NljvfxcDjvPOiFi8xKyJ0V8ZsFeIebfvnLspzPsfPFCpDz2K0sq/czI
EOKvvWO2lLDnHyISQvCl1pBDup+vL+gVwsvsWlonvZ8xlejJHj1YvYz1TSpR
L+Ytc81lfedKlLh6n+gSM39gJar7y79Jfs/6ZyoxMbP88Bv2PpBaCd7MJMFK
Nh8hVZVw+zD+h61rmf9VJWLVvhce38/uX6sKD38syB11lvVnV6FXffvkX/5k
facqrN/m13PrDuv7VUFNpO8ov8r6UVWIO1r29e4trH+nCr/EDkvdb8L6T6tw
YNwCvUb2fAUdVRh9ZvSoqStYf1g1pr+/8G5hIOtPq0bo1D2r+/exvm01xDvk
H+L9WH9zNe4Vu4fGsHnmhVfDo9LH/7gl6ydWg39ojYnDVPoeVuNyoLHvVvZ9
FCiqEbBNtLtpGOsPrkGAqV5lInueMKzBxfp+k3lmrG9dg5u5S34IYs9LsKEG
QalXIzxDWP9QDZaY8X+tofu/UoPU2T/YL3dkfUENNEu7bKNnsn5rDdI7DF4O
Zt8T3sca7N+mL3X/lvUn1EKweh9/7iTWX1QL3oi/Wnew+Re41cLKONIw2IH1
99XiXLSvlh/7/cP5WvzmP3z2WA/Wz6zFrkMi6wvLWL+hFsLoG4utNFm/rxY/
bRbYOzSy+9epg2TiuNF9NP+mdThbG/TO4x6bv9V1yFVOtAu4xOZvdx1mRvEv
l55g/Zg6BDstKHt/l/Xv18HsfKeuPZi/ug7p/3THtmQz/+s6JODhx/I2dv5v
6hGklVW+uIe+9/VwGar+tucf1l9Zj5F/W1R98Yq+//WwWBvT9LSW9aPrsamm
qDf6Gu2Detzj98rEO1m/rB5bjV6uEbP3w3tRj+muJ7T/msf6miKs35o8KZOe
/3QRthVuWySk+bETIUWcuVZJ789XBEHp61uF41n/vyLk3H5jXm5I+0SEfoFv
u5jef6EIq0qb3Z+b0X4RYau7U+bJxayv3gC55viutbSvjBoQMWjunz7sfQuW
NECY/62L3o+0fxqg6fbVUAnbNzjcgPzwu4p3zrSPGrA2bPjd62tY/3EDXGbz
qtXW0n5qwIetH+umuLI+rxHGPclDDOh7/l0jMkY80O9nLLBoxEm3iRseutH+
akRjguNwt19Yf38jugwGD+/8hfZZI3SqJxhscWf9rEZE/xCZ0eRO+60RP5kt
91vM5hXvGiGbMt/2D5pf3SaEqax0exkLzJqQZJ/4zM6T9l8TLqwPNr3AGEFN
0HG58aqDcUhsE2zT2/csWM/6D5pwlzfNKpwxr7YJu3a3q9Uyxt9NiBm9RK6/
gfZlM6LW9E7dwljwQzOWanpKUzfQ/mxGetiuTe8YY3szsmK+O2zhRfu0GfxT
Zj3BjAX3mpHybtM+Pu2/imaEN1m09zHGy2bciKh4MWcj7dsWjCsOPu7DWGDc
go5oreNxG2n/tsDPwa2/iDG2tOCgmnj/39Q/1oI5BYEH9bxZ/2YLLOwjG6y9
aT+3QGV1454PY7S3oFMZVxzuTftaDPmedZmJ1J8sRoPXjqH51LcRozBoVlAr
9b3F4Nvf93pL/VAxxnVskH7N9r/gqhhncl4WGTHm5YlhFnSHt4AxZGIk81JC
HOjfC4NaEZ9rGu9Bff1W/Dt35x8B1Ecrjo6W/BlCfY9W/AfOOieof6AVeU2F
Hpeof7EVBd0HLG5TP7sVnjlGJhnUb25Fgnc5/wn1+1vxaux5fiVjz+ESGE6p
n91CfT0JDuyXb2hnfNlYgjTd741e0/XMJXBfeST5PWOJvQT/+I4+ruHDrr9O
gsnpwlAtxvpbJHCOLKocy1iwVwIH2XldQ8aexz5d/7jX/BmMefESTMk5NMyE
8eWbEjy6/rrEgjEyJPhYnbJyGWNJ0Se/R1W1E/lFEjwr1JjpQv52CYqqVFme
5O+V4OfAoITN5NeQQsu8RhhA/jFShK743vc38k+W4lqF+ZsQ8ptIUThpqSyc
/EulGFG4ceJJ8jtL8XBjnE0c+b2l+OrEzl+vkD9Qikt2C/fcJH+oFKkj9nan
kP+MFJbOe37MJP9VKdzs39zOJX+qFJ2XPp4tJX+uFFO0+9RqyF8lRYRQzbqF
/DIpDFo23lOQ/9Wn89cYnn9J/kEy1Bvtz3xLfi0ZvJxjC3ibmV9fBqsXXwi/
YozZMqTnZqmPYiyxlOGK1zit8YxDnGSYUDx4kBFjfQ8ZQvW0RTMYC/xkmBI6
K8iEsecBGS41nM6wYMyLkqEsLuyxDfkvyuA+416DI/nvyGDWmPSLM/kfyeC4
cm33OvI//XT95M3F68nfLEPuuTQjH/J3yBAomhayhfz9Mhy03LvGn/zD5Eia
Pq1nO/nHyrGs69n4QPJPkyM47JXdLvLPl+NqSNgb4hBbOf77c7oOsf5aObRt
fGp2kn+zHM/1am3p+p575LCJUdvrR/5wOVy3BKzxJf9ZOcL+lQ3dRP5EOY5I
jTw9yZ8mR/PmK92u5C+Q42iMus/P5K+Tw+7g2XUO5FfIMctkkXIp+d/IcfcT
LCL/4DYE5jps+Q/5v21D0O+TJMbkN2z79P/nk6cmkX9uG9RXtI8ZS37rNmTP
aeGPJP9PbXhyIShLnfwb2vDbf6Td/9L87WhD/IcEjx6av0NtMNx+Na2d5v9k
G0629W8X0/xfaYO8w3oyzbskuQ0d8SVdxTT/gjasjftjfw7Nv7ANjtluVx7Q
/Le2wS1E0JxE/q42aCywjbtM/o9tGJ7y+4ZY8o9QwOH6VvPj5J+ggGbak+8P
kX+GAvM6x0zdQ/5FCljvUFn6kd9BgTvmWX4bye+mgEd3dZor+bcqcFzyUvdH
8u9TwM3I8Bx93y5HKBC87cg87vt3XgH9W16d88ifpECxd2judPJnKjDh9PU0
A/KXKBA5e3uxLvkbFMgrqn43kvzPFLBLNbUfQv4+BXLHx2V+pO//ECUiVw+1
7aXvv44SrtGh/7yk7/8UJSwvvstV0n4xVeLbnU53xYz1lylhGrk+vY721Wol
Fr8dLC2n/bNJiayVQ74vpP2zWwlj6czIHPKHKfHSxnJkOvljlLDJ00hJJv81
JYY8We5/k/z3lajMjLFLIH++ErMmzLM6T/5qJe72aaw+Q365Em9XvAiPJP9r
Jc5N21lzhPxqKtzo6jHn9vE3Ktx5s0bwG/knqlAiHOqxk/xzVPjGdKLONvIv
VsFn3dmOTeRfqcIDvBJ5kt9ThXVlr1tdyR+ggvbqZTxn8ger0OF/eL4T+aNV
iNrmFWFL/ksqNH0semNN/rsqdI85FWRBfr4KM46kaM0nf5kKfe/Lc+eSv0WF
m1ZDImaS/4UKsT+3/jqV/P+qMIL/rYch+TXbYc139v2O/OPaISqzjxhL/unt
6M+49Xg0+Re2w+V3g+Fa5Ldrx4E/12/TJL9rO0yWjpVpkN+3Hf8HFphZUw==

           "]]}, 
         {RGBColor[0.922526, 0.385626, 0.209179], PointSize[
           NCache[
            Rational[1, 360], 0.002777777777777778]], AbsoluteThickness[1.6], 
          LineBox[CompressedData["
1:eJxFlnlcTPv/x4ckX8W9uJZQt8UuN8mVJF5EtogUiVtJQitJkmi0aLul3EpS
SostSVeLyjItStutmWm0N1sz081yL9my/u7v0edz9E+P5+M1r/M8M/Oez/to
O3lZ7R/OYrHihrFY//+/+uEtp1PR/JUs8re54XYIw3BA2z6PiO/shSuxL2IZ
PnwcXk5uF7/ngZjNTslgODwYI9+o3Pr++jDUvT1ZyLBtFLpsOI++989h3PVV
DQzHx+GHl4fbv1/vD6QXH5czHJAA71On332//gXU2ylGnabsfBFnH/42nWHb
Szg5OVqfYYtUfAj5eTXDSMOtr6k7GU5Ox+ETTl4Mx1/B4mTtcIZjMvBeOTad
4fBMREj+LWY4KAudSf1NDAdkw06voo9h36v4JZE9PJC5/2uIaPpFg2HX6zjP
FSxl2PkG/BJO2zBsfxMnTfWPMmybg616R+MYtrqFotHT7jBskYuN81Y2MWx+
G1e73r9kGHnYe/S3H9iUNe5gEsIXMpx8B7bxsVYMT87HRi2TYwzH56OoTXCB
4XF/IizteCnDMX9i98hV3Qyr3kXHZSvWGebzu4usjw26DCsXwD6neR3DQQWI
mO3jzvC3AqTMXRPHcEAhZhpOKGJ4sBAZY7o6GPYtQnTQxW8MDxRh/27zGUHM
51+M7L3d6xl+UYwn9rs8GHa9h/oTRXEMK+7Bl/OlkGHnEpRG6nQwLC7BafNx
Xxm2L0X63iLtYMqdpVDb+HUNw7ZlSPcQHGBYUIa1y+ZEMmx1HyYGf+cw3HQf
FqY7Gxm2eIAp50+8ZLj2AVaEmv4QwnzfD2HvHqvPcOVDqKc6WDKMR/jRI8mT
4QePIDOYE82wBgdHw4fnUGbv5mBA0+0JkydzkOvtKWPyNg4WnPs6LJSZl3Io
scdoUmbblIOzNdqYyePL8VrtsDWT88rhPrnMk8nHVWBPVmY4k1tWYMHSORlM
HlMB/qnVZUzeUAEjred8JletxJY6zedMvqESI2a3KJ1l5q8St6LT942Z3jOU
V1fCjD3P3fW8iMxjFYTrv6puOS4cys2qcO9EnzdXv4vMZxXYfN8mJf2OoZxT
BUl1aqh2iJjMaxUGfJebH7AZuh7b9DHmOzgu3bugm8zvY7wLEvvfKmkfyksf
wyl/2UYfL9IffAw7dlfPqOyh17ONqlGw5Fx6YV0nme9qhF1UljisIvdXUA2b
2C/Zm8vJ9QeqIcw+cH3aWJIb1KAl8lnwwq4eMv81QOtb020G5P3frsHnE5N6
7piS/EUNWlcFb8xqIPn8J1ieOOsYu4Pkrk+gb1cd3+dA8utPYLnFvNhuA8kV
T7D5+RgO35fkM2sxNf+qRP0KyZ1rceDJLf+ixyTPqIWbsSz+bRTJxbU4lPmY
Nz+Y5D/XIbJsPzurgOT2dfg5ya9Hy4nkKXXwvGP8OdSc5J11mDYYw72UQHL1
emjuYouW+ZDcth65puOGHdpL8sR6pPj+WiosJrmgHrNVYk+X9ZN8QgMCIs+e
ciL3y7JqgEdS8t9uhSSPbcCJsrw9jmkkb2qA5cQQlTsrST6mEUXhGcNPmJDc
ohHHF5oU1EeQPLIRb9+XeP3hQfLaRiTm6aZrXyC5yl9oVXJxNTlLcvO/UK4/
tvPv0SQP+QtVp7xNraJJXvkXTCbu3WacQL7/YU1Q316FlEQh+f03oXDe2VUj
LpD8dBNmrjOLlNmQ/EETlBrN5Uo7SP6pCeM3W+NsHbm+RjN4HZrl2XOHGMub
8f7DsI9Jj8i87m7G9R+7lOZFDTHH/z9mz1x0MZ7MZ3Iz2kban7/TOMQoacZP
i/epPBpJ3k9bM3blP9Pj6w0x530z9qhN/DqT+FiTuVAusc+eZEb8S7i4Y2bT
rfyQ9G24cC3ghVp+JH0fLl4X1s1p+If047lI5vFN/+gk/btcOEulzqwm0udx
Ybu84JmUfN+cV1zcy9915v590h/HQ3/WyLoAMi9YyAOXtd/Im86DJQ+b0x8Y
O5J55XjyEL7b/Z3kKunH8JD/P0dtP/J9I5eHZw9OzphkTPoNPIRaGtkV/kL6
z3hIcB7c9Go76avyEa18o3ZYAOnP48PMSljcF0T6G/jw8CgNPXiU9A/y4TPp
TMiB30g/nA+Jkn49dy3pX+OjUJf9ttGQnod8xG77IJ6vT/oyPozF//vsY0T6
yi0Ynn8l9ost6c9owaKe/AO780nfrAXT1omzF9eQvlMLTP916dh6nfSDWuAd
FlF1KYz0r7RA24s/h3eQ9DktmC68LancRvrCFuyK/SXVwYr0v7VAYbLP5qU3
6WsK4C2NCzRIJn1TAfZbv/qrMof09wgQuKlmryZhVoAAlilRSnqZpH9JAJ+l
OSU7E0m/VIDI6WwjkxOk3y7AxXUZ+RbUPyhAOifq8n030p/yFDp+Bo46laRv
9BQ+HyLcfv9C+jueYuRqB1nVZPL78n2K1RuC2GZ6Q4yEp2hYrDPnpgk9z5/C
aPfcPYHzh5jDf4q02V6DscqkP/AUPQP7JiW9Jf7xrVAJDu8UEGYbtCLsj2n9
N98T/9ZW9N/erjv3FT3/W+Fqsu4fgYD0z7Uizn/r4T+y6D5oxSWe8UoxnZ/G
VpzJFb0UbaH7oRWjR2lMLFpM+mptsLeaIi7XpfviP9518KB4KulvbEPg8E9x
Y9Xp/mjDkYGc0BkapB/RhpC0EzMTZ9J90gZt1ecHnBaSfk0btrlMMz9Lz09F
GyTrV9gk0fkd2Y72fS83Dd9C9007LNJmZddak/6adqxM5aktsaP7px2rudvW
JNmTfnA7dkYrKy2g+ySjHd73nAJ19pN+eTuyivOrEw7Q/dSOsFcfs5IPkT6r
A/2OuQ0r3ei+6oDeul2Pz7uT/or/ct5cw1R6vtt3INxPEOfqSfqnOjDg7DFj
hBfdZx3YMDH36lHCnLIOhEQVV3O86H7rADYtihggjI8duOZdFzj+MN13nVh2
im+oQ5iztBPWSWcqZx2m+68TL4NnLtMljOOdaFl14a467Sd2gv3Uz1+V9gs7
YdRxu3KQ+gWdOPlzQV8v9b/pxNcrwmuN9P4ndIG1fhPvLr3/RV3IjDL8cIH2
rbpg4TvhzQnaP/IfX1+pYkf7sV249m7C7qW0n9eFP1vypk+k/aYusDc+dvuX
fn4vu5BUvmVznSfdt914rTJpRBZhjl43Lg+OiwzwpPu3G+xfg9RtaN+tG+sn
2B3Ro/3IbtzsiJk0gvZvdEM14aSik9nP3TD80WdcAT2/+7oRdbBhx+8edF/3
wHhu3er9hDmzelAY88ZyBe2b92Ch8ZEF6rS/vwdZJlPnvHGn+7wHS6ZqmDbT
+cnswa7Aiwty3el+74GG0KcmkjAkPZiaseTZIdofJsS3b0uaN9C+lhD6Z5be
mUf7EGLhZtsINdp3EKJi4Yecf+j8nhYifMIcdz5hTqoQs6cnHbtHmPVACDed
DsPL9PzrEmLG0o7RobT/SYgYK0WDO2HHMSJctQxxsqF9DRE2vQ5Tob+XdD0R
Vgxbe3Iuvd5yEWRXG+U/ERZtEqG48nY5i15/twjlr1bXv3AdYi03EUKyvPU6
CXP8RRg1OSuwlrBjpAjPFtcm3CPMShbh5q5G0+uE02+I8EOLxvUkwigRwVTm
lxlBWPREBJ308N9OEma3iZDc33XVg/r7RCh4do/vSP3vRTjUxGZZU7+KGJoD
phPXU/9kMc54KxaYUv8sMZZIo2oNqH+JGG4Pb1jNpv61YpTcnHFXg/ptxJjq
3OX3E/XvF8Mvpa1Qlfp9xFB5oLpdifpDxFDU/1r7iZxXrHgxNEannX9DOD1T
jLC8uPsv6Hl2VwyTWt02BWFRxX98Yy1XTJjNE2NN+bvBLsJaEjF0j9hltxLm
vBLjQUurLp+w4zAJEoOUZzdT/zgJqkvmO9dTv5YEZYrC/hrqXyjBuZAVfVXU
v1ICx60YVkH9lhI8N1lg/oj6HSQI+uhVfJ/6PSU4lTqwuJT6T0ug1L/qYjH1
x0jwUGfJyELqT5Wgy39r9Z/UnysBNzh1cR7135egjRP2Jof6GyT4ZUKO6XXq
75JgxaDe5izqfyZBmPOYy2nU/0mC1b078+i+YKlK4cKJqomn/qlSqO6+dDeG
+udJUax/Xh5G/cZSzNDPaGdT/wYp5ppsDfej/l1SpHBMxh+m/oNSZOpzL7hQ
v58UsfHH1H+j/nApYp77h1tR/wUpDq3gqK2n/mtS7LBLPLyc+oukiF5uaWFA
/dVSzEyVrp9J/U+l4HhrfplC/TIp1LTXB6pR/1spxu6dnP2NPN+xlHux7/Xo
+NeE03/qxcabV1JlhDGjF8XBGRPbCIsMe7H8x7xzdfT50KwXwu5K2weEtbb3
IitTLTOPMMepFw4u07ZmEHb07kVuyA37eOoP6oW656KAMOqP68VPdSN0/an/
Si90l0HuTv13erEhskTkwDyf9uJttTLHivqbe8HtP2ZtTv3CXozcZq5pTP3/
9OLqmI5QPer/1gvjNK+JWtQ/Vgaf26+aJlC/pgy///O8UIX6F8hwPlZS84k8
f7BNZRCMtVb5l7DWZhl+vsb16SXM2SOD2p78H9sJO7rLsGoNt7ORPr8EyJCV
7yOoIJweJcOZdtm3YsK4JANc/9yZS1h0U4bRK170ZFB/qQw2sVfjk6i/Tgau
Xa9fDPW3yxCX/T4yhPr/lmGEdnGdP/UPyiBvO290hPpHyZGxYAr3APVPkeO1
TkWiPfXPlsNaoBpuQ/1GclikuGRZUP86OXiaa5+ZUf8OOTjjJ+0xoX4XOVxf
mb1bRP2+cvQ3LC2ZR/2hchQXO2XpUH+CHF685cVTqT9LjuBLS1+Np/4COdIi
Lm9Tpf4qOT4L3VuVqJ8vx5hRa4I+uxC/VA4kPLJ+S5g1IMfGawbrXxJOH67A
/OcljgrCGK/AwTlqKSLCIm0FrEv2fGwnzDZQwMn3nD+fsNYqBVIMj0xvJMzZ
qsCh17bCaup3VKCuSVTBof7DCgy4h1eXUn+gAh9zOX8XUP85BVS1tPTyqP+y
AtcC9kffoP7bCvx6aLNaFvU/VEBPL+fGZepvVMBoxyjni9TfrcDvui4m8dT/
QoEyl/n656j/swJrOr6uiKR+tT58MTzmGkr90/ogStbKZ1P//D6UFaaND6B+
kz4YHomMOU79G/vQ6nx6xlHqt+vD+HT1Fk/qd+3D/wF7qD75
           "]]}, 
         {RGBColor[0.528488, 0.470624, 0.701351], PointSize[
           NCache[
            Rational[1, 360], 0.002777777777777778]], AbsoluteThickness[1.6], 
          LineBox[CompressedData["
1:eJxFmHk8Venjx68KjSVtQ0hupcVoY5rwm8qnXVFKI6aNGqqpSWoamkKSikzK
lAqTEIkURckSNzsRru3a7r6QpEkIyXd+r57n5B+v9+tzP+f9nHOe8zzn3ul7
j9i7jWKxWKFKLNb//2fz7gntdtZZschfVcWxPobhDL/01V1f+Qhemv2kYNjD
CzOWeIm+5qeR8ziwmeHAs6iqN+R+/fwF6LmcLmPYKRivtgs4X/uX8Tmp7SnD
10Lxru1w8tfjXQU/bzCGYe8wCK8MX/t6/BvgW48+z7BrONynzPX86ovEzEWB
+xi2vYWXBxwdv/pvY2aM/RqGI6Ix/pyh6dfxxECjd0if4ZBYxNXMUv06vjv4
bG7bs4myfxyiRufzGfaOh2Hu2jKGPe+iJLbhMcMeCXj95nAkwwfvobpx7FmG
XRNRGnXnV4Z3JyHVaqkdw073Ubxy6mKG7ZPRnOgyhWHbB5hdODC0kfLah2gT
NvIZRgq+t+vkMGyQil27jWIZjkhF0K7f/RnWeYQOW829DF97hEup51YwPOEx
muaVshkOeYxle56N2FJWT4N5lyWf4cA0/J/HohyGldORF3Q6nGH/dPhHTfZk
eCQdc2Uu9gx7P0GWxeUFDA88wQ3jO2oMez6FnnW03IZyz1PEG13MZ9gjA9fs
XKMY7srAqp/NTjJ88BkSeP0ODCueQeVhjinDrpnIUgnVZFiUCePBcx0bmPuV
hfTbyUUMt2SheJx2LMNO2Xi+u9aX4fpsjEno3cGwfQ50LgdZMlyVgz3rXHUY
tn2Ovt8CetdTLnuOqzeGahlem4u+3S2PGS7IBX/7D38zjDxozNQ/xvDzPFjZ
RdkzbMBBLK/8e8p+OzjoDnb7lskjODh+363fmuY8DuzWNDdRZum8wN393Bwm
d3iBW+xd0Ux+7QUcfYMCmJz7AvF29r8y+YR8+A77bWJyu3xMeDdlMZOH5MMk
aYYek1fk48rDuywmVy+Apt8DxTqary/ArzFWVZRZgQU4dH0Br+2I4EteXACx
9zXNfVeFZD4WokuLe93ei+SrCjHJL8Gjb2ErmZ+FqN6SV+YVTHJOIRI2q7Od
A0RkvhbiB85c6/0OX47nt6wIy33CnPbMbyPztwhvZhxa+Sa76UueVQSzhJ8D
ezxIf6AI//K1p06M//J5P/NiyIP4vJtvW8j8LkYi74FToivxpxdDLzx8+Wdl
PpnvxVBe331zTBzJTUvwj8nJHS29JPcowdmnPzkN7PrCfg9LEDzxcevMfJJ3
lUAneaDP0ZL0TUqhM2lc18pRAvJ8lGLCnmxT3Uukf68UZqbbptUkk76iFJes
b/xS0kfyWWXIWP4i/70m6buWIVtq8NRzNDl+bBmm6sx6syuP9EVlcO+NCdcq
JX3Dcmyw0bJZ2kXy3eUIvR94uy6W5P+UY/jpHpNjhSRvKUfXPhVtP31yfN2X
2Ip/Pca3kNzpJVx7TEOyyPH8rr/EH26FRdPZZHz1L9ETeuHpJtqfVIH4GvvK
yXzSt68AN3S70+BL0r9SAde81xGz00heVYHO42Ge5W4k16zEkWTp49QUkttW
wv2WdeIKZXL8i5VI++5cplcHycsqoV133bJeheSqr1DpPfpMfhvJ177CMe68
9w5PyPEDXiF35ELKFDKfWQWvsKT2Qq/NI9JXqoKXQWzx7ZskRxWucrNHG98g
uW8VVrkZNXU4kPx5FT4KMm6M2UbyoSponvLwP19O/AbVmFq5y/mu8RfG0mqc
M7heH5VH5uuOaoQ/b1RKDP7CnJPVGN/D+lEaQ+Z/RDWs3l7pHvU76WdWI9K6
3e7VVuLjVePUma0fNZ2+MKe/GquzsmYplpLx6dSgbXJ7krrtF8aSGuh3rdzk
v5n0HWpQ2LDbnTuP9I/XwMfQJuIBmW+sazX4sy/DdLmc+NNq8MwvIJ7dQK4n
twbmbQZRduT+cv6twcHT7umOL8j5T+AiUT8rqyCb9BdxsVE/tfFyJunbcSFb
/tTf/Rnpu3MRnOETpnaf9EO4uPLbT+c66Pk/4GKt7y9jm2xIv4KLvDHV/exj
pN/JRYbfxYfzBKSvXouHlmasU9+Q8/+uFgc+v3d0GCL99bV4H6LfFUjmE+dA
LRr7dr8tJufLCqyFg/CSthtZD5BQC1cVi6jVE+l6WIttC5DPnk+un6wW7J8P
SMZYkOunXIebq3bfDif3A0Z1OHs1dHMNXS9W1WFeuaNNNxkfZ28dVF7PmBHR
SPz+dRh+N5xjmkX8MXU4WXZf5X0qGT+nDiMCsdC1mIxfUIe6ZLNGNllPWCN1
OCfI7v5Wm/in1aPnoTe3j45/WT3eNy8/rvyZ9HfW43F99OgF7aTvXY+zO8Y7
LifjQWQ9fFqSM06VEX9WPUI3DNsFPyX9pnq4BDone5LnjTVQj1WlLd0nPpL+
lAb8YBmRYWZE/OYN0H2pZhBPmLOtAf1PfFrOEmZ5NsB4btSHqoVk/GENsA92
DD+1lK7nDTC3ERulmJB+bQNGpfyeHE3WC1ZPAxZfPGV+m96/iY1Q0tq0vYmw
n2kjznT0RCb3k/FvboTpJ5fPxv/S9b8RdXMrTjTUk/7lRgwK4gavxtH9oBFq
J7kLxWR+ciobEWHQ5CXZRPeHRoTqdAblLSZ9DR5cKoWL3s4kfRMeVpZPDKnS
J/0NPCQeMlDbMI30D/KgbPddm5sF6QfxsFjPuYATTPcTHjZ9fO6uPkD6JTyw
O09cdZ5Dzl/BQ+/Gtsqz5PmGShMGU/8xkc8m129WE3g1rf4vDMn1W90En5Su
Bgtduv804eI25b33J5H+2SbILZ/YjNGi+1ETOnkeWdPUSf9FExbwmywbVElf
1IRHcxok48j9AKsZ+00eJKST/dHPsBleo/6IyGKR/vJmmDuuM508QvevZuiN
/O6dOUzO36cZmuq++2I+0f2sGbZTS7cVkueZk90Mi0cVB3WH6P7WDOO8Yx7h
g6Q/2IzM1d/+uIywn24L4rRMVw7T62fRgllHbMJqB+j+1wI9V0eDbMLwasHq
v/ZHpwzQ/bAFXNGKhAe0/6QF1d2xymm0X9+CcWNvpDyn/Q8teJdkyaug/Umt
+PVSq7mA9s1a8UN1fOYH2rdvRaSmcpoGHf/RVuxwTlGdQ8d/pRVKVulBqwhz
UlrRE4Jxewfp/tqK8+/cHPxp/20r1jxoH7hD+5pt2Bhn2VtC+/Pa0PT28/03
tG/bhpeGQ2MnkeuJQ23wrry5wJKunxfbcE9j6R4Xev0T21Bmsm98IL3+ZW04
rftOPZX229vAufQ+rZH2VfkYYEu3jtD+bD7eGuZpzv5E928+BsXxgRsJw40P
QdLp+N/p/Q/gIyfzzU/hhDl3+LDPyzHJpf0CPjoWXawT0b6YD2746iXKZD75
KQmQ+zZy9xzCHLYA+aM6zloTZkGA6bs/3jpA55+zAH2GfyoH0r6vAF4WgoF4
2r8lQPHHTSsKaP+5AHFTJ/wooP1WAXSsXrgM0v6QAPv/WBw0may/LppCICcw
fv5n+v4ghNS6XXkt4eh5QuRM93Hf9Zm+Twixa/UW/eOEhTZC/M1X8gsi7LdD
iPTIZP8owuxDQpwYLVn2mK73J4UQ2kYeLqL+i0I43ErpaKT+CCF4lvMvdFB/
ohD71tUHDlJ/phCu9lvy1cjzKiwVwur2wFE9wn48IRLzdH8zJsxuF8LTbo2u
BWFO/3/jy9rvt4awi6oIwe2lKfb0+dcRYf1crVfOhKNni9DYWTL/EGEsEeGf
HXXuntS/RgSryPk+Z6jfQQSp+ZTWYOp3E+H4kbFxYdR/XISAzfdyo6g/QIR7
cY7PEqj/mgjV09yGU6j/jggp7vzoDOpPE+HopyibPOrPF2Hn4j3lRdTPFeF2
4uHYCuoXizDdaqC3hvr/FaG085lNI/UribFJGHuijfoniBH05/ZqIfWzxSi4
PKNFSv2LxFAqP5TbTv1WYtxMtTd+Q/12Yvj+scW6m/qdxZCuyLB4T/3uYhxN
Ke/9QP2+YoQHzPXqp/4QMRLbTVQHqf+WGHt+vmo4TP0PxHg07cA3I9SfI8Zq
dliRElnP/SrEWBpcGDaGMLtVjJCfVMWqdL3vFCNJP+d7dcIuQ2Lcm3bIXIsw
S12CjzN++X4S4Wg9CQ7KSmdOYdH3OQnOfpB7GRAWWkow2kGtYCb1r5fg3J23
YmPq/1mCmnl/G5hS/wEJdilrHrWg/hMSmC9b2w/qD5TAgjf56HrqvyGB9oLt
07ZSf4IEJRX9l3ZS/9P/xtdVdnI/9RdLsDJu/4Zj1N8gQa22c6gP9cskOF4w
zj6I+nsl8F0auiaM+pWlyHQoPx1D/ZOlMO+es+4h9RtJoTt5YgHdP4XfS+Fg
/fp8CfWvkiLUaVRjHfVvlSJv0qRnIurfK8UieZRuN/Ufk2LJ2lulQ9TvL8XK
hPtR3ygRf6gU63I06rUJI0aK9ktnVI0IC1P/O77o1AZTJfp9X4pypQDz5YTZ
1VLcNduaZkOYI5AiSWXjaCfCLt1SmIYWZLkSZo1Icar/9aaj1D9OBo1TRbk+
1D9NBnV1B9WL1D9fhlM7Fs2+Tv3LZEi4G6MXS/0bZdAq3Ct5QP07ZfjLYdfp
TOr/TYYIXZ+3hdTvLYPI4seF1dQfLMOM8dmrWqg/Uoaikp45cupPkuHWYSf+
O+rPkiHpL6N9Q9RfLsMEGS9Pmbz/cJpkyNa26dQi7NIhQ4iWRocu/f1gQAa1
[truncated: 2,563,854 more chars]
