# Supplementary material for: Competition model explains trends of long‐term fertilization in plant communities
Source: Ecol Evol. 2023 Feb 14;13(2):e9832. doi: 10.1002/ece3.9832 (PMC9929124; doi:10.1002/ece3.9832)
Supplement: Supplementary file 1 — Data S1: [file ECE3-13-e9832-s001.zip › ECE3_9832_Fertilization_3.nb]

(*CacheID: 234*)
(* Internal cache information:
NotebookFileLineBreakTest
NotebookFileLineBreakTest
NotebookDataPosition[         0,          0]
NotebookDataLength[    270087,       5807]
NotebookOptionsPosition[    268318,       5764]
NotebookOutlinePosition[    268729,       5781]
CellTagsIndexPosition[    268686,       5778]
WindowFrame->Normal*)

(* Beginning of Notebook Content *)
Notebook[{

Cell[CellGroupData[{
Cell["Equilibrium & Eigenvalues", "Subsection",
 CellChangeTimes->{{3.803173754581753*^9, 
  3.8031738073149767`*^9}},ExpressionUUID->"4693824f-bbd6-46c1-9495-\
2236d3d6ee41"],

Cell[CellGroupData[{

Cell[BoxData[{
 RowBox[{
  RowBox[{"Remove", "[", "\"\<Global`*\>\"", "]"}], 
  ";"}], "\[IndentingNewLine]", 
 RowBox[{
  RowBox[{
   RowBox[{"Clear", "[", "\"\<Global`*\>\"", "]"}], ";"}], 
  "\[IndentingNewLine]"}], "\[IndentingNewLine]", 
 RowBox[{
  RowBox[{
   RowBox[{"numeriana", "[", 
    RowBox[{"\[Alpha]_", ",", "\[Beta]_"}], "]"}], ":=", 
   RowBox[{"Do", "[", "\[IndentingNewLine]", "\[IndentingNewLine]", 
    RowBox[{
     RowBox[{"q", "=", "0.3"}], ";", "\[IndentingNewLine]", 
     RowBox[{"m", "=", "0.2"}], ";", "\[IndentingNewLine]", 
     RowBox[{"\[Eta]", " ", "=", " ", 
      RowBox[{"m", "/", "q"}]}], ";", "\[IndentingNewLine]", 
     "\[IndentingNewLine]", 
     RowBox[{
      RowBox[{"f", "[", "i_", "]"}], ":=", 
      RowBox[{"\[Alpha]", 
       RowBox[{"(", 
        FractionBox[
         RowBox[{"1", "-", 
          RowBox[{"Exp", "[", 
           RowBox[{
            RowBox[{"-", "\[Beta]"}], " ", 
            FractionBox["i", "ino"]}], "]"}]}], 
         RowBox[{"1", "+", 
          RowBox[{"Exp", "[", 
           RowBox[{
            RowBox[{"-", "\[Beta]"}], " ", 
            FractionBox["i", "ino"]}], "]"}]}]], ")"}]}]}], ";", 
     "\[IndentingNewLine]", "\[IndentingNewLine]", 
     RowBox[{"For", "[", 
      RowBox[{
       RowBox[{"i", "=", "1"}], ",", 
       RowBox[{"i", "\[LessEqual]", "ino"}], ",", 
       RowBox[{"i", "++"}], ",", "\[IndentingNewLine]", 
       RowBox[{
        RowBox[{
         SubscriptBox["d0", "i"], "=", 
         RowBox[{
          RowBox[{"(", 
           RowBox[{
            RowBox[{"q", " ", 
             RowBox[{"f", "[", "i", "]"}], 
             RowBox[{"(", 
              RowBox[{"1", "-", 
               RowBox[{
                UnderoverscriptBox["\[Sum]", 
                 RowBox[{"j", "=", "1"}], "i"], 
                SubscriptBox["pn", "j"]}]}], ")"}]}], "-", 
            RowBox[{"q", " ", 
             RowBox[{
              UnderoverscriptBox["\[Sum]", 
               RowBox[{"j", "=", "1"}], 
               RowBox[{"i", "-", "1"}]], 
              RowBox[{
               SubscriptBox["pn", "j"], 
               RowBox[{"f", "[", "j", "]"}]}]}]}], "-", "m"}], ")"}], 
          SubscriptBox["pn", "i"]}]}], ";"}]}], "\[IndentingNewLine]", "]"}], 
     ";", "\[IndentingNewLine]", "\[IndentingNewLine]", 
     RowBox[{
      SubscriptBox["sp", "0"], "=", "0"}], ";", "\[IndentingNewLine]", 
     RowBox[{
      SubscriptBox["spf", "0"], "=", "0"}], ";", "\[IndentingNewLine]", 
     RowBox[{"For", "[", 
      RowBox[{
       RowBox[{"i", "=", "1"}], ",", 
       RowBox[{"i", "\[LessEqual]", "ino"}], ",", 
       RowBox[{"i", "++"}], ",", "\[IndentingNewLine]", 
       RowBox[{
        RowBox[{"If", "[", 
         RowBox[{
          RowBox[{
           RowBox[{"f", "[", "i", "]"}], "\[LessEqual]", "\[Eta]"}], " ", ",", 
          RowBox[{
           SubscriptBox["pp", "i"], "=", "0"}], ",", 
          RowBox[{
           SubscriptBox["pp", "i"], "=", 
           RowBox[{"1", "-", 
            SubscriptBox["sp", 
             RowBox[{"i", "-", "1"}]], "-", 
            RowBox[{
             FractionBox["1", 
              RowBox[{"f", "[", "i", "]"}]], 
             RowBox[{"(", 
              RowBox[{"\[Eta]", "+", 
               SubscriptBox["spf", 
                RowBox[{"i", "-", "1"}]]}], ")"}]}]}]}]}], "]"}], ";", 
        "\[IndentingNewLine]", 
        RowBox[{"If", "[", 
         RowBox[{
          RowBox[{
           SubscriptBox["pp", "i"], "<", "0"}], ",", 
          RowBox[{
           SubscriptBox["pp", "i"], "=", "0"}]}], "]"}], ";", 
        "\[IndentingNewLine]", 
        RowBox[{
         SubscriptBox["sp", "i"], "=", 
         RowBox[{
          SubscriptBox["sp", 
           RowBox[{"i", "-", "1"}]], "+", 
          SubscriptBox["pp", "i"]}]}], ";", "\[IndentingNewLine]", 
        RowBox[{
         SubscriptBox["spf", "i"], "=", 
         RowBox[{
          SubscriptBox["spf", 
           RowBox[{"i", "-", "1"}]], "+", 
          RowBox[{
           SubscriptBox["pp", "i"], 
           RowBox[{"f", "[", "i", "]"}]}]}]}], ";"}]}], "\[IndentingNewLine]",
       "]"}], ";"}], "\[IndentingNewLine]", "]"}]}], 
  ";"}], "\[IndentingNewLine]"}], "Input",
 CellChangeTimes->{{3.8031613691188507`*^9, 3.803161384372308*^9}, {
   3.803162129114749*^9, 3.803162139822542*^9}, {3.803162187703484*^9, 
   3.803162293950115*^9}, {3.8031623291632*^9, 3.803162336452488*^9}, {
   3.803162375108354*^9, 3.803162662189027*^9}, {3.8031630698763113`*^9, 
   3.8031630886399813`*^9}, {3.803163141764879*^9, 3.803163195156869*^9}, {
   3.803163236645403*^9, 3.803163285225377*^9}, {3.803163327684524*^9, 
   3.803163331755137*^9}, {3.803163389447136*^9, 3.8031633930445843`*^9}, {
   3.803163505636862*^9, 3.8031635224869967`*^9}, {3.8031714768245573`*^9, 
   3.803171484674663*^9}, 3.803173831864737*^9, {3.8031744073119717`*^9, 
   3.8031744636958647`*^9}, {3.803174504376812*^9, 3.8031745543948593`*^9}, {
   3.8031751323635683`*^9, 3.8031752664650784`*^9}, 3.803177185920182*^9, 
   3.803181081422243*^9, {3.803181138417383*^9, 3.8031811387518597`*^9}, {
   3.803182014512294*^9, 3.803182073729965*^9}, {3.803182263498597*^9, 
   3.8031823131327868`*^9}, 3.803182389725738*^9, {3.803182759520252*^9, 
   3.80318276840378*^9}, {3.803182987268148*^9, 3.803182995837277*^9}, {
   3.803184829770792*^9, 3.8031848672999897`*^9}, 3.803267281913266*^9, {
   3.8032673133016577`*^9, 3.8032673253823853`*^9}, {3.803270671876362*^9, 
   3.803270675294259*^9}, {3.803599734663959*^9, 3.8035998578074923`*^9}, {
   3.8036001357577887`*^9, 3.803600139107616*^9}, {3.8036025539555063`*^9, 
   3.803602595871737*^9}, {3.803602912857965*^9, 3.8036029196070423`*^9}, {
   3.81283863278789*^9, 3.8128386356221237`*^9}, {3.812846450437099*^9, 
   3.8128464690628157`*^9}, {3.812846505109589*^9, 3.812846508866987*^9}, 
   3.8128465625755987`*^9, {3.812846898953076*^9, 3.8128469074809933`*^9}, {
   3.812849401936758*^9, 3.812849404545867*^9}, {3.812855206592742*^9, 
   3.8128552085035*^9}, {3.812858004313136*^9, 3.812858012951539*^9}, {
   3.812858072486719*^9, 3.8128580734993753`*^9}, {3.812858239394258*^9, 
   3.81285827609088*^9}, {3.81286559143966*^9, 3.8128656223111267`*^9}, {
   3.812865799861609*^9, 3.812865871523427*^9}, 3.8136274316425877`*^9, {
   3.813627494800583*^9, 3.813627523039734*^9}, {3.8136276281815767`*^9, 
   3.8136276838698683`*^9}, 3.8136277753577423`*^9, {3.813627872222734*^9, 
   3.8136278931894007`*^9}, 3.813628153431549*^9, {3.8136282113914022`*^9, 
   3.813628211952381*^9}, {3.8136282617243423`*^9, 3.813628326569004*^9}, {
   3.813628361805855*^9, 3.813628366305725*^9}, {3.8136284264942827`*^9, 
   3.813628426740408*^9}, {3.813628475297529*^9, 3.813628482767132*^9}, 
   3.813628528712863*^9, 3.813645332998567*^9, 3.8136458939231997`*^9, {
   3.813645943399555*^9, 3.813645946234984*^9}, {3.813645980929542*^9, 
   3.813645983132922*^9}, {3.813646030161214*^9, 3.813646033602357*^9}, {
   3.830372926409377*^9, 3.830372951868679*^9}, {3.830372992165204*^9, 
   3.830372995559867*^9}, {3.830373048161975*^9, 3.8303730498007107`*^9}, 
   3.830373187534258*^9, {3.83037452223212*^9, 3.830374580163744*^9}, {
   3.8303803448253613`*^9, 3.8303803835205717`*^9}, {3.830907907116894*^9, 
   3.830907930648201*^9}, {3.8309080340495853`*^9, 3.830908103163875*^9}, {
   3.830908207487817*^9, 3.830908218758854*^9}, {3.830908335638072*^9, 
   3.8309083400685253`*^9}, {3.830910456965061*^9, 3.8309104573904037`*^9}, {
   3.830910501149583*^9, 3.830910501914309*^9}, {3.8450659506856737`*^9, 
   3.845065995880831*^9}, {3.845066073705495*^9, 3.845066074156581*^9}, {
   3.8450664988027763`*^9, 3.845066513565755*^9}, {3.8450665937703943`*^9, 
   3.845066597437702*^9}, {3.845066814179883*^9, 3.845066816815735*^9}, 
   3.8450684772817707`*^9, 3.845068550038869*^9},
 CellLabel->"In[1]:=",ExpressionUUID->"dd080f7f-bed3-4ccb-8a80-39b29eb81a88"],

Cell[BoxData[
 TemplateBox[{
  "Remove", "rmnsm", 
   "\"\\\"\\!\\(\\*RowBox[{\\\"\\\\\\\"Global`*\\\\\\\"\\\"}]\\)\\\"\:306b\
\:5408\:81f4\:3059\:308b\:30b7\:30f3\:30dc\:30eb\:306f\:3042\:308a\:307e\:305b\
\:3093\:ff0e\"", 2, 1, 1, 32631851491187727395, "Local"},
  "MessageTemplate"]], "Message", "MSG",
 CellChangeTimes->{3.84560931934484*^9},
 CellLabel->
  "\:8a55\:4fa1\:4e2d\:ff1aIn[1]:=",ExpressionUUID->"ad6530cc-f42c-4a7f-b044-\
693a6d47725d"]
}, Open  ]],

Cell[BoxData["\[IndentingNewLine]"], "Input",
 CellChangeTimes->{3.845066520675267*^9},
 CellLabel->"In[4]:=",ExpressionUUID->"1e918d48-bb8d-4929-94eb-0e80c02fa3c8"],

Cell[BoxData[{
 RowBox[{
  RowBox[{"ino", "=", "80"}], ";"}], "\[IndentingNewLine]", 
 RowBox[{
  RowBox[{
   RowBox[{"minlog", "=", 
    RowBox[{"-", "5"}]}], ";"}], 
  "\[IndentingNewLine]"}], "\[IndentingNewLine]", 
 RowBox[{
  RowBox[{"\[Alpha]min", "=", "1"}], ";"}], "\[IndentingNewLine]", 
 RowBox[{
  RowBox[{"\[Alpha]max", "=", "5"}], ";"}], "\[IndentingNewLine]", 
 RowBox[{
  RowBox[{"\[Beta]min", "=", "1"}], ";"}], "\[IndentingNewLine]", 
 RowBox[{
  RowBox[{
   RowBox[{"\[Beta]max", "=", "20"}], ";"}], 
  "\[IndentingNewLine]"}], "\[IndentingNewLine]", 
 RowBox[{
  RowBox[{
   RowBox[{"grno", "=", "25"}], ";"}], 
  "\[IndentingNewLine]"}], "\[IndentingNewLine]", 
 RowBox[{
  RowBox[{"For", "[", 
   RowBox[{
    RowBox[{"k", "=", "1"}], ",", 
    RowBox[{"k", "\[LessEqual]", "grno"}], ",", 
    RowBox[{"k", "++"}], ",", "\[IndentingNewLine]", 
    RowBox[{
     RowBox[{"\[Alpha]\[Alpha]", "=", 
      RowBox[{"\[Alpha]min", "+", 
       RowBox[{
        RowBox[{"(", 
         RowBox[{"\[Alpha]max", "-", "\[Alpha]min"}], ")"}], 
        RowBox[{
         RowBox[{"(", 
          RowBox[{"k", "-", "1"}], ")"}], "/", "grno"}]}]}]}], ";", 
     "\[IndentingNewLine]", 
     RowBox[{"For", "[", 
      RowBox[{
       RowBox[{"j", "=", "1"}], ",", 
       RowBox[{"j", "\[LessEqual]", "grno"}], ",", 
       RowBox[{"j", "++"}], ",", "\[IndentingNewLine]", 
       RowBox[{
        RowBox[{"\[Beta]\[Beta]", "=", 
         RowBox[{"\[Beta]min", "+", 
          RowBox[{
           RowBox[{"(", 
            RowBox[{"\[Beta]max", "-", "\[Beta]min"}], ")"}], 
           RowBox[{
            RowBox[{"(", 
             RowBox[{"j", "-", "1"}], ")"}], "/", "grno"}]}]}]}], ";", 
        "\[IndentingNewLine]", "\[IndentingNewLine]", 
        RowBox[{"numeriana", "[", 
         RowBox[{"\[Alpha]\[Alpha]", ",", "\[Beta]\[Beta]"}], "]"}], ";", 
        "\[IndentingNewLine]", 
        RowBox[{"total", "=", 
         RowBox[{"Sum", "[", 
          RowBox[{
           SubscriptBox["pp", "i"], ",", 
           RowBox[{"{", 
            RowBox[{"i", ",", "1", ",", "ino"}], "}"}]}], "]"}]}], ";", 
        "\[IndentingNewLine]", 
        RowBox[{"If", "[", 
         RowBox[{
          RowBox[{"total", "\[NotEqual]", "0"}], ",", "\[IndentingNewLine]", 
          RowBox[{
           RowBox[{"tas", "=", 
            RowBox[{"Sort", "[", 
             RowBox[{
              RowBox[{"Table", "[", 
               RowBox[{
                RowBox[{"{", 
                 RowBox[{"i", ",", 
                  RowBox[{
                   SubscriptBox["pp", "i"], "/", "total"}]}], "}"}], ",", 
                RowBox[{"{", 
                 RowBox[{"i", ",", "1", ",", "ino"}], "}"}]}], "]"}], ",", 
              RowBox[{
               RowBox[{
                RowBox[{"#1", "[", 
                 RowBox[{"[", "2", "]"}], "]"}], ">", 
                RowBox[{"#2", "[", 
                 RowBox[{"[", "2", "]"}], "]"}]}], "&"}]}], "]"}]}], ";", 
           "\[IndentingNewLine]", 
           RowBox[{"tas2", "=", 
            RowBox[{
             RowBox[{"Split", "[", 
              RowBox[{"tas", ",", 
               RowBox[{
                RowBox[{
                 RowBox[{"#2", "[", 
                  RowBox[{"[", "2", "]"}], "]"}], ">", 
                 SuperscriptBox["10", "minlog"]}], "&"}]}], "]"}], "[", 
             RowBox[{"[", "1", "]"}], "]"}]}], ";", "\[IndentingNewLine]", 
           "\t", 
           RowBox[{"(*", " ", 
            RowBox[{
             RowBox[{"tas2", " ", "..."}], " ", 
             RowBox[{"(", 
              RowBox[{"competitiveness", ",", " ", "frequency"}], ")"}], " ", 
             "in", " ", "rank", " ", "order"}], " ", "*)"}], 
           "\[IndentingNewLine]", 
           RowBox[{
            RowBox[{
             RowBox[{"detspno", "[", "k", "]"}], "[", "j", "]"}], "=", 
            RowBox[{"Length", "[", "tas2", "]"}]}], ";", 
           "\[IndentingNewLine]", 
           RowBox[{
            RowBox[{
             RowBox[{"biomass", "[", "k", "]"}], "[", "j", "]"}], "=", 
            "total"}], ";"}], "\[IndentingNewLine]", ",", 
          "\[IndentingNewLine]", 
          RowBox[{
           RowBox[{
            RowBox[{
             RowBox[{"detspno", "[", "k", "]"}], "[", "j", "]"}], "=", "0"}], 
           ";", "\[IndentingNewLine]", 
           RowBox[{
            RowBox[{
             RowBox[{"biomass", "[", "k", "]"}], "[", "j", "]"}], "=", "0"}], 
           ";"}]}], "\[IndentingNewLine]", "]"}], ";"}]}], 
      "\[IndentingNewLine]", "\[IndentingNewLine]", 
      RowBox[{"(*", "\[IndentingNewLine]", 
       RowBox[{
        RowBox[{"Print", "[", 
         RowBox[{
         "k", ",", "\"\< \>\"", ",", "j", ",", "\"\< \>\"", ",", "inita"}], 
         "]"}], ";", "\[IndentingNewLine]", 
        RowBox[{"Print", "[", 
         RowBox[{
          RowBox[{"detspno", "[", "k", "]"}], "[", "j", "]"}], "]"}], ";", 
        "\[IndentingNewLine]", 
        RowBox[{"Print", "[", 
         RowBox[{
          RowBox[{"biomass", "[", "k", "]"}], "[", "j", "]"}], "]"}], ";"}], 
       "\[IndentingNewLine]", "*)"}], "\[IndentingNewLine]", "]"}], ";"}]}], 
   "\[IndentingNewLine]", "]"}], ";"}]}], "Input",
 CellChangeTimes->{{3.803163408208787*^9, 3.803163492989699*^9}, 
   3.8031714936536293`*^9, {3.8031745674434347`*^9, 3.803174586071785*^9}, {
   3.803174763559044*^9, 3.803174778948153*^9}, 3.803175897845499*^9, 
   3.80317679470579*^9, {3.812837819040922*^9, 3.812837866513918*^9}, {
   3.812837900130323*^9, 3.812837947447448*^9}, {3.812837984640925*^9, 
   3.812838014811995*^9}, {3.812838371108795*^9, 3.81283837947659*^9}, {
   3.812838413070712*^9, 3.8128384235642233`*^9}, {3.8128397104400587`*^9, 
   3.812839717524342*^9}, {3.812840232425127*^9, 3.812840305595849*^9}, {
   3.812840395485116*^9, 3.812840468205449*^9}, {3.812840580079135*^9, 
   3.812840612882697*^9}, {3.812840655185525*^9, 3.8128406565337887`*^9}, {
   3.812840948322133*^9, 3.812841030106843*^9}, {3.81284113073818*^9, 
   3.812841138919229*^9}, {3.812841758578454*^9, 3.8128417738108873`*^9}, {
   3.812846567659916*^9, 3.812846587144082*^9}, {3.812847080285101*^9, 
   3.812847101387508*^9}, {3.81284806105443*^9, 3.812848064157021*^9}, {
   3.81284957546109*^9, 3.812849587429254*^9}, 3.812849663707656*^9, {
   3.8128499272767057`*^9, 3.812849933889237*^9}, 3.812850013835599*^9, {
   3.812850194199376*^9, 3.81285019437663*^9}, 3.812854994122303*^9, 
   3.812856332051005*^9, 3.813015205849317*^9, {3.813629416799369*^9, 
   3.813629426092266*^9}, {3.813629504890819*^9, 3.813629509905181*^9}, 
   3.813634395154364*^9, 3.827889635567568*^9, {3.829371297260516*^9, 
   3.829371299438712*^9}, {3.830292723762871*^9, 3.830292733259121*^9}, {
   3.830292799897623*^9, 3.830292831661771*^9}, {3.830293059952623*^9, 
   3.8302930696253757`*^9}, {3.8303730952496643`*^9, 3.830373122403586*^9}, {
   3.830373211430998*^9, 3.830373267403668*^9}, {3.830374501897307*^9, 
   3.8303745095423393`*^9}, {3.8303746065573273`*^9, 3.830374660864586*^9}, 
   3.830374696435536*^9, {3.830374769892096*^9, 3.830374810633514*^9}, {
   3.830375590136739*^9, 3.830375602171404*^9}, {3.830406328693235*^9, 
   3.830406348312147*^9}, 3.830406503144746*^9, 3.830836823266262*^9, {
   3.83090813330931*^9, 3.830908160420724*^9}, {3.830908223933791*^9, 
   3.830908258624453*^9}, {3.830908375412744*^9, 3.83090838038587*^9}, {
   3.845066468634612*^9, 3.845066537093822*^9}, {3.845066667403998*^9, 
   3.845067074102099*^9}, {3.845068363195153*^9, 3.8450683938604603`*^9}, {
   3.845068456450082*^9, 3.8450684570080433`*^9}, {3.845068538948247*^9, 
   3.845068542770835*^9}, {3.845068590311471*^9, 3.845068595101736*^9}, {
   3.845068627007038*^9, 3.845068642755884*^9}, {3.845068678122023*^9, 
   3.8450686828700027`*^9}, {3.845068725006248*^9, 3.845068726605112*^9}, 
   3.845068981061891*^9, 3.845069042525238*^9, 3.845069113032755*^9, {
   3.8450692954234457`*^9, 3.845069325953561*^9}, {3.8450694302507772`*^9, 
   3.8450694482071466`*^9}, 3.845069490841445*^9, {3.8450695731616917`*^9, 
   3.845069650192911*^9}, {3.8450696833333406`*^9, 3.845069782571786*^9}, {
   3.845069830110182*^9, 3.845069942981532*^9}, 3.8450726817577667`*^9, {
   3.845072902485096*^9, 3.845072936956861*^9}, {3.845073012370294*^9, 
   3.8450730238419313`*^9}, 3.845073107497464*^9, {3.845075123020185*^9, 
   3.84507512324218*^9}, 3.845077364187546*^9},
 CellLabel->"In[5]:=",ExpressionUUID->"4cfae08c-1d9c-4565-810e-0dcdca30a6ee"],

Cell[CellGroupData[{

Cell[BoxData[{
 RowBox[{"dlist", "=", 
  RowBox[{"Flatten", "[", 
   RowBox[{
    RowBox[{"Table", "[", 
     RowBox[{
      RowBox[{"{", 
       RowBox[{
        RowBox[{"N", "[", 
         RowBox[{"\[Alpha]min", "+", 
          RowBox[{
           RowBox[{"(", 
            RowBox[{"\[Alpha]max", "-", "\[Alpha]min"}], ")"}], 
           RowBox[{
            RowBox[{"(", 
             RowBox[{"k", "-", "1"}], ")"}], "/", "grno"}]}]}], "]"}], ",", 
        RowBox[{"N", "[", 
         RowBox[{"\[Beta]min", "+", 
          RowBox[{
           RowBox[{"(", 
            RowBox[{"\[Beta]max", "-", "\[Beta]min"}], ")"}], 
           RowBox[{
            RowBox[{"(", 
             RowBox[{"j", "-", "1"}], ")"}], "/", "grno"}]}]}], "]"}], ",", 
        RowBox[{
         RowBox[{"detspno", "[", "k", "]"}], "[", "j", "]"}]}], "}"}], ",", 
      RowBox[{"{", 
       RowBox[{"k", ",", "1", ",", "grno"}], "}"}], ",", 
      RowBox[{"{", 
       RowBox[{"j", ",", "1", ",", "grno"}], "}"}]}], "]"}], ",", "1"}], 
   "]"}]}], "\[IndentingNewLine]", 
 RowBox[{"blist", "=", 
  RowBox[{"Flatten", "[", 
   RowBox[{
    RowBox[{"Table", "[", 
     RowBox[{
      RowBox[{"{", 
       RowBox[{
        RowBox[{"N", "[", 
         RowBox[{"\[Alpha]min", "+", 
          RowBox[{
           RowBox[{"(", 
            RowBox[{"\[Alpha]max", "-", "\[Alpha]min"}], ")"}], 
           RowBox[{
            RowBox[{"(", 
             RowBox[{"k", "-", "1"}], ")"}], "/", "grno"}]}]}], "]"}], ",", 
        RowBox[{"N", "[", 
         RowBox[{"\[Beta]min", "+", 
          RowBox[{
           RowBox[{"(", 
            RowBox[{"\[Beta]max", "-", "\[Beta]min"}], ")"}], 
           RowBox[{
            RowBox[{"(", 
             RowBox[{"j", "-", "1"}], ")"}], "/", "grno"}]}]}], "]"}], ",", 
        RowBox[{
         RowBox[{"biomass", "[", "k", "]"}], "[", "j", "]"}]}], "}"}], ",", 
      RowBox[{"{", 
       RowBox[{"k", ",", "1", ",", "grno"}], "}"}], ",", 
      RowBox[{"{", 
       RowBox[{"j", ",", "1", ",", "grno"}], "}"}]}], "]"}], ",", "1"}], 
   "]"}]}]}], "Input",
 CellChangeTimes->{{3.8450692046428432`*^9, 3.845069251124289*^9}, {
  3.845072426407015*^9, 3.8450724329518948`*^9}, {3.8450730953829727`*^9, 
  3.845073100067089*^9}, {3.845073280543158*^9, 3.8450733317924223`*^9}, {
  3.8450736377674217`*^9, 3.8450736768483067`*^9}},
 CellLabel->"In[13]:=",ExpressionUUID->"2c73407a-f744-401e-8150-d9651757d8fb"],

Cell[BoxData[
 RowBox[{"{", 
  RowBox[{
   RowBox[{"{", 
    RowBox[{"1.`", ",", "1.`", ",", "0"}], "}"}], ",", 
   RowBox[{"{", 
    RowBox[{"1.`", ",", "1.76`", ",", "7"}], "}"}], ",", 
   RowBox[{"{", 
    RowBox[{"1.`", ",", "2.52`", ",", "21"}], "}"}], ",", 
   RowBox[{"{", 
    RowBox[{"1.`", ",", "3.28`", ",", "32"}], "}"}], ",", 
   RowBox[{"{", 
    RowBox[{"1.`", ",", "4.04`", ",", "31"}], "}"}], ",", 
   RowBox[{"{", 
    RowBox[{"1.`", ",", "4.8`", ",", "33"}], "}"}], ",", 
   RowBox[{"{", 
    RowBox[{"1.`", ",", "5.56`", ",", "32"}], "}"}], ",", 
   RowBox[{"{", 
    RowBox[{"1.`", ",", "6.32`", ",", "45"}], "}"}], ",", 
   RowBox[{"{", 
    RowBox[{"1.`", ",", "7.08`", ",", "38"}], "}"}], ",", 
   RowBox[{"{", 
    RowBox[{"1.`", ",", "7.84`", ",", "45"}], "}"}], ",", 
   RowBox[{"{", 
    RowBox[{"1.`", ",", "8.6`", ",", "43"}], "}"}], ",", 
   RowBox[{"{", 
    RowBox[{"1.`", ",", "9.36`", ",", "41"}], "}"}], ",", 
   RowBox[{"{", 
    RowBox[{"1.`", ",", "10.12`", ",", "45"}], "}"}], ",", 
   RowBox[{"{", 
    RowBox[{"1.`", ",", "10.88`", ",", "39"}], "}"}], ",", 
   RowBox[{"{", 
    RowBox[{"1.`", ",", "11.64`", ",", "41"}], "}"}], ",", 
   RowBox[{"{", 
    RowBox[{"1.`", ",", "12.4`", ",", "42"}], "}"}], ",", 
   RowBox[{"{", 
    RowBox[{"1.`", ",", "13.16`", ",", "39"}], "}"}], ",", 
   RowBox[{"{", 
    RowBox[{"1.`", ",", "13.92`", ",", "36"}], "}"}], ",", 
   RowBox[{"{", 
    RowBox[{"1.`", ",", "14.68`", ",", "35"}], "}"}], ",", 
   RowBox[{"{", 
    RowBox[{"1.`", ",", "15.44`", ",", "35"}], "}"}], ",", 
   RowBox[{"{", 
    RowBox[{"1.`", ",", "16.2`", ",", "32"}], "}"}], ",", 
   RowBox[{"{", 
    RowBox[{"1.`", ",", "16.96`", ",", "31"}], "}"}], ",", 
   RowBox[{"{", 
    RowBox[{"1.`", ",", "17.72`", ",", "28"}], "}"}], ",", 
   RowBox[{"{", 
    RowBox[{"1.`", ",", "18.48`", ",", "27"}], "}"}], ",", 
   RowBox[{"{", 
    RowBox[{"1.`", ",", "19.24`", ",", "29"}], "}"}], ",", 
   RowBox[{"{", 
    RowBox[{"1.16`", ",", "1.`", ",", "0"}], "}"}], ",", 
   RowBox[{"{", 
    RowBox[{"1.16`", ",", "1.76`", ",", "21"}], "}"}], ",", 
   RowBox[{"{", 
    RowBox[{"1.16`", ",", "2.52`", ",", "39"}], "}"}], ",", 
   RowBox[{"{", 
    RowBox[{"1.16`", ",", "3.28`", ",", "29"}], "}"}], ",", 
   RowBox[{"{", 
    RowBox[{"1.16`", ",", "4.04`", ",", "29"}], "}"}], ",", 
   RowBox[{"{", 
    RowBox[{"1.16`", ",", "4.8`", ",", "36"}], "}"}], ",", 
   RowBox[{"{", 
    RowBox[{"1.16`", ",", "5.56`", ",", "39"}], "}"}], ",", 
   RowBox[{"{", 
    RowBox[{"1.16`", ",", "6.32`", ",", "50"}], "}"}], ",", 
   RowBox[{"{", 
    RowBox[{"1.16`", ",", "7.08`", ",", "44"}], "}"}], ",", 
   RowBox[{"{", 
    RowBox[{"1.16`", ",", "7.84`", ",", "45"}], "}"}], ",", 
   RowBox[{"{", 
    RowBox[{"1.16`", ",", "8.6`", ",", "43"}], "}"}], ",", 
   RowBox[{"{", 
    RowBox[{"1.16`", ",", "9.36`", ",", "41"}], "}"}], ",", 
   RowBox[{"{", 
    RowBox[{"1.16`", ",", "10.12`", ",", "44"}], "}"}], ",", 
   RowBox[{"{", 
    RowBox[{"1.16`", ",", "10.88`", ",", "45"}], "}"}], ",", 
   RowBox[{"{", 
    RowBox[{"1.16`", ",", "11.64`", ",", "39"}], "}"}], ",", 
   RowBox[{"{", 
    RowBox[{"1.16`", ",", "12.4`", ",", "43"}], "}"}], ",", 
   RowBox[{"{", 
    RowBox[{"1.16`", ",", "13.16`", ",", "38"}], "}"}], ",", 
   RowBox[{"{", 
    RowBox[{"1.16`", ",", "13.92`", ",", "47"}], "}"}], ",", 
   RowBox[{"{", 
    RowBox[{"1.16`", ",", "14.68`", ",", "31"}], "}"}], ",", 
   RowBox[{"{", 
    RowBox[{"1.16`", ",", "15.44`", ",", "32"}], "}"}], ",", 
   RowBox[{"{", 
    RowBox[{"1.16`", ",", "16.2`", ",", "36"}], "}"}], ",", 
   RowBox[{"{", 
    RowBox[{"1.16`", ",", "16.96`", ",", "29"}], "}"}], ",", 
   RowBox[{"{", 
    RowBox[{"1.16`", ",", "17.72`", ",", "30"}], "}"}], ",", 
   RowBox[{"{", 
    RowBox[{"1.16`", ",", "18.48`", ",", "29"}], "}"}], ",", 
   RowBox[{"{", 
    RowBox[{"1.16`", ",", "19.24`", ",", "30"}], "}"}], ",", 
   RowBox[{"{", 
    RowBox[{"1.32`", ",", "1.`", ",", "0"}], "}"}], ",", 
   RowBox[{"{", 
    RowBox[{"1.32`", ",", "1.76`", ",", "30"}], "}"}], ",", 
   RowBox[{"{", 
    RowBox[{"1.32`", ",", "2.52`", ",", "36"}], "}"}], ",", 
   RowBox[{"{", 
    RowBox[{"1.32`", ",", "3.28`", ",", "39"}], "}"}], ",", 
   RowBox[{"{", 
    RowBox[{"1.32`", ",", "4.04`", ",", "35"}], "}"}], ",", 
   RowBox[{"{", 
    RowBox[{"1.32`", ",", "4.8`", ",", "55"}], "}"}], ",", 
   RowBox[{"{", 
    RowBox[{"1.32`", ",", "5.56`", ",", "42"}], "}"}], ",", 
   RowBox[{"{", 
    RowBox[{"1.32`", ",", "6.32`", ",", "43"}], "}"}], ",", 
   RowBox[{"{", 
    RowBox[{"1.32`", ",", "7.08`", ",", "50"}], "}"}], ",", 
   RowBox[{"{", 
    RowBox[{"1.32`", ",", "7.84`", ",", "46"}], "}"}], ",", 
   RowBox[{"{", 
    RowBox[{"1.32`", ",", "8.6`", ",", "45"}], "}"}], ",", 
   RowBox[{"{", 
    RowBox[{"1.32`", ",", "9.36`", ",", "52"}], "}"}], ",", 
   RowBox[{"{", 
    RowBox[{"1.32`", ",", "10.12`", ",", "44"}], "}"}], ",", 
   RowBox[{"{", 
    RowBox[{"1.32`", ",", "10.88`", ",", "43"}], "}"}], ",", 
   RowBox[{"{", 
    RowBox[{"1.32`", ",", "11.64`", ",", "45"}], "}"}], ",", 
   RowBox[{"{", 
    RowBox[{"1.32`", ",", "12.4`", ",", "39"}], "}"}], ",", 
   RowBox[{"{", 
    RowBox[{"1.32`", ",", "13.16`", ",", "40"}], "}"}], ",", 
   RowBox[{"{", 
    RowBox[{"1.32`", ",", "13.92`", ",", "36"}], "}"}], ",", 
   RowBox[{"{", 
    RowBox[{"1.32`", ",", "14.68`", ",", "33"}], "}"}], ",", 
   RowBox[{"{", 
    RowBox[{"1.32`", ",", "15.44`", ",", "30"}], "}"}], ",", 
   RowBox[{"{", 
    RowBox[{"1.32`", ",", "16.2`", ",", "34"}], "}"}], ",", 
   RowBox[{"{", 
    RowBox[{"1.32`", ",", "16.96`", ",", "29"}], "}"}], ",", 
   RowBox[{"{", 
    RowBox[{"1.32`", ",", "17.72`", ",", "29"}], "}"}], ",", 
   RowBox[{"{", 
    RowBox[{"1.32`", ",", "18.48`", ",", "27"}], "}"}], ",", 
   RowBox[{"{", 
    RowBox[{"1.32`", ",", "19.24`", ",", "28"}], "}"}], ",", 
   RowBox[{"{", 
    RowBox[{"1.48`", ",", "1.`", ",", "3"}], "}"}], ",", 
   RowBox[{"{", 
    RowBox[{"1.48`", ",", "1.76`", ",", "22"}], "}"}], ",", 
   RowBox[{"{", 
    RowBox[{"1.48`", ",", "2.52`", ",", "35"}], "}"}], ",", 
   RowBox[{"{", 
    RowBox[{"1.48`", ",", "3.28`", ",", "42"}], "}"}], ",", 
   RowBox[{"{", 
    RowBox[{"1.48`", ",", "4.04`", ",", "41"}], "}"}], ",", 
   RowBox[{"{", 
    RowBox[{"1.48`", ",", "4.8`", ",", "43"}], "}"}], ",", 
   RowBox[{"{", 
    RowBox[{"1.48`", ",", "5.56`", ",", "42"}], "}"}], ",", 
   RowBox[{"{", 
    RowBox[{"1.48`", ",", "6.32`", ",", "42"}], "}"}], ",", 
   RowBox[{"{", 
    RowBox[{"1.48`", ",", "7.08`", ",", "46"}], "}"}], ",", 
   RowBox[{"{", 
    RowBox[{"1.48`", ",", "7.84`", ",", "44"}], "}"}], ",", 
   RowBox[{"{", 
    RowBox[{"1.48`", ",", "8.6`", ",", "44"}], "}"}], ",", 
   RowBox[{"{", 
    RowBox[{"1.48`", ",", "9.36`", ",", "48"}], "}"}], ",", 
   RowBox[{"{", 
    RowBox[{"1.48`", ",", "10.12`", ",", "47"}], "}"}], ",", 
   RowBox[{"{", 
    RowBox[{"1.48`", ",", "10.88`", ",", "41"}], "}"}], ",", 
   RowBox[{"{", 
    RowBox[{"1.48`", ",", "11.64`", ",", "39"}], "}"}], ",", 
   RowBox[{"{", 
    RowBox[{"1.48`", ",", "12.4`", ",", "38"}], "}"}], ",", 
   RowBox[{"{", 
    RowBox[{"1.48`", ",", "13.16`", ",", "36"}], "}"}], ",", 
   RowBox[{"{", 
    RowBox[{"1.48`", ",", "13.92`", ",", "37"}], "}"}], ",", 
   RowBox[{"{", 
    RowBox[{"1.48`", ",", "14.68`", ",", "33"}], "}"}], ",", 
   RowBox[{"{", 
    RowBox[{"1.48`", ",", "15.44`", ",", "31"}], "}"}], ",", 
   RowBox[{"{", 
    RowBox[{"1.48`", ",", "16.2`", ",", "31"}], "}"}], ",", 
   RowBox[{"{", 
    RowBox[{"1.48`", ",", "16.96`", ",", "35"}], "}"}], ",", 
   RowBox[{"{", 
    RowBox[{"1.48`", ",", "17.72`", ",", "28"}], "}"}], ",", 
   RowBox[{"{", 
    RowBox[{"1.48`", ",", "18.48`", ",", "28"}], "}"}], ",", 
   RowBox[{"{", 
    RowBox[{"1.48`", ",", "19.24`", ",", "29"}], "}"}], ",", 
   RowBox[{"{", 
    RowBox[{"1.64`", ",", "1.`", ",", "7"}], "}"}], ",", 
   RowBox[{"{", 
    RowBox[{"1.64`", ",", "1.76`", ",", "31"}], "}"}], ",", 
   RowBox[{"{", 
    RowBox[{"1.64`", ",", "2.52`", ",", "47"}], "}"}], ",", 
   RowBox[{"{", 
    RowBox[{"1.64`", ",", "3.28`", ",", "38"}], "}"}], ",", 
   RowBox[{"{", 
    RowBox[{"1.64`", ",", "4.04`", ",", "40"}], "}"}], ",", 
   RowBox[{"{", 
    RowBox[{"1.64`", ",", "4.8`", ",", "49"}], "}"}], ",", 
   RowBox[{"{", 
    RowBox[{"1.64`", ",", "5.56`", ",", "48"}], "}"}], ",", 
   RowBox[{"{", 
    RowBox[{"1.64`", ",", "6.32`", ",", "45"}], "}"}], ",", 
   RowBox[{"{", 
    RowBox[{"1.64`", ",", "7.08`", ",", "48"}], "}"}], ",", 
   RowBox[{"{", 
    RowBox[{"1.64`", ",", "7.84`", ",", "45"}], "}"}], ",", 
   RowBox[{"{", 
    RowBox[{"1.64`", ",", "8.6`", ",", "43"}], "}"}], ",", 
   RowBox[{"{", 
    RowBox[{"1.64`", ",", "9.36`", ",", "47"}], "}"}], ",", 
   RowBox[{"{", 
    RowBox[{"1.64`", ",", "10.12`", ",", "45"}], "}"}], ",", 
   RowBox[{"{", 
    RowBox[{"1.64`", ",", "10.88`", ",", "44"}], "}"}], ",", 
   RowBox[{"{", 
    RowBox[{"1.64`", ",", "11.64`", ",", "41"}], "}"}], ",", 
   RowBox[{"{", 
    RowBox[{"1.64`", ",", "12.4`", ",", "44"}], "}"}], ",", 
   RowBox[{"{", 
    RowBox[{"1.64`", ",", "13.16`", ",", "33"}], "}"}], ",", 
   RowBox[{"{", 
    RowBox[{"1.64`", ",", "13.92`", ",", "37"}], "}"}], ",", 
   RowBox[{"{", 
    RowBox[{"1.64`", ",", "14.68`", ",", "34"}], "}"}], ",", 
   RowBox[{"{", 
    RowBox[{"1.64`", ",", "15.44`", ",", "36"}], "}"}], ",", 
   RowBox[{"{", 
    RowBox[{"1.64`", ",", "16.2`", ",", "29"}], "}"}], ",", 
   RowBox[{"{", 
    RowBox[{"1.64`", ",", "16.96`", ",", "29"}], "}"}], ",", 
   RowBox[{"{", 
    RowBox[{"1.64`", ",", "17.72`", ",", "29"}], "}"}], ",", 
   RowBox[{"{", 
    RowBox[{"1.64`", ",", "18.48`", ",", "26"}], "}"}], ",", 
   RowBox[{"{", 
    RowBox[{"1.64`", ",", "19.24`", ",", "31"}], "}"}], ",", 
   RowBox[{"{", 
    RowBox[{"1.8`", ",", "1.`", ",", "18"}], "}"}], ",", 
   RowBox[{"{", 
    RowBox[{"1.8`", ",", "1.76`", ",", "45"}], "}"}], ",", 
   RowBox[{"{", 
    RowBox[{"1.8`", ",", "2.52`", ",", "41"}], "}"}], ",", 
   RowBox[{"{", 
    RowBox[{"1.8`", ",", "3.28`", ",", "32"}], "}"}], ",", 
   RowBox[{"{", 
    RowBox[{"1.8`", ",", "4.04`", ",", "51"}], "}"}], ",", 
   RowBox[{"{", 
    RowBox[{"1.8`", ",", "4.8`", ",", "41"}], "}"}], ",", 
   RowBox[{"{", 
    RowBox[{"1.8`", ",", "5.56`", ",", "41"}], "}"}], ",", 
   RowBox[{"{", 
    RowBox[{"1.8`", ",", "6.32`", ",", "44"}], "}"}], ",", 
   RowBox[{"{", 
    RowBox[{"1.8`", ",", "7.08`", ",", "46"}], "}"}], ",", 
   RowBox[{"{", 
    RowBox[{"1.8`", ",", "7.84`", ",", "43"}], "}"}], ",", 
   RowBox[{"{", 
    RowBox[{"1.8`", ",", "8.6`", ",", "49"}], "}"}], ",", 
   RowBox[{"{", 
    RowBox[{"1.8`", ",", "9.36`", ",", "47"}], "}"}], ",", 
   RowBox[{"{", 
    RowBox[{"1.8`", ",", "10.12`", ",", "39"}], "}"}], ",", 
   RowBox[{"{", 
    RowBox[{"1.8`", ",", "10.88`", ",", "44"}], "}"}], ",", 
   RowBox[{"{", 
    RowBox[{"1.8`", ",", "11.64`", ",", "42"}], "}"}], ",", 
   RowBox[{"{", 
    RowBox[{"1.8`", ",", "12.4`", ",", "38"}], "}"}], ",", 
   RowBox[{"{", 
    RowBox[{"1.8`", ",", "13.16`", ",", "37"}], "}"}], ",", 
   RowBox[{"{", 
    RowBox[{"1.8`", ",", "13.92`", ",", "36"}], "}"}], ",", 
   RowBox[{"{", 
    RowBox[{"1.8`", ",", "14.68`", ",", "33"}], "}"}], ",", 
   RowBox[{"{", 
    RowBox[{"1.8`", ",", "15.44`", ",", "31"}], "}"}], ",", 
   RowBox[{"{", 
    RowBox[{"1.8`", ",", "16.2`", ",", "29"}], "}"}], ",", 
   RowBox[{"{", 
    RowBox[{"1.8`", ",", "16.96`", ",", "29"}], "}"}], ",", 
   RowBox[{"{", 
    RowBox[{"1.8`", ",", "17.72`", ",", "31"}], "}"}], ",", 
   RowBox[{"{", 
    RowBox[{"1.8`", ",", "18.48`", ",", "30"}], "}"}], ",", 
   RowBox[{"{", 
    RowBox[{"1.8`", ",", "19.24`", ",", "28"}], "}"}], ",", 
   RowBox[{"{", 
    RowBox[{"1.96`", ",", "1.`", ",", "24"}], "}"}], ",", 
   RowBox[{"{", 
    RowBox[{"1.96`", ",", "1.76`", ",", "32"}], "}"}], ",", 
   RowBox[{"{", 
    RowBox[{"1.96`", ",", "2.52`", ",", "58"}], "}"}], ",", 
   RowBox[{"{", 
    RowBox[{"1.96`", ",", "3.28`", ",", "42"}], "}"}], ",", 
   RowBox[{"{", 
    RowBox[{"1.96`", ",", "4.04`", ",", "42"}], "}"}], ",", 
   RowBox[{"{", 
    RowBox[{"1.96`", ",", "4.8`", ",", "47"}], "}"}], ",", 
   RowBox[{"{", 
    RowBox[{"1.96`", ",", "5.56`", ",", "43"}], "}"}], ",", 
   RowBox[{"{", 
    RowBox[{"1.96`", ",", "6.32`", ",", "45"}], "}"}], ",", 
   RowBox[{"{", 
    RowBox[{"1.96`", ",", "7.08`", ",", "43"}], "}"}], ",", 
   RowBox[{"{", 
    RowBox[{"1.96`", ",", "7.84`", ",", "49"}], "}"}], ",", 
   RowBox[{"{", 
    RowBox[{"1.96`", ",", "8.6`", ",", "49"}], "}"}], ",", 
   RowBox[{"{", 
    RowBox[{"1.96`", ",", "9.36`", ",", "42"}], "}"}], ",", 
   RowBox[{"{", 
    RowBox[{"1.96`", ",", "10.12`", ",", "47"}], "}"}], ",", 
   RowBox[{"{", 
    RowBox[{"1.96`", ",", "10.88`", ",", "43"}], "}"}], ",", 
   RowBox[{"{", 
    RowBox[{"1.96`", ",", "11.64`", ",", "40"}], "}"}], ",", 
   RowBox[{"{", 
    RowBox[{"1.96`", ",", "12.4`", ",", "46"}], "}"}], ",", 
   RowBox[{"{", 
    RowBox[{"1.96`", ",", "13.16`", ",", "36"}], "}"}], ",", 
   RowBox[{"{", 
    RowBox[{"1.96`", ",", "13.92`", ",", "34"}], "}"}], ",", 
   RowBox[{"{", 
    RowBox[{"1.96`", ",", "14.68`", ",", "31"}], "}"}], ",", 
   RowBox[{"{", 
    RowBox[{"1.96`", ",", "15.44`", ",", "30"}], "}"}], ",", 
   RowBox[{"{", 
    RowBox[{"1.96`", ",", "16.2`", ",", "33"}], "}"}], ",", 
   RowBox[{"{", 
    RowBox[{"1.96`", ",", "16.96`", ",", "29"}], "}"}], ",", 
   RowBox[{"{", 
    RowBox[{"1.96`", ",", "17.72`", ",", "28"}], "}"}], ",", 
   RowBox[{"{", 
    RowBox[{"1.96`", ",", "18.48`", ",", "28"}], "}"}], ",", 
   RowBox[{"{", 
    RowBox[{"1.96`", ",", "19.24`", ",", "30"}], "}"}], ",", 
   RowBox[{"{", 
    RowBox[{"2.12`", ",", "1.`", ",", "19"}], "}"}], ",", 
   RowBox[{"{", 
    RowBox[{"2.12`", ",", "1.76`", ",", "51"}], "}"}], ",", 
   RowBox[{"{", 
    RowBox[{"2.12`", ",", "2.52`", ",", "44"}], "}"}], ",", 
   RowBox[{"{", 
    RowBox[{"2.12`", ",", "3.28`", ",", "42"}], "}"}], ",", 
   RowBox[{"{", 
    RowBox[{"2.12`", ",", "4.04`", ",", "36"}], "}"}], ",", 
   RowBox[{"{", 
    RowBox[{"2.12`", ",", "4.8`", ",", "47"}], "}"}], ",", 
   RowBox[{"{", 
    RowBox[{"2.12`", ",", "5.56`", ",", "52"}], "}"}], ",", 
   RowBox[{"{", 
    RowBox[{"2.12`", ",", "6.32`", ",", "46"}], "}"}], ",", 
   RowBox[{"{", 
    RowBox[{"2.12`", ",", "7.08`", ",", "49"}], "}"}], ",", 
   RowBox[{"{", 
    RowBox[{"2.12`", ",", "7.84`", ",", "43"}], "}"}], ",", 
   RowBox[{"{", 
    RowBox[{"2.12`", ",", "8.6`", ",", "43"}], "}"}], ",", 
   RowBox[{"{", 
    RowBox[{"2.12`", ",", "9.36`", ",", "51"}], "}"}], ",", 
   RowBox[{"{", 
    RowBox[{"2.12`", ",", "10.12`", ",", "45"}], "}"}], ",", 
   RowBox[{"{", 
    RowBox[{"2.12`", ",", "10.88`", ",", "42"}], "}"}], ",", 
   RowBox[{"{", 
    RowBox[{"2.12`", ",", "11.64`", ",", "43"}], "}"}], ",", 
   RowBox[{"{", 
    RowBox[{"2.12`", ",", "12.4`", ",", "38"}], "}"}], ",", 
   RowBox[{"{", 
    RowBox[{"2.12`", ",", "13.16`", ",", "37"}], "}"}], ",", 
   RowBox[{"{", 
    RowBox[{"2.12`", ",", "13.92`", ",", "35"}], "}"}], ",", 
   RowBox[{"{", 
    RowBox[{"2.12`", ",", "14.68`", ",", "38"}], "}"}], ",", 
   RowBox[{"{", 
    RowBox[{"2.12`", ",", "15.44`", ",", "33"}], "}"}], ",", 
   RowBox[{"{", 
    RowBox[{"2.12`", ",", "16.2`", ",", "28"}], "}"}], ",", 
   RowBox[{"{", 
    RowBox[{"2.12`", ",", "16.96`", ",", "29"}], "}"}], ",", 
   RowBox[{"{", 
    RowBox[{"2.12`", ",", "17.72`", ",", "30"}], "}"}], ",", 
   RowBox[{"{", 
    RowBox[{"2.12`", ",", "18.48`", ",", "26"}], "}"}], ",", 
   RowBox[{"{", 
    RowBox[{"2.12`", ",", "19.24`", ",", "27"}], "}"}], ",", 
   RowBox[{"{", 
    RowBox[{"2.28`", ",", "1.`", ",", "28"}], "}"}], ",", 
   RowBox[{"{", 
    RowBox[{"2.28`", ",", "1.76`", ",", "51"}], "}"}], ",", 
   RowBox[{"{", 
    RowBox[{"2.28`", ",", "2.52`", ",", "36"}], "}"}], ",", 
   RowBox[{"{", 
    RowBox[{"2.28`", ",", "3.28`", ",", "43"}], "}"}], ",", 
   RowBox[{"{", 
    RowBox[{"2.28`", ",", "4.04`", ",", "46"}], "}"}], ",", 
   RowBox[{"{", 
    RowBox[{"2.28`", ",", "4.8`", ",", "44"}], "}"}], ",", 
   RowBox[{"{", 
    RowBox[{"2.28`", ",", "5.56`", ",", "50"}], "}"}], ",", 
   RowBox[{"{", 
    RowBox[{"2.28`", ",", "6.32`", ",", "47"}], "}"}], ",", 
   RowBox[{"{", 
    RowBox[{"2.28`", ",", "7.08`", ",", "48"}], "}"}], ",", 
   RowBox[{"{", 
    RowBox[{"2.28`", ",", "7.84`", ",", "45"}], "}"}], ",", 
   RowBox[{"{", 
    RowBox[{"2.28`", ",", "8.6`", ",", "49"}], "}"}], ",", 
   RowBox[{"{", 
    RowBox[{"2.28`", ",", "9.36`", ",", "45"}], "}"}], ",", 
   RowBox[{"{", 
    RowBox[{"2.28`", ",", "10.12`", ",", "47"}], "}"}], ",", 
   RowBox[{"{", 
    RowBox[{"2.28`", ",", "10.88`", ",", "44"}], "}"}], ",", 
   RowBox[{"{", 
    RowBox[{"2.28`", ",", "11.64`", ",", "41"}], "}"}], ",", 
   RowBox[{"{", 
    RowBox[{"2.28`", ",", "12.4`", ",", "38"}], "}"}], ",", 
   RowBox[{"{", 
    RowBox[{"2.28`", ",", "13.16`", ",", "37"}], "}"}], ",", 
   RowBox[{"{", 
    RowBox[{"2.28`", ",", "13.92`", ",", "36"}], "}"}], ",", 
   RowBox[{"{", 
    RowBox[{"2.28`", ",", "14.68`", ",", "34"}], "}"}], ",", 
   RowBox[{"{", 
    RowBox[{"2.28`", ",", "15.44`", ",", "31"}], "}"}], ",", 
   RowBox[{"{", 
    RowBox[{"2.28`", ",", "16.2`", ",", "31"}], "}"}], ",", 
   RowBox[{"{", 
    RowBox[{"2.28`", ",", "16.96`", ",", "29"}], "}"}], ",", 
   RowBox[{"{", 
    RowBox[{"2.28`", ",", "17.72`", ",", "26"}], "}"}], ",", 
   RowBox[{"{", 
    RowBox[{"2.28`", ",", "18.48`", ",", "29"}], "}"}], ",", 
   RowBox[{"{", 
    RowBox[{"2.28`", ",", "19.24`", ",", "30"}], "}"}], ",", 
   RowBox[{"{", 
    RowBox[{"2.44`", ",", "1.`", ",", "27"}], "}"}], ",", 
   RowBox[{"{", 
    RowBox[{"2.44`", ",", "1.76`", ",", "55"}], "}"}], ",", 
   RowBox[{"{", 
    RowBox[{"2.44`", ",", "2.52`", ",", "44"}], "}"}], ",", 
   RowBox[{"{", 
    RowBox[{"2.44`", ",", "3.28`", ",", "47"}], "}"}], ",", 
   RowBox[{"{", 
    RowBox[{"2.44`", ",", "4.04`", ",", "47"}], "}"}], ",", 
   RowBox[{"{", 
    RowBox[{"2.44`", ",", "4.8`", ",", "45"}], "}"}], ",", 
   RowBox[{"{", 
    RowBox[{"2.44`", ",", "5.56`", ",", "37"}], "}"}], ",", 
   RowBox[{"{", 
    RowBox[{"2.44`", ",", "6.32`", ",", "48"}], "}"}], ",", 
   RowBox[{"{", 
    RowBox[{"2.44`", ",", "7.08`", ",", "49"}], "}"}], ",", 
   RowBox[{"{", 
    RowBox[{"2.44`", ",", "7.84`", ",", "47"}], "}"}], ",", 
   RowBox[{"{", 
    RowBox[{"2.44`", ",", "8.6`", ",", "42"}], "}"}], ",", 
   RowBox[{"{", 
    RowBox[{"2.44`", ",", "9.36`", ",", "43"}], "}"}], ",", 
   RowBox[{"{", 
    RowBox[{"2.44`", ",", "10.12`", ",", "47"}], "}"}], ",", 
   RowBox[{"{", 
    RowBox[{"2.44`", ",", "10.88`", ",", "38"}], "}"}], ",", 
   RowBox[{"{", 
    RowBox[{"2.44`", ",", "11.64`", ",", "41"}], "}"}], ",", 
   RowBox[{"{", 
    RowBox[{"2.44`", ",", "12.4`", ",", "38"}], "}"}], ",", 
   RowBox[{"{", 
    RowBox[{"2.44`", ",", "13.16`", ",", "35"}], "}"}], ",", 
   RowBox[{"{", 
    RowBox[{"2.44`", ",", "13.92`", ",", "36"}], "}"}], ",", 
   RowBox[{"{", 
    RowBox[{"2.44`", ",", "14.68`", ",", "34"}], "}"}], ",", 
   RowBox[{"{", 
    RowBox[{"2.44`", ",", "15.44`", ",", "31"}], "}"}], ",", 
   RowBox[{"{", 
    RowBox[{"2.44`", ",", "16.2`", ",", "31"}], "}"}], ",", 
   RowBox[{"{", 
    RowBox[{"2.44`", ",", "16.96`", ",", "29"}], "}"}], ",", 
   RowBox[{"{", 
    RowBox[{"2.44`", ",", "17.72`", ",", "31"}], "}"}], ",", 
   RowBox[{"{", 
    RowBox[{"2.44`", ",", "18.48`", ",", "27"}], "}"}], ",", 
   RowBox[{"{", 
    RowBox[{"2.44`", ",", "19.24`", ",", "26"}], "}"}], ",", 
   RowBox[{"{", 
    RowBox[{"2.6`", ",", "1.`", ",", "21"}], "}"}], ",", 
   RowBox[{"{", 
    RowBox[{"2.6`", ",", "1.76`", ",", "38"}], "}"}], ",", 
   RowBox[{"{", 
    RowBox[{"2.6`", ",", "2.52`", ",", "48"}], "}"}], ",", 
   RowBox[{"{", 
    RowBox[{"2.6`", ",", "3.28`", ",", "47"}], "}"}], ",", 
   RowBox[{"{", 
    RowBox[{"2.6`", ",", "4.04`", ",", "52"}], "}"}], ",", 
   RowBox[{"{", 
    RowBox[{"2.6`", ",", "4.8`", ",", "48"}], "}"}], ",", 
   RowBox[{"{", 
    RowBox[{"2.6`", ",", "5.56`", ",", "57"}], "}"}], ",", 
   RowBox[{"{", 
    RowBox[{"2.6`", ",", "6.32`", ",", "48"}], "}"}], ",", 
   RowBox[{"{", 
    RowBox[{"2.6`", ",", "7.08`", ",", "45"}], "}"}], ",", 
   RowBox[{"{", 
    RowBox[{"2.6`", ",", "7.84`", ",", "47"}], "}"}], ",", 
   RowBox[{"{", 
    RowBox[{"2.6`", ",", "8.6`", ",", "46"}], "}"}], ",", 
   RowBox[{"{", 
    RowBox[{"2.6`", ",", "9.36`", ",", "47"}], "}"}], ",", 
   RowBox[{"{", 
    RowBox[{"2.6`", ",", "10.12`", ",", "44"}], "}"}], ",", 
   RowBox[{"{", 
    RowBox[{"2.6`", ",", "10.88`", ",", "39"}], "}"}], ",", 
   RowBox[{"{", 
    RowBox[{"2.6`", ",", "11.64`", ",", "46"}], "}"}], ",", 
   RowBox[{"{", 
    RowBox[{"2.6`", ",", "12.4`", ",", "41"}], "}"}], ",", 
   RowBox[{"{", 
    RowBox[{"2.6`", ",", "13.16`", ",", "38"}], "}"}], ",", 
   RowBox[{"{", 
    RowBox[{"2.6`", ",", "13.92`", ",", "35"}], "}"}], ",", 
   RowBox[{"{", 
    RowBox[{"2.6`", ",", "14.68`", ",", "33"}], "}"}], ",", 
   RowBox[{"{", 
    RowBox[{"2.6`", ",", "15.44`", ",", "31"}], "}"}], ",", 
   RowBox[{"{", 
    RowBox[{"2.6`", ",", "16.2`", ",", "33"}], "}"}], ",", 
   RowBox[{"{", 
    RowBox[{"2.6`", ",", "16.96`", ",", "29"}], "}"}], ",", 
   RowBox[{"{", 
    RowBox[{"2.6`", ",", "17.72`", ",", "28"}], "}"}], ",", 
   RowBox[{"{", 
    RowBox[{"2.6`", ",", "18.48`", ",", "27"}], "}"}], ",", 
   RowBox[{"{", 
    RowBox[{"2.6`", ",", "19.24`", ",", "26"}], "}"}], ",", 
   RowBox[{"{", 
    RowBox[{"2.76`", ",", "1.`", ",", "41"}], "}"}], ",", 
   RowBox[{"{", 
    RowBox[{"2.76`", ",", "1.76`", ",", "55"}], "}"}], ",", 
   RowBox[{"{", 
    RowBox[{"2.76`", ",", "2.52`", ",", "51"}], "}"}], ",", 
   RowBox[{"{", 
    RowBox[{"2.76`", ",", "3.28`", ",", "43"}], "}"}], ",", 
   RowBox[{"{", 
    RowBox[{"2.76`", ",", "4.04`", ",", "46"}], "}"}], ",", 
   RowBox[{"{", 
    RowBox[{"2.76`", ",", "4.8`", ",", "39"}], "}"}], ",", 
   RowBox[{"{", 
    RowBox[{"2.76`", ",", "5.56`", ",", "46"}], "}"}], ",", 
   RowBox[{"{", 
    RowBox[{"2.76`", ",", "6.32`", ",", "46"}], "}"}], ",", 
   RowBox[{"{", 
    RowBox[{"2.76`", ",", "7.08`", ",", "52"}], "}"}], ",", 
   RowBox[{"{", 
    RowBox[{"2.76`", ",", "7.84`", ",", "42"}], "}"}], ",", 
   RowBox[{"{", 
    RowBox[{"2.76`", ",", "8.6`", ",", "52"}], "}"}], ",", 
   RowBox[{"{", 
    RowBox[{"2.76`", ",", "9.36`", ",", "48"}], "}"}], ",", 
   RowBox[{"{", 
    RowBox[{"2.76`", ",", "10.12`", ",", "43"}], "}"}], ",", 
   RowBox[{"{", 
    RowBox[{"2.76`", ",", "10.88`", ",", "44"}], "}"}], ",", 
   RowBox[{"{", 
    RowBox[{"2.76`", ",", "11.64`", ",", "41"}], "}"}], ",", 
   RowBox[{"{", 
    RowBox[{"2.76`", ",", "12.4`", ",", "39"}], "}"}], ",", 
   RowBox[{"{", 
    RowBox[{"2.76`", ",", "13.16`", ",", "39"}], "}"}], ",", 
   RowBox[{"{", 
    RowBox[{"2.76`", ",", "13.92`", ",", "32"}], "}"}], ",", 
   RowBox[{"{", 
    RowBox[{"2.76`", ",", "14.68`", ",", "34"}], "}"}], ",", 
   RowBox[{"{", 
    RowBox[{"2.76`", ",", "15.44`", ",", "38"}], "}"}], ",", 
   RowBox[{"{", 
    RowBox[{"2.76`", ",", "16.2`", ",", "32"}], "}"}], ",", 
   RowBox[{"{", 
    RowBox[{"2.76`", ",", "16.96`", ",", "31"}], "}"}], ",", 
   RowBox[{"{", 
    RowBox[{"2.76`", ",", "17.72`", ",", "27"}], "}"}], ",", 
   RowBox[{"{", 
    RowBox[{"2.76`", ",", "18.48`", ",", "27"}], "}"}], ",", 
   RowBox[{"{", 
    RowBox[{"2.76`", ",", "19.24`", ",", "27"}], "}"}], ",", 
   RowBox[{"{", 
    RowBox[{"2.92`", ",", "1.`", ",", "31"}], "}"}], ",", 
   RowBox[{"{", 
    RowBox[{"2.92`", ",", "1.76`", ",", "39"}], "}"}], ",", 
   RowBox[{"{", 
    RowBox[{"2.92`", ",", "2.52`", ",", "47"}], "}"}], ",", 
   RowBox[{"{", 
    RowBox[{"2.92`", ",", "3.28`", ",", "48"}], "}"}], ",", 
   RowBox[{"{", 
    RowBox[{"2.92`", ",", "4.04`", ",", "46"}], "}"}], ",", 
   RowBox[{"{", 
    RowBox[{"2.92`", ",", "4.8`", ",", "40"}], "}"}], ",", 
   RowBox[{"{", 
    RowBox[{"2.92`", ",", "5.56`", ",", "50"}], "}"}], ",", 
   RowBox[{"{", 
    RowBox[{"2.92`", ",", "6.32`", ",", "47"}], "}"}], ",", 
   RowBox[{"{", 
    RowBox[{"2.92`", ",", "7.08`", ",", "48"}], "}"}], ",", 
   RowBox[{"{", 
    RowBox[{"2.92`", ",", "7.84`", ",", "49"}], "}"}], ",", 
   RowBox[{"{", 
    RowBox[{"2.92`", ",", "8.6`", ",", "47"}], "}"}], ",", 
   RowBox[{"{", 
    RowBox[{"2.92`", ",", "9.36`", ",", "45"}], "}"}], ",", 
   RowBox[{"{", 
    RowBox[{"2.92`", ",", "10.12`", ",", "50"}], "}"}], ",", 
   RowBox[{"{", 
    RowBox[{"2.92`", ",", "10.88`", ",", "43"}], "}"}], ",", 
   RowBox[{"{", 
    RowBox[{"2.92`", ",", "11.64`", ",", "38"}], "}"}], ",", 
   RowBox[{"{", 
    RowBox[{"2.92`", ",", "12.4`", ",", "42"}], "}"}], ",", 
   RowBox[{"{", 
    RowBox[{"2.92`", ",", "13.16`", ",", "37"}], "}"}], ",", 
   RowBox[{"{", 
    RowBox[{"2.92`", ",", "13.92`", ",", "35"}], "}"}], ",", 
   RowBox[{"{", 
    RowBox[{"2.92`", ",", "14.68`", ",", "37"}], "}"}], ",", 
   RowBox[{"{", 
    RowBox[{"2.92`", ",", "15.44`", ",", "32"}], "}"}], ",", 
   RowBox[{"{", 
    RowBox[{"2.92`", ",", "16.2`", ",", "31"}], "}"}], ",", 
   RowBox[{"{", 
    RowBox[{"2.92`", ",", "16.96`", ",", "26"}], "}"}], ",", 
   RowBox[{"{", 
    RowBox[{"2.92`", ",", "17.72`", ",", "27"}], "}"}], ",", 
   RowBox[{"{", 
    RowBox[{"2.92`", ",", "18.48`", ",", "28"}], "}"}], ",", 
   RowBox[{"{", 
    RowBox[{"2.92`", ",", "19.24`", ",", "28"}], "}"}], ",", 
   RowBox[{"{", 
    RowBox[{"3.08`", ",", "1.`", ",", "32"}], "}"}], ",", 
   RowBox[{"{", 
    RowBox[{"3.08`", ",", "1.76`", ",", "39"}], "}"}], ",", 
   RowBox[{"{", 
    RowBox[{"3.08`", ",", "2.52`", ",", "34"}], "}"}], ",", 
   RowBox[{"{", 
    RowBox[{"3.08`", ",", "3.28`", ",", "44"}], "}"}], ",", 
   RowBox[{"{", 
    RowBox[{"3.08`", ",", "4.04`", ",", "48"}], "}"}], ",", 
   RowBox[{"{", 
    RowBox[{"3.08`", ",", "4.8`", ",", "49"}], "}"}], ",", 
   RowBox[{"{", 
    RowBox[{"3.08`", ",", "5.56`", ",", "48"}], "}"}], ",", 
   RowBox[{"{", 
    RowBox[{"3.08`", ",", "6.32`", ",", "53"}], "}"}], ",", 
   RowBox[{"{", 
    RowBox[{"3.08`", ",", "7.08`", ",", "43"}], "}"}], ",", 
   RowBox[{"{", 
    RowBox[{"3.08`", ",", "7.84`", ",", "51"}], "}"}], ",", 
   RowBox[{"{", 
    RowBox[{"3.08`", ",", "8.6`", ",", "44"}], "}"}], ",", 
   RowBox[{"{", 
    RowBox[{"3.08`", ",", "9.36`", ",", "48"}], "}"}], ",", 
   RowBox[{"{", 
    RowBox[{"3.08`", ",", "10.12`", ",", "48"}], "}"}], ",", 
   RowBox[{"{", 
    RowBox[{"3.08`", ",", "10.88`", ",", "39"}], "}"}], ",", 
   RowBox[{"{", 
    RowBox[{"3.08`", ",", "11.64`", ",", "38"}], "}"}], ",", 
   RowBox[{"{", 
    RowBox[{"3.08`", ",", "12.4`", ",", "36"}], "}"}], ",", 
   RowBox[{"{", 
    RowBox[{"3.08`", ",", "13.16`", ",", "34"}], "}"}], ",", 
   RowBox[{"{", 
    RowBox[{"3.08`", ",", "13.92`", ",", "37"}], "}"}], ",", 
   RowBox[{"{", 
    RowBox[{"3.08`", ",", "14.68`", ",", "32"}], "}"}], ",", 
   RowBox[{"{", 
    RowBox[{"3.08`", ",", "15.44`", ",", "32"}], "}"}], ",", 
   RowBox[{"{", 
    RowBox[{"3.08`", ",", "16.2`", ",", "30"}], "}"}], ",", 
   RowBox[{"{", 
    RowBox[{"3.08`", ",", "16.96`", ",", "30"}], "}"}], ",", 
   RowBox[{"{", 
    RowBox[{"3.08`", ",", "17.72`", ",", "29"}], "}"}], ",", 
   RowBox[{"{", 
    RowBox[{"3.08`", ",", "18.48`", ",", "29"}], "}"}], ",", 
   RowBox[{"{", 
    RowBox[{"3.08`", ",", "19.24`", ",", "27"}], "}"}], ",", 
   RowBox[{"{", 
    RowBox[{"3.24`", ",", "1.`", ",", "47"}], "}"}], ",", 
   RowBox[{"{", 
    RowBox[{"3.24`", ",", "1.76`", ",", "36"}], "}"}], ",", 
   RowBox[{"{", 
    RowBox[{"3.24`", ",", "2.52`", ",", "44"}], "}"}], ",", 
   RowBox[{"{", 
    RowBox[{"3.24`", ",", "3.28`", ",", "40"}], "}"}], ",", 
   RowBox[{"{", 
    RowBox[{"3.24`", ",", "4.04`", ",", "49"}], "}"}], ",", 
   RowBox[{"{", 
    RowBox[{"3.24`", ",", "4.8`", ",", "46"}], "}"}], ",", 
   RowBox[{"{", 
    RowBox[{"3.24`", ",", "5.56`", ",", "47"}], "}"}], ",", 
   RowBox[{"{", 
    RowBox[{"3.24`", ",", "6.32`", ",", "47"}], "}"}], ",", 
   RowBox[{"{", 
    RowBox[{"3.24`", ",", "7.08`", ",", "47"}], "}"}], ",", 
   RowBox[{"{", 
    RowBox[{"3.24`", ",", "7.84`", ",", "46"}], "}"}], ",", 
   RowBox[{"{", 
    RowBox[{"3.24`", ",", "8.6`", ",", "39"}], "}"}], ",", 
   RowBox[{"{", 
    RowBox[{"3.24`", ",", "9.36`", ",", "53"}], "}"}], ",", 
   RowBox[{"{", 
    RowBox[{"3.24`", ",", "10.12`", ",", "48"}], "}"}], ",", 
   RowBox[{"{", 
    RowBox[{"3.24`", ",", "10.88`", ",", "42"}], "}"}], ",", 
   RowBox[{"{", 
    RowBox[{"3.24`", ",", "11.64`", ",", "37"}], "}"}], ",", 
   RowBox[{"{", 
    RowBox[{"3.24`", ",", "12.4`", ",", "38"}], "}"}], ",", 
   RowBox[{"{", 
    RowBox[{"3.24`", ",", "13.16`", ",", "42"}], "}"}], ",", 
   RowBox[{"{", 
    RowBox[{"3.24`", ",", "13.92`", ",", "34"}], "}"}], ",", 
   RowBox[{"{", 
    RowBox[{"3.24`", ",", "14.68`", ",", "35"}], "}"}], ",", 
   RowBox[{"{", 
    RowBox[{"3.24`", ",", "15.44`", ",", "32"}], "}"}], ",", 
   RowBox[{"{", 
    RowBox[{"3.24`", ",", "16.2`", ",", "31"}], "}"}], ",", 
   RowBox[{"{", 
    RowBox[{"3.24`", ",", "16.96`", ",", "37"}], "}"}], ",", 
   RowBox[{"{", 
    RowBox[{"3.24`", ",", "17.72`", ",", "28"}], "}"}], ",", 
   RowBox[{"{", 
    RowBox[{"3.24`", ",", "18.48`", ",", "26"}], "}"}], ",", 
   RowBox[{"{", 
    RowBox[{"3.24`", ",", "19.24`", ",", "28"}], "}"}], ",", 
   RowBox[{"{", 
    RowBox[{"3.4`", ",", "1.`", ",", "38"}], "}"}], ",", 
   RowBox[{"{", 
    RowBox[{"3.4`", ",", "1.76`", ",", "41"}], "}"}], ",", 
   RowBox[{"{", 
    RowBox[{"3.4`", ",", "2.52`", ",", "51"}], "}"}], ",", 
   RowBox[{"{", 
    RowBox[{"3.4`", ",", "3.28`", ",", "49"}], "}"}], ",", 
   RowBox[{"{", 
    RowBox[{"3.4`", ",", "4.04`", ",", "47"}], "}"}], ",", 
   RowBox[{"{", 
    RowBox[{"3.4`", ",", "4.8`", ",", "47"}], "}"}], ",", 
   RowBox[{"{", 
    RowBox[{"3.4`", ",", "5.56`", ",", "42"}], "}"}], ",", 
   RowBox[{"{", 
    RowBox[{"3.4`", ",", "6.32`", ",", "42"}], "}"}], ",", 
   RowBox[{"{", 
    RowBox[{"3.4`", ",", "7.08`", ",", "53"}], "}"}], ",", 
   RowBox[{"{", 
    RowBox[{"3.4`", ",", "7.84`", ",", "45"}], "}"}], ",", 
   RowBox[{"{", 
    RowBox[{"3.4`", ",", "8.6`", ",", "50"}], "}"}], ",", 
   RowBox[{"{", 
    RowBox[{"3.4`", ",", "9.36`", ",", "43"}], "}"}], ",", 
   RowBox[{"{", 
    RowBox[{"3.4`", ",", "10.12`", ",", "42"}], "}"}], ",", 
   RowBox[{"{", 
    RowBox[{"3.4`", ",", "10.88`", ",", "37"}], "}"}], ",", 
   RowBox[{"{", 
    RowBox[{"3.4`", ",", "11.64`", ",", "40"}], "}"}], ",", 
   RowBox[{"{", 
    RowBox[{"3.4`", ",", "12.4`", ",", "43"}], "}"}], ",", 
   RowBox[{"{", 
    RowBox[{"3.4`", ",", "13.16`", ",", "36"}], "}"}], ",", 
   RowBox[{"{", 
    RowBox[{"3.4`", ",", "13.92`", ",", "34"}], "}"}], ",", 
   RowBox[{"{", 
    RowBox[{"3.4`", ",", "14.68`", ",", "31"}], "}"}], ",", 
   RowBox[{"{", 
    RowBox[{"3.4`", ",", "15.44`", ",", "31"}], "}"}], ",", 
   RowBox[{"{", 
    RowBox[{"3.4`", ",", "16.2`", ",", "34"}], "}"}], ",", 
   RowBox[{"{", 
    RowBox[{"3.4`", ",", "16.96`", ",", "27"}], "}"}], ",", 
   RowBox[{"{", 
    RowBox[{"3.4`", ",", "17.72`", ",", "27"}], "}"}], ",", 
   RowBox[{"{", 
    RowBox[{"3.4`", ",", "18.48`", ",", "29"}], "}"}], ",", 
   RowBox[{"{", 
    RowBox[{"3.4`", ",", "19.24`", ",", "29"}], "}"}], ",", 
   RowBox[{"{", 
    RowBox[{"3.56`", ",", "1.`", ",", "46"}], "}"}], ",", 
   RowBox[{"{", 
    RowBox[{"3.56`", ",", "1.76`", ",", "43"}], "}"}], ",", 
   RowBox[{"{", 
    RowBox[{"3.56`", ",", "2.52`", ",", "42"}], "}"}], ",", 
   RowBox[{"{", 
    RowBox[{"3.56`", ",", "3.28`", ",", "48"}], "}"}], ",", 
   RowBox[{"{", 
    RowBox[{"3.56`", ",", "4.04`", ",", "67"}], "}"}], ",", 
   RowBox[{"{", 
    RowBox[{"3.56`", ",", "4.8`", ",", "49"}], "}"}], ",", 
   RowBox[{"{", 
    RowBox[{"3.56`", ",", "5.56`", ",", "56"}], "}"}], ",", 
   RowBox[{"{", 
    RowBox[{"3.56`", ",", "6.32`", ",", "46"}], "}"}], ",", 
   RowBox[{"{", 
    RowBox[{"3.56`", ",", "7.08`", ",", "49"}], "}"}], ",", 
   RowBox[{"{", 
    RowBox[{"3.56`", ",", "7.84`", ",", "46"}], "}"}], ",", 
   RowBox[{"{", 
    RowBox[{"3.56`", ",", "8.6`", ",", "55"}], "}"}], ",", 
   RowBox[{"{", 
    RowBox[{"3.56`", ",", "9.36`", ",", "48"}], "}"}], ",", 
   RowBox[{"{", 
    RowBox[{"3.56`", ",", "10.12`", ",", "48"}], "}"}], ",", 
   RowBox[{"{", 
    RowBox[{"3.56`", ",", "10.88`", ",", "41"}], "}"}], ",", 
   RowBox[{"{", 
    RowBox[{"3.56`", ",", "11.64`", ",", "45"}], "}"}], ",", 
   RowBox[{"{", 
    RowBox[{"3.56`", ",", "12.4`", ",", "37"}], "}"}], ",", 
   RowBox[{"{", 
    RowBox[{"3.56`", ",", "13.16`", ",", "37"}], "}"}], ",", 
   RowBox[{"{", 
    RowBox[{"3.56`", ",", "13.92`", ",", "32"}], "}"}], ",", 
   RowBox[{"{", 
    RowBox[{"3.56`", ",", "14.68`", ",", "35"}], "}"}], ",", 
   RowBox[{"{", 
    RowBox[{"3.56`", ",", "15.44`", ",", "34"}], "}"}], ",", 
   RowBox[{"{", 
    RowBox[{"3.56`", ",", "16.2`", ",", "30"}], "}"}], ",", 
   RowBox[{"{", 
    RowBox[{"3.56`", ",", "16.96`", ",", "30"}], "}"}], ",", 
   RowBox[{"{", 
    RowBox[{"3.56`", ",", "17.72`", ",", "28"}], "}"}], ",", 
   RowBox[{"{", 
    RowBox[{"3.56`", ",", "18.48`", ",", "28"}], "}"}], ",", 
   RowBox[{"{", 
    RowBox[{"3.56`", ",", "19.24`", ",", "33"}], "}"}], ",", 
   RowBox[{"{", 
    RowBox[{"3.72`", ",", "1.`", ",", "30"}], "}"}], ",", 
   RowBox[{"{", 
    RowBox[{"3.72`", ",", "1.76`", ",", "64"}], "}"}], ",", 
   RowBox[{"{", 
    RowBox[{"3.72`", ",", "2.52`", ",", "69"}], "}"}], ",", 
   RowBox[{"{", 
    RowBox[{"3.72`", ",", "3.28`", ",", "49"}], "}"}], ",", 
   RowBox[{"{", 
    RowBox[{"3.72`", ",", "4.04`", ",", "49"}], "}"}], ",", 
   RowBox[{"{", 
    RowBox[{"3.72`", ",", "4.8`", ",", "49"}], "}"}], ",", 
   RowBox[{"{", 
    RowBox[{"3.72`", ",", "5.56`", ",", "45"}], "}"}], ",", 
   RowBox[{"{", 
    RowBox[{"3.72`", ",", "6.32`", ",", "53"}], "}"}], ",", 
   RowBox[{"{", 
    RowBox[{"3.72`", ",", "7.08`", ",", "46"}], "}"}], ",", 
   RowBox[{"{", 
    RowBox[{"3.72`", ",", "7.84`", ",", "48"}], "}"}], ",", 
   RowBox[{"{", 
    RowBox[{"3.72`", ",", "8.6`", ",", "49"}], "}"}], ",", 
   RowBox[{"{", 
    RowBox[{"3.72`", ",", "9.36`", ",", "47"}], "}"}], ",", 
   RowBox[{"{", 
    RowBox[{"3.72`", ",", "10.12`", ",", "42"}], "}"}], ",", 
   RowBox[{"{", 
    RowBox[{"3.72`", ",", "10.88`", ",", "40"}], "}"}], ",", 
   RowBox[{"{", 
    RowBox[{"3.72`", ",", "11.64`", ",", "40"}], "}"}], ",", 
   RowBox[{"{", 
    RowBox[{"3.72`", ",", "12.4`", ",", "36"}], "}"}], ",", 
   RowBox[{"{", 
    RowBox[{"3.72`", ",", "13.16`", ",", "33"}], "}"}], ",", 
   RowBox[{"{", 
    RowBox[{"3.72`", ",", "13.92`", ",", "34"}], "}"}], ",", 
   RowBox[{"{", 
    RowBox[{"3.72`", ",", "14.68`", ",", "38"}], "}"}], ",", 
   RowBox[{"{", 
    RowBox[{"3.72`", ",", "15.44`", ",", "31"}], "}"}], ",", 
   RowBox[{"{", 
    RowBox[{"3.72`", ",", "16.2`", ",", "29"}], "}"}], ",", 
   RowBox[{"{", 
    RowBox[{"3.72`", ",", "16.96`", ",", "28"}], "}"}], ",", 
   RowBox[{"{", 
    RowBox[{"3.72`", ",", "17.72`", ",", "31"}], "}"}], ",", 
   RowBox[{"{", 
    RowBox[{"3.72`", ",", "18.48`", ",", "31"}], "}"}], ",", 
   RowBox[{"{", 
    RowBox[{"3.72`", ",", "19.24`", ",", "27"}], "}"}], ",", 
   RowBox[{"{", 
    RowBox[{"3.88`", ",", "1.`", ",", "40"}], "}"}], ",", 
   RowBox[{"{", 
    RowBox[{"3.88`", ",", "1.76`", ",", "44"}], "}"}], ",", 
   RowBox[{"{", 
    RowBox[{"3.88`", ",", "2.52`", ",", "45"}], "}"}], ",", 
   RowBox[{"{", 
    RowBox[{"3.88`", ",", "3.28`", ",", "58"}], "}"}], ",", 
   RowBox[{"{", 
    RowBox[{"3.88`", ",", "4.04`", ",", "48"}], "}"}], ",", 
   RowBox[{"{", 
    RowBox[{"3.88`", ",", "4.8`", ",", "49"}], "}"}], ",", 
   RowBox[{"{", 
    RowBox[{"3.88`", ",", "5.56`", ",", "50"}], "}"}], ",", 
   RowBox[{"{", 
    RowBox[{"3.88`", ",", "6.32`", ",", "50"}], "}"}], ",", 
   RowBox[{"{", 
    RowBox[{"3.88`", ",", "7.08`", ",", "45"}], "}"}], ",", 
   RowBox[{"{", 
    RowBox[{"3.88`", ",", "7.84`", ",", "58"}], "}"}], ",", 
   RowBox[{"{", 
    RowBox[{"3.88`", ",", "8.6`", ",", "43"}], "}"}], ",", 
   RowBox[{"{", 
    RowBox[{"3.88`", ",", "9.36`", ",", "46"}], "}"}], ",", 
   RowBox[{"{", 
    RowBox[{"3.88`", ",", "10.12`", ",", "42"}], "}"}], ",", 
   RowBox[{"{", 
    RowBox[{"3.88`", ",", "10.88`", ",", "51"}], "}"}], ",", 
   RowBox[{"{", 
    RowBox[{"3.88`", ",", "11.64`", ",", "40"}], "}"}], ",", 
   RowBox[{"{", 
    RowBox[{"3.88`", ",", "12.4`", ",", "35"}], "}"}], ",", 
   RowBox[{"{", 
    RowBox[{"3.88`", ",", "13.16`", ",", "38"}], "}"}], ",", 
   RowBox[{"{", 
    RowBox[{"3.88`", ",", "13.92`", ",", "38"}], "}"}], ",", 
   RowBox[{"{", 
    RowBox[{"3.88`", ",", "14.68`", ",", "33"}], "}"}], ",", 
   RowBox[{"{", 
    RowBox[{"3.88`", ",", "15.44`", ",", "30"}], "}"}], ",", 
   RowBox[{"{", 
    RowBox[{"3.88`", ",", "16.2`", ",", "29"}], "}"}], ",", 
   RowBox[{"{", 
    RowBox[{"3.88`", ",", "16.96`", ",", "30"}], "}"}], ",", 
   RowBox[{"{", 
    RowBox[{"3.88`", ",", "17.72`", ",", "33"}], "}"}], ",", 
   RowBox[{"{", 
    RowBox[{"3.88`", ",", "18.48`", ",", "29"}], "}"}], ",", 
   RowBox[{"{", 
    RowBox[{"3.88`", ",", "19.24`", ",", "27"}], "}"}], ",", 
   RowBox[{"{", 
    RowBox[{"4.04`", ",", "1.`", ",", "54"}], "}"}], ",", 
   RowBox[{"{", 
    RowBox[{"4.04`", ",", "1.76`", ",", "43"}], "}"}], ",", 
   RowBox[{"{", 
    RowBox[{"4.04`", ",", "2.52`", ",", "59"}], "}"}], ",", 
   RowBox[{"{", 
    RowBox[{"4.04`", ",", "3.28`", ",", "45"}], "}"}], ",", 
   RowBox[{"{", 
    RowBox[{"4.04`", ",", "4.04`", ",", "53"}], "}"}], ",", 
   RowBox[{"{", 
    RowBox[{"4.04`", ",", "4.8`", ",", "56"}], "}"}], ",", 
   RowBox[{"{", 
    RowBox[{"4.04`", ",", "5.56`", ",", "48"}], "}"}], ",", 
   RowBox[{"{", 
    RowBox[{"4.04`", ",", "6.32`", ",", "47"}], "}"}], ",", 
   RowBox[{"{", 
    RowBox[{"4.04`", ",", "7.08`", ",", "47"}], "}"}], ",", 
   RowBox[{"{", 
    RowBox[{"4.04`", ",", "7.84`", ",", "50"}], "}"}], ",", 
   RowBox[{"{", 
    RowBox[{"4.04`", ",", "8.6`", ",", "47"}], "}"}], ",", 
   RowBox[{"{", 
    RowBox[{"4.04`", ",", "9.36`", ",", "46"}], "}"}], ",", 
   RowBox[{"{", 
    RowBox[{"4.04`", ",", "10.12`", ",", "47"}], "}"}], ",", 
   RowBox[{"{", 
    RowBox[{"4.04`", ",", "10.88`", ",", "43"}], "}"}], ",", 
   RowBox[{"{", 
    RowBox[{"4.04`", ",", "11.64`", ",", "36"}], "}"}], ",", 
   RowBox[{"{", 
    RowBox[{"4.04`", ",", "12.4`", ",", "39"}], "}"}], ",", 
   RowBox[{"{", 
    RowBox[{"4.04`", ",", "13.16`", ",", "40"}], "}"}], ",", 
   RowBox[{"{", 
    RowBox[{"4.04`", ",", "13.92`", ",", "34"}], "}"}], ",", 
   RowBox[{"{", 
    RowBox[{"4.04`", ",", "14.68`", ",", "32"}], "}"}], ",", 
   RowBox[{"{", 
    RowBox[{"4.04`", ",", "15.44`", ",", "30"}], "}"}], ",", 
   RowBox[{"{", 
    RowBox[{"4.04`", ",", "16.2`", ",", "30"}], "}"}], ",", 
   RowBox[{"{", 
    RowBox[{"4.04`", ",", "16.96`", ",", "36"}], "}"}], ",", 
   RowBox[{"{", 
    RowBox[{"4.04`", ",", "17.72`", ",", "29"}], "}"}], ",", 
   RowBox[{"{", 
    RowBox[{"4.04`", ",", "18.48`", ",", "28"}], "}"}], ",", 
   RowBox[{"{", 
    RowBox[{"4.04`", ",", "19.24`", ",", "27"}], "}"}], ",", 
   RowBox[{"{", 
    RowBox[{"4.2`", ",", "1.`", ",", "55"}], "}"}], ",", 
   RowBox[{"{", 
    RowBox[{"4.2`", ",", "1.76`", ",", "66"}], "}"}], ",", 
   RowBox[{"{", 
    RowBox[{"4.2`", ",", "2.52`", ",", "46"}], "}"}], ",", 
   RowBox[{"{", 
    RowBox[{"4.2`", ",", "3.28`", ",", "47"}], "}"}], ",", 
   RowBox[{"{", 
    RowBox[{"4.2`", ",", "4.04`", ",", "49"}], "}"}], ",", 
   RowBox[{"{", 
    RowBox[{"4.2`", ",", "4.8`", ",", "51"}], "}"}], ",", 
   RowBox[{"{", 
    RowBox[{"4.2`", ",", "5.56`", ",", "53"}], "}"}], ",", 
   RowBox[{"{", 
    RowBox[{"4.2`", ",", "6.32`", ",", "44"}], "}"}], ",", 
   RowBox[{"{", 
    RowBox[{"4.2`", ",", "7.08`", ",", "52"}], "}"}], ",", 
   RowBox[{"{", 
    RowBox[{"4.2`", ",", "7.84`", ",", "44"}], "}"}], ",", 
   RowBox[{"{", 
    RowBox[{"4.2`", ",", "8.6`", ",", "50"}], "}"}], ",", 
   RowBox[{"{", 
    RowBox[{"4.2`", ",", "9.36`", ",", "47"}], "}"}], ",", 
   RowBox[{"{", 
    RowBox[{"4.2`", ",", "10.12`", ",", "51"}], "}"}], ",", 
   RowBox[{"{", 
    RowBox[{"4.2`", ",", "10.88`", ",", "40"}], "}"}], ",", 
   RowBox[{"{", 
    RowBox[{"4.2`", ",", "11.64`", ",", "37"}], "}"}], ",", 
   RowBox[{"{", 
    RowBox[{"4.2`", ",", "12.4`", ",", "39"}], "}"}], ",", 
   RowBox[{"{", 
    RowBox[{"4.2`", ",", "13.16`", ",", "39"}], "}"}], ",", 
   RowBox[{"{", 
    RowBox[{"4.2`", ",", "13.92`", ",", "33"}], "}"}], ",", 
   RowBox[{"{", 
    RowBox[{"4.2`", ",", "14.68`", ",", "33"}], "}"}], ",", 
   RowBox[{"{", 
    RowBox[{"4.2`", ",", "15.44`", ",", "30"}], "}"}], ",", 
   RowBox[{"{", 
    RowBox[{"4.2`", ",", "16.2`", ",", "37"}], "}"}], ",", 
   RowBox[{"{", 
    RowBox[{"4.2`", ",", "16.96`", ",", "30"}], "}"}], ",", 
   RowBox[{"{", 
    RowBox[{"4.2`", ",", "17.72`", ",", "28"}], "}"}], ",", 
   RowBox[{"{", 
    RowBox[{"4.2`", ",", "18.48`", ",", "27"}], "}"}], ",", 
   RowBox[{"{", 
    RowBox[{"4.2`", ",", "19.24`", ",", "25"}], "}"}], ",", 
   RowBox[{"{", 
    RowBox[{"4.36`", ",", "1.`", ",", "52"}], "}"}], ",", 
   RowBox[{"{", 
    RowBox[{"4.36`", ",", "1.76`", ",", "42"}], "}"}], ",", 
   RowBox[{"{", 
    RowBox[{"4.36`", ",", "2.52`", ",", "41"}], "}"}], ",", 
   RowBox[{"{", 
    RowBox[{"4.36`", ",", "3.28`", ",", "73"}], "}"}], ",", 
   RowBox[{"{", 
    RowBox[{"4.36`", ",", "4.04`", ",", "45"}], "}"}], ",", 
   RowBox[{"{", 
    RowBox[{"4.36`", ",", "4.8`", ",", "46"}], "}"}], ",", 
   RowBox[{"{", 
    RowBox[{"4.36`", ",", "5.56`", ",", "51"}], "}"}], ",", 
   RowBox[{"{", 
    RowBox[{"4.36`", ",", "6.32`", ",", "45"}], "}"}], ",", 
   RowBox[{"{", 
    RowBox[{"4.36`", ",", "7.08`", ",", "52"}], "}"}], ",", 
   RowBox[{"{", 
    RowBox[{"4.36`", ",", "7.84`", ",", "42"}], "}"}], ",", 
   RowBox[{"{", 
    RowBox[{"4.36`", ",", "8.6`", ",", "45"}], "}"}], ",", 
   RowBox[{"{", 
    RowBox[{"4.36`", ",", "9.36`", ",", "51"}], "}"}], ",", 
   RowBox[{"{", 
    RowBox[{"4.36`", ",", "10.12`", ",", "43"}], "}"}], ",", 
   RowBox[{"{", 
    RowBox[{"4.36`", ",", "10.88`", ",", "43"}], "}"}], ",", 
   RowBox[{"{", 
    RowBox[{"4.36`", ",", "11.64`", ",", "39"}], "}"}], ",", 
   RowBox[{"{", 
    RowBox[{"4.36`", ",", "12.4`", ",", "50"}], "}"}], ",", 
   RowBox[{"{", 
    RowBox[{"4.36`", ",", "13.16`", ",", "33"}], "}"}], ",", 
   RowBox[{"{", 
    RowBox[{"4.36`", ",", "13.92`", ",", "32"}], "}"}], ",", 
   RowBox[{"{", 
    RowBox[{"4.36`", ",", "14.68`", ",", "32"}], "}"}], ",", 
   RowBox[{"{", 
    RowBox[{"4.36`", ",", "15.44`", ",", "33"}], "}"}], ",", 
   RowBox[{"{", 
    RowBox[{"4.36`", ",", "16.2`", ",", "31"}], "}"}], ",", 
   RowBox[{"{", 
    RowBox[{"4.36`", ",", "16.96`", ",", "29"}], "}"}], ",", 
   RowBox[{"{", 
    RowBox[{"4.36`", ",", "17.72`", ",", "29"}], "}"}], ",", 
   RowBox[{"{", 
    RowBox[{"4.36`", ",", "18.48`", ",", "27"}], "}"}], ",", 
   RowBox[{"{", 
    RowBox[{"4.36`", ",", "19.24`", ",", "24"}], "}"}], ",", 
   RowBox[{"{", 
    RowBox[{"4.52`", ",", "1.`", ",", "38"}], "}"}], ",", 
   RowBox[{"{", 
    RowBox[{"4.52`", ",", "1.76`", ",", "67"}], "}"}], ",", 
   RowBox[{"{", 
    RowBox[{"4.52`", ",", "2.52`", ",", "53"}], "}"}], ",", 
   RowBox[{"{", 
    RowBox[{"4.52`", ",", "3.28`", ",", "48"}], "}"}], ",", 
   RowBox[{"{", 
    RowBox[{"4.52`", ",", "4.04`", ",", "45"}], "}"}], ",", 
   RowBox[{"{", 
    RowBox[{"4.52`", ",", "4.8`", ",", "49"}], "}"}], ",", 
   RowBox[{"{", 
    RowBox[{"4.52`", ",", "5.56`", ",", "49"}], "}"}], ",", 
   RowBox[{"{", 
    RowBox[{"4.52`", ",", "6.32`", ",", "48"}], "}"}], ",", 
   RowBox[{"{", 
    RowBox[{"4.52`", ",", "7.08`", ",", "47"}], "}"}], ",", 
   RowBox[{"{", 
    RowBox[{"4.52`", ",", "7.84`", ",", "47"}], "}"}], ",", 
   RowBox[{"{", 
    RowBox[{"4.52`", ",", "8.6`", ",", "47"}], "}"}], ",", 
   RowBox[{"{", 
    RowBox[{"4.52`", ",", "9.36`", ",", "53"}], "}"}], ",", 
   RowBox[{"{", 
    RowBox[{"4.52`", ",", "10.12`", ",", "43"}], "}"}], ",", 
   RowBox[{"{", 
    RowBox[{"4.52`", ",", "10.88`", ",", "39"}], "}"}], ",", 
   RowBox[{"{", 
    RowBox[{"4.52`", ",", "11.64`", ",", "39"}], "}"}], ",", 
   RowBox[{"{", 
    RowBox[{"4.52`", ",", "12.4`", ",", "40"}], "}"}], ",", 
   RowBox[{"{", 
    RowBox[{"4.52`", ",", "13.16`", ",", "32"}], "}"}], ",", 
   RowBox[{"{", 
    RowBox[{"4.52`", ",", "13.92`", ",", "33"}], "}"}], ",", 
   RowBox[{"{", 
    RowBox[{"4.52`", ",", "14.68`", ",", "36"}], "}"}], ",", 
   RowBox[{"{", 
    RowBox[{"4.52`", ",", "15.44`", ",", "34"}], "}"}], ",", 
   RowBox[{"{", 
    RowBox[{"4.52`", ",", "16.2`", ",", "29"}], "}"}], ",", 
   RowBox[{"{", 
    RowBox[{"4.52`", ",", "16.96`", ",", "28"}], "}"}], ",", 
   RowBox[{"{", 
    RowBox[{"4.52`", ",", "17.72`", ",", "27"}], "}"}], ",", 
   RowBox[{"{", 
    RowBox[{"4.52`", ",", "18.48`", ",", "25"}], "}"}], ",", 
   RowBox[{"{", 
    RowBox[{"4.52`", ",", "19.24`", ",", "25"}], "}"}], ",", 
   RowBox[{"{", 
    RowBox[{"4.68`", ",", "1.`", ",", "38"}], "}"}], ",", 
   RowBox[{"{", 
    RowBox[{"4.68`", ",", "1.76`", ",", "34"}], "}"}], ",", 
   RowBox[{"{", 
    RowBox[{"4.68`", ",", "2.52`", ",", "46"}], "}"}], ",", 
   RowBox[{"{", 
    RowBox[{"4.68`", ",", "3.28`", ",", "47"}], "}"}], ",", 
   RowBox[{"{", 
    RowBox[{"4.68`", ",", "4.04`", ",", "50"}], "}"}], ",", 
   RowBox[{"{", 
    RowBox[{"4.68`", ",", "4.8`", ",", "47"}], "}"}], ",", 
   RowBox[{"{", 
    RowBox[{"4.68`", ",", "5.56`", ",", "46"}], "}"}], ",", 
   RowBox[{"{", 
    RowBox[{"4.68`", ",", "6.32`", ",", "44"}], "}"}], ",", 
   RowBox[{"{", 
    RowBox[{"4.68`", ",", "7.08`", ",", "49"}], "}"}], ",", 
   RowBox[{"{", 
    RowBox[{"4.68`", ",", "7.84`", ",", "46"}], "}"}], ",", 
   RowBox[{"{", 
    RowBox[{"4.68`", ",", "8.6`", ",", "50"}], "}"}], ",", 
   RowBox[{"{", 
    RowBox[{"4.68`", ",", "9.36`", ",", "50"}], "}"}], ",", 
   RowBox[{"{", 
    RowBox[{"4.68`", ",", "10.12`", ",", "44"}], "}"}], ",", 
   RowBox[{"{", 
    RowBox[{"4.68`", ",", "10.88`", ",", "42"}], "}"}], ",", 
   RowBox[{"{", 
    RowBox[{"4.68`", ",", "11.64`", ",", "45"}], "}"}], ",", 
   RowBox[{"{", 
    RowBox[{"4.68`", ",", "12.4`", ",", "38"}], "}"}], ",", 
   RowBox[{"{", 
    RowBox[{"4.68`", ",", "13.16`", ",", "35"}], "}"}], ",", 
   RowBox[{"{", 
    RowBox[{"4.68`", ",", "13.92`", ",", "34"}], "}"}], ",", 
   RowBox[{"{", 
    RowBox[{"4.68`", ",", "14.68`", ",", "37"}], "}"}], ",", 
   RowBox[{"{", 
    RowBox[{"4.68`", ",", "15.44`", ",", "30"}], "}"}], ",", 
   RowBox[{"{", 
    RowBox[{"4.68`", ",", "16.2`", ",", "28"}], "}"}], ",", 
   RowBox[{"{", 
    RowBox[{"4.68`", ",", "16.96`", ",", "28"}], "}"}], ",", 
   RowBox[{"{", 
    RowBox[{"4.68`", ",", "17.72`", ",", "28"}], "}"}], ",", 
   RowBox[{"{", 
    RowBox[{"4.68`", ",", "18.48`", ",", "28"}], "}"}], ",", 
   RowBox[{"{", 
    RowBox[{"4.68`", ",", "19.24`", ",", "27"}], "}"}], ",", 
   RowBox[{"{", 
    RowBox[{"4.84`", ",", "1.`", ",", "40"}], "}"}], ",", 
   RowBox[{"{", 
    RowBox[{"4.84`", ",", "1.76`", ",", "57"}], "}"}], ",", 
   RowBox[{"{", 
    RowBox[{"4.84`", ",", "2.52`", ",", "49"}], "}"}], ",", 
   RowBox[{"{", 
    RowBox[{"4.84`", ",", "3.28`", ",", "50"}], "}"}], ",", 
   RowBox[{"{", 
    RowBox[{"4.84`", ",", "4.04`", ",", "59"}], "}"}], ",", 
   RowBox[{"{", 
    RowBox[{"4.84`", ",", "4.8`", ",", "49"}], "}"}], ",", 
   RowBox[{"{", 
    RowBox[{"4.84`", ",", "5.56`", ",", "45"}], "}"}], ",", 
   RowBox[{"{", 
    RowBox[{"4.84`", ",", "6.32`", ",", "54"}], "}"}], ",", 
   RowBox[{"{", 
    RowBox[{"4.84`", ",", "7.08`", ",", "47"}], "}"}], ",", 
   RowBox[{"{", 
    RowBox[{"4.84`", ",", "7.84`", ",", "47"}], "}"}], ",", 
   RowBox[{"{", 
    RowBox[{"4.84`", ",", "8.6`", ",", "51"}], "}"}], ",", 
   RowBox[{"{", 
    RowBox[{"4.84`", ",", "9.36`", ",", "48"}], "}"}], ",", 
   RowBox[{"{", 
    RowBox[{"4.84`", ",", "10.12`", ",", "40"}], "}"}], ",", 
   RowBox[{"{", 
    RowBox[{"4.84`", ",", "10.88`", ",", "42"}], "}"}], ",", 
   RowBox[{"{", 
    RowBox[{"4.84`", ",", "11.64`", ",", "39"}], "}"}], ",", 
   RowBox[{"{", 
    RowBox[{"4.84`", ",", "12.4`", ",", "36"}], "}"}], ",", 
   RowBox[{"{", 
    RowBox[{"4.84`", ",", "13.16`", ",", "35"}], "}"}], ",", 
   RowBox[{"{", 
    RowBox[{"4.84`", ",", "13.92`", ",", "35"}], "}"}], ",", 
   RowBox[{"{", 
    RowBox[{"4.84`", ",", "14.68`", ",", "35"}], "}"}], ",", 
   RowBox[{"{", 
    RowBox[{"4.84`", ",", "15.44`", ",", "32"}], "}"}], ",", 
   RowBox[{"{", 
    RowBox[{"4.84`", ",", "16.2`", ",", "30"}], "}"}], ",", 
   RowBox[{"{", 
    RowBox[{"4.84`", ",", "16.96`", ",", "28"}], "}"}], ",", 
   RowBox[{"{", 
    RowBox[{"4.84`", ",", "17.72`", ",", "27"}], "}"}], ",", 
   RowBox[{"{", 
    RowBox[{"4.84`", ",", "18.48`", ",", "25"}], "}"}], ",", 
   RowBox[{"{", 
    RowBox[{"4.84`", ",", "19.24`", ",", "28"}], "}"}]}], "}"}]], "Output",
 CellChangeTimes->{{3.8450733166027193`*^9, 3.845073332471713*^9}, 
   3.845073643479978*^9, 3.845073677737196*^9, 3.845075140775055*^9, 
   3.845077390982876*^9, 3.84560934515874*^9},
 CellLabel->"Out[13]=",ExpressionUUID->"137997b9-2231-4c02-ada2-2518eb51e701"],

Cell[BoxData[
 RowBox[{"{", 
  RowBox[{
   RowBox[{"{", 
    RowBox[{"1.`", ",", "1.`", ",", "0"}], "}"}], ",", 
   RowBox[{"{", 
    RowBox[{"1.`", ",", "1.76`", ",", "0.031969866106623335`"}], "}"}], ",", 
   RowBox[{"{", 
    RowBox[{"1.`", ",", "2.52`", ",", "0.11715411165146739`"}], "}"}], ",", 
   RowBox[{"{", 
    RowBox[{"1.`", ",", "3.28`", ",", "0.1535140219261838`"}], "}"}], ",", 
   RowBox[{"{", 
    RowBox[{"1.`", ",", "4.04`", ",", "0.16904555548362576`"}], "}"}], ",", 
   RowBox[{"{", 
    RowBox[{"1.`", ",", "4.8`", ",", "0.17714746538532067`"}], "}"}], ",", 
   RowBox[{"{", 
    RowBox[{"1.`", ",", "5.56`", ",", "0.18056447198602288`"}], "}"}], ",", 
   RowBox[{"{", 
    RowBox[{"1.`", ",", "6.32`", ",", "0.18203301787840698`"}], "}"}], ",", 
   RowBox[{"{", 
    RowBox[{"1.`", ",", "7.08`", ",", "0.1828213984824575`"}], "}"}], ",", 
   RowBox[{"{", 
    RowBox[{"1.`", ",", "7.84`", ",", "0.18318504729407026`"}], "}"}], ",", 
   RowBox[{"{", 
    RowBox[{"1.`", ",", "8.6`", ",", "0.18336994183266697`"}], "}"}], ",", 
   RowBox[{"{", 
    RowBox[{"1.`", ",", "9.36`", ",", "0.18343328417469962`"}], "}"}], ",", 
   RowBox[{"{", 
    RowBox[{"1.`", ",", "10.12`", ",", "0.1834749743833154`"}], "}"}], ",", 
   RowBox[{"{", 
    RowBox[{"1.`", ",", "10.88`", ",", "0.18348824705533096`"}], "}"}], ",", 
   RowBox[{"{", 
    RowBox[{"1.`", ",", "11.64`", ",", "0.18349730621043792`"}], "}"}], ",", 
   RowBox[{"{", 
    RowBox[{"1.`", ",", "12.4`", ",", "0.18350014815592786`"}], "}"}], ",", 
   RowBox[{"{", 
    RowBox[{"1.`", ",", "13.16`", ",", "0.1835018862927288`"}], "}"}], ",", 
   RowBox[{"{", 
    RowBox[{"1.`", ",", "13.92`", ",", "0.18350280878715808`"}], "}"}], ",", 
   RowBox[{"{", 
    RowBox[{"1.`", ",", "14.68`", ",", "0.18350312810793934`"}], "}"}], ",", 
   RowBox[{"{", 
    RowBox[{"1.`", ",", "15.44`", ",", "0.18350326148864105`"}], "}"}], ",", 
   RowBox[{"{", 
    RowBox[{"1.`", ",", "16.2`", ",", "0.18350334621944675`"}], "}"}], ",", 
   RowBox[{"{", 
    RowBox[{"1.`", ",", "16.96`", ",", "0.18350338513665143`"}], "}"}], ",", 
   RowBox[{"{", 
    RowBox[{"1.`", ",", "17.72`", ",", "0.18350340649426333`"}], "}"}], ",", 
   RowBox[{"{", 
    RowBox[{"1.`", ",", "18.48`", ",", "0.18350341313326823`"}], "}"}], ",", 
   RowBox[{"{", 
    RowBox[{"1.`", ",", "19.24`", ",", "0.18350341613992327`"}], "}"}], ",", 
   RowBox[{"{", 
    RowBox[{"1.16`", ",", "1.`", ",", "0"}], "}"}], ",", 
   RowBox[{"{", 
    RowBox[{"1.16`", ",", "1.76`", ",", "0.09978492917009496`"}], "}"}], ",", 
   
   RowBox[{"{", 
    RowBox[{"1.16`", ",", "2.52`", ",", "0.1788892015369079`"}], "}"}], ",", 
   RowBox[{"{", 
    RowBox[{"1.16`", ",", "3.28`", ",", "0.21282255074884848`"}], "}"}], ",", 
   
   RowBox[{"{", 
    RowBox[{"1.16`", ",", "4.04`", ",", "0.2284424155941216`"}], "}"}], ",", 
   RowBox[{"{", 
    RowBox[{"1.16`", ",", "4.8`", ",", "0.23563766896280103`"}], "}"}], ",", 
   RowBox[{"{", 
    RowBox[{"1.16`", ",", "5.56`", ",", "0.2391735558115411`"}], "}"}], ",", 
   RowBox[{"{", 
    RowBox[{"1.16`", ",", "6.32`", ",", "0.24064821534868985`"}], "}"}], ",", 
   
   RowBox[{"{", 
    RowBox[{"1.16`", ",", "7.08`", ",", "0.24131742629274777`"}], "}"}], ",", 
   
   RowBox[{"{", 
    RowBox[{"1.16`", ",", "7.84`", ",", "0.24163086854258575`"}], "}"}], ",", 
   
   RowBox[{"{", 
    RowBox[{"1.16`", ",", "8.6`", ",", "0.24176247070502255`"}], "}"}], ",", 
   RowBox[{"{", 
    RowBox[{"1.16`", ",", "9.36`", ",", "0.2418445719896568`"}], "}"}], ",", 
   RowBox[{"{", 
    RowBox[{"1.16`", ",", "10.12`", ",", "0.2418718809989544`"}], "}"}], ",", 
   
   RowBox[{"{", 
    RowBox[{"1.16`", ",", "10.88`", ",", "0.24188774480502062`"}], "}"}], ",", 
   RowBox[{"{", 
    RowBox[{"1.16`", ",", "11.64`", ",", "0.24189616638298184`"}], "}"}], ",", 
   RowBox[{"{", 
    RowBox[{"1.16`", ",", "12.4`", ",", "0.24189885184300408`"}], "}"}], ",", 
   
   RowBox[{"{", 
    RowBox[{"1.16`", ",", "13.16`", ",", "0.24190050180550082`"}], "}"}], ",", 
   RowBox[{"{", 
    RowBox[{"1.16`", ",", "13.92`", ",", "0.24190139202436634`"}], "}"}], ",", 
   RowBox[{"{", 
    RowBox[{"1.16`", ",", "14.68`", ",", "0.24190169619131718`"}], "}"}], ",", 
   RowBox[{"{", 
    RowBox[{"1.16`", ",", "15.44`", ",", "0.24190183881720484`"}], "}"}], ",", 
   RowBox[{"{", 
    RowBox[{"1.16`", ",", "16.2`", ",", "0.2419018880188134`"}], "}"}], ",", 
   RowBox[{"{", 
    RowBox[{"1.16`", ",", "16.96`", ",", "0.24190192547535738`"}], "}"}], ",", 
   RowBox[{"{", 
    RowBox[{"1.16`", ",", "17.72`", ",", "0.24190194161035983`"}], "}"}], ",", 
   RowBox[{"{", 
    RowBox[{"1.16`", ",", "18.48`", ",", "0.24190194934973552`"}], "}"}], ",", 
   RowBox[{"{", 
    RowBox[{"1.16`", ",", "19.24`", ",", "0.24190195395117897`"}], "}"}], ",", 
   RowBox[{"{", 
    RowBox[{"1.32`", ",", "1.`", ",", "0"}], "}"}], ",", 
   RowBox[{"{", 
    RowBox[{"1.32`", ",", "1.76`", ",", "0.1564306212004246`"}], "}"}], ",", 
   RowBox[{"{", 
    RowBox[{"1.32`", ",", "2.52`", ",", "0.23159416366712937`"}], "}"}], ",", 
   
   RowBox[{"{", 
    RowBox[{"1.32`", ",", "3.28`", ",", "0.26317972100953424`"}], "}"}], ",", 
   
   RowBox[{"{", 
    RowBox[{"1.32`", ",", "4.04`", ",", "0.2767441301833228`"}], "}"}], ",", 
   RowBox[{"{", 
    RowBox[{"1.32`", ",", "4.8`", ",", "0.2838060162437922`"}], "}"}], ",", 
   RowBox[{"{", 
    RowBox[{"1.32`", ",", "5.56`", ",", "0.2865920815653282`"}], "}"}], ",", 
   RowBox[{"{", 
    RowBox[{"1.32`", ",", "6.32`", ",", "0.2880516116047589`"}], "}"}], ",", 
   RowBox[{"{", 
    RowBox[{"1.32`", ",", "7.08`", ",", "0.2887832885348085`"}], "}"}], ",", 
   RowBox[{"{", 
    RowBox[{"1.32`", ",", "7.84`", ",", "0.2890768512651094`"}], "}"}], ",", 
   RowBox[{"{", 
    RowBox[{"1.32`", ",", "8.6`", ",", "0.2892001709076394`"}], "}"}], ",", 
   RowBox[{"{", 
    RowBox[{"1.32`", ",", "9.36`", ",", "0.28927709200584983`"}], "}"}], ",", 
   
   RowBox[{"{", 
    RowBox[{"1.32`", ",", "10.12`", ",", "0.28930562846697705`"}], "}"}], ",", 
   RowBox[{"{", 
    RowBox[{"1.32`", ",", "10.88`", ",", "0.28931774466021076`"}], "}"}], ",", 
   RowBox[{"{", 
    RowBox[{"1.32`", ",", "11.64`", ",", "0.2893247035968797`"}], "}"}], ",", 
   
   RowBox[{"{", 
    RowBox[{"1.32`", ",", "12.4`", ",", "0.2893284155942698`"}], "}"}], ",", 
   RowBox[{"{", 
    RowBox[{"1.32`", ",", "13.16`", ",", "0.289329811734077`"}], "}"}], ",", 
   RowBox[{"{", 
    RowBox[{"1.32`", ",", "13.92`", ",", "0.28933032594304686`"}], "}"}], ",", 
   RowBox[{"{", 
    RowBox[{"1.32`", ",", "14.68`", ",", "0.2893306507738369`"}], "}"}], ",", 
   
   RowBox[{"{", 
    RowBox[{"1.32`", ",", "15.44`", ",", "0.28933080891351814`"}], "}"}], ",", 
   RowBox[{"{", 
    RowBox[{"1.32`", ",", "16.2`", ",", "0.2893308928321313`"}], "}"}], ",", 
   RowBox[{"{", 
    RowBox[{"1.32`", ",", "16.96`", ",", "0.2893309202841299`"}], "}"}], ",", 
   
   RowBox[{"{", 
    RowBox[{"1.32`", ",", "17.72`", ",", "0.2893309342143401`"}], "}"}], ",", 
   
   RowBox[{"{", 
    RowBox[{"1.32`", ",", "18.48`", ",", "0.2893309401121045`"}], "}"}], ",", 
   
   RowBox[{"{", 
    RowBox[{"1.32`", ",", "19.24`", ",", "0.2893309431954372`"}], "}"}], ",", 
   
   RowBox[{"{", 
    RowBox[{"1.48`", ",", "1.`", ",", "0.014560143611678789`"}], "}"}], ",", 
   RowBox[{"{", 
    RowBox[{"1.48`", ",", "1.76`", ",", "0.20153116775831104`"}], "}"}], ",", 
   
   RowBox[{"{", 
    RowBox[{"1.48`", ",", "2.52`", ",", "0.2743636581928176`"}], "}"}], ",", 
   RowBox[{"{", 
    RowBox[{"1.48`", ",", "3.28`", ",", "0.30309674789983876`"}], "}"}], ",", 
   
   RowBox[{"{", 
    RowBox[{"1.48`", ",", "4.04`", ",", "0.3175170178571287`"}], "}"}], ",", 
   RowBox[{"{", 
    RowBox[{"1.48`", ",", "4.8`", ",", "0.3233161962809731`"}], "}"}], ",", 
   RowBox[{"{", 
    RowBox[{"1.48`", ",", "5.56`", ",", "0.32626852692343855`"}], "}"}], ",", 
   
   RowBox[{"{", 
    RowBox[{"1.48`", ",", "6.32`", ",", "0.32763583328599066`"}], "}"}], ",", 
   
   RowBox[{"{", 
    RowBox[{"1.48`", ",", "7.08`", ",", "0.32833062567878923`"}], "}"}], ",", 
   
   RowBox[{"{", 
    RowBox[{"1.48`", ",", "7.84`", ",", "0.32858026453414446`"}], "}"}], ",", 
   
   RowBox[{"{", 
    RowBox[{"1.48`", ",", "8.6`", ",", "0.32873310235505304`"}], "}"}], ",", 
   RowBox[{"{", 
    RowBox[{"1.48`", ",", "9.36`", ",", "0.32878684364894306`"}], "}"}], ",", 
   
   RowBox[{"{", 
    RowBox[{"1.48`", ",", "10.12`", ",", "0.3288170123152424`"}], "}"}], ",", 
   
   RowBox[{"{", 
    RowBox[{"1.48`", ",", "10.88`", ",", "0.32883284935449564`"}], "}"}], ",", 
   RowBox[{"{", 
    RowBox[{"1.48`", ",", "11.64`", ",", "0.32883883581458917`"}], "}"}], ",", 
   RowBox[{"{", 
    RowBox[{"1.48`", ",", "12.4`", ",", "0.32884122407222505`"}], "}"}], ",", 
   
   RowBox[{"{", 
    RowBox[{"1.48`", ",", "13.16`", ",", "0.328842680450547`"}], "}"}], ",", 
   RowBox[{"{", 
    RowBox[{"1.48`", ",", "13.92`", ",", "0.32884335589497127`"}], "}"}], ",", 
   RowBox[{"{", 
    RowBox[{"1.48`", ",", "14.68`", ",", "0.32884370588491185`"}], "}"}], ",", 
   RowBox[{"{", 
    RowBox[{"1.48`", ",", "15.44`", ",", "0.3288438400122684`"}], "}"}], ",", 
   
   RowBox[{"{", 
    RowBox[{"1.48`", ",", "16.2`", ",", "0.3288438966689756`"}], "}"}], ",", 
   RowBox[{"{", 
    RowBox[{"1.48`", ",", "16.96`", ",", "0.328843922355907`"}], "}"}], ",", 
   RowBox[{"{", 
    RowBox[{"1.48`", ",", "17.72`", ",", "0.3288439317228419`"}], "}"}], ",", 
   
   RowBox[{"{", 
    RowBox[{"1.48`", ",", "18.48`", ",", "0.32884393879761986`"}], "}"}], ",", 
   RowBox[{"{", 
    RowBox[{"1.48`", ",", "19.24`", ",", "0.32884394193087996`"}], "}"}], ",", 
   RowBox[{"{", 
    RowBox[{"1.64`", ",", "1.`", ",", "0.06707062036197797`"}], "}"}], ",", 
   RowBox[{"{", 
    RowBox[{"1.64`", ",", "1.76`", ",", "0.2443981998308623`"}], "}"}], ",", 
   RowBox[{"{", 
    RowBox[{"1.64`", ",", "2.52`", ",", "0.3106207537822139`"}], "}"}], ",", 
   RowBox[{"{", 
    RowBox[{"1.64`", ",", "3.28`", ",", "0.33900678820103636`"}], "}"}], ",", 
   
   RowBox[{"{", 
    RowBox[{"1.64`", ",", "4.04`", ",", "0.35169103320131767`"}], "}"}], ",", 
   
   RowBox[{"{", 
    RowBox[{"1.64`", ",", "4.8`", ",", "0.35717274895674833`"}], "}"}], ",", 
   RowBox[{"{", 
    RowBox[{"1.64`", ",", "5.56`", ",", "0.3599755182712574`"}], "}"}], ",", 
   RowBox[{"{", 
    RowBox[{"1.64`", ",", "6.32`", ",", "0.36136234430145486`"}], "}"}], ",", 
   
   RowBox[{"{", 
    RowBox[{"1.64`", ",", "7.08`", ",", "0.3618871319520075`"}], "}"}], ",", 
   RowBox[{"{", 
    RowBox[{"1.64`", ",", "7.84`", ",", "0.3621951866855836`"}], "}"}], ",", 
   RowBox[{"{", 
    RowBox[{"1.64`", ",", "8.6`", ",", "0.362306085824297`"}], "}"}], ",", 
   RowBox[{"{", 
    RowBox[{"1.64`", ",", "9.36`", ",", "0.362374359319662`"}], "}"}], ",", 
   RowBox[{"{", 
    RowBox[{"1.64`", ",", "10.12`", ",", "0.3624006117724624`"}], "}"}], ",", 
   
   RowBox[{"{", 
    RowBox[{"1.64`", ",", "10.88`", ",", "0.3624113507440788`"}], "}"}], ",", 
   
   RowBox[{"{", 
    RowBox[{"1.64`", ",", "11.64`", ",", "0.36241777124659313`"}], "}"}], ",", 
   RowBox[{"{", 
    RowBox[{"1.64`", ",", "12.4`", ",", "0.36242067695342006`"}], "}"}], ",", 
   
   RowBox[{"{", 
    RowBox[{"1.64`", ",", "13.16`", ",", "0.36242224013828483`"}], "}"}], ",", 
   RowBox[{"{", 
    RowBox[{"1.64`", ",", "13.92`", ",", "0.36242279888336004`"}], "}"}], ",", 
   RowBox[{"{", 
    RowBox[{"1.64`", ",", "14.68`", ",", "0.3624230687625942`"}], "}"}], ",", 
   
   RowBox[{"{", 
    RowBox[{"1.64`", ",", "15.44`", ",", "0.36242316625643534`"}], "}"}], ",", 
   RowBox[{"{", 
    RowBox[{"1.64`", ",", "16.2`", ",", "0.3624232299600968`"}], "}"}], ",", 
   RowBox[{"{", 
    RowBox[{"1.64`", ",", "16.96`", ",", "0.36242325982501655`"}], "}"}], ",", 
   RowBox[{"{", 
    RowBox[{"1.64`", ",", "17.72`", ",", "0.36242327448276124`"}], "}"}], ",", 
   RowBox[{"{", 
    RowBox[{"1.64`", ",", "18.48`", ",", "0.36242328123320056`"}], "}"}], ",", 
   RowBox[{"{", 
    RowBox[{"1.64`", ",", "19.24`", ",", "0.3624232842137105`"}], "}"}], ",", 
   
   RowBox[{"{", 
    RowBox[{"1.8`", ",", "1.`", ",", "0.10527593076248987`"}], "}"}], ",", 
   RowBox[{"{", 
    RowBox[{"1.8`", ",", "1.76`", ",", "0.2787510731179712`"}], "}"}], ",", 
   RowBox[{"{", 
    RowBox[{"1.8`", ",", "2.52`", ",", "0.3420156992760808`"}], "}"}], ",", 
   RowBox[{"{", 
    RowBox[{"1.8`", ",", "3.28`", ",", "0.3690411773143747`"}], "}"}], ",", 
   RowBox[{"{", 
    RowBox[{"1.8`", ",", "4.04`", ",", "0.38114811211259225`"}], "}"}], ",", 
   RowBox[{"{", 
    RowBox[{"1.8`", ",", "4.8`", ",", "0.38668479501339115`"}], "}"}], ",", 
   RowBox[{"{", 
    RowBox[{"1.8`", ",", "5.56`", ",", "0.3892405579101865`"}], "}"}], ",", 
   RowBox[{"{", 
    RowBox[{"1.8`", ",", "6.32`", ",", "0.3903302184350298`"}], "}"}], ",", 
   RowBox[{"{", 
    RowBox[{"1.8`", ",", "7.08`", ",", "0.3909496512135855`"}], "}"}], ",", 
   RowBox[{"{", 
    RowBox[{"1.8`", ",", "7.84`", ",", "0.3911800516256001`"}], "}"}], ",", 
   RowBox[{"{", 
    RowBox[{"1.8`", ",", "8.6`", ",", "0.39131979790531113`"}], "}"}], ",", 
   RowBox[{"{", 
    RowBox[{"1.8`", ",", "9.36`", ",", "0.3913725839457658`"}], "}"}], ",", 
   RowBox[{"{", 
    RowBox[{"1.8`", ",", "10.12`", ",", "0.3913948758429383`"}], "}"}], ",", 
   RowBox[{"{", 
    RowBox[{"1.8`", ",", "10.88`", ",", "0.39140794445599025`"}], "}"}], ",", 
   
   RowBox[{"{", 
    RowBox[{"1.8`", ",", "11.64`", ",", "0.39141485199637616`"}], "}"}], ",", 
   
   RowBox[{"{", 
    RowBox[{"1.8`", ",", "12.4`", ",", "0.39141727982594443`"}], "}"}], ",", 
   RowBox[{"{", 
    RowBox[{"1.8`", ",", "13.16`", ",", "0.39141838252069916`"}], "}"}], ",", 
   
   RowBox[{"{", 
    RowBox[{"1.8`", ",", "13.92`", ",", "0.39141884225796275`"}], "}"}], ",", 
   
   RowBox[{"{", 
    RowBox[{"1.8`", ",", "14.68`", ",", "0.39141912865139916`"}], "}"}], ",", 
   
   RowBox[{"{", 
    RowBox[{"1.8`", ",", "15.44`", ",", "0.3914192626517343`"}], "}"}], ",", 
   RowBox[{"{", 
    RowBox[{"1.8`", ",", "16.2`", ",", "0.3914193261000414`"}], "}"}], ",", 
   RowBox[{"{", 
    RowBox[{"1.8`", ",", "16.96`", ",", "0.39141935542466`"}], "}"}], ",", 
   RowBox[{"{", 
    RowBox[{"1.8`", ",", "17.72`", ",", "0.3914193708301662`"}], "}"}], ",", 
   RowBox[{"{", 
    RowBox[{"1.8`", ",", "18.48`", ",", "0.3914193760384743`"}], "}"}], ",", 
   RowBox[{"{", 
    RowBox[{"1.8`", ",", "19.24`", ",", "0.3914193785184229`"}], "}"}], ",", 
   RowBox[{"{", 
    RowBox[{"1.96`", ",", "1.`", ",", "0.14558210351614664`"}], "}"}], ",", 
   RowBox[{"{", 
    RowBox[{"1.96`", ",", "1.76`", ",", "0.3061068727459427`"}], "}"}], ",", 
   RowBox[{"{", 
    RowBox[{"1.96`", ",", "2.52`", ",", "0.36843039674210554`"}], "}"}], ",", 
   
   RowBox[{"{", 
    RowBox[{"1.96`", ",", "3.28`", ",", "0.3953681654811232`"}], "}"}], ",", 
   RowBox[{"{", 
    RowBox[{"1.96`", ",", "4.04`", ",", "0.4064587793652156`"}], "}"}], ",", 
   RowBox[{"{", 
    RowBox[{"1.96`", ",", "4.8`", ",", "0.4119869436148109`"}], "}"}], ",", 
   RowBox[{"{", 
    RowBox[{"1.96`", ",", "5.56`", ",", "0.41455041640196355`"}], "}"}], ",", 
   
   RowBox[{"{", 
    RowBox[{"1.96`", ",", "6.32`", ",", "0.4158174236088945`"}], "}"}], ",", 
   RowBox[{"{", 
    RowBox[{"1.96`", ",", "7.08`", ",", "0.4162973121342993`"}], "}"}], ",", 
   RowBox[{"{", 
    RowBox[{"1.96`", ",", "7.84`", ",", "0.4165820263905494`"}], "}"}], ",", 
   RowBox[{"{", 
    RowBox[{"1.96`", ",", "8.6`", ",", "0.4166929448876143`"}], "}"}], ",", 
   RowBox[{"{", 
    RowBox[{"1.96`", ",", "9.36`", ",", "0.4167386433689617`"}], "}"}], ",", 
   RowBox[{"{", 
    RowBox[{"1.96`", ",", "10.12`", ",", "0.41676498462867606`"}], "}"}], ",", 
   RowBox[{"{", 
    RowBox[{"1.96`", ",", "10.88`", ",", "0.41677875631828154`"}], "}"}], ",", 
   RowBox[{"{", 
    RowBox[{"1.96`", ",", "11.64`", ",", "0.4167838068616211`"}], "}"}], ",", 
   
   RowBox[{"{", 
    RowBox[{"1.96`", ",", "12.4`", ",", "0.4167861475931439`"}], "}"}], ",", 
   RowBox[{"{", 
    RowBox[{"1.96`", ",", "13.16`", ",", "0.4167870634494034`"}], "}"}], ",", 
   
   RowBox[{"{", 
    RowBox[{"1.96`", ",", "13.92`", ",", "0.4167876349708274`"}], "}"}], ",", 
   
   RowBox[{"{", 
    RowBox[{"1.96`", ",", "14.68`", ",", "0.41678791903684187`"}], "}"}], ",", 
   RowBox[{"{", 
    RowBox[{"1.96`", ",", "15.44`", ",", "0.41678804164709726`"}], "}"}], ",", 
   RowBox[{"{", 
    RowBox[{"1.96`", ",", "16.2`", ",", "0.4167881138270806`"}], "}"}], ",", 
   RowBox[{"{", 
    RowBox[{"1.96`", ",", "16.96`", ",", "0.41678813678090787`"}], "}"}], ",", 
   RowBox[{"{", 
    RowBox[{"1.96`", ",", "17.72`", ",", "0.4167881475449471`"}], "}"}], ",", 
   
   RowBox[{"{", 
    RowBox[{"1.96`", ",", "18.48`", ",", "0.416788152189987`"}], "}"}], ",", 
   RowBox[{"{", 
    RowBox[{"1.96`", ",", "19.24`", ",", "0.41678815450119455`"}], "}"}], ",", 
   RowBox[{"{", 
    RowBox[{"2.12`", ",", "1.`", ",", "0.17508280602597992`"}], "}"}], ",", 
   RowBox[{"{", 
    RowBox[{"2.12`", ",", "1.76`", ",", "0.33320206133586683`"}], "}"}], ",", 
   
   RowBox[{"{", 
    RowBox[{"2.12`", ",", "2.52`", ",", "0.3936640596840776`"}], "}"}], ",", 
   RowBox[{"{", 
    RowBox[{"2.12`", ",", "3.28`", ",", "0.4177146011546625`"}], "}"}], ",", 
   RowBox[{"{", 
    RowBox[{"2.12`", ",", "4.04`", ",", "0.4297729124370645`"}], "}"}], ",", 
   RowBox[{"{", 
    RowBox[{"2.12`", ",", "4.8`", ",", "0.4348812595289423`"}], "}"}], ",", 
   RowBox[{"{", 
    RowBox[{"2.12`", ",", "5.56`", ",", "0.43722114364644715`"}], "}"}], ",", 
   
   RowBox[{"{", 
    RowBox[{"2.12`", ",", "6.32`", ",", "0.4382230711234931`"}], "}"}], ",", 
   RowBox[{"{", 
    RowBox[{"2.12`", ",", "7.08`", ",", "0.4387952955360902`"}], "}"}], ",", 
   RowBox[{"{", 
    RowBox[{"2.12`", ",", "7.84`", ",", "0.4390276447417384`"}], "}"}], ",", 
   RowBox[{"{", 
    RowBox[{"2.12`", ",", "8.6`", ",", "0.4391258980210756`"}], "}"}], ",", 
   RowBox[{"{", 
    RowBox[{"2.12`", ",", "9.36`", ",", "0.43917972841051367`"}], "}"}], ",", 
   
   RowBox[{"{", 
    RowBox[{"2.12`", ",", "10.12`", ",", "0.4392082419542258`"}], "}"}], ",", 
   
   RowBox[{"{", 
    RowBox[{"2.12`", ",", "10.88`", ",", "0.4392187762126939`"}], "}"}], ",", 
   
   RowBox[{"{", 
    RowBox[{"2.12`", ",", "11.64`", ",", "0.439222974531412`"}], "}"}], ",", 
   RowBox[{"{", 
    RowBox[{"2.12`", ",", "12.4`", ",", "0.43922555420996257`"}], "}"}], ",", 
   
   RowBox[{"{", 
    RowBox[{"2.12`", ",", "13.16`", ",", "0.4392267885447161`"}], "}"}], ",", 
   
   RowBox[{"{", 
    RowBox[{"2.12`", ",", "13.92`", ",", "0.43922734123532203`"}], "}"}], ",", 
   RowBox[{"{", 
    RowBox[{"2.12`", ",", "14.68`", ",", "0.439227610332106`"}], "}"}], ",", 
   RowBox[{"{", 
    RowBox[{"2.12`", ",", "15.44`", ",", "0.4392277529617532`"}], "}"}], ",", 
   
   RowBox[{"{", 
    RowBox[{"2.12`", ",", "16.2`", ",", "0.43922780338349154`"}], "}"}], ",", 
   
   RowBox[{"{", 
    RowBox[{"2.12`", ",", "16.96`", ",", "0.439227825835907`"}], "}"}], ",", 
   RowBox[{"{", 
    RowBox[{"2.12`", ",", "17.72`", ",", "0.4392278370120307`"}], "}"}], ",", 
   
   RowBox[{"{", 
    RowBox[{"2.12`", ",", "18.48`", ",", "0.4392278415738773`"}], "}"}], ",", 
   
   RowBox[{"{", 
    RowBox[{"2.12`", ",", "19.24`", ",", "0.4392278440625068`"}], "}"}], ",", 
   
   RowBox[{"{", 
    RowBox[{"2.28`", ",", "1.`", ",", "0.20455708587768417`"}], "}"}], ",", 
   RowBox[{"{", 
    RowBox[{"2.28`", ",", "1.76`", ",", "0.3591386265161667`"}], "}"}], ",", 
   RowBox[{"{", 
    RowBox[{"2.28`", ",", "2.52`", ",", "0.4153208040765156`"}], "}"}], ",", 
   RowBox[{"{", 
    RowBox[{"2.28`", ",", "3.28`", ",", "0.43936455607191705`"}], "}"}], ",", 
   
   RowBox[{"{", 
    RowBox[{"2.28`", ",", "4.04`", ",", "0.4496865375635579`"}], "}"}], ",", 
   RowBox[{"{", 
    RowBox[{"2.28`", ",", "4.8`", ",", "0.45480838749842467`"}], "}"}], ",", 
   RowBox[{"{", 
    RowBox[{"2.28`", ",", "5.56`", ",", "0.4573173125918947`"}], "}"}], ",", 
   RowBox[{"{", 
    RowBox[{"2.28`", ",", "6.32`", ",", "0.45829387084598283`"}], "}"}], ",", 
   
   RowBox[{"{", 
    RowBox[{"2.28`", ",", "7.08`", ",", "0.4588485590225586`"}], "}"}], ",", 
   RowBox[{"{", 
    RowBox[{"2.28`", ",", "7.84`", ",", "0.45904924310693374`"}], "}"}], ",", 
   
   RowBox[{"{", 
    RowBox[{"2.28`", ",", "8.6`", ",", "0.45916264828414244`"}], "}"}], ",", 
   RowBox[{"{", 
    RowBox[{"2.28`", ",", "9.36`", ",", "0.45922102020720224`"}], "}"}], ",", 
   
   RowBox[{"{", 
    RowBox[{"2.28`", ",", "10.12`", ",", "0.45924273520525016`"}], "}"}], ",", 
   RowBox[{"{", 
    RowBox[{"2.28`", ",", "10.88`", ",", "0.45925187670687195`"}], "}"}], ",", 
   RowBox[{"{", 
    RowBox[{"2.28`", ",", "11.64`", ",", "0.4592572632755335`"}], "}"}], ",", 
   
   RowBox[{"{", 
    RowBox[{"2.28`", ",", "12.4`", ",", "0.4592597040792311`"}], "}"}], ",", 
   RowBox[{"{", 
    RowBox[{"2.28`", ",", "13.16`", ",", "0.45926091423492954`"}], "}"}], ",", 
   RowBox[{"{", 
    RowBox[{"2.28`", ",", "13.92`", ",", "0.4592615251821882`"}], "}"}], ",", 
   
   RowBox[{"{", 
    RowBox[{"2.28`", ",", "14.68`", ",", "0.4592617386592518`"}], "}"}], ",", 
   
   RowBox[{"{", 
    RowBox[{"2.28`", ",", "15.44`", ",", "0.45926184028343`"}], "}"}], ",", 
   RowBox[{"{", 
    RowBox[{"2.28`", ",", "16.2`", ",", "0.45926188985832517`"}], "}"}], ",", 
   
   RowBox[{"{", 
    RowBox[{"2.28`", ",", "16.96`", ",", "0.4592619110401439`"}], "}"}], ",", 
   
   RowBox[{"{", 
    RowBox[{"2.28`", ",", "17.72`", ",", "0.459261920848823`"}], "}"}], ",", 
   RowBox[{"{", 
    RowBox[{"2.28`", ",", "18.48`", ",", "0.4592619257360576`"}], "}"}], ",", 
   
   RowBox[{"{", 
    RowBox[{"2.28`", ",", "19.24`", ",", "0.45926192733191573`"}], "}"}], ",", 
   RowBox[{"{", 
    RowBox[{"2.44`", ",", "1.`", ",", "0.2351181339484063`"}], "}"}], ",", 
   RowBox[{"{", 
    RowBox[{"2.44`", ",", "1.76`", ",", "0.37952630038022883`"}], "}"}], ",", 
   
   RowBox[{"{", 
    RowBox[{"2.44`", ",", "2.52`", ",", "0.43340075202045936`"}], "}"}], ",", 
   
   RowBox[{"{", 
    RowBox[{"2.44`", ",", "3.28`", ",", "0.45724146886691897`"}], "}"}], ",", 
   
   RowBox[{"{", 
    RowBox[{"2.44`", ",", "4.04`", ",", "0.4684718246766405`"}], "}"}], ",", 
   RowBox[{"{", 
    RowBox[{"2.44`", ",", "4.8`", ",", "0.4732400259778583`"}], "}"}], ",", 
   RowBox[{"{", 
    RowBox[{"2.44`", ",", "5.56`", ",", "0.475284729191889`"}], "}"}], ",", 
   RowBox[{"{", 
    RowBox[{"2.44`", ",", "6.32`", ",", "0.4764209300160418`"}], "}"}], ",", 
   RowBox[{"{", 
    RowBox[{"2.44`", ",", "7.08`", ",", "0.47685494000572093`"}], "}"}], ",", 
   
   RowBox[{"{", 
    RowBox[{"2.44`", ",", "7.84`", ",", "0.4770859479716508`"}], "}"}], ",", 
   RowBox[{"{", 
    RowBox[{"2.44`", ",", "8.6`", ",", "0.47720624031619385`"}], "}"}], ",", 
   RowBox[{"{", 
    RowBox[{"2.44`", ",", "9.36`", ",", "0.47725219929110707`"}], "}"}], ",", 
   
   RowBox[{"{", 
    RowBox[{"2.44`", ",", "10.12`", ",", "0.4772709434436143`"}], "}"}], ",", 
   
   RowBox[{"{", 
    RowBox[{"2.44`", ",", "10.88`", ",", "0.4772818312388245`"}], "}"}], ",", 
   
   RowBox[{"{", 
    RowBox[{"2.44`", ",", "11.64`", ",", "0.4772871288479583`"}], "}"}], ",", 
   
   RowBox[{"{", 
    RowBox[{"2.44`", ",", "12.4`", ",", "0.4772894884274319`"}], "}"}], ",", 
   RowBox[{"{", 
    RowBox[{"2.44`", ",", "13.16`", ",", "0.47729076738174425`"}], "}"}], ",", 
   RowBox[{"{", 
    RowBox[{"2.44`", ",", "13.92`", ",", "0.47729124100606113`"}], "}"}], ",", 
   RowBox[{"{", 
    RowBox[{"2.44`", ",", "14.68`", ",", "0.47729144520762523`"}], "}"}], ",", 
   RowBox[{"{", 
    RowBox[{"2.44`", ",", "15.44`", ",", "0.47729154209432045`"}], "}"}], ",", 
   RowBox[{"{", 
    RowBox[{"2.44`", ",", "16.2`", ",", "0.47729158730934107`"}], "}"}], ",", 
   
   RowBox[{"{", 
    RowBox[{"2.44`", ",", "16.96`", ",", "0.47729160865440823`"}], "}"}], ",", 
   RowBox[{"{", 
    RowBox[{"2.44`", ",", "17.72`", ",", "0.47729161617112403`"}], "}"}], ",", 
   RowBox[{"{", 
    RowBox[{"2.44`", ",", "18.48`", ",", "0.47729162171578976`"}], "}"}], ",", 
   RowBox[{"{", 
    RowBox[{"2.44`", ",", "19.24`", ",", "0.4772916242613182`"}], "}"}], ",", 
   
   RowBox[{"{", 
    RowBox[{"2.6`", ",", "1.`", ",", "0.25515516335496213`"}], "}"}], ",", 
   RowBox[{"{", 
    RowBox[{"2.6`", ",", "1.76`", ",", "0.3975820084812113`"}], "}"}], ",", 
   RowBox[{"{", 
    RowBox[{"2.6`", ",", "2.52`", ",", "0.4524848746352512`"}], "}"}], ",", 
   RowBox[{"{", 
    RowBox[{"2.6`", ",", "3.28`", ",", "0.4749993951423339`"}], "}"}], ",", 
   RowBox[{"{", 
    RowBox[{"2.6`", ",", "4.04`", ",", "0.4846615009494123`"}], "}"}], ",", 
   RowBox[{"{", 
    RowBox[{"2.6`", ",", "4.8`", ",", "0.48969080642787965`"}], "}"}], ",", 
   RowBox[{"{", 
    RowBox[{"2.6`", ",", "5.56`", ",", "0.4916872641278911`"}], "}"}], ",", 
   RowBox[{"{", 
    RowBox[{"2.6`", ",", "6.32`", ",", "0.4927923824205499`"}], "}"}], ",", 
   RowBox[{"{", 
    RowBox[{"2.6`", ",", "7.08`", ",", "0.49320705858773595`"}], "}"}], ",", 
   RowBox[{"{", 
    RowBox[{"2.6`", ",", "7.84`", ",", "0.4934491641025577`"}], "}"}], ",", 
   RowBox[{"{", 
    RowBox[{"2.6`", ",", "8.6`", ",", "0.49354754492549713`"}], "}"}], ",", 
   RowBox[{"{", 
    RowBox[{"2.6`", ",", "9.36`", ",", "0.49358734940583693`"}], "}"}], ",", 
   RowBox[{"{", 
    RowBox[{"2.6`", ",", "10.12`", ",", "0.49361022836474633`"}], "}"}], ",", 
   
   RowBox[{"{", 
    RowBox[{"2.6`", ",", "10.88`", ",", "0.49362098115792286`"}], "}"}], ",", 
   
   RowBox[{"{", 
    RowBox[{"2.6`", ",", "11.64`", ",", "0.4936259370524675`"}], "}"}], ",", 
   RowBox[{"{", 
    RowBox[{"2.6`", ",", "12.4`", ",", "0.49362853658699535`"}], "}"}], ",", 
   RowBox[{"{", 
    RowBox[{"2.6`", ",", "13.16`", ",", "0.49362948520983485`"}], "}"}], ",", 
   
   RowBox[{"{", 
    RowBox[{"2.6`", ",", "13.92`", ",", "0.49362994251747494`"}], "}"}], ",", 
   
   RowBox[{"{", 
    RowBox[{"2.6`", ",", "14.68`", ",", "0.4936301419804521`"}], "}"}], ",", 
   RowBox[{"{", 
    RowBox[{"2.6`", ",", "15.44`", ",", "0.4936302352281071`"}], "}"}], ",", 
   RowBox[{"{", 
    RowBox[{"2.6`", ",", "16.2`", ",", "0.49363027988171215`"}], "}"}], ",", 
   RowBox[{"{", 
    RowBox[{"2.6`", ",", "16.96`", ",", "0.49363029487450116`"}], "}"}], ",", 
   
   RowBox[{"{", 
    RowBox[{"2.6`", ",", "17.72`", ",", "0.4936303064390548`"}], "}"}], ",", 
   RowBox[{"{", 
    RowBox[{"2.6`", ",", "18.48`", ",", "0.49363031185869055`"}], "}"}], ",", 
   
   RowBox[{"{", 
    RowBox[{"2.6`", ",", "19.24`", ",", "0.4936303142571866`"}], "}"}], ",", 
   RowBox[{"{", 
    RowBox[{"2.76`", ",", "1.`", ",", "0.2796193441840543`"}], "}"}], ",", 
   RowBox[{"{", 
    RowBox[{"2.76`", ",", "1.76`", ",", "0.4153051461585252`"}], "}"}], ",", 
   RowBox[{"{", 
    RowBox[{"2.76`", ",", "2.52`", ",", "0.4672562224261051`"}], "}"}], ",", 
   RowBox[{"{", 
    RowBox[{"2.76`", ",", "3.28`", ",", "0.4896743916843712`"}], "}"}], ",", 
   RowBox[{"{", 
    RowBox[{"2.76`", ",", "4.04`", ",", "0.49982207843417725`"}], "}"}], ",", 
   
   RowBox[{"{", 
    RowBox[{"2.76`", ",", "4.8`", ",", "0.5044655228508546`"}], "}"}], ",", 
   RowBox[{"{", 
    RowBox[{"2.76`", ",", "5.56`", ",", "0.5067592267773824`"}], "}"}], ",", 
   RowBox[{"{", 
    RowBox[{"2.76`", ",", "6.32`", ",", "0.5076465741492753`"}], "}"}], ",", 
   RowBox[{"{", 
    RowBox[{"2.76`", ",", "7.08`", ",", "0.5081130871578817`"}], "}"}], ",", 
   RowBox[{"{", 
    RowBox[{"2.76`", ",", "7.84`", ",", "0.5083531868160269`"}], "}"}], ",", 
   RowBox[{"{", 
    RowBox[{"2.76`", ",", "8.6`", ",", "0.5084455425498379`"}], "}"}], ",", 
   RowBox[{"{", 
    RowBox[{"2.76`", ",", "9.36`", ",", "0.5084850263505181`"}], "}"}], ",", 
   RowBox[{"{", 
    RowBox[{"2.76`", ",", "10.12`", ",", "0.5085070961118641`"}], "}"}], ",", 
   
   RowBox[{"{", 
    RowBox[{"2.76`", ",", "10.88`", ",", "0.5085177187881383`"}], "}"}], ",", 
   
   RowBox[{"{", 
    RowBox[{"2.76`", ",", "11.64`", ",", "0.5085230420666322`"}], "}"}], ",", 
   
   RowBox[{"{", 
    RowBox[{"2.76`", ",", "12.4`", ",", "0.5085250645407112`"}], "}"}], ",", 
   RowBox[{"{", 
    RowBox[{"2.76`", ",", "13.16`", ",", "0.5085260059250991`"}], "}"}], ",", 
   
   RowBox[{"{", 
    RowBox[{"2.76`", ",", "13.92`", ",", "0.5085264472607192`"}], "}"}], ",", 
   
   RowBox[{"{", 
    RowBox[{"2.76`", ",", "14.68`", ",", "0.5085266451028878`"}], "}"}], ",", 
   
   RowBox[{"{", 
    RowBox[{"2.76`", ",", "15.44`", ",", "0.5085267313363633`"}], "}"}], ",", 
   
   RowBox[{"{", 
    RowBox[{"2.76`", ",", "16.2`", ",", "0.5085267687315033`"}], "}"}], ",", 
   RowBox[{"{", 
    RowBox[{"2.76`", ",", "16.96`", ",", "0.5085267916940915`"}], "}"}], ",", 
   
   RowBox[{"{", 
    RowBox[{"2.76`", ",", "17.72`", ",", "0.5085268033768995`"}], "}"}], ",", 
   
   RowBox[{"{", 
    RowBox[{"2.76`", ",", "18.48`", ",", "0.508526808423136`"}], "}"}], ",", 
   RowBox[{"{", 
    RowBox[{"2.76`", ",", "19.24`", ",", "0.5085268108098008`"}], "}"}], ",", 
   
   RowBox[{"{", 
    RowBox[{"2.92`", ",", "1.`", ",", "0.3008359058604062`"}], "}"}], ",", 
   RowBox[{"{", 
    RowBox[{"2.92`", ",", "1.76`", ",", "0.4337372790658033`"}], "}"}], ",", 
   RowBox[{"{", 
    RowBox[{"2.92`", ",", "2.52`", ",", "0.4833978789144948`"}], "}"}], ",", 
   RowBox[{"{", 
    RowBox[{"2.92`", ",", "3.28`", ",", "0.5046300248504438`"}], "}"}], ",", 
   RowBox[{"{", 
    RowBox[{"2.92`", ",", "4.04`", ",", "0.514138809421425`"}], "}"}], ",", 
   RowBox[{"{", 
    RowBox[{"2.92`", ",", "4.8`", ",", "0.5182341059721274`"}], "}"}], ",", 
   RowBox[{"{", 
    RowBox[{"2.92`", ",", "5.56`", ",", "0.520462982530689`"}], "}"}], ",", 
   RowBox[{"{", 
    RowBox[{"2.92`", ",", "6.32`", ",", "0.5213212985406929`"}], "}"}], ",", 
   RowBox[{"{", 
    RowBox[{"2.92`", ",", "7.08`", ",", "0.5218126925414034`"}], "}"}], ",", 
   RowBox[{"{", 
    RowBox[{"2.92`", ",", "7.84`", ",", "0.5220109003803112`"}], "}"}], ",", 
   RowBox[{"{", 
    RowBox[{"2.92`", ",", "8.6`", ",", "0.522094590995512`"}], "}"}], ",", 
   RowBox[{"{", 
    RowBox[{"2.92`", ",", "9.36`", ",", "0.5221408829002425`"}], "}"}], ",", 
   RowBox[{"{", 
    RowBox[{"2.92`", ",", "10.12`", ",", "0.5221626172630995`"}], "}"}], ",", 
   
   RowBox[{"{", 
    RowBox[{"2.92`", ",", "10.88`", ",", "0.5221737932205043`"}], "}"}], ",", 
   
   RowBox[{"{", 
    RowBox[{"2.92`", ",", "11.64`", ",", "0.5221778889672205`"}], "}"}], ",", 
   
   RowBox[{"{", 
    RowBox[{"2.92`", ",", "12.4`", ",", "0.5221798397935499`"}], "}"}], ",", 
   RowBox[{"{", 
    RowBox[{"2.92`", ",", "13.16`", ",", "0.5221807411481554`"}], "}"}], ",", 
   
   RowBox[{"{", 
    RowBox[{"2.92`", ",", "13.92`", ",", "0.5221811612151419`"}], "}"}], ",", 
   
   RowBox[{"{", 
    RowBox[{"2.92`", ",", "14.68`", ",", "0.5221813194779941`"}], "}"}], ",", 
   
   RowBox[{"{", 
    RowBox[{"2.92`", ",", "15.44`", ",", "0.5221814262560323`"}], "}"}], ",", 
   
   RowBox[{"{", 
    RowBox[{"2.92`", ",", "16.2`", ",", "0.5221814735662634`"}], "}"}], ",", 
   RowBox[{"{", 
    RowBox[{"2.92`", ",", "16.96`", ",", "0.5221814970331682`"}], "}"}], ",", 
   
   RowBox[{"{", 
    RowBox[{"2.92`", ",", "17.72`", ",", "0.5221815078099065`"}], "}"}], ",", 
   
   RowBox[{"{", 
    RowBox[{"2.92`", ",", "18.48`", ",", "0.5221815138909891`"}], "}"}], ",", 
   
   RowBox[{"{", 
    RowBox[{"2.92`", ",", "19.24`", ",", "0.5221815154784581`"}], "}"}], ",", 
   
   RowBox[{"{", 
    RowBox[{"3.08`", ",", "1.`", ",", "0.31922568983730093`"}], "}"}], ",", 
   RowBox[{"{", 
    RowBox[{"3.08`", ",", "1.76`", ",", "0.4464616732591692`"}], "}"}], ",", 
   RowBox[{"{", 
    RowBox[{"3.08`", ",", "2.52`", ",", "0.495731666619024`"}], "}"}], ",", 
   RowBox[{"{", 
    RowBox[{"3.08`", ",", "3.28`", ",", "0.5176705001945872`"}], "}"}], ",", 
   RowBox[{"{", 
    RowBox[{"3.08`", ",", "4.04`", ",", "0.5269269848429929`"}], "}"}], ",", 
   RowBox[{"{", 
    RowBox[{"3.08`", ",", "4.8`", ",", "0.5311365359413285`"}], "}"}], ",", 
   RowBox[{"{", 
    RowBox[{"3.08`", ",", "5.56`", ",", "0.5329727840123609`"}], "}"}], ",", 
   RowBox[{"{", 
    RowBox[{"3.08`", ",", "6.32`", ",", "0.533925194960058`"}], "}"}], ",", 
   RowBox[{"{", 
    RowBox[{"3.08`", ",", "7.08`", ",", "0.5344019965772043`"}], "}"}], ",", 
   RowBox[{"{", 
    RowBox[{"3.08`", ",", "7.84`", ",", "0.5345749722469546`"}], "}"}], ",", 
   RowBox[{"{", 
    RowBox[{"3.08`", ",", "8.6`", ",", "0.5346722947056745`"}], "}"}], ",", 
   RowBox[{"{", 
    RowBox[{"3.08`", ",", "9.36`", ",", "0.5347178516287918`"}], "}"}], ",", 
   RowBox[{"{", 
    RowBox[{"3.08`", ",", "10.12`", ",", "0.53474131286567`"}], "}"}], ",", 
   RowBox[{"{", 
    RowBox[{"3.08`", ",", "10.88`", ",", "0.5347504039794332`"}], "}"}], ",", 
   
   RowBox[{"{", 
    RowBox[{"3.08`", ",", "11.64`", ",", "0.5347544343625759`"}], "}"}], ",", 
   
   RowBox[{"{", 
    RowBox[{"3.08`", ",", "12.4`", ",", "0.5347562676927115`"}], "}"}], ",", 
   RowBox[{"{", 
    RowBox[{"3.08`", ",", "13.16`", ",", "0.5347571291010226`"}], "}"}], ",", 
   
   RowBox[{"{", 
    RowBox[{"3.08`", ",", "13.92`", ",", "0.5347574902372563`"}], "}"}], ",", 
   
   RowBox[{"{", 
    RowBox[{"3.08`", ",", "14.68`", ",", "0.5347577016650832`"}], "}"}], ",", 
   
   RowBox[{"{", 
    RowBox[{"3.08`", ",", "15.44`", ",", "0.5347578039279897`"}], "}"}], ",", 
   
   RowBox[{"{", 
    RowBox[{"3.08`", ",", "16.2`", ",", "0.5347578527567718`"}], "}"}], ",", 
   RowBox[{"{", 
    RowBox[{"3.08`", ",", "16.96`", ",", "0.5347578748892299`"}], "}"}], ",", 
   
   RowBox[{"{", 
    RowBox[{"3.08`", ",", "17.72`", ",", "0.5347578872766747`"}], "}"}], ",", 
   
   RowBox[{"{", 
    RowBox[{"3.08`", ",", "18.48`", ",", "0.5347578906820076`"}], "}"}], ",", 
   
   RowBox[{"{", 
    RowBox[{"3.08`", ",", "19.24`", ",", "0.5347578928006925`"}], "}"}], ",", 
   
   RowBox[{"{", 
    RowBox[{"3.24`", ",", "1.`", ",", "0.33551273791266356`"}], "}"}], ",", 
   RowBox[{"{", 
    RowBox[{"3.24`", ",", "1.76`", ",", "0.4624255483211194`"}], "}"}], ",", 
   RowBox[{"{", 
    RowBox[{"3.24`", ",", "2.52`", ",", "0.5095323257638584`"}], "}"}], ",", 
   RowBox[{"{", 
    RowBox[{"3.24`", ",", "3.28`", ",", "0.5289893153071892`"}], "}"}], ",", 
   RowBox[{"{", 
    RowBox[{"3.24`", ",", "4.04`", ",", "0.5383373382750154`"}], "}"}], ",", 
   RowBox[{"{", 
    RowBox[{"3.24`", ",", "4.8`", ",", "0.5428744183255214`"}], "}"}], ",", 
   RowBox[{"{", 
    RowBox[{"3.24`", ",", "5.56`", ",", "0.5446417776963683`"}], "}"}], ",", 
   RowBox[{"{", 
    RowBox[{"3.24`", ",", "6.32`", ",", "0.5456406771495503`"}], "}"}], ",", 
   RowBox[{"{", 
    RowBox[{"3.24`", ",", "7.08`", ",", "0.5460436643348169`"}], "}"}], ",", 
   RowBox[{"{", 
    RowBox[{"3.24`", ",", "7.84`", ",", "0.5462124482937583`"}], "}"}], ",", 
   RowBox[{"{", 
    RowBox[{"3.24`", ",", "8.6`", ",", "0.54630817261861`"}], "}"}], ",", 
   RowBox[{"{", 
    RowBox[{"3.24`", ",", "9.36`", ",", "0.5463522458670832`"}], "}"}], ",", 
   RowBox[{"{", 
    RowBox[{"3.24`", ",", "10.12`", ",", "0.5463749530138162`"}], "}"}], ",", 
   
   RowBox[{"{", 
    RowBox[{"3.24`", ",", "10.88`", ",", "0.5463833678986514`"}], "}"}], ",", 
   
   RowBox[{"{", 
    RowBox[{"3.24`", ",", "11.64`", ",", "0.5463874150009351`"}], "}"}], ",", 
   
   RowBox[{"{", 
    RowBox[{"3.24`", ",", "12.4`", ",", "0.5463892196261914`"}], "}"}], ",", 
   RowBox[{"{", 
    RowBox[{"3.24`", ",", "13.16`", ",", "0.5463899384273222`"}], "}"}], ",", 
   
   RowBox[{"{", 
    RowBox[{"3.24`", ",", "13.92`", ",", "0.5463903921983086`"}], "}"}], ",", 
   
   RowBox[{"{", 
    RowBox[{"3.24`", ",", "14.68`", ",", "0.5463905987511479`"}], "}"}], ",", 
   
   RowBox[{"{", 
    RowBox[{"3.24`", ",", "15.44`", ",", "0.5463907018969438`"}], "}"}], ",", 
   
   RowBox[{"{", 
    RowBox[{"3.24`", ",", "16.2`", ",", "0.5463907482008378`"}], "}"}], ",", 
   RowBox[{"{", 
    RowBox[{"3.24`", ",", "16.96`", ",", "0.5463907691510752`"}], "}"}], ",", 
   
   RowBox[{"{", 
    RowBox[{"3.24`", ",", "17.72`", ",", "0.5463907793976006`"}], "}"}], ",", 
   
   RowBox[{"{", 
    RowBox[{"3.24`", ",", "18.48`", ",", "0.5463907843472499`"}], "}"}], ",", 
   
   RowBox[{"{", 
    RowBox[{"3.24`", ",", "19.24`", ",", "0.5463907865163888`"}], "}"}], ",", 
   
   RowBox[{"{", 
    RowBox[{"3.4`", ",", "1.`", ",", "0.34866895816600263`"}], "}"}], ",", 
   RowBox[{"{", 
    RowBox[{"3.4`", ",", "1.76`", ",", "0.4731540949975711`"}], "}"}], ",", 
   RowBox[{"{", 
    RowBox[{"3.4`", ",", "2.52`", ",", "0.5212098989373037`"}], "}"}], ",", 
   RowBox[{"{", 
    RowBox[{"3.4`", ",", "3.28`", ",", "0.5402048934997173`"}], "}"}], ",", 
   RowBox[{"{", 
    RowBox[{"3.4`", ",", "4.04`", ",", "0.5493514277438474`"}], "}"}], ",", 
   RowBox[{"{", 
    RowBox[{"3.4`", ",", "4.8`", ",", "0.5537601759217715`"}], "}"}], ",", 
   RowBox[{"{", 
    RowBox[{"3.4`", ",", "5.56`", ",", "0.5554850391863592`"}], "}"}], ",", 
   RowBox[{"{", 
    RowBox[{"3.4`", ",", "6.32`", ",", "0.556459568685082`"}], "}"}], ",", 
   RowBox[{"{", 
    RowBox[{"3.4`", ",", "7.08`", ",", "0.5568222799093528`"}], "}"}], ",", 
   RowBox[{"{", 
    RowBox[{"3.4`", ",", "7.84`", ",", "0.5570184619972076`"}], "}"}], ",", 
   RowBox[{"{", 
    RowBox[{"3.4`", ",", "8.6`", ",", "0.5571118794031502`"}], "}"}], ",", 
   RowBox[{"{", 
    RowBox[{"3.4`", ",", "9.36`", ",", "0.5571591025492691`"}], "}"}], ",", 
   RowBox[{"{", 
    RowBox[{"3.4`", ",", "10.12`", ",", "0.5571771100054533`"}], "}"}], ",", 
   RowBox[{"{", 
    RowBox[{"3.4`", ",", "10.88`", ",", "0.5571853895420235`"}], "}"}], ",", 
   RowBox[{"{", 
    RowBox[{"3.4`", ",", "11.64`", ",", "0.5571892536838833`"}], "}"}], ",", 
   RowBox[{"{", 
    RowBox[{"3.4`", ",", "12.4`", ",", "0.5571909794239178`"}], "}"}], ",", 
   RowBox[{"{", 
    RowBox[{"3.4`", ",", "13.16`", ",", "0.5571917127583212`"}], "}"}], ",", 
   RowBox[{"{", 
    RowBox[{"3.4`", ",", "13.92`", ",", "0.5571921724853628`"}], "}"}], ",", 
   RowBox[{"{", 
    RowBox[{"3.4`", ",", "14.68`", ",", "0.5571923743500299`"}], "}"}], ",", 
   RowBox[{"{", 
    RowBox[{"3.4`", ",", "15.44`", ",", "0.557192471239889`"}], "}"}], ",", 
   RowBox[{"{", 
    RowBox[{"3.4`", ",", "16.2`", ",", "0.5571925167466294`"}], "}"}], ",", 
   RowBox[{"{", 
    RowBox[{"3.4`", ",", "16.96`", ",", "0.5571925382389522`"}], "}"}], ",", 
   RowBox[{"{", 
    RowBox[{"3.4`", ",", "17.72`", ",", "0.5571925487568975`"}], "}"}], ",", 
   RowBox[{"{", 
    RowBox[{"3.4`", ",", "18.48`", ",", "0.5571925530744578`"}], "}"}], ",", 
   RowBox[{"{", 
    RowBox[{"3.4`", ",", "19.24`", ",", "0.5571925553313194`"}], "}"}], ",", 
   RowBox[{"{", 
    RowBox[{"3.56`", ",", "1.`", ",", "0.36347184787776066`"}], "}"}], ",", 
   RowBox[{"{", 
    RowBox[{"3.56`", ",", "1.76`", ",", "0.48711067417039533`"}], "}"}], ",", 
   
   RowBox[{"{", 
    RowBox[{"3.56`", ",", "2.52`", ",", "0.5309189320749946`"}], "}"}], ",", 
   RowBox[{"{", 
    RowBox[{"3.56`", ",", "3.28`", ",", "0.551335754269944`"}], "}"}], ",", 
   RowBox[{"{", 
    RowBox[{"3.56`", ",", "4.04`", ",", "0.5599575988060923`"}], "}"}], ",", 
   RowBox[{"{", 
    RowBox[{"3.56`", ",", "4.8`", ",", "0.5636935052884069`"}], "}"}], ",", 
   RowBox[{"{", 
    RowBox[{"3.56`", ",", "5.56`", ",", "0.56570120480505`"}], "}"}], ",", 
   RowBox[{"{", 
    RowBox[{"3.56`", ",", "6.32`", ",", "0.5665371230381283`"}], "}"}], ",", 
   RowBox[{"{", 
    RowBox[{"3.56`", ",", "7.08`", ",", "0.5668935924763076`"}], "}"}], ",", 
   RowBox[{"{", 
    RowBox[{"3.56`", ",", "7.84`", ",", "0.5670886240582708`"}], "}"}], ",", 
   RowBox[{"{", 
    RowBox[{"3.56`", ",", "8.6`", ",", "0.5671860857315334`"}], "}"}], ",", 
   RowBox[{"{", 
    RowBox[{"3.56`", ",", "9.36`", ",", "0.5672245176725609`"}], "}"}], ",", 
   RowBox[{"{", 
    RowBox[{"3.56`", ",", "10.12`", ",", "0.5672423524468384`"}], "}"}], ",", 
   
   RowBox[{"{", 
    RowBox[{"3.56`", ",", "10.88`", ",", "0.5672506574862584`"}], "}"}], ",", 
   
   RowBox[{"{", 
    RowBox[{"3.56`", ",", "11.64`", ",", "0.5672543821371632`"}], "}"}], ",", 
   
   RowBox[{"{", 
    RowBox[{"3.56`", ",", "12.4`", ",", "0.5672559085465997`"}], "}"}], ",", 
   RowBox[{"{", 
    RowBox[{"3.56`", ",", "13.16`", ",", "0.5672568450493716`"}], "}"}], ",", 
   
   RowBox[{"{", 
    RowBox[{"3.56`", ",", "13.92`", ",", "0.5672572939204521`"}], "}"}], ",", 
   
   RowBox[{"{", 
    RowBox[{"3.56`", ",", "14.68`", ",", "0.5672574988696795`"}], "}"}], ",", 
   
   RowBox[{"{", 
    RowBox[{"3.56`", ",", "15.44`", ",", "0.5672575947272436`"}], "}"}], ",", 
   
   RowBox[{"{", 
    RowBox[{"3.56`", ",", "16.2`", ",", "0.5672576388914625`"}], "}"}], ",", 
   RowBox[{"{", 
    RowBox[{"3.56`", ",", "16.96`", ",", "0.567257659204542`"}], "}"}], ",", 
   RowBox[{"{", 
    RowBox[{"3.56`", ",", "17.72`", ",", "0.5672576690362012`"}], "}"}], ",", 
   
   RowBox[{"{", 
    RowBox[{"3.56`", ",", "18.48`", ",", "0.5672576735743875`"}], "}"}], ",", 
   
   RowBox[{"{", 
    RowBox[{"3.56`", ",", "19.24`", ",", "0.5672576756852936`"}], "}"}], ",", 
   
   RowBox[{"{", 
    RowBox[{"3.72`", ",", "1.`", ",", "0.3805360740916087`"}], "}"}], ",", 
   RowBox[{"{", 
    RowBox[{"3.72`", ",", "1.76`", ",", "0.49673655251524873`"}], "}"}], ",", 
   
   RowBox[{"{", 
    RowBox[{"3.72`", ",", "2.52`", ",", "0.5418691038473662`"}], "}"}], ",", 
   RowBox[{"{", 
    RowBox[{"3.72`", ",", "3.28`", ",", "0.5610908057398474`"}], "}"}], ",", 
   RowBox[{"{", 
    RowBox[{"3.72`", ",", "4.04`", ",", "0.5695423527209238`"}], "}"}], ",", 
   RowBox[{"{", 
    RowBox[{"3.72`", ",", "4.8`", ",", "0.5731804593412695`"}], "}"}], ",", 
   RowBox[{"{", 
    RowBox[{"3.72`", ",", "5.56`", ",", "0.5751424497556288`"}], "}"}], ",", 
   RowBox[{"{", 
    RowBox[{"3.72`", ",", "6.32`", ",", "0.5759655908705615`"}], "}"}], ",", 
   RowBox[{"{", 
    RowBox[{"3.72`", ",", "7.08`", ",", "0.5763102623159693`"}], "}"}], ",", 
   RowBox[{"{", 
    RowBox[{"3.72`", ",", "7.84`", ",", "0.5765011699137405`"}], "}"}], ",", 
   RowBox[{"{", 
    RowBox[{"3.72`", ",", "8.6`", ",", "0.5765962935555754`"}], "}"}], ",", 
   RowBox[{"{", 
    RowBox[{"3.72`", ",", "9.36`", ",", "0.5766342050512439`"}], "}"}], ",", 
   RowBox[{"{", 
    RowBox[{"3.72`", ",", "10.12`", ",", "0.5766514065838879`"}], "}"}], ",", 
   
   RowBox[{"{", 
    RowBox[{"3.72`", ",", "10.88`", ",", "0.5766593170683743`"}], "}"}], ",", 
   
   RowBox[{"{", 
    RowBox[{"3.72`", ",", "11.64`", ",", "0.5766625257605407`"}], "}"}], ",", 
   
   RowBox[{"{", 
    RowBox[{"3.72`", ",", "12.4`", ",", "0.5766645379926287`"}], "}"}], ",", 
   RowBox[{"{", 
    RowBox[{"3.72`", ",", "13.16`", ",", "0.5766654367888175`"}], "}"}], ",", 
   
   RowBox[{"{", 
    RowBox[{"3.72`", ",", "13.92`", ",", "0.5766658620126105`"}], "}"}], ",", 
   
   RowBox[{"{", 
    RowBox[{"3.72`", ",", "14.68`", ",", "0.5766660701734133`"}], "}"}], ",", 
   
   RowBox[{"{", 
    RowBox[{"3.72`", ",", "15.44`", ",", "0.576666161087054`"}], "}"}], ",", 
   RowBox[{"{", 
    RowBox[{"3.72`", ",", "16.2`", ",", "0.5766662057338057`"}], "}"}], ",", 
   RowBox[{"{", 
    RowBox[{"3.72`", ",", "16.96`", ",", "0.5766662261075668`"}], "}"}], ",", 
   
   RowBox[{"{", 
    RowBox[{"3.72`", ",", "17.72`", ",", "0.576666234829336`"}], "}"}], ",", 
   RowBox[{"{", 
    RowBox[{"3.72`", ",", "18.48`", ",", "0.5766662401984995`"}], "}"}], ",", 
   
   RowBox[{"{", 
    RowBox[{"3.72`", ",", "19.24`", ",", "0.5766662418076778`"}], "}"}], ",", 
   
   RowBox[{"{", 
    RowBox[{"3.88`", ",", "1.`", ",", "0.39028859751827694`"}], "}"}], ",", 
   RowBox[{"{", 
    RowBox[{"3.88`", ",", "1.76`", ",", "0.5068201685513749`"}], "}"}], ",", 
   RowBox[{"{", 
    RowBox[{"3.88`", ",", "2.52`", ",", "0.5518391168016771`"}], "}"}], ",", 
   RowBox[{"{", 
    RowBox[{"3.88`", ",", "3.28`", ",", "0.5695865960586202`"}], "}"}], ",", 
   RowBox[{"{", 
    RowBox[{"3.88`", ",", "4.04`", ",", "0.5784909609408602`"}], "}"}], ",", 
   RowBox[{"{", 
    RowBox[{"3.88`", ",", "4.8`", ",", "0.5820724476875261`"}], "}"}], ",", 
   RowBox[{"{", 
    RowBox[{"3.88`", ",", "5.56`", ",", "0.5840034489366925`"}], "}"}], ",", 
   RowBox[{"{", 
    RowBox[{"3.88`", ",", "6.32`", ",", "0.584744562370217`"}], "}"}], ",", 
   RowBox[{"{", 
    RowBox[{"3.88`", ",", "7.08`", ",", "0.5851379565098349`"}], "}"}], ",", 
   RowBox[{"{", 
    RowBox[{"3.88`", ",", "7.84`", ",", "0.5853250388160207`"}], "}"}], ",", 
   RowBox[{"{", 
    RowBox[{"3.88`", ",", "8.6`", ",", "0.585418979720125`"}], "}"}], ",", 
   RowBox[{"{", 
    RowBox[{"3.88`", ",", "9.36`", ",", "0.5854553331449364`"}], "}"}], ",", 
   RowBox[{"{", 
    RowBox[{"3.88`", ",", "10.12`", ",", "0.5854721640537328`"}], "}"}], ",", 
   
   RowBox[{"{", 
    RowBox[{"3.88`", ",", "10.88`", ",", "0.5854798394878773`"}], "}"}], ",", 
   
   RowBox[{"{", 
    RowBox[{"3.88`", ",", "11.64`", ",", "0.5854830900420768`"}], "}"}], ",", 
   
   RowBox[{"{", 
    RowBox[{"3.88`", ",", "12.4`", ",", "0.5854849826578012`"}], "}"}], ",", 
   RowBox[{"{", 
    RowBox[{"3.88`", ",", "13.16`", ",", "0.58548586577222`"}], "}"}], ",", 
   RowBox[{"{", 
    RowBox[{"3.88`", ",", "13.92`", ",", "0.5854863610748826`"}], "}"}], ",", 
   
   RowBox[{"{", 
    RowBox[{"3.88`", ",", "14.68`", ",", "0.5854864955725045`"}], "}"}], ",", 
   
   RowBox[{"{", 
    RowBox[{"3.88`", ",", "15.44`", ",", "0.5854865839409165`"}], "}"}], ",", 
   
   RowBox[{"{", 
    RowBox[{"3.88`", ",", "16.2`", ",", "0.5854866268630559`"}], "}"}], ",", 
   RowBox[{"{", 
    RowBox[{"3.88`", ",", "16.96`", ",", "0.5854866465550866`"}], "}"}], ",", 
   
   RowBox[{"{", 
    RowBox[{"3.88`", ",", "17.72`", ",", "0.5854866570362771`"}], "}"}], ",", 
   
   RowBox[{"{", 
    RowBox[{"3.88`", ",", "18.48`", ",", "0.585486660829716`"}], "}"}], ",", 
   RowBox[{"{", 
    RowBox[{"3.88`", ",", "19.24`", ",", "0.5854866624251286`"}], "}"}], ",", 
   
   RowBox[{"{", 
    RowBox[{"4.04`", ",", "1.`", ",", "0.40557312465057527`"}], "}"}], ",", 
   RowBox[{"{", 
    RowBox[{"4.04`", ",", "1.76`", ",", "0.5185416425389873`"}], "}"}], ",", 
   RowBox[{"{", 
    RowBox[{"4.04`", ",", "2.52`", ",", "0.5608055580266244`"}], "}"}], ",", 
   RowBox[{"{", 
    RowBox[{"4.04`", ",", "3.28`", ",", "0.5782212521638292`"}], "}"}], ",", 
   RowBox[{"{", 
    RowBox[{"4.04`", ",", "4.04`", ",", "0.5869415425396818`"}], "}"}], ",", 
   RowBox[{"{", 
    RowBox[{"4.04`", ",", "4.8`", ",", "0.5904328207393308`"}], "}"}], ",", 
   RowBox[{"{", 
    RowBox[{"4.04`", ",", "5.56`", ",", "0.5923156502663268`"}], "}"}], ",", 
   RowBox[{"{", 
    RowBox[{"4.04`", ",", "6.32`", ",", "0.593050019878516`"}], "}"}], ",", 
   RowBox[{"{", 
    RowBox[{"4.04`", ",", "7.08`", ",", "0.5934357984526833`"}], "}"}], ",", 
   RowBox[{"{", 
    RowBox[{"4.04`", ",", "7.84`", ",", "0.5936341065320204`"}], "}"}], ",", 
   RowBox[{"{", 
    RowBox[{"4.04`", ",", "8.6`", ",", "0.5937113959694549`"}], "}"}], ",", 
   RowBox[{"{", 
    RowBox[{"4.04`", ",", "9.36`", ",", "0.5937466039972261`"}], "}"}], ",", 
   RowBox[{"{", 
    RowBox[{"4.04`", ",", "10.12`", ",", "0.5937636132131543`"}], "}"}], ",", 
   
   RowBox[{"{", 
    RowBox[{"4.04`", ",", "10.88`", ",", "0.5937702721707612`"}], "}"}], ",", 
   
   RowBox[{"{", 
    RowBox[{"4.04`", ",", "11.64`", ",", "0.593774253199757`"}], "}"}], ",", 
   RowBox[{"{", 
    RowBox[{"4.04`", ",", "12.4`", ",", "0.5937761260868732`"}], "}"}], ",", 
   RowBox[{"{", 
    RowBox[{"4.04`", ",", "13.16`", ",", "0.5937769910502523`"}], "}"}], ",", 
   
   RowBox[{"{", 
    RowBox[{"4.04`", ",", "13.92`", ",", "0.5937774091443571`"}], "}"}], ",", 
   
   RowBox[{"{", 
    RowBox[{"4.04`", ",", "14.68`", ",", "0.5937776038807889`"}], "}"}], ",", 
   
   RowBox[{"{", 
    RowBox[{"4.04`", ",", "15.44`", ",", "0.5937776881894814`"}], "}"}], ",", 
   
   RowBox[{"{", 
    RowBox[{"4.04`", ",", "16.2`", ",", "0.5937777321494155`"}], "}"}], ",", 
   RowBox[{"{", 
    RowBox[{"4.04`", ",", "16.96`", ",", "0.5937777543264534`"}], "}"}], ",", 
   
   RowBox[{"{", 
    RowBox[{"4.04`", ",", "17.72`", ",", "0.593777761715108`"}], "}"}], ",", 
   RowBox[{"{", 
    RowBox[{"4.04`", ",", "18.48`", ",", "0.5937777649992562`"}], "}"}], ",", 
   
   RowBox[{"{", 
    RowBox[{"4.04`", ",", "19.24`", ",", "0.5937777668028268`"}], "}"}], ",", 
   
   RowBox[{"{", 
    RowBox[{"4.2`", ",", "1.`", ",", "0.4142614090335526`"}], "}"}], ",", 
   RowBox[{"{", 
    RowBox[{"4.2`", ",", "1.76`", ",", "0.5276081536830608`"}], "}"}], ",", 
   RowBox[{"{", 
    RowBox[{"4.2`", ",", "2.52`", ",", "0.5681703428038132`"}], "}"}], ",", 
   RowBox[{"{", 
    RowBox[{"4.2`", ",", "3.28`", ",", "0.5863061349189369`"}], "}"}], ",", 
   RowBox[{"{", 
    RowBox[{"4.2`", ",", "4.04`", ",", "0.5945182974541183`"}], "}"}], ",", 
   RowBox[{"{", 
    RowBox[{"4.2`", ",", "4.8`", ",", "0.5984903043059027`"}], "}"}], ",", 
   RowBox[{"{", 
    RowBox[{"4.2`", ",", "5.56`", ",", "0.600156631903553`"}], "}"}], ",", 
   RowBox[{"{", 
    RowBox[{"4.2`", ",", "6.32`", ",", "0.6008732839578729`"}], "}"}], ",", 
   RowBox[{"{", 
    RowBox[{"4.2`", ",", "7.08`", ",", "0.6012551036591062`"}], "}"}], ",", 
   RowBox[{"{", 
    RowBox[{"4.2`", ",", "7.84`", ",", "0.6014482585820506`"}], "}"}], ",", 
   RowBox[{"{", 
    RowBox[{"4.2`", ",", "8.6`", ",", "0.6015251990482582`"}], "}"}], ",", 
   RowBox[{"{", 
    RowBox[{"4.2`", ",", "9.36`", ",", "0.6015603792039164`"}], "}"}], ",", 
   RowBox[{"{", 
    RowBox[{"4.2`", ",", "10.12`", ",", "0.6015744388057607`"}], "}"}], ",", 
   RowBox[{"{", 
    RowBox[{"4.2`", ",", "10.88`", ",", "0.6015830889471735`"}], "}"}], ",", 
   RowBox[{"{", 
    RowBox[{"4.2`", ",", "11.64`", ",", "0.6015869740330189`"}], "}"}], ",", 
   RowBox[{"{", 
    RowBox[{"4.2`", ",", "12.4`", ",", "0.6015888255469464`"}], "}"}], ",", 
   RowBox[{"{", 
    RowBox[{"4.2`", ",", "13.16`", ",", "0.6015897039464`"}], "}"}], ",", 
   RowBox[{"{", 
    RowBox[{"4.2`", ",", "13.92`", ",", "0.6015901162209567`"}], "}"}], ",", 
   RowBox[{"{", 
    RowBox[{"4.2`", ",", "14.68`", ",", "0.6015902978598145`"}], "}"}], ",", 
   RowBox[{"{", 
    RowBox[{"4.2`", ",", "15.44`", ",", "0.6015903864344303`"}], "}"}], ",", 
   RowBox[{"{", 
    RowBox[{"4.2`", ",", "16.2`", ",", "0.601590428534188`"}], "}"}], ",", 
   RowBox[{"{", 
    RowBox[{"4.2`", ",", "16.96`", ",", "0.6015904503130778`"}], "}"}], ",", 
   RowBox[{"{", 
    RowBox[{"4.2`", ",", "17.72`", ",", "0.6015904572579671`"}], "}"}], ",", 
   RowBox[{"{", 
    RowBox[{"4.2`", ",", "18.48`", ",", "0.6015904607742655`"}], "}"}], ",", 
   RowBox[{"{", 
    RowBox[{"4.2`", ",", "19.24`", ",", "0.6015904622082707`"}], "}"}], ",", 
   RowBox[{"{", 
    RowBox[{"4.36`", ",", "1.`", ",", "0.4278402639530162`"}], "}"}], ",", 
   RowBox[{"{", 
    RowBox[{"4.36`", ",", "1.76`", ",", "0.5347981112217721`"}], "}"}], ",", 
   RowBox[{"{", 
    RowBox[{"4.36`", ",", "2.52`", ",", "0.5761659416078251`"}], "}"}], ",", 
   RowBox[{"{", 
    RowBox[{"4.36`", ",", "3.28`", ",", "0.5942620130415913`"}], "}"}], ",", 
   RowBox[{"{", 
    RowBox[{"4.36`", ",", "4.04`", ",", "0.6020282239762842`"}], "}"}], ",", 
   RowBox[{"{", 
    RowBox[{"4.36`", ",", "4.8`", ",", "0.6059365848427136`"}], "}"}], ",", 
   RowBox[{"{", 
    RowBox[{"4.36`", ",", "5.56`", ",", "0.6074689234486947`"}], "}"}], ",", 
   RowBox[{"{", 
    RowBox[{"4.36`", ",", "6.32`", ",", "0.6082650073220975`"}], "}"}], ",", 
   RowBox[{"{", 
    RowBox[{"4.36`", ",", "7.08`", ",", "0.6086672452261426`"}], "}"}], ",", 
   RowBox[{"{", 
    RowBox[{"4.36`", ",", "7.84`", ",", "0.6088308721023554`"}], "}"}], ",", 
   RowBox[{"{", 
    RowBox[{"4.36`", ",", "8.6`", ",", "0.6089050388103114`"}], "}"}], ",", 
   RowBox[{"{", 
    RowBox[{"4.36`", ",", "9.36`", ",", "0.6089394513048221`"}], "}"}], ",", 
   RowBox[{"{", 
    RowBox[{"4.36`", ",", "10.12`", ",", "0.6089535556386213`"}], "}"}], ",", 
   
   RowBox[{"{", 
    RowBox[{"4.36`", ",", "10.88`", ",", "0.6089618408334656`"}], "}"}], ",", 
   
   RowBox[{"{", 
    RowBox[{"4.36`", ",", "11.64`", ",", "0.608965628483647`"}], "}"}], ",", 
   RowBox[{"{", 
    RowBox[{"4.36`", ",", "12.4`", ",", "0.6089674782316641`"}], "}"}], ",", 
   RowBox[{"{", 
    RowBox[{"4.36`", ",", "13.16`", ",", "0.6089683190718048`"}], "}"}], ",", 
   
   RowBox[{"{", 
    RowBox[{"4.36`", ",", "13.92`", ",", "0.608968712912014`"}], "}"}], ",", 
   RowBox[{"{", 
    RowBox[{"4.36`", ",", "14.68`", ",", "0.608968891773895`"}], "}"}], ",", 
   RowBox[{"{", 
    RowBox[{"4.36`", ",", "15.44`", ",", "0.6089689800935254`"}], "}"}], ",", 
   
   RowBox[{"{", 
    RowBox[{"4.36`", ",", "16.2`", ",", "0.6089690269366916`"}], "}"}], ",", 
   RowBox[{"{", 
    RowBox[{"4.36`", ",", "16.96`", ",", "0.6089690429085515`"}], "}"}], ",", 
   
   RowBox[{"{", 
    RowBox[{"4.36`", ",", "17.72`", ",", "0.6089690503494694`"}], "}"}], ",", 
   
   RowBox[{"{", 
    RowBox[{"4.36`", ",", "18.48`", ",", "0.6089690535910461`"}], "}"}], ",", 
   
   RowBox[{"{", 
    RowBox[{"4.36`", ",", "19.24`", ",", "0.6089690551653564`"}], "}"}], ",", 
   
   RowBox[{"{", 
    RowBox[{"4.52`", ",", "1.`", ",", "0.43508792845006394`"}], "}"}], ",", 
   RowBox[{"{", 
    RowBox[{"4.52`", ",", "1.76`", ",", "0.5439984194619769`"}], "}"}], ",", 
   RowBox[{"{", 
    RowBox[{"4.52`", ",", "2.52`", ",", "0.5847481549240502`"}], "}"}], ",", 
   RowBox[{"{", 
    RowBox[{"4.52`", ",", "3.28`", ",", "0.6018200210692621`"}], "}"}], ",", 
   RowBox[{"{", 
    RowBox[{"4.52`", ",", "4.04`", ",", "0.6091352465059823`"}], "}"}], ",", 
   RowBox[{"{", 
    RowBox[{"4.52`", ",", "4.8`", ",", "0.6129627230286354`"}], "}"}], ",", 
   RowBox[{"{", 
    RowBox[{"4.52`", ",", "5.56`", ",", "0.6144720732036587`"}], "}"}], ",", 
   RowBox[{"{", 
    RowBox[{"4.52`", ",", "6.32`", ",", "0.6152605956768137`"}], "}"}], ",", 
   RowBox[{"{", 
    RowBox[{"4.52`", ",", "7.08`", ",", "0.615656068573186`"}], "}"}], ",", 
   RowBox[{"{", 
    RowBox[{"4.52`", ",", "7.84`", ",", "0.6158165130350924`"}], "}"}], ",", 
   RowBox[{"{", 
    RowBox[{"4.52`", ",", "8.6`", ",", "0.6158887232534944`"}], "}"}], ",", 
   RowBox[{"{", 
    RowBox[{"4.52`", ",", "9.36`", ",", "0.6159197089494353`"}], "}"}], ",", 
   RowBox[{"{", 
    RowBox[{"4.52`", ",", "10.12`", ",", "0.6159370520479943`"}], "}"}], ",", 
   
   RowBox[{"{", 
    RowBox[{"4.52`", ",", "10.88`", ",", "0.6159451764802959`"}], "}"}], ",", 
   
   RowBox[{"{", 
    RowBox[{"4.52`", ",", "11.64`", ",", "0.6159490009128485`"}], "}"}], ",", 
   
   RowBox[{"{", 
    RowBox[{"4.52`", ",", "12.4`", ",", "0.615950756791797`"}], "}"}], ",", 
   RowBox[{"{", 
    RowBox[{"4.52`", ",", "13.16`", ",", "0.6159515900968545`"}], "}"}], ",", 
   
   RowBox[{"{", 
    RowBox[{"4.52`", ",", "13.92`", ",", "0.6159519764865047`"}], "}"}], ",", 
   
   RowBox[{"{", 
    RowBox[{"4.52`", ",", "14.68`", ",", "0.6159521573790683`"}], "}"}], ",", 
   
   RowBox[{"{", 
    RowBox[{"4.52`", ",", "15.44`", ",", "0.6159522503950304`"}], "}"}], ",", 
   
   RowBox[{"{", 
    RowBox[{"4.52`", ",", "16.2`", ",", "0.6159522856330186`"}], "}"}], ",", 
   RowBox[{"{", 
    RowBox[{"4.52`", ",", "16.96`", ",", "0.6159523006770024`"}], "}"}], ",", 
   
   RowBox[{"{", 
    RowBox[{"4.52`", ",", "17.72`", ",", "0.6159523078462901`"}], "}"}], ",", 
   
   RowBox[{"{", 
    RowBox[{"4.52`", ",", "18.48`", ",", "0.6159523109235389`"}], "}"}], ",", 
   
   RowBox[{"{", 
    RowBox[{"4.52`", ",", "19.24`", ",", "0.6159523122935009`"}], "}"}], ",", 
   
   RowBox[{"{", 
    RowBox[{"4.68`", ",", "1.`", ",", "0.4477114558135208`"}], "}"}], ",", 
   RowBox[{"{", 
    RowBox[{"4.68`", ",", "1.76`", ",", "0.5526866235896204`"}], "}"}], ",", 
   RowBox[{"{", 
    RowBox[{"4.68`", ",", "2.52`", ",", "0.591939362373462`"}], "}"}], ",", 
   RowBox[{"{", 
    RowBox[{"4.68`", ",", "3.28`", ",", "0.6086878496707773`"}], "}"}], ",", 
   RowBox[{"{", 
    RowBox[{"4.68`", ",", "4.04`", ",", "0.6158733785384098`"}], "}"}], ",", 
   RowBox[{"{", 
    RowBox[{"4.68`", ",", "4.8`", ",", "0.6196377544161552`"}], "}"}], ",", 
   RowBox[{"{", 
    RowBox[{"4.68`", ",", "5.56`", ",", "0.6211252957745936`"}], "}"}], ",", 
   RowBox[{"{", 
    RowBox[{"4.68`", ",", "6.32`", ",", "0.6218945343757123`"}], "}"}], ",", 
   RowBox[{"{", 
    RowBox[{"4.68`", ",", "7.08`", ",", "0.6222832009277575`"}], "}"}], ",", 
   RowBox[{"{", 
    RowBox[{"4.68`", ",", "7.84`", ",", "0.6224395722976772`"}], "}"}], ",", 
   RowBox[{"{", 
    RowBox[{"4.68`", ",", "8.6`", ",", "0.6225118029024026`"}], "}"}], ",", 
   RowBox[{"{", 
    RowBox[{"4.68`", ",", "9.36`", ",", "0.622542247066134`"}], "}"}], ",", 
   RowBox[{"{", 
    RowBox[{"4.68`", ",", "10.12`", ",", "0.6225593433857424`"}], "}"}], ",", 
   
   RowBox[{"{", 
    RowBox[{"4.68`", ",", "10.88`", ",", "0.622567238814064`"}], "}"}], ",", 
   RowBox[{"{", 
    RowBox[{"4.68`", ",", "11.64`", ",", "0.6225710475912923`"}], "}"}], ",", 
   
   RowBox[{"{", 
    RowBox[{"4.68`", ",", "12.4`", ",", "0.6225727747314949`"}], "}"}], ",", 
   RowBox[{"{", 
    RowBox[{"4.68`", ",", "13.16`", ",", "0.6225736017262404`"}], "}"}], ",", 
   
   RowBox[{"{", 
    RowBox[{"4.68`", ",", "13.92`", ",", "0.6225739890469906`"}], "}"}], ",", 
   
   RowBox[{"{", 
    RowBox[{"4.68`", ",", "14.68`", ",", "0.6225741947532262`"}], "}"}], ",", 
   
   RowBox[{"{", 
    RowBox[{"4.68`", ",", "15.44`", ",", "0.622574261191489`"}], "}"}], ",", 
   RowBox[{"{", 
    RowBox[{"4.68`", ",", "16.2`", ",", "0.6225742936269378`"}], "}"}], ",", 
   RowBox[{"{", 
    RowBox[{"4.68`", ",", "16.96`", ",", "0.6225743089999983`"}], "}"}], ",", 
   
   RowBox[{"{", 
    RowBox[{"4.68`", ",", "17.72`", ",", "0.6225743157053725`"}], "}"}], ",", 
   
   RowBox[{"{", 
    RowBox[{"4.68`", ",", "18.48`", ",", "0.6225743191225455`"}], "}"}], ",", 
   
   RowBox[{"{", 
    RowBox[{"4.68`", ",", "19.24`", ",", "0.6225743206372831`"}], "}"}], ",", 
   
   RowBox[{"{", 
    RowBox[{"4.84`", ",", "1.`", ",", "0.454092937867544`"}], "}"}], ",", 
   RowBox[{"{", 
    RowBox[{"4.84`", ",", "1.76`", ",", "0.5601661729166499`"}], "}"}], ",", 
   RowBox[{"{", 
    RowBox[{"4.84`", ",", "2.52`", ",", "0.5987389154930661`"}], "}"}], ",", 
   RowBox[{"{", 
    RowBox[{"4.84`", ",", "3.28`", ",", "0.6152086145519033`"}], "}"}], ",", 
   RowBox[{"{", 
    RowBox[{"4.84`", ",", "4.04`", ",", "0.6226196607936383`"}], "}"}], ",", 
   RowBox[{"{", 
    RowBox[{"4.84`", ",", "4.8`", ",", "0.6259870425014377`"}], "}"}], ",", 
   RowBox[{"{", 
    RowBox[{"4.84`", ",", "5.56`", ",", "0.6274402277709551`"}], "}"}], ",", 
   RowBox[{"{", 
    RowBox[{"4.84`", ",", "6.32`", ",", "0.6282508325977115`"}], "}"}], ",", 
   RowBox[{"{", 
    RowBox[{"4.84`", ",", "7.08`", ",", "0.6285813931994683`"}], "}"}], ",", 
   RowBox[{"{", 
    RowBox[{"4.84`", ",", "7.84`", ",", "0.6287325480049153`"}], "}"}], ",", 
   RowBox[{"{", 
    RowBox[{"4.84`", ",", "8.6`", ",", "0.6288037446010891`"}], "}"}], ",", 
   RowBox[{"{", 
    RowBox[{"4.84`", ",", "9.36`", ",", "0.6288337248747865`"}], "}"}], ",", 
   RowBox[{"{", 
    RowBox[{"4.84`", ",", "10.12`", ",", "0.6288504984700612`"}], "}"}], ",", 
   
   RowBox[{"{", 
    RowBox[{"4.84`", ",", "10.88`", ",", "0.6288582069360273`"}], "}"}], ",", 
   
   RowBox[{"{", 
    RowBox[{"4.84`", ",", "11.64`", ",", "0.6288619295462323`"}], "}"}], ",", 
   
   RowBox[{"{", 
    RowBox[{"4.84`", ",", "12.4`", ",", "0.6288637034941515`"}], "}"}], ",", 
   RowBox[{"{", 
    RowBox[{"4.84`", ",", "13.16`", ",", "0.6288644823422915`"}], "}"}], ",", 
   
   RowBox[{"{", 
    RowBox[{"4.84`", ",", "13.92`", ",", "0.6288648616242427`"}], "}"}], ",", 
   
   RowBox[{"{", 
    RowBox[{"4.84`", ",", "14.68`", ",", "0.6288650614206694`"}], "}"}], ",", 
   
   RowBox[{"{", 
    RowBox[{"4.84`", ",", "15.44`", ",", "0.6288651295333716`"}], "}"}], ",", 
   
   RowBox[{"{", 
    RowBox[{"4.84`", ",", "16.2`", ",", "0.6288651638282486`"}], "}"}], ",", 
   RowBox[{"{", 
    RowBox[{"4.84`", ",", "16.96`", ",", "0.6288651781070048`"}], "}"}], ",", 
   
   RowBox[{"{", 
    RowBox[{"4.84`", ",", "17.72`", ",", "0.6288651847081241`"}], "}"}], ",", 
   
   RowBox[{"{", 
    RowBox[{"4.84`", ",", "18.48`", ",", "0.6288651878506879`"}], "}"}], ",", 
   
   RowBox[{"{", 
    RowBox[{"4.84`", ",", "19.24`", ",", "0.6288651888631018`"}], "}"}]}], 
  "}"}]], "Output",
 CellChangeTimes->{{3.8450733166027193`*^9, 3.845073332471713*^9}, 
   3.845073643479978*^9, 3.845073677737196*^9, 3.845075140775055*^9, 
   3.845077390982876*^9, 3.845609345173698*^9},
 CellLabel->"Out[14]=",ExpressionUUID->"47ce1955-6807-47d2-a771-7e30ce1334f1"]
}, Open  ]],

Cell[CellGroupData[{

Cell[BoxData[{
 RowBox[{
  RowBox[{
   RowBox[{"frmopt", "[", 
    RowBox[{"col_", ",", "fsize_"}], "]"}], ":=", 
   RowBox[{"{", 
    RowBox[{
     RowBox[{"Frame", "\[Rule]", "True"}], ",", 
     RowBox[{"FrameStyle", "\[Rule]", 
      RowBox[{"Thickness", "[", "0.002", "]"}]}], ",", 
     RowBox[{"FrameTicksStyle", "\[Rule]", 
      RowBox[{"Directive", "[", 
       RowBox[{"{", 
        RowBox[{"col", ",", 
         RowBox[{"FontFamily", "\[Rule]", "\"\<Times New Roman\>\""}], ",", 
         RowBox[{"FontSize", "\[Rule]", "fsize"}]}], "}"}], "]"}]}]}], 
    "}"}]}], ";"}], "\[IndentingNewLine]", 
 RowBox[{
  RowBox[{
   RowBox[{"fstylopt", "[", 
    RowBox[{"txt_", ",", "fsize_"}], "]"}], ":=", 
   RowBox[{"Style", "[", 
    RowBox[{"txt", ",", "Black", ",", 
     RowBox[{"FontFamily", "\[Rule]", "\"\<Times New Roman\>\""}], ",", 
     RowBox[{"FontSize", "\[Rule]", "fsize"}]}], "]"}]}], 
  "\[IndentingNewLine]"}], "\[IndentingNewLine]", 
 RowBox[{
  RowBox[{"imgsize", "=", "280"}], ";"}], "\[IndentingNewLine]", 
 RowBox[{
  RowBox[{"fig1", "=", 
   RowBox[{"ListDensityPlot", "[", 
    RowBox[{"dlist", ",", 
     RowBox[{"Mesh", "\[Rule]", "None"}], ",", 
     RowBox[{"InterpolationOrder", "\[Rule]", "0"}], ",", 
     RowBox[{"ColorFunction", "\[Rule]", "\"\<TemperatureMap\>\""}], ",", 
     RowBox[{"PlotLegends", "\[Rule]", "Automatic"}], ",", 
     RowBox[{"Evaluate", "[", 
      RowBox[{"frmopt", "[", 
       RowBox[{"Black", ",", "12"}], "]"}], "]"}], ",", 
     RowBox[{"FrameLabel", "\[Rule]", "None"}], ",", 
     RowBox[{"ImageSize", "\[Rule]", 
      RowBox[{"{", 
       RowBox[{"Automatic", ",", "imgsize"}], "}"}]}]}], "]"}]}], 
  ";"}], "\[IndentingNewLine]", 
 RowBox[{
  RowBox[{
   RowBox[{"figl1", "=", 
    RowBox[{"Append", "[", 
     RowBox[{
      RowBox[{
       RowBox[{
        RowBox[{"fig1", "[", 
         RowBox[{"[", "2", "]"}], "]"}], "[", 
        RowBox[{"[", "1", "]"}], "]"}], "//.", 
       RowBox[{"{", 
        RowBox[{
         RowBox[{"360", "\[Rule]", "160"}], ",", " ", 
         RowBox[{
          RowBox[{"{", "}"}], "\[Rule]", 
          RowBox[{"Directive", "[", 
           RowBox[{"{", 
            RowBox[{"Black", ",", 
             RowBox[{"FontFamily", "\[Rule]", "\"\<Times New Roman\>\""}], 
             ",", 
             RowBox[{"FontSize", "\[Rule]", "11"}]}], "}"}], "]"}]}]}], 
        "}"}]}], ",", 
      RowBox[{"TicksStyle", "\[Rule]", 
       RowBox[{"Thickness", "[", "0.002", "]"}]}]}], "]"}]}], ";"}], 
  "\[IndentingNewLine]"}], "\[IndentingNewLine]", 
 RowBox[{
  RowBox[{"fig2", "=", 
   RowBox[{"ListDensityPlot", "[", 
    RowBox[{"blist", ",", 
     RowBox[{"Mesh", "\[Rule]", "None"}], ",", 
     RowBox[{"InterpolationOrder", "\[Rule]", "0"}], ",", 
     RowBox[{"ColorFunction", "\[Rule]", "\"\<TemperatureMap\>\""}], ",", 
     RowBox[{"PlotLegends", "\[Rule]", "Automatic"}], ",", 
     RowBox[{"Evaluate", "[", 
      RowBox[{"frmopt", "[", 
       RowBox[{"Black", ",", "12"}], "]"}], "]"}], ",", 
     RowBox[{"FrameLabel", "\[Rule]", "None"}], ",", 
     RowBox[{"ImageSize", "\[Rule]", 
      RowBox[{"{", 
       RowBox[{"Automatic", ",", "imgsize"}], "}"}]}]}], "]"}]}], 
  ";"}], "\[IndentingNewLine]", 
 RowBox[{
  RowBox[{
   RowBox[{"figl2", "=", 
    RowBox[{"Append", "[", 
     RowBox[{
      RowBox[{
       RowBox[{
        RowBox[{"fig2", "[", 
         RowBox[{"[", "2", "]"}], "]"}], "[", 
        RowBox[{"[", "1", "]"}], "]"}], "//.", 
       RowBox[{"{", 
        RowBox[{
         RowBox[{"360", "\[Rule]", "160"}], ",", " ", 
         RowBox[{
          RowBox[{"{", "}"}], "\[Rule]", 
          RowBox[{"Directive", "[", 
           RowBox[{"{", 
            RowBox[{"Black", ",", 
             RowBox[{"FontFamily", "\[Rule]", "\"\<Times New Roman\>\""}], 
             ",", 
             RowBox[{"FontSize", "\[Rule]", "11"}]}], "}"}], "]"}]}]}], 
        "}"}]}], ",", 
      RowBox[{"TicksStyle", "\[Rule]", 
       RowBox[{"Thickness", "[", "0.002", "]"}]}]}], "]"}]}], ";"}], 
  "\[IndentingNewLine]"}], "\[IndentingNewLine]", 
 RowBox[{
  RowBox[{"g1", "=", 
   RowBox[{"Grid", "[", 
    RowBox[{
     RowBox[{"{", 
      RowBox[{
       RowBox[{"{", 
        RowBox[{"\"\<\>\"", ",", 
         RowBox[{"Item", "[", 
          RowBox[{
           RowBox[{"fstylopt", "[", 
            RowBox[{
            "\"\<(a)  Number of detectable species (> \
\!\(\*SuperscriptBox[\(10\), \(-5\)]\))\>\"", ",", "15"}], "]"}], ",", 
           RowBox[{"Alignment", "\[Rule]", "Left"}]}], "]"}], ",", "\"\<\>\"",
          ",", "\"\<\>\"", ",", 
         RowBox[{"Item", "[", 
          RowBox[{
           RowBox[{"fstylopt", "[", 
            RowBox[{
            "\"\<(b)  Biomass (Total frequency of occupied sites)\>\"", ",", 
             "15"}], "]"}], ",", 
           RowBox[{"Alignment", "\[Rule]", "Left"}]}], "]"}]}], "}"}], ",", 
       "\[IndentingNewLine]", 
       RowBox[{"{", 
        RowBox[{"Spacer", "[", 
         RowBox[{"{", 
          RowBox[{"0", ",", "0"}], "}"}], "]"}], "}"}], ",", 
       "\[IndentingNewLine]", 
       RowBox[{"{", 
        RowBox[{
         RowBox[{"Item", "[", 
          RowBox[{
           RowBox[{"Rotate", "[", 
            RowBox[{
             RowBox[{"fstylopt", "[", 
              RowBox[{
              "\"\<    Magnitude of saturation    \
\!\(\*StyleBox[\"\[Beta]\",FontSlant->\"Italic\"]\)\>\"", ",", "14"}], "]"}], 
             ",", 
             RowBox[{"Pi", "/", "2"}]}], "]"}], ",", 
           RowBox[{"Alignment", "\[Rule]", "Center"}]}], "]"}], ",", 
         RowBox[{"fig1", "[", 
          RowBox[{"[", "1", "]"}], "]"}], ",", "figl1", ",", 
         RowBox[{"Spacer", "[", 
          RowBox[{"{", 
           RowBox[{"0", ",", "0"}], "}"}], "]"}], ",", 
         RowBox[{"fig2", "[", 
          RowBox[{"[", "1", "]"}], "]"}], ",", "figl2"}], "}"}], ",", 
       RowBox[{"{", 
        RowBox[{"\"\<\>\"", ",", 
         RowBox[{"fstylopt", "[", 
          RowBox[{
          "\"\<         Maximum fecundity    \
\!\(\*StyleBox[\"\[Alpha]\",FontSlant->\"Italic\"]\)\>\"", ",", "14"}], "]"}],
          ",", "\"\<\>\"", ",", "\"\<\>\"", ",", 
         RowBox[{"fstylopt", "[", 
          RowBox[{
          "\"\<         Maximum fecundity    \
\!\(\*StyleBox[\"\[Alpha]\",FontSlant->\"Italic\"]\)\>\"", ",", "14"}], 
          "]"}]}], "}"}]}], "}"}], ",", 
     RowBox[{"Alignment", "\[Rule]", "Bottom"}]}], "]"}]}], 
  ";"}], "\[IndentingNewLine]", 
 RowBox[{
  RowBox[{"Print", "[", "g1", "]"}], ";"}], "\[IndentingNewLine]"}], "Input",
 CellChangeTimes->{{3.84507244829495*^9, 3.845072455136532*^9}, {
   3.845072501663251*^9, 3.8450725019547*^9}, {3.8450726029266987`*^9, 
   3.84507263118233*^9}, {3.845072767295661*^9, 3.845072769567478*^9}, {
   3.845073383316086*^9, 3.845073396496847*^9}, {3.8450734877285852`*^9, 
   3.84507350433092*^9}, {3.8450736041565*^9, 3.8450736294214163`*^9}, {
   3.8450737351202593`*^9, 3.845073780384286*^9}, {3.8450738109840603`*^9, 
   3.8450738209027023`*^9}, {3.8450738564276733`*^9, 3.84507398281964*^9}, {
   3.845074074162743*^9, 3.8450741382589273`*^9}, {3.8450747312365026`*^9, 
   3.845074740619597*^9}, {3.845074770901291*^9, 3.845074916062069*^9}, {
   3.8450749491557207`*^9, 3.845075027695404*^9}, {3.845075058382742*^9, 
   3.845075110576138*^9}, {3.845075181762856*^9, 3.845075196834931*^9}, {
   3.845075348764599*^9, 3.845075350832406*^9}, {3.8450753987988997`*^9, 
   3.845075429643067*^9}, {3.845077317324119*^9, 3.8450773256034184`*^9}, {
   3.845079022608816*^9, 3.845079235729415*^9}, {3.845079283474725*^9, 
   3.845079283896772*^9}, 3.845079553650771*^9},
 CellLabel->"In[15]:=",ExpressionUUID->"6efb300a-c18a-4dea-a156-2d8e13297e0a"],

Cell[BoxData[
 TagBox[GridBox[{
    {"\<\"\"\>", 
     ItemBox[
      StyleBox["\<\"(a)  Number of detectable species (> \
\\!\\(\\*SuperscriptBox[\\(10\\), \\(-5\\)]\\))\"\>",
       StripOnInput->False,
       LineColor->GrayLevel[0],
       FrontFaceColor->GrayLevel[0],
       BackFaceColor->GrayLevel[0],
       GraphicsColor->GrayLevel[0],
       FontFamily->"Times New Roman",
       FontSize->15,
       FontColor->GrayLevel[0]],
      Alignment->Left,
      StripOnInput->False], "\<\"\"\>", "\<\"\"\>", 
     ItemBox[
      StyleBox["\<\"(b)  Biomass (Total frequency of occupied sites)\"\>",
       StripOnInput->False,
       LineColor->GrayLevel[0],
       FrontFaceColor->GrayLevel[0],
       BackFaceColor->GrayLevel[0],
       GraphicsColor->GrayLevel[0],
       FontFamily->"Times New Roman",
       FontSize->15,
       FontColor->GrayLevel[0]],
      Alignment->Left,
      StripOnInput->False], ""},
    {
     TemplateBox[{0, 0},
      "Spacer2"], "", "", "", "", ""},
    {
     ItemBox[
      RotationBox[
       StyleBox["\<\"    Magnitude of saturation    \\!\\(\\*StyleBox[\\\"\
\[Beta]\\\",FontSlant->\\\"Italic\\\"]\\)\"\>",
        StripOnInput->False,
        LineColor->GrayLevel[0],
        FrontFaceColor->GrayLevel[0],
        BackFaceColor->GrayLevel[0],
        GraphicsColor->GrayLevel[0],
        FontFamily->"Times New Roman",
        FontSize->14,
        FontColor->GrayLevel[0]],
       BoxRotation->1.5707963267948966`],
      Alignment->Center,
      StripOnInput->False], 
     GraphicsBox[GraphicsComplexBox[CompressedData["
1:eJyNnV2MnPV1hx2Eg21kPrw4VVt2zSrE2GnVjwQpatUAqhBhe1EUkJWqZamM
alMiB2YVhdamHwrCNpWq7rqtVONyR6SmkgPIvYAUNRRbqqqq64tU8mzqIJkk
UqWmskIDDhUKFM/8n9l5n5kfJ1wUfjn/85wzu++879Px2p5/8NF7912xYcOG
O6/ZsOHyv+9+/dANz33mjdvf/z/v/9el253vannH4e9/9qW5D92RzlNfaPmT
g3+uusP9n1Gd/uG/t070U19odfqfH/zH9bGfOvmlucsL3DDR/1uqwzvz1q77
l0//1ES/659q+ey/X/7nZ2I/dXL/2d6nt/RnJ/qpr7U6+XJ6tnfTRD95SfVL
l8e/NR/7XT80+IZ+tKzz+jYM/vnYT1w/cvnbf3hnrB9udfLVgxe4a6KfvEX1
ldOXv+C7Y/+y6sPr9+diP/U/a/nE05f/+fmfuD47eEG/UNbJXxl8g36xrP/a
+Py//qWyztd78OX43C+XdfJg3Z/+RFm/r+XLV8uub38i9lP3+eF1/MN4/3H2
ebLvT+Tq/mXef4i31jL3I9+/0v2Kfu9n3n+2zP3N9zvf3zzfPDLnyc/pfsj9
L91Pme/9VsWDz/3R91PfPz3f+5n3Xy2fbvdT31+dPd+8vnjUff8lV/d37/ea
ePB9v/b93XX3k1fFo+77v7Pv/2vqh7cqHnU/D6rsfvKqeNT9/Kmy+8kXxeP7
zfPGz5/qeeb9LohH/aieT36epeef91sVD76fZ37+uX5Y/fBWxaPu55+fl65v
UX/ikf28rfKy+hOP18Pz1c/b6vld8ajP6Xns53N63lc8sp//VZ5Vf+K9Mv76
3n/e+/lf+UTF4/pdkx/YF5J/VDyyfaLKffUn3rdatr8kX/E888iLged5D+2/
/M+l0m/I+3SejF/YX+wf5nn+Q+Ltb7nyDbLnez/zHmgZv7C/2D88z7z94pHx
jeQvzsz3fnvFg598w9nzvZ95j7eMb9hf7B+eZx6Z82T8IvkL2fO9317x4Nsv
7C9kz/d+e8Wjjt8kf7F/uJ+8Vzzq+EXyF9eX1A9vr3jU8Qv7i/3D873fE+JR
xy/sL/YPz/d+XxSP+hH5hf2F7Pne7wnxqOMXyV9cP6p+eHvFo26/SNnzvR8Z
fyEn30h5Rf3OnH+25eQbyT/or3jUK98ge17FIyffSHlO/Yl37/jrm+Ibzp5X
8Xi+Vb5B9ryKx/zKN5yZV/F6LfvzmMXgK55n3r6C53lvDu5bb0e/sZ9c0nky
fmF/sX+Y7/lvige/8g2y53s/8/63ZfvKQvAPzzOPjL+Q8YvkL87M834XxYNf
+QbZ872feT9q+Yx8JfmH5yUe/dTtF8k/PN/7XRQPvv2i8g/3ky+KR91+YX9x
3f3ki+JRxy+Sv7jufvJF8ajjF8lfyJ7v/a7d3eVRxy+Sv9g/3E9+Vzzq+EXy
F7Lne7+L4lHHL5K/kD3f+62KR91+YX+h7vnez7zu/XrSN1JeVn/i8fVKvpH8
g/6KR73yDbLnVTxy8o2UZ9WfeK+Nv74pvuHseRWvc/+Y4hvOnlfxyMk3nD2v
4vF+xkfsL/YVzzPvUsHzvOH78p3oN/aTJ3WejF8kf3Gm3/P/RLzDLVe+QfZ8
72ceeUG+cnfwD89LPPrJfN6S/MXZ/cz/snjUk284e773M+8PWrZvJP/wPPMO
i0e2XyT/8Hzv1xMPvv2i8g/3k3viUV+SX1T+4X5yTzzqo19fCv7iek/98Hri
Uccvkr+MPh/SPO93TDzef/hF8hey53u/PxWPOp+3JH8he773OyYe/NHnO8E3
yJ7v/XriUbdfpOz53s88cvKNlN2feKdaTr6R/IP+ikfdfpGy51U8cvKNlN2f
eA+Mv74pvpH8g/6Kx/W7VvgG2fMqHrnyDee++hPviZbxEfuLfcXzzHuy4Hne
9sF19270G/vJDTpPxi/sL/YP8z1/u3jwK98ge773M+/qlhfkG8k/PM+87eJR
xzeSvzgz3/ttEg9+5Rtkz/d+5l3b8hn5SvIPzzNvu3jU7RfJPzzf+20SD779
ovIP95M3iUe9J7+wv9g/3E/eJB51/CL5i+tL6oe3STzq+IX9xf7h+d5vt3h8
v/EL+0vyD/q9n3nU8Y3kL2TPN2+3ePDxi+QvZM/3frvFo175BtnzvR+Zz2+6
9+tJ30h5Rf3OnP+NlpNvJP+gv+JR5/OW5Btkz6t45OQbKc+pP/He/NrY65vi
G86eV/Gonyt8g+x5FY/3R+UbzsyreD/bMj5if7GveJ55zPudwPO8+wYPpg13
JL+xn9yr82T8IvmLM/2e/1nx4N8afCP5h/udOU/GL+wv9g/P835k/IWMbyR/
IXu+99sjHvUXg284e773I3P+cy3jG/YX+4fneT/yq+082X6R/MPzvd8e8eDb
Lyr/cD95j3jUl+QX9hf7h/vJe8Sjjl8kf3G9p354e8Sjjl/YX+wfnu/99ohH
PflG8g/3k39bPOr4RvIXsud5vzvFo45fJH9x/Yj64d0pHnX7hf2Fuud7P/Kx
dr57v570jZSX1b8SePtaTr6R/IP+ike98g2y51U8cvKNlGfVn3i/Mv76pvhG
8o/Rz/sUPOrJN5w9r+KRk28k/zin/sS7p2V8xP5iX/E888iLged5zwwa8ZJJ
v7GfnNB58lzzi+QvzvR7vnlk+0byD8+veE+3bN+wv7hOv3knxCPjF8lfnJnv
/Y6LB9++kfzD872feeQz8pVXg394fsUjr8ovkn94vnnHxaN+Tn5R+cdZ9cM7
Lh71nvzC/mL/6Ksf3nHxqNsvKv9YUj+84+JRxy+Sv7jufvJXxaP+3uCfm6O/
kD3f+z0jHvUj8gv7C9nzvd9x8ajjF8lfXD+qfnhHxaNuv7C/UPd872de9349
6RspH1N/4vH1Sr6R/IP+ite9f2ffIHtexSMn30jZ/Yn35+Ovb4pvJP+gv+JR
t1+k7HkVjzz41wf4hrP7E++JlvER+4t9xfPMO1HwPO+7gxvLFdFv7Cevt/Mz
ypVvOMPzfPO+03LlG87Mq3ivtWxfWQj+4XnmfUc8Mn6R/MWZfu+3Jh78yjfI
nu/9zCOfDr6RsvvJr4tH/az8wv7ifEb9o99/Jh71vvzC/mL/WFU/vAviUV+S
X9hf7B/n1A/vgnjU8YvkL6731A/vgnjU8YvkL2TP934XxOP7jW8kfyF7vvf7
nnjU8Y3kL2TP935viAcfv0j+QvZ87/eGeNTtFyl7vvcj8/kNOflGyivqd+Y8
ryf5RvIP+ise9dnCN8ieV/HIyTdSnlN/4n1v/PVN8Y3kH/RXPK7ffuEbZM+r
eORB2wf4hvOa+hPvxy3jI/YX+4rnmfd6wfO8jw/+48roN/aT3e38jPKO4Bsp
0+/5t4i3q+XKN8ie5/3MY559JfmH55m3Wzzq+EXyF2f6vd9O8eAn33D2fO9n
Hhm/SP7i7H7ybvGoj36/e/AXsud7vznxqNsv7C9kz/d+O8Wjbr+wv7jufvJH
xKNuv6j8w/3kneJRxy/sL/YPz/d+O8Wjjl/YX+wfnu/9dotH3X5hfyF7vvfb
KR51/CL5i+vuJ+8Uj7r9wv5C3fO9H5nPb8jJN1JeVv9K4H2q5eQbyT/or3jU
K98ge17FIyffSHlW/Ym3afz1TfENZ8+reNQr3yB7XsUjV77h3Fd/4n20ZXzE
/mJf8TzzdhU8zxveFzdGv7Gf9HSezOct9hf7h/mevyQe/OQbyWd2qD/xHm4Z
v7C/2D88z7yeeGT8IvkL2fO93wHx4H89+Iaz53s/MucfaZnPW5K/ONPv/cic
J/N5S/IXsud7vwPiwefzluQvZM/3fgfEo87nLclf7B999cM7IB51+0XyD8/3
fgfEo45fJH9x3f3kA+I92jKftyR/sX/Q7/0eEY/6EflF8g/P934HxIOPXyR/
cf2o+uEdEI+6/cL+Qt3zvZ953fv1pG+kfEz9iffHLSffSP5Bf8Xr3r+zb5A9
r+KRk2+k7P7Ee2D89U3xjeQf9Fc8rl/7RcqeV/HIlW84uz/xDrWMj9hf7Cue
Z96jBc/zhs+pD0e/sZ+82M7PKOMbyV+c4Xn+S+LBr3yD7PnezzyyfSX5h+eZ
x/78/A51/CL5i/OC+smnxKNu30j+4fnez7yXW7avJP/wfPP4+vDzO9TPyi/s
L87M934viwe/L7+wv9g/VtUP72XxqOMbyV/sH+fUD++UeNTtF5V/9NQP75R4
1PEL+4v9w/O93xnx+H7jG/aX5B/0e79/EI86vpH8hez53u+UePDxi+Qvrh9R
P7xT4lG3X6Ts+d6PjL+Qk2+kvKJ+Z87z/U6+kfyD/opHvfINsudVPHLyjZTd
n3h/Nf76pviGs+dVPK7fyjdGv/9L8yoeufINZ/cn3gst4yP2F/uK55lHXgw8
zxu+7zdFv7GfcH5GGb9I/uLsfvM5/6GWbw2+kfyD/sTj/I8H98GrRn6R/MU+
Qr/3I3OejF8kfyF7vvczj8zPN9s3nD0/8TjP1w+/sL/YPzzP+73XXg/91O0X
9hey53s/88j4RfIX191Pfrvtz3nq9gv7C9nzvR98zlPHL5K/uO5+MnzOU8cv
7C/2D8/3fpvF4/uDX9hf7B+e7/3+r+3Peer2C/sL2fO932bx4OMXyV9cdz+Z
rz/nqdsv7C/UPd/7keknJ99I2f0rgcfXK/lG8g/6Kx71yjfInlfxyMk3UnZ/
4nG9Jt9w9ryK9974/egDfIPseRWP90flG87Mq3g/anV/HrMYfMXzzHuv4Hne
8Lm6ufQb6ne38zPKyTdSpt/zzaNu30j+4XkV79dbtl8sFP5Bv3kL4pEr33Cm
3/vdJR58+0byD8/zfuYxD7+wv/D1tn/Qb97d4lFPvuHs+d7vLvHg2y+Sf3ie
97tNPOr2i8o/3E++TTzq+EXyF9fdT75NPOr4hf3F/uH53u8e8fh+D6+Tj034
C9cP2fO9323iUccvkr+QPd/73SMefPwi+QvZ873fPeJRt18k//B870debue7
99dJ30j5mPpXAu93W06+kfyD/opHfbbwDbLnVTxy8o2U59SfeLeNv74pvuHs
eRWP67cffMPZ8yoeOfmGs+dVPL4/+Ij9xb7ieebdXfA8b3hdb4l+Yz9Z1nny
XPCNlOF7/l+IB7/yDbLneT/zmG9fSf7heeaR+fyGjF8kf3Fmnvd7Sjz4Xw++
kXzG/c6j3y/WcvfvO530DfsM/d6P18N56vx6U/KX7t9/uj7P+62IB/+c/CL5
h+d7vxXxqPfkF5V/9NUP7ynxqOMXyV9cX1I/vKfEo45f2F+Sf7if/LR41If3
oZsn/CX5h/vJfyMe9SPyi+Qfnu/9nhKPOn6R/MX1o+qH95R41O0X9hfqnu/9
yPhL93496RspL6t/JfD4fiffSP5Bf8WjvqPwDbLnVTxy8o2UZ9WfeI+Nv74p
vuHseRWP+lrhG2TPq3jkyjec++pPvD9sGR+xv9hXPM+85YLnecO/b+3q6Df2
k77Ok/GN5C/O9Hv+mnjkWwvfIHu+94PH+W+2jF/YX+wfnuf91sQj4xfJX5yZ
7/2+KR58+0byD8/3fuZ9q2V8w/5i//B88/riUT8rv7C/2D/o937nxYOPbyR/
Oaf6qvrhnRePOr6R/IXs+d7vvHjU8YvkL6731A/vvHjU8YvkL2TP937fF4/v
N76R/IXs+d5vTTzyUfmF/YXs+d7vvHjw8YvkL64fUT+88+JRt1/YX6h7vvcj
09+9v076RsruXwk8vt/JN5J/0F/xqM8VvkH2vIpHTr6R8g71J96/jr++Kb6R
/KP7961mHtev/SJlz6t45Mo3nN2feP/TMj5if7GveJ55/YLnefOD79vW6Df2
k5va+Rll+8WO4B/me/6cePDtG5V/uD/xyPYV+4br7nfGX8j4RfIX5wX1k+fF
o558w9nzvZ95t7SMX9hf7B+eZx6ZX78i2y/sL92//319nvebFw++/cL+4rr7
yfPiUbdf2F9cdz95Xjzq+EXyF9fdT54Xjzp+YX+xf3i+95sXb0fL9hWy/cPz
vd+seNTtF/YXZ/q937x48PGL5C+uu598nXjU7RfJPzzf+5HpJyffSNn9K4HH
1yv5RvIP+isedftFyp5X8cjJN1J2f+JtHX99U3zD2fMqHvXKN8ieV/F4f1S+
4Ux/xdvWMj5if7GveJ55zFsMPM8b/n3p10S/sZ/s13kyn7ckf3GG7/kPiwe/
8g2y53s/836vZfuG/cV1+s17SDzq+EXyF2fme7994sGvfIPs+d7PPOafka+8
GvzD88zj68N56qvyi+Qfnu/99okHn89bkr/YP86qH96ieNR78ovKP/rqh7co
HnX7ReUfS+qHtygedfzC/mL/8Hzv9wXxqPN5i/0l+Yf7yQ+LR53PW5K/kD3f
+31BPOr4RfIXsud7v0XxqNsvkn94vvczj5x8I+Vj6k88vl7JN5J/0F/xqFe+
Qfa8ikdOvpGy+xNvYfz1TfGN5B/dv28+86j3g284e17FIyffSP6xpv7EW2oZ
H7G/2Fc8z7z9Bc/zXhg8966NfmM/eb6dn1HGN5K/OMPz/OfEo558w9nzvZ95
f9cyfmF/sX94nnkviEfGL5K/kD3f+50UD/6LwTecPd/7kTn/9y3jK/YX+4fn
eT++H/gLdXwj+QvZ873fSfHg9+UX9hey53u/r4hHfUl+YX+xf5xTP7yT4lHH
L5K/uN5TP7yT4lHHL5K/kD3f+50Uj+83vpH8xf5Bv/f7qnjU8Y3kL2TP934n
xYOPXyR/IXu+9/sn8ajbL1L2fO9nXvf+OukbKbs/8Xg9yTeSf9Bf8ajPFr5B
9ryKR06+kfKc+hPvpfHXN8U3kn/QX/F4XtovUva8isf7o/INZ/or3qst4yP0
3x98xfPMe67ged4fDV74ddFv7CeP6zwZv7C/2D/M93zzyJVvkD2/4pHtK8k/
PC/x+PyGjF8kf3FeUD/5oHjU7RvJPzzf+5nH9we/sL/YPzzfvMfFI+MXyV/I
nu/9viQefPwi+Yv9w/3kL4lH3X5hfyF7vvc7KB51+0XlH+4nHxSPOn5hf7F/
eL73OyjeoZbxC/tL8g/6vd9j4lHHL5K/kD3f+x0UDz5+kfyF7Pne76B41Cvf
IHu+9yPz+U33fj3pGymvqN+Z819uOflG8g/6Kx71yjfInlfxyMk3Up5Vf+I9
Mv76pviGs+dVPOprwTecPa/i8f5IvpH8g3kV74st4yP2F/uK55n3eMHzvKEX
XB/9xn7C+RnlyjeczXPmPLnyDWf3J95cy/YN+4vr9Jt3k3jU8YvkL87M9343
ige/8g2y53s/85hvXzkd/MPzKh51+0XyD8837ybx4OMXyV9cd3/319/WedTt
F8k/PN/73SgedftF5R/uJ98oHnX8wv5i//B873ezeNTxC/tL8g/3k+fFo26/
SP7h+d7vZvGo4xfJX1x3P/lG8ajbL+wv1D3f+5nXvb9O+kbKx9SfeHy9km8k
/6C/4lGvfIPseRWPnHwj5Tn1J978+Oub4hvJP+iveNTXgm84e17FIyffSP7h
/sS7pWV8xP5iX/E883YUPM8b/rrFpH/Yb6if1nly5RvO8D3fPHLyjZTdn3iv
tNz9eZ9137B/eJ55ZM6T8YvkL2TP937mkV8MvuHs+RXvn1s+E3wj+QzzzCNz
nrwqv0j+4Xne7xviwe/+vM+kv7h+Vv3wviEe9Z78IvmH53u/fxSP+lvNL5K/
XFJ9Sf2JRz7Y/CL5C9nzKx65+/M9k/5i/zikfniviEedX29K/kL2fO9nHnlL
84vkL2TPr3jk5cI3yJ5f8br360nfSHlF/Yn3by0/HXwj+Qf9FY+6/SJlz6t4
5OQbKbs/8V4Zf31TfCP5B/0Vr3P/+ADfIHtexSOfKHzDeU39ifcvLfvzmOQr
nmceeTHwPG/48xTbot/YT/brPLnyDWf6Pd88cuUbzu5PvH0t21cq/+j+/NG2
idz9eaFtpW84d3/eeZt+HmmdB7/yDWf3J97vt2xfSf7heebtE4/6WfmF/cWZ
fu9nHhm/SP7i+qr6E4+MbyR/IXu+eQ+KR73yDbLne78HxaOefCPlt9QP7/Pi
8f3GL5K/ODPP++0Xj1z5Btnzvd/nxYNf+YbzEfXDe1A86pVvOG9Rv3ndn1/e
Fn0j5WX1rwQeX6/kG8k/6K941OcK3yB7XsUjJ99IeVb9idd5fVN8I/mH+xOP
XPkG2fMqHu+Pyjecuz9/lHmPtIyP2F/sK55n3v6C53nD99FM9Bv7yeZ2fka5
8g1neJ5vHvVbC99wpj/xOL+pZftK8g/P835bxCPjF8lfnOn3fleJB/+l4BvO
nu/9zLu6ZfzC/pL8g37ztohHtl+k7Pneb7N48JNvpOx+8kbxqNsv7C/O7idv
FI86fpH8xXX3kzeKRx2/sL/sV/Z877dVPOr2lco/3E/eLB51/CL5i7P7yVvF
o45fJH8he7732yoedfuF/YW653s/87r310nfSPmY+hPvIy2fCL6R/IP+ike9
8g2y51U8cuUbznPqT7zN46/vA3zDmf6KR737+622lZn+ikd+OvhG8g/3J971
LeMj9N8ffMXzzNtS8DzPPlP5SMruT36QfCQ9781Lz39n96fnceKl56v70/PW
mf70/CSbl56Hfp75+ZmeT+al5xXZvPT88fOD/vQ8Gf19BaE/3d8Tz/dncuKl
+6/7ff9M91P3+35ITv3pfud+36/S/cv96X6U+qv7i3np/lLdn4bf9x/czv2G
zP0h1bkfpPN8XpvOP9/e7+k87+90ns8703nev+k879d0vtfen+k878d0nvdf
Os/7LZ3n86t0nvdTOs/7J53n/ZLO8/5I53k/pPNc/+k813s632/XdzrP9ZzO
+/r2eeqDf98/c8d/f214fae8u13fKf9qu75T/s12fafM9Z0y13fK/H6UlL/d
ru+Uz7TrO+VH2/Wd8jvt+k75sXZ9p3xlu75TfqJd3ylf067vlP+yXd8pb23X
d8p/267vlLm+Uz7Zru+Ur2vXd8rn2/Wd8vF2fZN9faf68L77xui+Th58ez/9
yYn68D74w4ns82SfH36et/4c2deyz5N9/s3BdfX2KF9qmfPm+fzwPvnOKD/Z
MufN8/ntg+vi3VG+oWXOm+fz9w3euBtG96F7W+a8eT7/zOC6W3/OnmiZ8+b5
/HcHD5orRvn1ljlvns9/fHDhXDnKu1rmvHk+P/TejaPM34/MefN8fnjf+/BE
5rx5Pj/896ZR5u/n8Xmyz/P3A5D58+05b57P8+dvk5db7r5/1nk+3/3zE38w
+vNiOW+ez/Pn05D580m67791ns/z5z+Q97fMefN8nt9fRH6uZc6b5/P8fgcy
P1/KefN8vvvzXuuZ8+b5PD+PQebXN3ye7PP8ekb367dtdN48n+/+/3vrufv1
W+dV5/nf/W/qPC/438nU/x8F16dL
       "], {
        {GrayLevel[0.8], EdgeForm[None], 
         GraphicsGroupBox[{
           PolygonBox[{{3553, 1, 3457, 3649}, {3648, 3456, 3552, 3652}}], 
           PolygonBox[CompressedData["
1:eJwt1AdUV1UcB/DnQhFHLkBwkQoKmpud5iShaeUsKysclDadlec0nO3hbA9A
aQ+1bA81bQ9EaJzTcLYHgrY+99Q5fM77fd/7v3vvu+/3SJk2Z9zshlEUTaUJ
b7aMojM4k7N4g1c5mVM4lVd4mUKKOImXGNkqip52zCGXYfILjqMYzRi2sJ1J
TGYK23ib8UxgIm+xmeGMCGOzia0UcCJjeZHXOY3TGcdrPEqW5xlCJo/Iv7LU
wy5jCb/I3cIamxmHrXSV05nePIpmUExvuQ8z1bMoIUP+2f31DaLoCEf5ST7W
+YJY62MMKXIqu9VVVNJT7sFYdSFFdJdr3Z/QKIoSiecPuZfze1yvpoY0ucL5
EzzTUIaxUS4Le67OJodSeQPHq/PIp1z+kcPWWkctP4T9NeZTYU/9poCv1V+w
kEVczefUMI/5LKCaj5jBTGbxId+HbOxZlHBI/ozZzOFSPuUTSriYS/iYD7iI
YqbzPgdDbZwZFHNA3stua62iku/kZ8kjPzw3z/Bk6DvXRzGaJ+TnGRr6M+wj
z3GcPTjsvdZRS1/5HefP5hymsoP3mMYFXMi77OJczuN8dvJt6E/zFVLEN/J+
9qirqWGf3N889eY7wlH6yflsaOG9UkGenEuZupxScuSl7ndLpG0jrREtkVdy
jNrlqDUr5Btp+v/3HcMN8pdcw7Us5iuW4y+KwxTRMuFBBqj70Z8H5PvDfqn7
0Jf7wpwmXGDwhSyitfyw84NdH8ggHpJbOH/AQg5yiDj5eucbux7+D2n76Dr5
djqqE0jkNvlOOqmTSOYOeXX45tTdSGFVeLfGzHLMJjP0gnyzYzvX29CWm+S7
6aruTBfukm8lXt2eDtwir6Wnujs9WCPfS4a6N+ncI68P36s6lTTWhR7lMi7n
CippZT3z7NF85tJSbsYk+zGZKTSVO9Hby00ng2Q5iTR1L1LpKCey1gtex3oS
5IZst6k72EYDOZMELzaReIbIg1nuha9gJYPkgaG31MtYwgC5C5vNt4VNdJaz
6WicJJLJktvS1BqaEUObVv81Y4415JLHP/bgb7LU2WTyV+hlv9vn2fezl1g5
ntXGWcMqOsjtiVU3J452cuPwvRpnJ7toJMcwwTgTGU8T+c/wf1GTbaSCo/Lv
ofc13wpW8pt8hDLXyymlXq4LPalOIpnD4XvmSq5iLlU8zkiPPZwRPCb/CwxN
4uc=
            "]], PolygonBox[CompressedData["
1:eJwl2mW01cYCBlC0uFsp7u7u7u7uXtzdrS3u7lDc3d3dSoHi7lCglBbK21nv
x77nrPPdZCaZyUwmK8mad67eKVSIECFi+POdz9bhQoRoQ1va8SPt+T1kiBDX
ucFN/uAWl7jMFa7yG9coSCEKU4SiFCO1ctKQlnSkJwNZZdnITg5ykot+YUOE
6M8ABjKIwZyRneUc57nARQ5wkEMc5ghHecs7/uQ9H/jIMY5zgpOc4jTPecFL
XvGaN9zmDne5x30e8JBHPOYJT3kWHI+65iAnuchNHjKSicxkISvZyEs+8lOA
ghSiE53pQle60Z0e9KQXvelDX0pSitKUoSzlaEgjGtOEpjSjLe34kfZ0oCPl
qUBFKlGZKhSmCEUpRnFKMIShDGM4IxhJatKQlnSkJwM/kICEJCIxSYhNHOIS
j++Jz2x9dA5zmcd8FpBUlozkpCAlqYL961sJSEgiEpOE8baZwEQmMZkpxJbF
IS7x+J74RCUa0UP9/1qJSSx+0cZjGMs4xjOBEYxkFKP5iZ+ZzgxmMovZzGEu
85jPAhayiD70Da4D+jOAgSxmCUtZxq8sZyKTmMwUpjIt6J+u4Uc85glPecZd
5+ge93nAQx4xitH8xM/8whiucJXfuMbvXOcGN/mDW9zmDuc4zwUuconLwXWs
ToMZwlCGMZxudKcHPelFb3KTh7zkIz8F2MJWtrGdHexkHevZwEY2sZnw2iwC
EYlEZKIQitCEIWwwFhKOL7b5yn98I4TfQrLC95WsYjVrWEtTmtGcFrSkFfVp
QEMa0ZgmVKYKValGdWpQnBKUpBSlKUNZylGeClSkEjWpRW3qUJd6dKAjnehM
F7qyi93sYS/72M8hbXOYIxzlGMeZ6tCnMZ0ZzGQWwxjOCEYyitH8FFq/4RfG
MJZxDGM4IxjJKEbTkla0pg1taUdyUpCSVKQmDXWpR30a0JBG5KcABSlEYYrQ
mCY0pRnNaUEXutKN7vSgJxm1cSYykyWYn8jGANlABjGYIQzluzD6C+GJQEQi
8aOsPR3oSCc604ve9KEv/ehPZrKQlWxkJwc5yUVu8pCXfBSlGMUpQUlK8YGP
/MUn/uYzT3nGc17wklcsZBGLWcJSlhHCMYQkFKEJQ1j+kf3LF77yH9+4zwMe
8ojHPOE1b3jLO/7kPbOZw1zmMZ8FVKcGNalFbepQmjKUpRzlqUBFKlGZKlSl
GuOZwEQmMZkpTGUa05nBTGaRVBsnIzkpSEkqFjoVi1jMEpayjKc84zkveMkr
/uAWt7nDXe7RklbBfRZtaEs76lKP+jSgIY3oRW/60Jd+9KcLXelGd3rQkx9p
Twc60onObGIzW9jKNrZTnRrUpBa1qUN6Y0EGMpKJzGQJ5hnZclawklWspjFN
aEozmtOCNaxlHevZwEYGMJBBDGYIQ4Nxg5/5hTGMZRw72MkudrOHvexjPwc4
yCEOE1NdYxGbOMQlHh9kH/mLT/zNZ/7hX77wlf/4xmve8JZ3/Ml7LnCRS1zm
Clc5xWnOcJZznCeEskMSitCEISwpSUVq0pCWdCQmCUlJRnJSBPOEsbga1alB
TWrxnSxcML8RgYhEIjJRiEo0ohOD74nPDyQgIYk4oqpHOcZxTnCS+zzgIY94
zBNSuodIRWrSkJZ0vFSnV7zmDW95xwlOcorTnOFscH9g8XGRS1zmClcZxnBG
MJJRjOYIRznGcU5wkt+4xu9c5wY3OcVpznCWc5znJ37mF8YwlnEMYCCDGMwQ
hpKZLGQlG9nJQVzi8T3x+YEEdKEr3ehOD3qSnBSkJBWpSUNa0pGeDGQkEznJ
RW7ykJd8/MEtbnOHu9zjPg94yCMe84R97OcABznEYWIa02MRmzjEJR7fE58f
SEBCEhGZKEQlGtGJQXptn4GMZCIzWUhMEpKSjOSk4FdlL2cFK1nFahayiMUs
YSnLmM0c5jKP+SxgBzvZxW72sJdNbGYLW9nGdtawlnWsZwMbGc8EJjKJyUxh
KtOYzgxmMovoxAjOH7GITZygHzi2+PxAAhKSKPiUJSIxSUhKMvJTgIIUojBF
+N0217nBTf7gFpe4zBWu8hvX2MJWtrGdHexkBStZxWrWsJZ1rGcDG9nEZhaz
hKUsC9qJ5fShL/3ozwAGcoCDHOIwRzhKBzrSic50oStnOMs5znOBi3SjOz3o
SS96s4vd7GEv+9jPMY5zgpOc4jSDGMwQhjKM4YxgJKMYzU/8zC+MYSzjGM8E
imqDYhSnBCUpRWOa0JRmNKcFLWlFa9rQlnaUpgxlKUd5KvAj7elARzrRmerU
oCa1qE0dKlKJylShKtWoSz3q04CGNAr6sWOYxGSmMJVpzGUe81nAQhbxj23+
5Qtf+Y9vvOYNb3nHn7wnIpGITBSiEo2nPOM5L3jJq2A7Y/17PvCRv/hEZGVH
ISrRiE4MYhKL2MQhLvGobKypQlWqUZ0afOEr//GNEPYdkvq+N6AhjWhME/rQ
l370ZwADGcRghjCUYQynJrWoTR3qUi8Y98hARjKRmSykJBWpSUNa0lGcEpSk
FKUpQ2KSkJRkJCcFBSlEYYpQlGJkJRvZyUFOclGWcpSnAhWpRDe604Oe9KI3
rWlDW9oF6xba05RmNKcFLWnFZOd0SrAuZBrTmcFMZgXPaZjDXOYxnwUsZBGL
WcIe9rKP/RzgIGMZx3gmMJFJLGUZv7KcFaxkG9vZwU52sZtVrGYNa1nHejo4
ho50ojNd6Bqsc2ShCUPY4L6KcIQnAhGJFPRXohCVaEQnBjGJxQY2sonNbGEr
I5QxklGM5id+DvqpPh2SUIQmDGGDcUk2hrGMYzwTeMgjHvOEpzwL+pVtSlCS
UpSmDGUpR3kqUJFKwXVEFapSjerU4D91/UbwUDgkoQhNGMLyHeEITwT+9r+f
+Yd/+cLX4P7UvmpRmzrUpR71aUBDGtGYJnywr4/8xadgv3wmtywPeclHfgqQ
lWxkJwc5yUVTmtGcFrSkFQUpRGGKBOM7xdji3G1lG9vZwU7WsZ4NbGQTm1nB
SlaxmjWsZTozmMksZjOHt7zjT97zgY885wUvecVr3vA717nBTf7gFre5w13u
cZ8H/MUn/uYz//Avl7jMFa7yG9c4w1nOcZ4LXAzKsQa+xW3ucJd7wXMB2RKW
soxfWc5c5jGfBSxkEbvYzR72so/9HOAghzjMEY4ykUnBuMIUpjItqK+yr/E7
17nBzeD5hTZ7wUte8Zo3wfwvO80ZznKO88FneJ9c4CKXuMwJTnKK05zhLEtZ
xq8sZwUrmcksZjOHucxjPgtYyCIWs4TJTGEq05jODDrRmS50pRvd2cBGNrGZ
LWylOS1oSSta04ZDHOYIRznGcdrSjh9pTwc6sorVrGEt61jPHvayj/0c4CA9
6EkvetOHvvSjPwMYyCAGM4ShDGM4IxhJ+EjGCSISichEITVpSEs60pOBjGQi
M1nISjaiEo3oxCAmschODnKSi9zk4QcSkJBEJCYJsYlDXOLxPfFJSjKSk4KU
pGKUYxjNT/zML4xhLOMYzwQmMilojwjag2Mc5wQnucBFLnGZK1xlgzI2sonN
bGErDe2rEY1pQlOaEUoWmjCE5TvCBccli0Nc4vE98fmBBCQkEYlJEvQ/ZXel
G93pQU9+pD0d6EgnOtOL3vShL/3ozzCGM4KRjGI0AxjIIAYzhKE8VvYTnvKM
57wIzq/sZ35hDGMZx1SmMZ0ZzGQWLWlFa9rQlnaMZwITmcRkprCDnexiN3vY
y2zmMJd5zGcB+9jPAQ5yiMPcUNeb/MEtbnOHU7LTnOEs5zhPSVkpSlOGspQL
2pHQhCEs3xGOK1zlN67xO9f5yxj3ib/5HNyv8y/hZRGISCQiE4Uvsq/BfM43
QvgtJElJRnJSkJJUZCcHOclFbvJQmzrUpR71aUBe8pGfAhSkEIUpQlGKUZwS
lKcCFalEZaqQkUxkJgtZyUZVqlGdGtSkFlGJRnRiEJNYHIvoeuMEJznFaW5z
h7vc4z4PuMRlrnCV37jGP9rsX77wlf/4xneycIQnAhGJRAhCEorQhCEsZSlH
eSpQkUoUpwQlKUVpylCZKlSlGtWpwQdlf+QvPvE3n7nPAx7yKLiueML3tonP
DyQgIYl4KnvGc17wkldElkUhKtGITgxey97wlnf8yfvg+pHtZg972cd+FrOE
pSzjV5YznRnMZBazmcNc5jGfBSxkEU1pRnNa0JJW1KcBDWlEY5rQgY50ojNd
6Eof+tKP/gxgIN3oTg960oveDGIwQxjKMIYzgpGMYjQ/8TO/MIaxjGM8E1jB
SlaxmjWspSa1qE0d6lKPdaxnAxvZxGa2sJVtbGcHO5nIJCYzhalMoyCFKEwR
ilKM3OQhL/nITwFiEovYxCEu8chKNrKTg5zkCo7THDOO8UxgIpOYySxmM4e5
zGMyU5jKNKYzg/JUoCKVqEwV5rOAhSxiMUsoSSlKU4aylKMwRShKMYpTgrzk
Iz8FKEghfncM17nBTf7gFg95xGOe8JRnfOEr//GNEPYRkue+v+Alr3jNG97y
jj95zwc+stQ2y/iV5axgZTDfu5Y2s4WtbGM7q2SrWcNa1rGefvRnAAMZxGD+
sM0tbnOHu9wL5i1lH+QQhznCUdKTgYxkIjNZSEkqUpOGtKQjMUlISjKSk4Iz
nOUc57nARdqqUzt+pD0d6EhzWtCSVrSmDT3oSS9604e+dKIzXehKN7pTlWpU
pwY1qUVt6lCXetSnQXAfRSMa04SmNGMIQxnGcEYwkgvWDBe5xGWucJVfndPl
rGBl0E6sZg1rWcd6NrAxuF8I5bxzhKMc4zh72Ms+9nOAg5zgJKc4zRnOctvc
fYe73OM+DzgnO88FLnKJyzS39m5BS1rRmjbBcxLZdnawk13s5gY3+YNbQXnc
Cd6HcMxh+Y5whCdCcD5kV/mNa/zO9eC9ClkkIhOFqEQL1pGye9znAQ95xGOe
8JRnPOdF8P5FFOURnghEJBL/RDYv84Wv/Mc3QshCEorQhCEsR2RHOcZxTnCS
feznAAc5xGEucJFLXOYKV/mNa/zOdW5wk/s84CGPeMwTTnGaM5zlHOdJqU6p
SE0a0pKOp7JnPOcFL3lFZFkUohKN6MTgtewNb3nHn7wnpiwWsYlDXOLxPfH5
gQQkJBEfbPORv/jE33xmgzbYyCY2s4WtQf+Q3eI2d7jLvaAdZN+CFwm1dUhC
ETp4v8Bvr3jNG97yjiEMZRjDGcFIspODnOQiN3noQU960Zs+9GUs4xjPBCYy
iX70D97XYCCDGExb2vEj7elARxKqayISkyR4D4BkHOEoxzjOCU6yhrWsYz0b
2Eha0pGeDGQkE5vYzBa2so3t7GM/BzjIIQ6zg53sYjd72Bu8v6CuU5jKNKYz
g5nMYjZzmMs8gpc7O9OFrnSjO/NZELzXwCIWs4Ta1KEu9ahPA5ayjF9ZzgpW
8jef+Yd/+cJXVrGaNaxlHeupSjWqU4Oa1KIhjWhME5rSjPJUoCKVqEwVmtOC
lrSiNW2I7hzFICaxiE0cSspKUZoylKUceclHfgpQkEIUpghFKUZxSvAn7/nA
R/7iE4ldS0lISjKSk4L0ZCAjmchMFt4au9/xJ++D5558ZJu5Zzs72MkudrOH
vexjPwc4SE5zTC5yk4e85CMzWchKNrKTg7SkIz0ZyEgm8lOAghSiMEWC+UsZ
hznCUY5xPJhfXfP1qE8DGtKIlrSiNW1oSzsa04SmNKM5LShNGcpSjvJUoDo1
qEktalOHilSiMlWoSjUSqmsiEpOEpCSjKMUoTolgHU4pKlKJylShKtWISKRg
PUQUohKNMIQN1n+EIzwRqE4NalKL2tShMU1oSjOa04K61KM+DWhII6ITg5jE
IjZxgnWnNe03QvgeklCEDtZhfnvPBz4GzwX4FKznZSlISSpSk4a4xAvWhcTn
BxIE94m2ucd9HvCQR/zNZ/7h3+A5Al95ySte84a3vONHbdCeDnSkE53pQle6
0Z0e9KQXvelDX/rRn9nMYS7zmM8CkpMimD9JRWrSBPOVvviZf/iXL3wlrSwd
6clARjIF86TsPR/4yF984j++EcL/hCQUoYN+RSISk4SkJCMikYL5mShEJRph
CMt3hCM8Ecjqms9GdnKQk1zskO1kF7vZw142sZktbGUb21nDWtaxPpin2Uh0
YgTzP7GITRwWsojFLGEpy4Lftf0iFrOEpSzjinNwld+4FqyXuM45zgf3xVzk
EpeD+2b7Gs4IRjKK0QxgIIMYzBCGMp4JTGQSk5nCVKYxnRnMZBZFKUZxSlCS
UvzEz/zCGMYyjvwUoCCFKEwRcpKL3OQhL/m44RhuBusnbnGbO7zkFa95w1ve
cZd73OcBD3nEY57wlGc85wWZlZElaH+ykZ0cnJCd5BSnOcNZKuqClahMFapS
jf8BP/Z+Yw==
            "]]}]}, {}, {}, {}, {}},
       VertexColors->CompressedData["
1:eJztnftzlNUZx8MdhJCIgSBBSJjGFIIIQkeiNY9LIDbTYSmUSyI3S4ZCQcvF
IggEKiZyx8hFJiqXGlLAFgIYCDiApCFpCLcQLpEtyEWTJezlBcKAYmObf2B3
5syc9f1sfH9y/AyT2T3nvOd8v8/3ec/GTJoxYnLTkJCQwe1DQpo1/Ld0ef5b
Ec5SybLlJK9beV6KwxMyXrrmkcGy6ctpcRdl3MSEvJSFV2WyffnZ3nFeZX4i
17ha390pA8sdWzLCa+Vil9jJR3sYyvz+C8N7bkv1ypOJbSNGHfPKkfMTX//4
KXVe1mtDxehIr0SW1tv/9r5XZj1/YWnsKnUe89vQJXdzvNLlQOfLre96pc1M
1+8ez/cqc13fK+sT51R7hSG7tk1dWbjLkHeSnf0GzP5GmQ+41tNTs96Qzmlz
M4q2GdL3lQOtjYMuZa7r82QmFMwprzIk9GZM2aEjhiyd8+mfHFtrlHn0h4mj
C4oMaTPm0qTfFBoyNX/+wFmVt5S5ru/1VWnf8Eu5hjzRbONfvJ8ZkhMxtHhG
0W1lrut7Hc8Y8nZuw+ds3uRB2pyGcatc+HjdXYdTmev6XtsX2FZdHm9It262
X/7iXUPcg9f8ODvdo8wXTM/qv6qrIU/9vX/6zBGGbN3RtEv9OfM4bR+rjkyM
+sc8t/xh0Oi195I9crqZ87P9O9T5yKbfna+64pIPKl5N21fulqQ5Q05/laPO
5zyTOWlRhEf6Fgw/+VyxR8asXbZsbaFv7uv8UuW6zildXNdzpIurzsvPjeva
r3Rx2vqZd3Jnu0d/bfj/0M9z2n/ulWWjY0s/efGyabyFa+iMdhcMGZ9UsvPg
/oZz7OvjQ5e2qTaN69IVNN1F02+6uLV+fhp9q4vT1rMun6WLv/e/LuMqywwZ
OiXfvn+TIe9G9n60Oum6aVyXvtXFdel2XZymN2h6rGVS+c7hezwS8vTQ5m+K
V65H9/rjjFLzeGMdH13+izZftOeLdp7S6iq2zStvXsjyyr9327M3pLmkdfo/
5eNWlaZxXfU0XZymf2h+sKX9nUnZpwypb9HujQN5hjTNb9PphuOGaZym5z8t
WpyX3c2Qfz0RPTpyikdGtnpmVX3iJdM4zX/Rni/a+qGdXwt3P9+/ZJ8h7Xcd
mB6115AmN7/JuHOi1jRO0xu68k1dnKYP7WNPOBL/45WoPk9vPhxjyKh2c3+1
9GWvaZzmL2hcVz6li+vK3cJSHM7qzmfl6IZe69s6qiQvvuX0qHqPMt+3IPri
s2G3JHnb8PBXT9aKUXx9y4YXDNM4zV/Q9DytHk7TP7T5onGa36HpeRpvtbdg
VESJIZvKRvQt2NCgG0M2HZ6TetU0TssLaPshze/Q8iaa38l+2KP8YVbDuZ8/
5r31mw0pfbu7/c973KZxmv+i5XE0TtOruvxFY+W6fKWuPnnaeqad77Tzi1Y/
TK9IPNangb+7YuGLj6UZEr0oJt19yGEap+lVWj3cGp/g6j+k7Ye0+aL5ZZof
pI0PzV/Q/Bct36H5ZVq+Y3H/vNi9d1Vzm0uKJkyMnm13yxc1ucYPK8zjunzK
vromkdn2b+VMyYNl9x01Mis5yRV/xavMaecp7fyi9T+vLo1IKxlmyO7s2ocd
Qr1yp0/PnkOPVJnGafNF4zT9Q8u/aH6HVk+g+S9avkN7vmh5N61+SPM7NH9B
86e0+jzNX9A4bb5o/au6crTM+CXF6zy1kp4qdzs0+LyYTqkdB09T5zR/Ub9x
WHVlgUdsoXNj73S9JRPKY2sGFVaYxmnnKY3T9CFNz9PqG7TxofkdGree9+B6
3mn9CbR6C83v0PImSz/75zR/SvNftH4/Gte1Dh/WrTZybNUS1clz9PhHTskt
22WE1XmVOS1PseqZ/jnt/KLpMdp9BTT9Q/MXNP1M47T9mVZPoO3PtPVj5V/+
Oe39Hdp80fwOTc/T/BfNL9P6D2n3eNDOd5q/oJ2nND1P88u0+/1o/tR6/8s/
p/lT2vjQ1jNt/6H1P9P0PM1/0fSGlccFF6f5L5rfoY2PLl+py8fR7g+nnac0
vUHjNH1IO99pfofmL2jr2cpTgus+EJq/sPyXf07Lmyz/ZfmvxuS/aONDu39e
l6/U9XvHtP2ZpldpeoPWX0ebr6nGwYRFjzwSmRSREtevVlzbR6S9FnfONE4b
H5pfpj1ftHyZNj60+hjtPhDa+rH8YHD5QVq/H03P08aH5r9o/ZmN1X/p2g9p
+RetH5JWf6ad75b+CS5O8++0vIk2PjT/TtsPaX6Q5ndo+zON0+4fo+VfNL9M
my+aP6X5ncbKdc0XbT+k1Xtp+oem52n3fVnvfwXXerb6IYOrv5f2fNH8IE2v
0uobtP5wWv5FGx/L7/jntPetaD6Flsfp4rrWM81/0eo/tPqqpZ+D6/eXDxy+
fXesxyuXPhxdEFXkloPX+hq7jl0wjdP0Ki3vtp734OK084vmv6z3m/xzy+8E
F6fd70fjtH5IGtflK3XVV2n7M03/0PIdmt+h5XG0/MLiwfW+FU3P0/w7zX9Z
+Y5/TvODtPmi+UFaHkfzX7T8i/a803IiWj6o63s11vuaaPVwmt+h6Wcap53v
NE7T81Z/XXD119HWM03/0Op1tPVDq/fS/BfNX9A4bb5o/X40Tsu/tN1jr6ne
S9ufaec7rd7rKlo8c9abLhm/LGnrmcwr0nOPq2DHf0+Yxmn+9EJyjzU9G/ZF
Y97e1ycMuS3zsxafyth4zjROy3do80UbH9p9RLT9h8Zp9UNaPYHmT2mclu/Q
8i+a36H1+9E4Lf+icV33XuqarwXV3z/WqrdbjodkngrbeEPG3fsxs/mUU6bx
74vt+Seau2SKhK4pvHZRno3NvHd6ZJlpnKZXLR5cv1dLy5tofoem52nr2cqX
/XNa3kTjtLyJdn84zV/Q+kVp+RctB6H5C9p80biuXE/X/kx734qmn+s3Dquu
LPCILXRu7J2ut2RCeWzNoMIK07ilV/1zWv8YjVvPl39O6weg+WWa/6L1q9P8
Fy1PofkLGqf5U1q+Q/NftPGhrR/afOnyX6cKRyXGHfaK+8nVHaKj3BJ9cMCI
CYPOK3Oa3vjg5ZrsuBkemV51ucmh1k6pcH83O/aVCtM4Ta/S8hRavx/Nn9Ly
Cxqn+VPa+ND8F218aOcXLW+i3SdD86e0/IvWD0nzFzROe95pfoeWD+ryX7re
L+je+4CxaY9Lft2tY/H401/Lrd83G9L1ZLlp3NIb/jktb6LVn2n+lJYv035f
mDY+lh/0z2nPO03P095vovkvGqflBTRO8zu054s2Po3V7+jiz1VNH9Iv77bc
c6c7+1W6pG9q0w7dF6pzXfqH1k9Ce5+6Y5m79/y42xIx1na+Q3yR2ML2v9G5
RYlpnJbH0fwyTR/S5ovmv2j7D22+aOuZljfROM1f0OoJNH9By5tonDZftPeJ
aHkTjdP8V2b8kuJ1nlpJT5W7HWwuiemU2nHwNHWuq9+Ydp8eLb+g9bPR9CEt
j6Nx2vqh5SkW989p+6Hld4KL0/JBy1/457R+Nlp/Js1fWHnTT5M30bgu/0V7
vmh5Ck2P0eqZtPGhrR9afx3Nn9Lmi/Z80ThtPVv5qX9Ou1+Cdh8ITf9Y/XXB
1V9n8eDiZt1/ONU4mLDokUcikyJS4vrVimv7iLTX4s4pc9o9dbru2aDdf67r
fhWaP9LVB6UrD9JV19Wl33TVvXXVP2l6SRenvZ9OO1901Ql9fc7S5flvRThL
JcuWk7xu5XkpDk/IeOmaRwbLpi+nxV2UcRMT8lIWXpXJ9uVne8d5ffITucbV
+u5OGVju2JIRXisXu8ROPtrD8MlV51e1HynQ/W+B9l+qf181rwz076mp7pOq
nyfQ+zltfw708xLo/c1XbqVLJwda9wZaxwZal9L0ZKD14c9tfwj0fhJoHRVo
XaSqf3ztV77+vS+uOm6qf191nMNSHM7qzmfl6IZe69s6qiQvvuX0qHqPT67a
h6CqG1XPqX11TSKz7d/KmZIHy+47amRWcpIr/orXJ1cdH9X+Z9X5fVi32six
VUtUJ8/R4x85JbdslxFW5/XJVZ8L1e+r+vlVP0+xe++q5g3jVTRhYvRsu1u+
qMk1fljhm6v6CNW/r6ozVb9voHWX6r6t+vlVz33Vz6/qg5TvwVbMeQN9D0Og
68mBvi860PehBfp9/0C/zxLofi1d60eX/lH9+/8HVd/Fxg==
        "]],
      AspectRatio->1,
      AxesOrigin->{Automatic, Automatic},
      DisplayFunction->Identity,
      Frame->True,
      FrameLabel->{None, None},
      FrameStyle->Thickness[0.002],
      FrameTicks->{{Automatic, Automatic}, {Automatic, Automatic}},
      FrameTicksStyle->Directive[{
         GrayLevel[0], FontFamily -> "Times New Roman", FontSize -> 12}],
      GridLines->{None, None},
      GridLinesStyle->Directive[
        GrayLevel[0.5, 0.4]],
      ImageSize->{Automatic, 280},
      Method->{
       "DefaultBoundaryStyle" -> Automatic, "DefaultColorFunction" -> 
        "M10DefaultDensityGradient", 
        "DefaultGraphicsInteraction" -> {
         "Version" -> 1.2, "TrackMousePosition" -> {True, False}, 
          "Effects" -> {
           "Highlight" -> {"ratio" -> 2}, "HighlightPoint" -> {"ratio" -> 2}, 
            "Droplines" -> {
             "freeformCursorMode" -> True, 
              "placement" -> {"x" -> "All", "y" -> "None"}}}}, 
        "GridLinesInFront" -> True},
      PlotRange->{{1., 4.84}, {1., 19.24}},
      PlotRangeClipping->True,
      PlotRangePadding->{{
         Scaled[0.02], 
         Scaled[0.02]}, {
         Scaled[0.02], 
         Scaled[0.02]}},
      Ticks->{Automatic, Automatic}], 
     TemplateBox[{
       StyleBox[
        StyleBox[
         PaneBox[
          GraphicsBox[{
            RasterBox[CompressedData["
1:eJwVl3c4V+8bx2WTpKSsFGloaKjs3iQySlYhTbKFJCuRRCmRMltUSKRERVIq
kb33+JgffNY5GX0jpd/5/fFc51zXOc/9PPd9v+7nfT/y9l4WjjxcXFxV1FhA
jf+/V0S98ls2VoEI3RSDuzdbUCamfkm7n4Oa9/5hZqPf8UVU7MbbJa3gLPT4
1D/EQSMD0dH0SvztiazrSGrFCoHUf2GjHLRJCSZVjlRB/flfsd8r26DL3ayj
yOSg26jxMe9INXz9fK1k09vg/pf3SgWHg/7A5Bc6wzXI02Ml7dnYjoQZ1TKX
CQ5Gnp8qDB6qBVvMvudUXjtKp9x4F/7kgNm14WvRYB020Drlwnd3gEE81M+d
4YAQmqidHqjHmZxD9hklHRBnNkYe+sPBtPr7jm0DDUgLqMj4vrcT2nSeyol/
HPx5o3PunVcjevW1GYzKTjgP7BaK5yHwrzbdz4pshKT4m80ih7oQ1+NqvFuA
wAK6YPCkZxOsBjZ6K7d14UP7g5udwgR4/3qE3SaacDv3cYGZXTfoTQ21QaIE
+CWaIpU9m1EbJPnLZ7Abi+u4RVcuJSC0ZVd0LacZAoaxGgnOPVCv3HWoVILA
Qv2UOLezLdCT4A8p5PTAoczl9mkpAnKJOkq0iRZ0ZoX+2uTdC8X+GVmzlQQO
2XrS/4S2Qq5qvncfqxcSWno6HfIEwmQfPJYRbYMj49LX40594Eu55XBiHYGC
/qrjGg/a8ELo7zO/wT7897Mjkr6RAP3JLylbKu6TSsG3Yo/RMGqhkO2xlcBy
p7Xt/kXtUDee88nqoKHjlUfdlAoBQyXLO4kGHbjsFmTzxaIf30UKfwSpEQhi
XzZ929qBihuz2t11/ShyXbCMW5vAi1cvhVvtOxF5uCQuUHEAWRUmqlG6BGg+
vRWTPzqRTb/Iy28/gOQ1iUfFDAiI7RYOXxLahboLmv53UgcQdXngUpIxAd1Z
VWxb1I0ffHMMub4BBPZtfCx3iIBPieOc6f1uiCcWH8uRHoSbxoVvGZYE0kPv
Fp5V6oHquqAGVZtBHE0qHdtsQ6B975fz0YU9OPpOfe+3hEGYTAstfHOMgCA/
uTVHvxeXDGbfmLUMQtPcSlnzNAGNKll2VUsvHrcXre8TG8Lml4/MvzoSGDp4
wHxRaB8E7cUDcqyH0JOnuWKtBwH9gj/Cw2o0iLlrFko/HYI7P/fLC+cJPJPM
/VY0SYOUr8N/UcQQfttV7qsIovIecjwk5kU/5C/d3DWrPoyo1zE9y68QKJzg
l92hMoCNkQW+LhHDkBQ47OMcRcDl/wDcHoBKbE9BR+Mwso7JCBXdJiBtXdgm
wBmAZjLPlIHsCFTzB1MFkwnURsXmTxoNYt/jTTveOY+gQiBrt20qgUslzrF9
mYM4kG15bm3BCI4c96x7nklAmYRHJc8QDhdczIufHwE9f+eZ37kEBuQljQpO
DeFEyVOSx5gOX8G538ZvCdyx+rH20cchOJXXKJ9PoIP3xJe4+yUE9K5VckdJ
D8Orfurs0AAddwuubWCXEfj5Pq3/vP8wAjpkcs03j0JByLRUq4ZAJjug5ETr
MC4P6LE/+4/i9YllR241E7BeZZ5itH0E1xnum7aVjUL3TTe7r4uqIwslv50x
I4ibvOuWKjqGRqHH4cqDBMomx3qu0EfwL8O/sMViDL6z9tuHGARC7mbqNmnR
cdbWjlcwaQySDMX+hEkCajsdn62Kp6NXBOZaPWMo6RyNNpojMNm6ZpEniw7j
zwqPvFeN41RllsZfHhIvLgz5lOwdRdF5fla6wzj4itzG80RIOC1/3Cl8bxTr
1jNVu56N4/mzzYlnJEjIF57cYzsxioTuuquL2OM4mEToScqR6LaWS39mOAbu
mNdNutsYmIjMm6hZRyJ+plfov9QxeOsmyPn5MpDg55MaupWEacp9r32/xkCb
DnDPLmJA3WnnQRU1EkIaR9vumFJ2s44V0f4w0Hf4v9+jOiTKuiU1BzPG8cFO
h09cl4kw/aKse0YkLl3sSNv6dxxKixUt9kcwsXZX0BFTCxKqson8IVYMJH0V
SL1YxUSVohYvtx2JyRIrj9ocBvj9WKxXi1jwXDb/+q0DFYfj4s3SPEz4KjWo
jZizsJT380lXDxLc9bqR+8yYYNVv9giKYcGBvsadz5dEbN+hDsUoJvxsQjxa
P7CwKLtmu08gCVnO8Q18X5ngGmrwUGawUOR5foYWQuL5H/dA+m8mbrrLn72+
nA17FZlSk6skdosEVZersCDx0+fskB4bi2a+RhRFUf7KXJfJ9GAhNeTbWa1z
bBSWuB1YG0vCbFOiR2QGCxsFl3smPqLshC0VvxNPok8j/aMTjYU3cc6eP2rY
EDEo7ppPIeFmnC+6fwUbkHnvaTxL2RG2T3NPJTFj+/nkejM2qtOFvdLXcWDf
IOTcmU4iwrU+TyCKDSvlY17zlhyIxL/eop9NYmlg74LxL2z0F+Z62YRxUGhj
O/36FYnU60yLyt9suOr+88p/ycHplQs+yL0lsTl55mmWCqVX1WbeIr2UnaGs
sJvFJIqf8f+87sFBiNUTbychAu8yzQxnSknsL1xm4JrBgRBtyvvzbgKn3WdE
HctJtFYoJBnROLjrrH9O+gwBkW1pbU3VJJTSPjAVFhDg1jLbtzSUQIKDxHDx
axL2tJTSGUkCI28LubqocyTadELcnornA9mA+PptBCq2rvqY+oTAVfW6fUKn
SbQdPeKabkgg63lkoNMbAsGKzy/kURyKpuzcE3SKwI01xK4tFQR8F0dkWouR
MOxYKm4WQMD94eHJqQ4CHr9PdcyPUTolMTG2llrv4IqPL4up+nSgawlmlhIo
tmwomXtGYGuconsYVYd2jZLqVM1gOi43ron6vmRh9HrDRSQsP0y7TnsS2NJ4
0+kZZXfq6tSw6CoSJpmN9+5TOuIk6qZ5iSTQOn80rW0bCb24FzV75QikHTAU
sxQg8S7g67EHe0loBF//w6D6iq4b6+gbqPnJk0pSDlYkVJzPbImr42BpFW/x
/G4SQR5xbUpOJDZZ6JxQo+JuIjAc02pKwm50Ju6HPwkFbdnY/mAOIvS/OGRT
/2mfOmVaSMVResNMaaQVB5/CU9UuU1yv6v4uHHKf4kO89ceWzRw8W38teyqc
xHJjZcnShyRexVyv72hiI7bGU9aZmi9SHL+WK43EAWHtF2H+bAR4HYnpjiHB
s3Fuh+4TEoyIiahNK9k4Lb6Hy5TiejbltM4VisvIBZnObV9ZMCpc6/OF4vqH
UOXBskwSipeO6oe6sLDDbtHITorr0UBlO97nJL7MiK5REmVB5t/04Sxqfh8j
3kU/h8QJ3zKulgImeJ72fpehuG6xnbsQmUtijvSnBdsywTb4ph5LcV1ddTr8
O/VMdt9csu4fA23MnBxuiuvP6pW3BfNJ7BobSGlMZ+BTzN2VfhTXhc+VHxm9
IdFsn+AfZMxA5o6LsQyK61yphJwb70h404wOK/4YR2y7/YLjFNfpUXNFNUUk
Fh2d31GfMI6AIOPzjRTX92ZPV4h8IJHdli8WoEmd03I76HqNJOJcK1sOfqTq
xNyZkB8cg9FXKUohSVzrUh6ModYZrZWprYkcw47gz+L0ThIJr+L0l38mcYrW
HccjNQZpe7rjtQ7KX3OO9UbKTozMq/XWV0fBYyhcpNROQmza0G0P5UeJTfjH
bJIO1patwrWtJA4mpgdbFJJgJlhbzh+lo1Xc6phnC4kbalyxTpS/ki2bGOYV
IyiZDXgp1kzie7fd4yCqDveLcYVmUDqX0f+Qq4DaP9+lwoKYlyQuHGxdNvtg
GLfKv1ocbiCxd5V4xRMqL09vZGUfEByGX85Y+q86EqFfPDvfZVHx/B6sk3ae
0uk4kV8ptdT+HKqZ1RkkuPjM26dogzDw326kVUNxwrfuL43iR3nvWo/9xoPY
evzIfVoVpQNZYYunKC6Ohc4uuP92ACv0LnIuV5LwNe6TF6D4vFFSl0SsHgCX
UhrWfCfxmq22U+YeCZ8pPburkv0YFy2PK6fyRcTEG2xNIlF/lh25iexD0zRj
2PkbVT/bf9joUZxuGo/Pby7vxftu0d3CZSRcW0zcreOo/Nhr0wIf9OCvB3wf
UBwETr8K+u1M4ry/VJtVbze82i5kZVJ8/rRKFnTcROKJbezrKrNuDGq/6M27
Q+Lc28uJDQSBJk2+mD3lXbDMHBL7cJkER8JVUSOfAJfcRbcC9S6Ui0rpl3tS
6/qZ56dfILCNa8Jgw8tO7PY/FNhwjAS9XV1nsTqBk0NOax4qdCKrPyK3y5jE
aVWF+kDqXhHzrfffkqQOyBiWDA5T519/kvCxkVIOvmRa9EYu7EB03qQEQem5
3cwkwzScgx/XK4vmQtsxL6lkPLOMRIdNj/97Aw5Wu+9J8J5ug3fYyRBuqr+w
fF/GpyjMwaGDb87RXdowxEjIF5kg0CD14m5MHRshWzeaHu1rhZVF7ejyfgIm
QfHys7fZeLkkbWODeSsqirll5OsIiqvgVw5WbPRNSQjsq2iB6hr1Q5s+UH2Z
pqN2PaVvIu03h4s0WvD8plf4rucESu8frFHrYUGraMHnLa+aITOdUQjq3NX8
s8v26SMW3O/5P3iyphntit7NTZcI9CqdrGxSZ+Hznz/x7343Ie6wBseB0ptL
1tdVudqYkDh55VZ1UxMORvIK/kf17ysjXmcqezPh9kUgkpbVBMHCeoXr2wl8
yu+WOL6QidI1t0ImQ5tQNpasLU3p0ckBnoibmQwsi1zqz2/dhBBJB5sX8xxw
iW6Zfq/LgOt4kpe0chPUjbac30PnIE3ziMN47zg+Ga90UeZrwnTgr1uNNRzo
uoY2Lw8Yh3juk1N7exuRl/0lyz6fg6HELF198XG4LN5ge6SgEe49N8umkzkI
/9aUd/7lGD6dyzV3u9GIdSJHaJGhHChO/l71xGgM4q07jENON2JQa/WspBMH
31YpxjaOjMJld9HeO2qNeHCWKZ5zgAPHgwfn50NH8TFZWzNzcSNsHr1R1qb0
nf+i39ktMqNQ/C/C2beuAeINIUYNUhxkZqX22r2jo774ts2Diw2o/2d45jQX
B/vbK01umNMREHrf6JtSA3bd3xjNGmNDa655Wos9AqJmOGhtdz1+LNSsd6R0
o1E0dclMxAhm1z/bPBtTj5xgE7GBYjbOKLgrF6waAe9VN1qtXj2cOXYWR9PZ
mNmlauL5fhiiA1tup83UQeGER3zrLTaijXhclCyHIaU1oeubWwdafXC7KaU/
q483XB1hD2FN8pup/fZ1SMEtyapTbLz1vv84NXIIytP+GTIr6nA47+FRPWM2
jK46fzq6eghqZprWZE0txORfPvioQnGZpNIjUTwIvRfzgmWXa1ET94mmSunY
uZx/vxotB2Eq+LU4cVctrnE3rM7nZ4OvtGZZNHW/sTkT4eHGrMHe8/32m3+w
cK85afv+awNw+Gwotye1BvPDZHpmFwvKow6m3PIDOCsr0rjEqgbvrbjGVpex
cHXqZHvQhX4EBDSE0QVrcKFcTOn+CxZeSM8snsii4UrrHZX3H6uxbbe8u0Qi
C626t42ce/twa9sRerRPNdiZ23NjQ1n447IhvG9xH5KjpZJOra+GkreEWpIb
Cw8Fhg8U/enB9gWXNn7urkIW3d7Z8QgLc4MvT+hXdGPplbyXjreqsN4uL1Fl
Lwu2JUHezbFdmOIe2bFQpwoZjX/LFyhTfXCiwZWTtp1oDV9RmDdZCUUDk58N
UiwsP7c0nq3Qgbe8JppHMirx9EOy4iM+FnxNaBmB7DYkRISUzllXQn77qKXH
BBMta7ML+d+1wo8/X++xcCXSMlXCNfqY2M7lV3U3tAXW1+jfDT5+xyrZsHxB
qu9P6tbtWW3UDA1BqQNsr+94FFc/2P6Gif/eLOLkLm2CTNSBxjiF71gpILsk
I42JLLmCvxeKGvBH6LKValsF7ge76pyPZsKxxVj+tkkd+m4UdPZeq4D05Dsv
3QAm5K8P7cumVePTwrFjVzQqkOLMm7r4DBM0rSCXb+cq8ShaenA9pxySfeb1
fYeYuDexJJrGW4HQRaaOdanlSLRI/ZujyYRN5vNXM0llOBUTxvCxKIdEJXtz
0Homltnptizd9AW6i9+eleQrx/8A4XvFVA==
             "], {{
               Rational[-15, 2], -80}, {
               Rational[15, 2], 80}}], {Antialiasing -> False, 
             AbsoluteThickness[0.1], 
             Directive[
              Opacity[0.3], 
              GrayLevel[0]], 
             LineBox[
              NCache[{{
                 Rational[15, 2], -80}, {
                 Rational[-15, 2], -80}, {
                 Rational[-15, 2], 80}, {
                 Rational[15, 2], 80}, {
                 Rational[15, 2], -80}}, {{
                7.5, -80}, {-7.5, -80}, {-7.5, 80}, {7.5, 80}, {
                7.5, -80}}]]}, {
             CapForm[None], {}}, 
            StyleBox[{Antialiasing -> False, 
              StyleBox[
               LineBox[{{7.5, -80.}, {7.5, 80.}}], {
                Directive[
                 AbsoluteThickness[0.2], 
                 Opacity[0.3], 
                 GrayLevel[0]]}, StripOnInput -> False], 
              StyleBox[
               StyleBox[{{
                  StyleBox[
                   LineBox[{{{7.5, -80.}, 
                    Offset[{4., 0}, {7.5, -80.}]}, {{7.5, -36.16438356164383}, 
                    Offset[{4., 0}, {7.5, -36.16438356164383}]}, {{7.5, 
                    7.671232876712328}, 
                    Offset[{4., 0}, {7.5, 7.671232876712328}]}, {{7.5, 
                    51.50684931506849}, 
                    Offset[{4., 0}, {7.5, 51.50684931506849}]}}], {
                    Directive[
                    AbsoluteThickness[0.2], 
                    Thickness[0.002]]}, StripOnInput -> False], 
                  StyleBox[
                   LineBox[{{{7.5, -69.04109589041096}, 
                    Offset[{2.5, 0.}, {7.5, -69.04109589041096}]}, {{
                    7.5, -58.082191780821915`}, 
                    Offset[{2.5, 0.}, {7.5, -58.082191780821915`}]}, {{
                    7.5, -47.12328767123287}, 
                    Offset[{2.5, 0.}, {7.5, -47.12328767123287}]}, {{
                    7.5, -25.205479452054792`}, 
                    Offset[{2.5, 0.}, {7.5, -25.205479452054792`}]}, {{
                    7.5, -14.246575342465754`}, 
                    Offset[{2.5, 0.}, {7.5, -14.246575342465754`}]}, {{
                    7.5, -3.287671232876712}, 
                    Offset[{2.5, 0.}, {7.5, -3.287671232876712}]}, {{7.5, 
                    18.63013698630137}, 
                    Offset[{2.5, 0.}, {7.5, 18.63013698630137}]}, {{7.5, 
                    29.58904109589041}, 
                    Offset[{2.5, 0.}, {7.5, 29.58904109589041}]}, {{7.5, 
                    40.54794520547945}, 
                    Offset[{2.5, 0.}, {7.5, 40.54794520547945}]}, {{7.5, 
                    62.46575342465753}, 
                    Offset[{2.5, 0.}, {7.5, 62.46575342465753}]}, {{7.5, 
                    73.42465753424658}, 
                    Offset[{2.5, 0.}, {7.5, 73.42465753424658}]}}], {
                    Directive[
                    AbsoluteThickness[0.2], 
                    Thickness[0.002]]}, StripOnInput -> False]}, 
                 StyleBox[
                  StyleBox[{{
                    StyleBox[{
                    InsetBox[
                    FormBox["0", TraditionalForm], 
                    Offset[{7., 0.}, {7.5, -80.}], 
                    ImageScaled[{0, 0.5}], Automatic, {1, 0}], 
                    InsetBox[
                    FormBox["20", TraditionalForm], 
                    Offset[{7., 0.}, {7.5, -36.16438356164383}], 
                    ImageScaled[{0, 0.5}], Automatic, {1, 0}], 
                    InsetBox[
                    FormBox["40", TraditionalForm], 
                    Offset[{7., 0.}, {7.5, 7.671232876712328}], 
                    ImageScaled[{0, 0.5}], Automatic, {1, 0}], 
                    InsetBox[
                    FormBox["60", TraditionalForm], 
                    Offset[{7., 0.}, {7.5, 51.50684931506849}], 
                    ImageScaled[{0, 0.5}], Automatic, {1, 0}]}, {
                    Directive[
                    AbsoluteThickness[0.2], 
                    Thickness[0.002]], {
                    Directive[
                    Opacity[1], 
                    Directive[{
                    GrayLevel[0], FontFamily -> "Times New Roman", FontSize -> 
                    11}], 
                    Directive[{
                    GrayLevel[0], FontFamily -> "Times New Roman", FontSize -> 
                    11}], 
                    Directive[{
                    GrayLevel[0], FontFamily -> "Times New Roman", FontSize -> 
                    11}]], 
                    Directive[
                    Opacity[1], 
                    Directive[{
                    GrayLevel[0], FontFamily -> "Times New Roman", FontSize -> 
                    11}], 
                    Directive[{
                    GrayLevel[0], FontFamily -> "Times New Roman", FontSize -> 
                    11}], 
                    Directive[{
                    GrayLevel[0], FontFamily -> "Times New Roman", FontSize -> 
                    11}]]}}, StripOnInput -> False], 
                    StyleBox[{{}, {}, {}, {}, {}, {}, {}, {}, {}, {}, {}}, {
                    Directive[
                    AbsoluteThickness[0.2], 
                    Thickness[0.002]], {
                    Directive[
                    Opacity[1], 
                    Directive[{
                    GrayLevel[0], FontFamily -> "Times New Roman", FontSize -> 
                    11}], 
                    Directive[{
                    GrayLevel[0], FontFamily -> "Times New Roman", FontSize -> 
                    11}], 
                    Directive[{
                    GrayLevel[0], FontFamily -> "Times New Roman", FontSize -> 
                    11}]], 
                    Directive[
                    Opacity[1], 
                    Directive[{
                    GrayLevel[0], FontFamily -> "Times New Roman", FontSize -> 
                    11}], 
                    Directive[{
                    GrayLevel[0], FontFamily -> "Times New Roman", FontSize -> 
                    11}], 
                    Directive[{
                    GrayLevel[0], FontFamily -> "Times New Roman", FontSize -> 
                    11}]]}}, StripOnInput -> False]}, {}}, {{
                    Directive[
                    Opacity[1], 
                    Directive[{
                    GrayLevel[0], FontFamily -> "Times New Roman", FontSize -> 
                    11}], 
                    Directive[{
                    GrayLevel[0], FontFamily -> "Times New Roman", FontSize -> 
                    11}], 
                    Directive[{
                    GrayLevel[0], FontFamily -> "Times New Roman", FontSize -> 
                    11}]], 
                    Directive[
                    Opacity[1], 
                    Directive[{
                    GrayLevel[0], FontFamily -> "Times New Roman", FontSize -> 
                    11}], 
                    Directive[{
                    GrayLevel[0], FontFamily -> "Times New Roman", FontSize -> 
                    11}], 
                    Directive[{
                    GrayLevel[0], FontFamily -> "Times New Roman", FontSize -> 
                    11}]]}}, StripOnInput -> False], {"GraphicsLabel"}, 
                  StripOnInput -> False]}, {"GraphicsTicks"}, StripOnInput -> 
                False], {{
                 Directive[
                  AbsoluteThickness[0.2], 
                  Thickness[0.002]], 
                 Directive[
                  AbsoluteThickness[0.2], 
                  Thickness[0.002]]}}, StripOnInput -> False]}, {
             "GraphicsAxes"}, StripOnInput -> False]}, PlotRangePadding -> 
           Scaled[0.02], PlotRange -> All, Frame -> True, 
           FrameTicks -> {{False, False}, {True, False}}, FrameStyle -> 
           Opacity[0], FrameTicksStyle -> Opacity[0], 
           ImageSize -> {Automatic, 160}, BaseStyle -> {}], Alignment -> Left,
           AppearanceElements -> None, ImageMargins -> {{5, 5}, {5, 5}}, 
          ImageSizeAction -> "ResizeToFit"], LineIndent -> 0, StripOnInput -> 
         False], {
         Directive[{
           GrayLevel[0], FontFamily -> "Times New Roman", FontSize -> 11}], 
         Directive[{
           GrayLevel[0], FontFamily -> "Times New Roman", FontSize -> 11}], 
         Directive[{
           GrayLevel[0], FontFamily -> "Times New Roman", FontSize -> 11}], 
         FontFamily -> "Arial"}, Background -> Automatic, StripOnInput -> 
        False]},
      "BarLegend",
      DisplayFunction->(#& ),
      InterpretationFunction:>(RowBox[{"BarLegend", "[", 
         RowBox[{
           RowBox[{"{", 
             RowBox[{
               RowBox[{
                 RowBox[{
                   InterpretationBox[
                    RowBox[{
                    TagBox["ColorDataFunction", "SummaryHead"], "[", 
                    
                    DynamicModuleBox[{
                    Typeset`open$$ = False, Typeset`embedState$$ = "Ready"}, 
                    TemplateBox[{
                    PaneSelectorBox[{False -> GridBox[{{
                    PaneBox[
                    ButtonBox[
                    DynamicBox[
                    FEPrivate`FrontEndResource[
                    "FEBitmaps", "SquarePlusIconMedium"]], 
                    ButtonFunction :> (Typeset`open$$ = True), Appearance -> 
                    None, BaseStyle -> {}, Evaluator -> Automatic, Method -> 
                    "Preemptive"], Alignment -> {Center, Center}, ImageSize -> 
                    Dynamic[{Automatic, 3.5 CurrentValue["FontCapHeight"]/
                    AbsoluteCurrentValue[Magnification]}]], 
                    GridBox[{{
                    RowBox[{
                    TagBox["\"Name: \"", "SummaryItemAnnotation"], 
                    "\[InvisibleSpace]", 
                    TagBox["\"TemperatureMap\"", "SummaryItem"]}]}, {
                    RowBox[{
                    TagBox["\"Gradient: \"", "SummaryItemAnnotation"], 
                    "\[InvisibleSpace]", 
                    TagBox[
                    StyleBox[
                    GraphicsBox[{
                    RasterBox[CompressedData["
1:eJwVlXk41nkXxm1ZIyVFDAkZQqQiS3dSyhIpZZsWJNmXZKtISaUik2w1Q4VE
SkoUlcmS3WPPvj6WZ/l9bTNRqvd5/zjXOf+c61znPtfnPgoufofceLm4uLg5
4caJ/9fVN14Er56oxlXjVNO7N9tQIb7jotEgG7Qp3LpFr8GP3pjGruR2rBVI
/xU1zkaPGe0h31gdgoKDbGUzO+D1g+9yNZuNsacniy+MNIAl7tJ7sqATH+c8
+UT+ZYMSmmmYH2rCqTxrl6yyLkgwaDHWS2wsvd4V8MaPhr69RlNTNV/gPrRd
KJGXAjdd8MKsbwtsh9T8NTu6Udr54OYXYQr8ki0xmr6taAiX+ho43IMVjTxi
v62iILI3NcHTpw0mkvwRxexeuFacueMsTcHawZe+FNkOudqffXuYfZA0NNnV
pUDh1WDtMf0HHXgm9ONJ8HA//vu3K4auRmHNaeXOkJJO7DD/HpjTNYCuF96N
czoUwlmXrIrau1Adu2jU0ziIEg/u1TxGFAYC+6pnp78gl36ej99lCCmKSY7i
phSMF3WhJdqD6WXfp+T6hxDWr/ZQzppCZuTdYh/VXuhuDG/WtR+GY/LHCXV7
CoL8ZHPe3j5cNF18fbBtGAY2tpoGzhRGDljaiEb2Q9BFIjTPbgS9BQZrlb0p
PJHKryyZHYB0kOt/N6gRfHOq2VMdTqF4hl92i84Q1GJeBZ25OgopgSOB7jco
rLMr7hBgD8EghXfOVHYMuoXD6YIpFC6Wucf3Zw/DMvdwgPKrMRw95tv4NJvC
kIKU2auTIzhe9pjwmtMRJPj9m3kRBZNrNTw31o3Cr2nOZ2SIjruvrv3OqqCQ
zQotO94+iktDJqzykHG8PL766O1WCkKHVIO3xo0hYfauZ7rYBGhCD69oDlOI
uJtt3GJIh4+DE59g8gSkppQG781SmG1XFPVl0mFevuFvf/lJnKzJ0f/BS3B6
zcMvwmnj2KjC0O1+MomnT9STTkkS9NjJZT7ZPwGeuJctxlpTmIkpmKnfSGCV
et9vz9cJDMyHeuWWTGHH6a0HdPQIKnqkDIazJlHqtGuZhDEDUXtLctLMCHRl
k/gjbKeQ/Ekg/XwtA7VKhnw8TgTPjkm0ruNlIEi1WW/MholVfOUnPLwJ4vut
u5RuMBBsH+HdXsqEaG69dmAYwdMlrzD6NwZuein4XF/DgouOzEeLaM5cmesy
2d5MpEdU+hgGsFBc5mmpHE/Qr5/5/vQAE68T3H2n61lYbvqu+2cqwYJD+QmV
gyzUZQr7ZW5kw6VZyP1LJsGqsD7uyX9YGCzO97OPYqPY3mH+5QsC9ZSFxzk6
bMzXHfRf3sfG8pGcqJvvCPYVrzb1yGJDaGDOv3w7BWevBTG3KgLVjFLGBm4K
PIYH96yKpHDPVXL03UuCB7KhiU1aFKo3y79Pf0QhekfjHiFnArHUrTvDT1KI
VaS2aVRTCFpxNdtOnCBKcmZC+Q6FA2vfP383RcGVbiiY/ZHCfEJ+QgsnrxS5
pbJflOBw6bzHvC+F02KeBhcJhfafjhkdWgQmCc/qd8tR6I7dSP9dniBlVlXa
1ZZAx/2URkIjGxYCo3HtVgRO4wsJ0yEEG4xk4wcvsPHhSrrepQgC+Z7PwhH3
ObpItE9rqLMRX+8r636DYPm7RGWuDAJLYaNnUSEsOEvs5LJKJFhMdd51maNj
DHe2e8cnJrY4iY5tTScYD9N04ntK8M+CmKKqGBO8j/s+y+QStDl8PxeTT/Cd
hAxccGCgg5GXx1NEUL6j5o5gIcG2iaFUWuYUsrecj5/6SJAvfS8v9g2B/4DZ
EaXpSYSGm5+l1RGkLTpXLy8lyO0oFA81mITZJ2kOkQTXujWH4zh94w0yDfUx
E1jnQne71sWZa8O2U3tPECfzQsUuehxMjc3CDe0EB5IyLxwqJmDcszv805GO
ssXQ5+KtBJ97nB6Gc+63T5wrMkt7DLerPh060kywW16i+lEewePYnFxLwVEc
T1j+NbWBoMy1jlGXRcC1zKZzbmAYm48dvT9Qy+EgJ2rFHEePPyIXue8XDYFL
NQOKnwlesvS2yqQRBM6ZOEVLDaJlfmrUvZJgk/a0vQlH102TiYWtVX344Y2g
B5z9w+ZfhH9zJzgbIt1h29eDYaNnfQV/EgQUXUpqpii0GCyL21nVjSox6b1V
vgQewTaFmecoaHHNmP7+/AtyBq/md5sTOOtuaArj/Im4yr5fK5O7cKtgVpLi
8O20MDtldYWN6es1Jd8jO+EfdSKCh+MTh99WLFMSZsP6wOsA+pkO2B5qGF8z
SMEiPFFh8Q4Lz1dmqDXbtENXcYf1plKOnxm4GTWt5XDXeXO0RL8NMvNZxUim
YLC0zeHx30x4pYU8eKTYioQj+mzXUxy/tLuuy9XBgOSJy7frWlogWNy04bo2
hQ+FPZLHRBj4qHg7YjayBRFSrvbPfrLBJaYx/9Z4Ch6TyX7rNFswH/b1Nq2e
DWOPyNY1oZOQyH90cncfDV69NyvmU9i4UtlScPb5BD4E5Nt4xtIwbLh+Ueo0
G5XySvG0sXGc2V6y+089Guz/fq1pxOGd/3ywj4bMOJT+u+oe1NiMpl/7Tzlz
sbGvs8Yi1oaO0Mj7ZpWqzZgWMWhya2GBJpa+cuHqGBZVnqgvxjXBne10yDGT
hYVtuha+b0chNqRxJ2OhEQNNFzqtONysP9YcPcYagWLK67l9Lo04UvCXo4k5
C2bR7h8c149A76CBHalvQH3ChwHd31gIyPv1lXZ4GFaCn94lbWvA7rODLurT
TKS1JmvvuzYE1/L9cjvT6/HWlmtifQUT0XMnOsPPDSI0tDmKLlgPre0KXpJJ
TLQb3zFz7+vHba2j9FuBdVD1l9RL9mTiL4FRy5KlXmhzX1Qr76mFilNBks5u
JhzKwv1b47sxxzO2RWRXLZRMLf5tlmZiTcCqRNaGLhTxWRgczaqBgvb4Ye8Z
BtqUc4v537QjmL/Q5KFwDeRlowoFOb6f3GPcu96sFfqC0pYsv8/4TUB2ZVYG
Azlyr36cK2nGktAlW92OaqybfeNnHMqAwvWRPbkDdfggMvHHZf1qSPXbNPVb
M5A2s/LWAF81IkWt3BrTqyBZw1IPV2FgtZNx26pN/8B4RZGP1LIq/A+f0N5y

                    "], {{0, 0}, {1, 1}}]}, {
                    ImageSize -> 65, BaselinePosition -> Bottom, AspectRatio -> 
                    NCache[
                    Rational[1, 8], 0.125], PlotRange -> {{0, 1}, {0, 1}}}], 
                    Selectable -> False, StripOnInput -> False], 
                    "SummaryItem"]}]}}, 
                    GridBoxAlignment -> {
                    "Columns" -> {{Left}}, "Rows" -> {{Automatic}}}, 
                    AutoDelete -> False, 
                    GridBoxItemSize -> {
                    "Columns" -> {{Automatic}}, "Rows" -> {{Automatic}}}, 
                    GridBoxSpacings -> {
                    "Columns" -> {{2}}, "Rows" -> {{Automatic}}}, 
                    BaseStyle -> {
                    ShowStringCharacters -> False, NumberMarks -> False, 
                    PrintPrecision -> 3, ShowSyntaxStyles -> False}]}}, 
                    GridBoxAlignment -> {"Rows" -> {{Top}}}, AutoDelete -> 
                    False, GridBoxItemSize -> {
                    "Columns" -> {{Automatic}}, "Rows" -> {{Automatic}}}, 
                    BaselinePosition -> {1, 1}], True -> GridBox[{{
                    PaneBox[
                    ButtonBox[
                    DynamicBox[
                    FEPrivate`FrontEndResource[
                    "FEBitmaps", "SquareMinusIconMedium"]], 
                    ButtonFunction :> (Typeset`open$$ = False), Appearance -> 
                    None, BaseStyle -> {}, Evaluator -> Automatic, Method -> 
                    "Preemptive"], Alignment -> {Center, Center}, ImageSize -> 
                    Dynamic[{Automatic, 3.5 CurrentValue["FontCapHeight"]/
                    AbsoluteCurrentValue[Magnification]}]], 
                    GridBox[{{
                    RowBox[{
                    TagBox["\"Name: \"", "SummaryItemAnnotation"], 
                    "\[InvisibleSpace]", 
                    TagBox["\"TemperatureMap\"", "SummaryItem"]}]}, {
                    RowBox[{
                    TagBox["\"Gradient: \"", "SummaryItemAnnotation"], 
                    "\[InvisibleSpace]", 
                    TagBox[
                    StyleBox[
                    GraphicsBox[{
                    RasterBox[CompressedData["
1:eJwVlXk41nkXxm1ZIyVFDAkZQqQiS3dSyhIpZZsWJNmXZKtISaUik2w1Q4VE
SkoUlcmS3WPPvj6WZ/l9bTNRqvd5/zjXOf+c61znPtfnPgoufofceLm4uLg5
4caJ/9fVN14Er56oxlXjVNO7N9tQIb7jotEgG7Qp3LpFr8GP3pjGruR2rBVI
/xU1zkaPGe0h31gdgoKDbGUzO+D1g+9yNZuNsacniy+MNIAl7tJ7sqATH+c8
+UT+ZYMSmmmYH2rCqTxrl6yyLkgwaDHWS2wsvd4V8MaPhr69RlNTNV/gPrRd
KJGXAjdd8MKsbwtsh9T8NTu6Udr54OYXYQr8ki0xmr6taAiX+ho43IMVjTxi
v62iILI3NcHTpw0mkvwRxexeuFacueMsTcHawZe+FNkOudqffXuYfZA0NNnV
pUDh1WDtMf0HHXgm9ONJ8HA//vu3K4auRmHNaeXOkJJO7DD/HpjTNYCuF96N
czoUwlmXrIrau1Adu2jU0ziIEg/u1TxGFAYC+6pnp78gl36ej99lCCmKSY7i
phSMF3WhJdqD6WXfp+T6hxDWr/ZQzppCZuTdYh/VXuhuDG/WtR+GY/LHCXV7
CoL8ZHPe3j5cNF18fbBtGAY2tpoGzhRGDljaiEb2Q9BFIjTPbgS9BQZrlb0p
PJHKryyZHYB0kOt/N6gRfHOq2VMdTqF4hl92i84Q1GJeBZ25OgopgSOB7jco
rLMr7hBgD8EghXfOVHYMuoXD6YIpFC6Wucf3Zw/DMvdwgPKrMRw95tv4NJvC
kIKU2auTIzhe9pjwmtMRJPj9m3kRBZNrNTw31o3Cr2nOZ2SIjruvrv3OqqCQ
zQotO94+iktDJqzykHG8PL766O1WCkKHVIO3xo0hYfauZ7rYBGhCD69oDlOI
uJtt3GJIh4+DE59g8gSkppQG781SmG1XFPVl0mFevuFvf/lJnKzJ0f/BS3B6
zcMvwmnj2KjC0O1+MomnT9STTkkS9NjJZT7ZPwGeuJctxlpTmIkpmKnfSGCV
et9vz9cJDMyHeuWWTGHH6a0HdPQIKnqkDIazJlHqtGuZhDEDUXtLctLMCHRl
k/gjbKeQ/Ekg/XwtA7VKhnw8TgTPjkm0ruNlIEi1WW/MholVfOUnPLwJ4vut
u5RuMBBsH+HdXsqEaG69dmAYwdMlrzD6NwZuein4XF/DgouOzEeLaM5cmesy
2d5MpEdU+hgGsFBc5mmpHE/Qr5/5/vQAE68T3H2n61lYbvqu+2cqwYJD+QmV
gyzUZQr7ZW5kw6VZyP1LJsGqsD7uyX9YGCzO97OPYqPY3mH+5QsC9ZSFxzk6
bMzXHfRf3sfG8pGcqJvvCPYVrzb1yGJDaGDOv3w7BWevBTG3KgLVjFLGBm4K
PIYH96yKpHDPVXL03UuCB7KhiU1aFKo3y79Pf0QhekfjHiFnArHUrTvDT1KI
VaS2aVRTCFpxNdtOnCBKcmZC+Q6FA2vfP383RcGVbiiY/ZHCfEJ+QgsnrxS5
pbJflOBw6bzHvC+F02KeBhcJhfafjhkdWgQmCc/qd8tR6I7dSP9dniBlVlXa
1ZZAx/2URkIjGxYCo3HtVgRO4wsJ0yEEG4xk4wcvsPHhSrrepQgC+Z7PwhH3
ObpItE9rqLMRX+8r636DYPm7RGWuDAJLYaNnUSEsOEvs5LJKJFhMdd51maNj
DHe2e8cnJrY4iY5tTScYD9N04ntK8M+CmKKqGBO8j/s+y+QStDl8PxeTT/Cd
hAxccGCgg5GXx1NEUL6j5o5gIcG2iaFUWuYUsrecj5/6SJAvfS8v9g2B/4DZ
EaXpSYSGm5+l1RGkLTpXLy8lyO0oFA81mITZJ2kOkQTXujWH4zh94w0yDfUx
E1jnQne71sWZa8O2U3tPECfzQsUuehxMjc3CDe0EB5IyLxwqJmDcszv805GO
ssXQ5+KtBJ97nB6Gc+63T5wrMkt7DLerPh060kywW16i+lEewePYnFxLwVEc
T1j+NbWBoMy1jlGXRcC1zKZzbmAYm48dvT9Qy+EgJ2rFHEePPyIXue8XDYFL
NQOKnwlesvS2yqQRBM6ZOEVLDaJlfmrUvZJgk/a0vQlH102TiYWtVX344Y2g
B5z9w+ZfhH9zJzgbIt1h29eDYaNnfQV/EgQUXUpqpii0GCyL21nVjSox6b1V
vgQewTaFmecoaHHNmP7+/AtyBq/md5sTOOtuaArj/Im4yr5fK5O7cKtgVpLi
8O20MDtldYWN6es1Jd8jO+EfdSKCh+MTh99WLFMSZsP6wOsA+pkO2B5qGF8z
SMEiPFFh8Q4Lz1dmqDXbtENXcYf1plKOnxm4GTWt5XDXeXO0RL8NMvNZxUim
YLC0zeHx30x4pYU8eKTYioQj+mzXUxy/tLuuy9XBgOSJy7frWlogWNy04bo2
hQ+FPZLHRBj4qHg7YjayBRFSrvbPfrLBJaYx/9Z4Ch6TyX7rNFswH/b1Nq2e
DWOPyNY1oZOQyH90cncfDV69NyvmU9i4UtlScPb5BD4E5Nt4xtIwbLh+Ueo0
G5XySvG0sXGc2V6y+089Guz/fq1pxOGd/3ywj4bMOJT+u+oe1NiMpl/7Tzlz
sbGvs8Yi1oaO0Mj7ZpWqzZgWMWhya2GBJpa+cuHqGBZVnqgvxjXBne10yDGT
hYVtuha+b0chNqRxJ2OhEQNNFzqtONysP9YcPcYagWLK67l9Lo04UvCXo4k5
C2bR7h8c149A76CBHalvQH3ChwHd31gIyPv1lXZ4GFaCn94lbWvA7rODLurT
TKS1JmvvuzYE1/L9cjvT6/HWlmtifQUT0XMnOsPPDSI0tDmKLlgPre0KXpJJ
TLQb3zFz7+vHba2j9FuBdVD1l9RL9mTiL4FRy5KlXmhzX1Qr76mFilNBks5u
JhzKwv1b47sxxzO2RWRXLZRMLf5tlmZiTcCqRNaGLhTxWRgczaqBgvb4Ye8Z
BtqUc4v537QjmL/Q5KFwDeRlowoFOb6f3GPcu96sFfqC0pYsv8/4TUB2ZVYG
Azlyr36cK2nGktAlW92OaqybfeNnHMqAwvWRPbkDdfggMvHHZf1qSPXbNPVb
M5A2s/LWAF81IkWt3BrTqyBZw1IPV2FgtZNx26pN/8B4RZGP1LIq/A+f0N5y

                    "], {{0, 0}, {1, 1}}]}, {
                    ImageSize -> 65, BaselinePosition -> Bottom, AspectRatio -> 
                    NCache[
                    Rational[1, 8], 0.125], PlotRange -> {{0, 1}, {0, 1}}}], 
                    Selectable -> False, StripOnInput -> False], 
                    "SummaryItem"]}]}, {
                    RowBox[{
                    TagBox["\"Domain: \"", "SummaryItemAnnotation"], 
                    "\[InvisibleSpace]", 
                    TagBox[
                    RowBox[{"{", 
                    RowBox[{"0", ",", "1"}], "}"}], "SummaryItem"]}]}, {
                    RowBox[{
                    TagBox["\"Class: \"", "SummaryItemAnnotation"], 
                    "\[InvisibleSpace]", 
                    TagBox["\"Gradients\"", "SummaryItem"]}]}}, 
                    GridBoxAlignment -> {
                    "Columns" -> {{Left}}, "Rows" -> {{Automatic}}}, 
                    AutoDelete -> False, 
                    GridBoxItemSize -> {
                    "Columns" -> {{Automatic}}, "Rows" -> {{Automatic}}}, 
                    GridBoxSpacings -> {
                    "Columns" -> {{2}}, "Rows" -> {{Automatic}}}, 
                    BaseStyle -> {
                    ShowStringCharacters -> False, NumberMarks -> False, 
                    PrintPrecision -> 3, ShowSyntaxStyles -> False}]}}, 
                    GridBoxAlignment -> {"Rows" -> {{Top}}}, AutoDelete -> 
                    False, GridBoxItemSize -> {
                    "Columns" -> {{Automatic}}, "Rows" -> {{Automatic}}}, 
                    BaselinePosition -> {1, 1}]}, 
                    Dynamic[Typeset`open$$], ImageSize -> Automatic]}, 
                    "SummaryPanel"], DynamicModuleValues :> {}], "]"}], 
                    ColorDataFunction[
                    "TemperatureMap", "Gradients", {0, 1}, Blend[
                    "TemperatureMap", #]& ], Selectable -> False, Editable -> 
                    False, SelectWithContents -> True], "[", "#1", "]"}], 
                 "&"}], ",", 
               RowBox[{"{", 
                 RowBox[{"0.`", ",", "73.`"}], "}"}]}], "}"}], ",", 
           RowBox[{"LabelStyle", "\[Rule]", 
             RowBox[{"Directive", "[", 
               RowBox[{"{", 
                 RowBox[{
                   InterpretationBox[
                    ButtonBox[
                    TooltipBox[
                    GraphicsBox[{{
                    GrayLevel[0], 
                    RectangleBox[{0, 0}]}, {
                    GrayLevel[0], 
                    RectangleBox[{1, -1}]}, {
                    GrayLevel[0], 
                    RectangleBox[{0, -1}, {2, 1}]}}, DefaultBaseStyle -> 
                    "ColorSwatchGraphics", AspectRatio -> 1, Frame -> True, 
                    FrameStyle -> GrayLevel[0.], FrameTicks -> None, 
                    PlotRangePadding -> None, ImageSize -> 
                    Dynamic[{
                    Automatic, 1.35 CurrentValue["FontCapHeight"]/
                    AbsoluteCurrentValue[Magnification]}]], 
                    StyleBox[
                    RowBox[{"GrayLevel", "[", "0", "]"}], NumberMarks -> 
                    False]], Appearance -> None, BaseStyle -> {}, 
                    BaselinePosition -> Baseline, DefaultBaseStyle -> {}, 
                    ButtonFunction :> With[{Typeset`box$ = EvaluationBox[]}, 
                    If[
                    Not[
                    AbsoluteCurrentValue["Deployed"]], 
                    SelectionMove[Typeset`box$, All, Expression]; 
                    FrontEnd`Private`$ColorSelectorInitialAlpha = 1; 
                    FrontEnd`Private`$ColorSelectorInitialColor = 
                    GrayLevel[0]; 
                    FrontEnd`Private`$ColorSelectorUseMakeBoxes = True; 
                    MathLink`CallFrontEnd[
                    FrontEnd`AttachCell[Typeset`box$, 
                    FrontEndResource["GrayLevelColorValueSelector"], {
                    0, {Left, Bottom}}, {Left, Top}, 
                    "ClosingActions" -> {
                    "SelectionDeparture", "ParentChanged", 
                    "EvaluatorQuit"}]]]], BaseStyle -> Inherited, Evaluator -> 
                    Automatic, Method -> "Preemptive"], 
                    GrayLevel[0], Editable -> False, Selectable -> False], 
                   ",", 
                   RowBox[{"FontFamily", "\[Rule]", "\"Times New Roman\""}], 
                   ",", 
                   RowBox[{"FontSize", "\[Rule]", "11"}]}], "}"}], "]"}]}], 
           ",", 
           RowBox[{"LegendLayout", "\[Rule]", "\"Column\""}], ",", 
           RowBox[{"LegendMarkerSize", "\[Rule]", "160"}], ",", 
           RowBox[{"Charting`TickAnnotations", "\[Rule]", "None"}], ",", 
           RowBox[{"ScalingFunctions", "\[Rule]", 
             RowBox[{"{", 
               RowBox[{"Identity", ",", "Identity"}], "}"}]}], ",", 
           RowBox[{"Charting`TickSide", "\[Rule]", "Right"}], ",", 
           RowBox[{"ColorFunctionScaling", "\[Rule]", "True"}], ",", 
           RowBox[{"TicksStyle", "\[Rule]", 
             RowBox[{"Thickness", "[", "0.002`", "]"}]}]}], "]"}]& )], 
     TemplateBox[{0, 0},
      "Spacer2"], 
     GraphicsBox[GraphicsComplexBox[CompressedData["
1:eJyNnV2MnPV1hx2Eg21kPrw4VVt2zSrE2GnVjwQpatUAqhBhe1EUkJWqZamM
alMiB2YVhdamHwrCNpWq7rqtVONyR6SmkgPIvYAUNRRbqqqq64tU8mzqIJkk
UqWmskIDDhUKFM/8n9l5n5kfJ1wUfjn/85wzu++879Px2p5/8NF7912xYcOG
O6/ZsOHyv+9+/dANz33mjdvf/z/v/9el253vannH4e9/9qW5D92RzlNfaPmT
g3+uusP9n1Gd/uG/t070U19odfqfH/zH9bGfOvmlucsL3DDR/1uqwzvz1q77
l0//1ES/659q+ey/X/7nZ2I/dXL/2d6nt/RnJ/qpr7U6+XJ6tnfTRD95SfVL
l8e/NR/7XT80+IZ+tKzz+jYM/vnYT1w/cvnbf3hnrB9udfLVgxe4a6KfvEX1
ldOXv+C7Y/+y6sPr9+diP/U/a/nE05f/+fmfuD47eEG/UNbJXxl8g36xrP/a
+Py//qWyztd78OX43C+XdfJg3Z/+RFm/r+XLV8uub38i9lP3+eF1/MN4/3H2
ebLvT+Tq/mXef4i31jL3I9+/0v2Kfu9n3n+2zP3N9zvf3zzfPDLnyc/pfsj9
L91Pme/9VsWDz/3R91PfPz3f+5n3Xy2fbvdT31+dPd+8vnjUff8lV/d37/ea
ePB9v/b93XX3k1fFo+77v7Pv/2vqh7cqHnU/D6rsfvKqeNT9/Kmy+8kXxeP7
zfPGz5/qeeb9LohH/aieT36epeef91sVD76fZ37+uX5Y/fBWxaPu55+fl65v
UX/ikf28rfKy+hOP18Pz1c/b6vld8ajP6Xns53N63lc8sp//VZ5Vf+K9Mv76
3n/e+/lf+UTF4/pdkx/YF5J/VDyyfaLKffUn3rdatr8kX/E888iLged5D+2/
/M+l0m/I+3SejF/YX+wf5nn+Q+Ltb7nyDbLnez/zHmgZv7C/2D88z7z94pHx
jeQvzsz3fnvFg598w9nzvZ95j7eMb9hf7B+eZx6Z82T8IvkL2fO9317x4Nsv
7C9kz/d+e8Wjjt8kf7F/uJ+8Vzzq+EXyF9eX1A9vr3jU8Qv7i/3D873fE+JR
xy/sL/YPz/d+XxSP+hH5hf2F7Pne7wnxqOMXyV9cP6p+eHvFo26/SNnzvR8Z
fyEn30h5Rf3OnH+25eQbyT/or3jUK98ge17FIyffSHlO/Yl37/jrm+Ibzp5X
8Xi+Vb5B9ryKx/zKN5yZV/F6LfvzmMXgK55n3r6C53lvDu5bb0e/sZ9c0nky
fmF/sX+Y7/lvige/8g2y53s/8/63ZfvKQvAPzzOPjL+Q8YvkL87M834XxYNf
+QbZ872feT9q+Yx8JfmH5yUe/dTtF8k/PN/7XRQPvv2i8g/3ky+KR91+YX9x
3f3ki+JRxy+Sv7jufvJF8ajjF8lfyJ7v/a7d3eVRxy+Sv9g/3E9+Vzzq+EXy
F7Lne7+L4lHHL5K/kD3f+62KR91+YX+h7vnez7zu/XrSN1JeVn/i8fVKvpH8
g/6KR73yDbLnVTxy8o2UZ9WfeK+Nv74pvuHseRWvc/+Y4hvOnlfxyMk3nD2v
4vF+xkfsL/YVzzPvUsHzvOH78p3oN/aTJ3WejF8kf3Gm3/P/RLzDLVe+QfZ8
72ceeUG+cnfwD89LPPrJfN6S/MXZ/cz/snjUk284e773M+8PWrZvJP/wPPMO
i0e2XyT/8Hzv1xMPvv2i8g/3k3viUV+SX1T+4X5yTzzqo19fCv7iek/98Hri
Uccvkr+MPh/SPO93TDzef/hF8hey53u/PxWPOp+3JH8he773OyYe/NHnO8E3
yJ7v/XriUbdfpOz53s88cvKNlN2feKdaTr6R/IP+ikfdfpGy51U8cvKNlN2f
eA+Mv74pvpH8g/6Kx/W7VvgG2fMqHrnyDee++hPviZbxEfuLfcXzzHuy4Hne
9sF19270G/vJDTpPxi/sL/YP8z1/u3jwK98ge773M+/qlhfkG8k/PM+87eJR
xzeSvzgz3/ttEg9+5Rtkz/d+5l3b8hn5SvIPzzNvu3jU7RfJPzzf+20SD779
ovIP95M3iUe9J7+wv9g/3E/eJB51/CL5i+tL6oe3STzq+IX9xf7h+d5vt3h8
v/EL+0vyD/q9n3nU8Y3kL2TPN2+3ePDxi+QvZM/3frvFo175BtnzvR+Zz2+6
9+tJ30h5Rf3OnP+NlpNvJP+gv+JR5/OW5Btkz6t45OQbKc+pP/He/NrY65vi
G86eV/Gonyt8g+x5FY/3R+UbzsyreD/bMj5if7GveJ55zPudwPO8+wYPpg13
JL+xn9yr82T8IvmLM/2e/1nx4N8afCP5h/udOU/GL+wv9g/P835k/IWMbyR/
IXu+99sjHvUXg284e773I3P+cy3jG/YX+4fneT/yq+082X6R/MPzvd8e8eDb
Lyr/cD95j3jUl+QX9hf7h/vJe8Sjjl8kf3G9p354e8Sjjl/YX+wfnu/99ohH
PflG8g/3k39bPOr4RvIXsud5vzvFo45fJH9x/Yj64d0pHnX7hf2Fuud7P/Kx
dr57v570jZSX1b8SePtaTr6R/IP+ike98g2y51U8cvKNlGfVn3i/Mv76pvhG
8o/Rz/sUPOrJN5w9r+KRk28k/zin/sS7p2V8xP5iX/E888iLged5zwwa8ZJJ
v7GfnNB58lzzi+QvzvR7vnlk+0byD8+veE+3bN+wv7hOv3knxCPjF8lfnJnv
/Y6LB9++kfzD872feeQz8pVXg394fsUjr8ovkn94vnnHxaN+Tn5R+cdZ9cM7
Lh71nvzC/mL/6Ksf3nHxqNsvKv9YUj+84+JRxy+Sv7jufvJXxaP+3uCfm6O/
kD3f+z0jHvUj8gv7C9nzvd9x8ajjF8lfXD+qfnhHxaNuv7C/UPd872de9349
6RspH1N/4vH1Sr6R/IP+ite9f2ffIHtexSMn30jZ/Yn35+Ovb4pvJP+gv+JR
t1+k7HkVjzz41wf4hrP7E++JlvER+4t9xfPMO1HwPO+7gxvLFdFv7Cevt/Mz
ypVvOMPzfPO+03LlG87Mq3ivtWxfWQj+4XnmfUc8Mn6R/MWZfu+3Jh78yjfI
nu/9zCOfDr6RsvvJr4tH/az8wv7ifEb9o99/Jh71vvzC/mL/WFU/vAviUV+S
X9hf7B/n1A/vgnjU8YvkL6731A/vgnjU8YvkL2TP934XxOP7jW8kfyF7vvf7
nnjU8Y3kL2TP935viAcfv0j+QvZ87/eGeNTtFyl7vvcj8/kNOflGyivqd+Y8
ryf5RvIP+ise9dnCN8ieV/HIyTdSnlN/4n1v/PVN8Y3kH/RXPK7ffuEbZM+r
eORB2wf4hvOa+hPvxy3jI/YX+4rnmfd6wfO8jw/+48roN/aT3e38jPKO4Bsp
0+/5t4i3q+XKN8ie5/3MY559JfmH55m3Wzzq+EXyF2f6vd9O8eAn33D2fO9n
Hhm/SP7i7H7ybvGoj36/e/AXsud7vznxqNsv7C9kz/d+O8Wjbr+wv7jufvJH
xKNuv6j8w/3kneJRxy/sL/YPz/d+O8Wjjl/YX+wfnu/9dotH3X5hfyF7vvfb
KR51/CL5i+vuJ+8Uj7r9wv5C3fO9H5nPb8jJN1JeVv9K4H2q5eQbyT/or3jU
K98ge17FIyffSHlW/Ym3afz1TfENZ8+reNQr3yB7XsUjV77h3Fd/4n20ZXzE
/mJf8TzzdhU8zxveFzdGv7Gf9HSezOct9hf7h/mevyQe/OQbyWd2qD/xHm4Z
v7C/2D88z7yeeGT8IvkL2fO93wHx4H89+Iaz53s/MucfaZnPW5K/ONPv/cic
J/N5S/IXsud7vwPiwefzluQvZM/3fgfEo87nLclf7B999cM7IB51+0XyD8/3
fgfEo45fJH9x3f3kA+I92jKftyR/sX/Q7/0eEY/6EflF8g/P934HxIOPXyR/
cf2o+uEdEI+6/cL+Qt3zvZ953fv1pG+kfEz9iffHLSffSP5Bf8Xr3r+zb5A9
r+KRk2+k7P7Ee2D89U3xjeQf9Fc8rl/7RcqeV/HIlW84uz/xDrWMj9hf7Cue
Z96jBc/zhs+pD0e/sZ+82M7PKOMbyV+c4Xn+S+LBr3yD7PnezzyyfSX5h+eZ
x/78/A51/CL5i/OC+smnxKNu30j+4fnez7yXW7avJP/wfPP4+vDzO9TPyi/s
L87M934viwe/L7+wv9g/VtUP72XxqOMbyV/sH+fUD++UeNTtF5V/9NQP75R4
1PEL+4v9w/O93xnx+H7jG/aX5B/0e79/EI86vpH8hez53u+UePDxi+Qvrh9R
P7xT4lG3X6Ts+d6PjL+Qk2+kvKJ+Z87z/U6+kfyD/opHvfINsudVPHLyjZTd
n3h/Nf76pviGs+dVPK7fyjdGv/9L8yoeufINZ/cn3gst4yP2F/uK55lHXgw8
zxu+7zdFv7GfcH5GGb9I/uLsfvM5/6GWbw2+kfyD/sTj/I8H98GrRn6R/MU+
Qr/3I3OejF8kfyF7vvczj8zPN9s3nD0/8TjP1w+/sL/YPzzP+73XXg/91O0X
9hey53s/88j4RfIX191Pfrvtz3nq9gv7C9nzvR98zlPHL5K/uO5+MnzOU8cv
7C/2D8/3fpvF4/uDX9hf7B+e7/3+r+3Peer2C/sL2fO932bx4OMXyV9cdz+Z
rz/nqdsv7C/UPd/7keknJ99I2f0rgcfXK/lG8g/6Kx71yjfInlfxyMk3UnZ/
4nG9Jt9w9ryK9974/egDfIPseRWP90flG87Mq3g/anV/HrMYfMXzzHuv4Hne
8Lm6ufQb6ne38zPKyTdSpt/zzaNu30j+4XkV79dbtl8sFP5Bv3kL4pEr33Cm
3/vdJR58+0byD8/zfuYxD7+wv/D1tn/Qb97d4lFPvuHs+d7vLvHg2y+Sf3ie
97tNPOr2i8o/3E++TTzq+EXyF9fdT75NPOr4hf3F/uH53u8e8fh+D6+Tj034
C9cP2fO9323iUccvkr+QPd/73SMefPwi+QvZ873fPeJRt18k//B870debue7
99dJ30j5mPpXAu93W06+kfyD/opHfbbwDbLnVTxy8o2U59SfeLeNv74pvuHs
eRWP67cffMPZ8yoeOfmGs+dVPL4/+Ij9xb7ieebdXfA8b3hdb4l+Yz9Z1nny
XPCNlOF7/l+IB7/yDbLneT/zmG9fSf7heeaR+fyGjF8kf3Fmnvd7Sjz4Xw++
kXzG/c6j3y/WcvfvO530DfsM/d6P18N56vx6U/KX7t9/uj7P+62IB/+c/CL5
h+d7vxXxqPfkF5V/9NUP7ynxqOMXyV9cX1I/vKfEo45f2F+Sf7if/LR41If3
oZsn/CX5h/vJfyMe9SPyi+Qfnu/9nhKPOn6R/MX1o+qH95R41O0X9hfqnu/9
yPhL93496RspL6t/JfD4fiffSP5Bf8WjvqPwDbLnVTxy8o2UZ9WfeI+Nv74p
vuHseRWP+lrhG2TPq3jkyjec++pPvD9sGR+xv9hXPM+85YLnecO/b+3q6Df2
k77Ok/GN5C/O9Hv+mnjkWwvfIHu+94PH+W+2jF/YX+wfnuf91sQj4xfJX5yZ
7/2+KR58+0byD8/3fuZ9q2V8w/5i//B88/riUT8rv7C/2D/o937nxYOPbyR/
Oaf6qvrhnRePOr6R/IXs+d7vvHjU8YvkL6731A/vvHjU8YvkL2TP937fF4/v
N76R/IXs+d5vTTzyUfmF/YXs+d7vvHjw8YvkL64fUT+88+JRt1/YX6h7vvcj
09+9v076RsruXwk8vt/JN5J/0F/xqM8VvkH2vIpHTr6R8g71J96/jr++Kb6R
/KP7961mHtev/SJlz6t45Mo3nN2feP/TMj5if7GveJ55/YLnefOD79vW6Df2
k5va+Rll+8WO4B/me/6cePDtG5V/uD/xyPYV+4br7nfGX8j4RfIX5wX1k+fF
o558w9nzvZ95t7SMX9hf7B+eZx6ZX78i2y/sL92//319nvebFw++/cL+4rr7
yfPiUbdf2F9cdz95Xjzq+EXyF9fdT54Xjzp+YX+xf3i+95sXb0fL9hWy/cPz
vd+seNTtF/YXZ/q937x48PGL5C+uu598nXjU7RfJPzzf+5HpJyffSNn9K4HH
1yv5RvIP+isedftFyp5X8cjJN1J2f+JtHX99U3zD2fMqHvXKN8ieV/F4f1S+
4Ux/xdvWMj5if7GveJ55zFsMPM8b/n3p10S/sZ/s13kyn7ckf3GG7/kPiwe/
8g2y53s/836vZfuG/cV1+s17SDzq+EXyF2fme7994sGvfIPs+d7PPOafka+8
GvzD88zj68N56qvyi+Qfnu/99okHn89bkr/YP86qH96ieNR78ovKP/rqh7co
HnX7ReUfS+qHtygedfzC/mL/8Hzv9wXxqPN5i/0l+Yf7yQ+LR53PW5K/kD3f
+31BPOr4RfIXsud7v0XxqNsvkn94vvczj5x8I+Vj6k88vl7JN5J/0F/xqFe+
Qfa8ikdOvpGy+xNvYfz1TfGN5B/dv28+86j3g284e17FIyffSP6xpv7EW2oZ
H7G/2Fc8z7z9Bc/zXhg8966NfmM/eb6dn1HGN5K/OMPz/OfEo558w9nzvZ95
f9cyfmF/sX94nnkviEfGL5K/kD3f+50UD/6LwTecPd/7kTn/9y3jK/YX+4fn
eT++H/gLdXwj+QvZ873fSfHg9+UX9hey53u/r4hHfUl+YX+xf5xTP7yT4lHH
L5K/uN5TP7yT4lHHL5K/kD3f+50Uj+83vpH8xf5Bv/f7qnjU8Y3kL2TP934n
xYOPXyR/IXu+9/sn8ajbL1L2fO9nXvf+OukbKbs/8Xg9yTeSf9Bf8ajPFr5B
9ryKR06+kfKc+hPvpfHXN8U3kn/QX/F4XtovUva8isf7o/INZ/or3qst4yP0
3x98xfPMe67ged4fDV74ddFv7CeP6zwZv7C/2D/M93zzyJVvkD2/4pHtK8k/
PC/x+PyGjF8kf3FeUD/5oHjU7RvJPzzf+5nH9we/sL/YPzzfvMfFI+MXyV/I
nu/9viQefPwi+Yv9w/3kL4lH3X5hfyF7vvc7KB51+0XlH+4nHxSPOn5hf7F/
eL73OyjeoZbxC/tL8g/6vd9j4lHHL5K/kD3f+x0UDz5+kfyF7Pne76B41Cvf
IHu+9yPz+U33fj3pGymvqN+Z819uOflG8g/6Kx71yjfInlfxyMk3Up5Vf+I9
Mv76pviGs+dVPOprwTecPa/i8f5IvpH8g3kV74st4yP2F/uK55n3eMHzvKEX
XB/9xn7C+RnlyjeczXPmPLnyDWf3J95cy/YN+4vr9Jt3k3jU8YvkL87M9343
ige/8g2y53s/85hvXzkd/MPzKh51+0XyD8837ybx4OMXyV9cd3/319/WedTt
F8k/PN/73SgedftF5R/uJ98oHnX8wv5i//B873ezeNTxC/tL8g/3k+fFo26/
SP7h+d7vZvGo4xfJX1x3P/lG8ajbL+wv1D3f+5nXvb9O+kbKx9SfeHy9km8k
/6C/4lGvfIPseRWPnHwj5Tn1J978+Oub4hvJP+iveNTXgm84e17FIyffSP7h
/sS7pWV8xP5iX/E883YUPM8b/rrFpH/Yb6if1nly5RvO8D3fPHLyjZTdn3iv
tNz9eZ9137B/eJ55ZM6T8YvkL2TP937mkV8MvuHs+RXvn1s+E3wj+QzzzCNz
nrwqv0j+4Xne7xviwe/+vM+kv7h+Vv3wviEe9Z78IvmH53u/fxSP+lvNL5K/
XFJ9Sf2JRz7Y/CL5C9nzKx65+/M9k/5i/zikfniviEedX29K/kL2fO9nHnlL
84vkL2TPr3jk5cI3yJ5f8br360nfSHlF/Yn3by0/HXwj+Qf9FY+6/SJlz6t4
5OQbKbs/8V4Zf31TfCP5B/0Vr3P/+ADfIHtexSOfKHzDeU39ifcvLfvzmOQr
nmceeTHwPG/48xTbot/YT/brPLnyDWf6Pd88cuUbzu5PvH0t21cq/+j+/NG2
idz9eaFtpW84d3/eeZt+HmmdB7/yDWf3J97vt2xfSf7heebtE4/6WfmF/cWZ
fu9nHhm/SP7i+qr6E4+MbyR/IXu+eQ+KR73yDbLne78HxaOefCPlt9QP7/Pi
8f3GL5K/ODPP++0Xj1z5Btnzvd/nxYNf+YbzEfXDe1A86pVvOG9Rv3ndn1/e
Fn0j5WX1rwQeX6/kG8k/6K941OcK3yB7XsUjJ99IeVb9idd5fVN8I/mH+xOP
XPkG2fMqHu+Pyjecuz9/lHmPtIyP2F/sK55n3v6C53nD99FM9Bv7yeZ2fka5
8g1neJ5vHvVbC99wpj/xOL+pZftK8g/P835bxCPjF8lfnOn3fleJB/+l4BvO
nu/9zLu6ZfzC/pL8g37ztohHtl+k7Pneb7N48JNvpOx+8kbxqNsv7C/O7idv
FI86fpH8xXX3kzeKRx2/sL/sV/Z877dVPOr2lco/3E/eLB51/CL5i7P7yVvF
o45fJH8he7732yoedfuF/YW653s/87r310nfSPmY+hPvIy2fCL6R/IP+ike9
8g2y51U8cuUbznPqT7zN46/vA3zDmf6KR737+622lZn+ikd+OvhG8g/3J971
LeMj9N8ffMXzzNtS8DzPPlP5SMruT36QfCQ9781Lz39n96fnceKl56v70/PW
mf70/CSbl56Hfp75+ZmeT+al5xXZvPT88fOD/vQ8Gf19BaE/3d8Tz/dncuKl
+6/7ff9M91P3+35ITv3pfud+36/S/cv96X6U+qv7i3np/lLdn4bf9x/czv2G
zP0h1bkfpPN8XpvOP9/e7+k87+90ns8703nev+k879d0vtfen+k878d0nvdf
Os/7LZ3n86t0nvdTOs/7J53n/ZLO8/5I53k/pPNc/+k813s632/XdzrP9ZzO
+/r2eeqDf98/c8d/f214fae8u13fKf9qu75T/s12fafM9Z0y13fK/H6UlL/d
ru+Uz7TrO+VH2/Wd8jvt+k75sXZ9p3xlu75TfqJd3ylf067vlP+yXd8pb23X
d8p/267vlLm+Uz7Zru+Ur2vXd8rn2/Wd8vF2fZN9faf68L77xui+Th58ez/9
yYn68D74w4ns82SfH36et/4c2deyz5N9/s3BdfX2KF9qmfPm+fzwPvnOKD/Z
MufN8/ntg+vi3VG+oWXOm+fz9w3euBtG96F7W+a8eT7/zOC6W3/OnmiZ8+b5
/HcHD5orRvn1ljlvns9/fHDhXDnKu1rmvHk+P/TejaPM34/MefN8fnjf+/BE
5rx5Pj/896ZR5u/n8Xmyz/P3A5D58+05b57P8+dvk5db7r5/1nk+3/3zE38w
+vNiOW+ez/Pn05D580m67791ns/z5z+Q97fMefN8nt9fRH6uZc6b5/P8fgcy
P1/KefN8vvvzXuuZ8+b5PD+PQebXN3ye7PP8ekb367dtdN48n+/+/3vrufv1
W+dV5/nf/W/qPC/438nU/x8F16dL
       "], {
        {GrayLevel[0.8], EdgeForm[None], 
         GraphicsGroupBox[{
           PolygonBox[{{3553, 1, 3457, 3649}, {3648, 3456, 3552, 3652}}], 
           PolygonBox[CompressedData["
1:eJwt1AdUV1UcB/DnQhFHLkBwkQoKmpud5iShaeUsKysclDadlec0nO3hbA9A
aQ+1bA81bQ9EaJzTcLYHgrY+99Q5fM77fd/7v3vvu+/3SJk2Z9zshlEUTaUJ
b7aMojM4k7N4g1c5mVM4lVd4mUKKOImXGNkqip52zCGXYfILjqMYzRi2sJ1J
TGYK23ib8UxgIm+xmeGMCGOzia0UcCJjeZHXOY3TGcdrPEqW5xlCJo/Iv7LU
wy5jCb/I3cIamxmHrXSV05nePIpmUExvuQ8z1bMoIUP+2f31DaLoCEf5ST7W
+YJY62MMKXIqu9VVVNJT7sFYdSFFdJdr3Z/QKIoSiecPuZfze1yvpoY0ucL5
EzzTUIaxUS4Le67OJodSeQPHq/PIp1z+kcPWWkctP4T9NeZTYU/9poCv1V+w
kEVczefUMI/5LKCaj5jBTGbxId+HbOxZlHBI/ozZzOFSPuUTSriYS/iYD7iI
YqbzPgdDbZwZFHNA3stua62iku/kZ8kjPzw3z/Bk6DvXRzGaJ+TnGRr6M+wj
z3GcPTjsvdZRS1/5HefP5hymsoP3mMYFXMi77OJczuN8dvJt6E/zFVLEN/J+
9qirqWGf3N889eY7wlH6yflsaOG9UkGenEuZupxScuSl7ndLpG0jrREtkVdy
jNrlqDUr5Btp+v/3HcMN8pdcw7Us5iuW4y+KwxTRMuFBBqj70Z8H5PvDfqn7
0Jf7wpwmXGDwhSyitfyw84NdH8ggHpJbOH/AQg5yiDj5eucbux7+D2n76Dr5
djqqE0jkNvlOOqmTSOYOeXX45tTdSGFVeLfGzHLMJjP0gnyzYzvX29CWm+S7
6aruTBfukm8lXt2eDtwir6Wnujs9WCPfS4a6N+ncI68P36s6lTTWhR7lMi7n
CippZT3z7NF85tJSbsYk+zGZKTSVO9Hby00ng2Q5iTR1L1LpKCey1gtex3oS
5IZst6k72EYDOZMELzaReIbIg1nuha9gJYPkgaG31MtYwgC5C5vNt4VNdJaz
6WicJJLJktvS1BqaEUObVv81Y4415JLHP/bgb7LU2WTyV+hlv9vn2fezl1g5
ntXGWcMqOsjtiVU3J452cuPwvRpnJ7toJMcwwTgTGU8T+c/wf1GTbaSCo/Lv
ofc13wpW8pt8hDLXyymlXq4LPalOIpnD4XvmSq5iLlU8zkiPPZwRPCb/CwxN
4uc=
            "]], PolygonBox[CompressedData["
1:eJwl2mW01cYCBlC0uFsp7u7u7u7uXtzdrS3u7lDc3d3dSoHi7lCglBbK21nv
x77nrPPdZCaZyUwmK8mad67eKVSIECFi+POdz9bhQoRoQ1va8SPt+T1kiBDX
ucFN/uAWl7jMFa7yG9coSCEKU4SiFCO1ctKQlnSkJwNZZdnITg5ykot+YUOE
6M8ABjKIwZyRneUc57nARQ5wkEMc5ghHecs7/uQ9H/jIMY5zgpOc4jTPecFL
XvGaN9zmDne5x30e8JBHPOYJT3kWHI+65iAnuchNHjKSicxkISvZyEs+8lOA
ghSiE53pQle60Z0e9KQXvelDX0pSitKUoSzlaEgjGtOEpjSjLe34kfZ0oCPl
qUBFKlGZKhSmCEUpRnFKMIShDGM4IxhJatKQlnSkJwM/kICEJCIxSYhNHOIS
j++Jz2x9dA5zmcd8FpBUlozkpCAlqYL961sJSEgiEpOE8baZwEQmMZkpxJbF
IS7x+J74RCUa0UP9/1qJSSx+0cZjGMs4xjOBEYxkFKP5iZ+ZzgxmMovZzGEu
85jPAhayiD70Da4D+jOAgSxmCUtZxq8sZyKTmMwUpjIt6J+u4Uc85glPecZd
5+ge93nAQx4xitH8xM/8whiucJXfuMbvXOcGN/mDW9zmDuc4zwUuconLwXWs
ToMZwlCGMZxudKcHPelFb3KTh7zkIz8F2MJWtrGdHexkHevZwEY2sZnw2iwC
EYlEZKIQitCEIWwwFhKOL7b5yn98I4TfQrLC95WsYjVrWEtTmtGcFrSkFfVp
QEMa0ZgmVKYKValGdWpQnBKUpBSlKUNZylGeClSkEjWpRW3qUJd6dKAjnehM
F7qyi93sYS/72M8hbXOYIxzlGMeZ6tCnMZ0ZzGQWwxjOCEYyitH8FFq/4RfG
MJZxDGM4IxjJKEbTkla0pg1taUdyUpCSVKQmDXWpR30a0JBG5KcABSlEYYrQ
mCY0pRnNaUEXutKN7vSgJxm1cSYykyWYn8jGANlABjGYIQzluzD6C+GJQEQi
8aOsPR3oSCc604ve9KEv/ehPZrKQlWxkJwc5yUVu8pCXfBSlGMUpQUlK8YGP
/MUn/uYzT3nGc17wklcsZBGLWcJSlhHCMYQkFKEJQ1j+kf3LF77yH9+4zwMe
8ojHPOE1b3jLO/7kPbOZw1zmMZ8FVKcGNalFbepQmjKUpRzlqUBFKlGZKlSl
GuOZwEQmMZkpTGUa05nBTGaRVBsnIzkpSEkqFjoVi1jMEpayjKc84zkveMkr
/uAWt7nDXe7RklbBfRZtaEs76lKP+jSgIY3oRW/60Jd+9KcLXelGd3rQkx9p
Twc60onObGIzW9jKNrZTnRrUpBa1qUN6Y0EGMpKJzGQJ5hnZclawklWspjFN
aEozmtOCNaxlHevZwEYGMJBBDGYIQ4Nxg5/5hTGMZRw72MkudrOHvexjPwc4
yCEOE1NdYxGbOMQlHh9kH/mLT/zNZ/7hX77wlf/4xmve8JZ3/Ml7LnCRS1zm
Clc5xWnOcJZznCeEskMSitCEISwpSUVq0pCWdCQmCUlJRnJSBPOEsbga1alB
TWrxnSxcML8RgYhEIjJRiEo0ohOD74nPDyQgIYk4oqpHOcZxTnCS+zzgIY94
zBNSuodIRWrSkJZ0vFSnV7zmDW95xwlOcorTnOFscH9g8XGRS1zmClcZxnBG
MJJRjOYIRznGcU5wkt+4xu9c5wY3OcVpznCWc5znJ37mF8YwlnEMYCCDGMwQ
hpKZLGQlG9nJQVzi8T3x+YEEdKEr3ehOD3qSnBSkJBWpSUNa0pGeDGQkEznJ
RW7ykJd8/MEtbnOHu9zjPg94yCMe84R97OcABznEYWIa02MRmzjEJR7fE58f
SEBCEhGZKEQlGtGJQXptn4GMZCIzWUhMEpKSjOSk4FdlL2cFK1nFahayiMUs
YSnLmM0c5jKP+SxgBzvZxW72sJdNbGYLW9nGdtawlnWsZwMbGc8EJjKJyUxh
KtOYzgxmMovoxAjOH7GITZygHzi2+PxAAhKSKPiUJSIxSUhKMvJTgIIUojBF
+N0217nBTf7gFpe4zBWu8hvX2MJWtrGdHexkBStZxWrWsJZ1rGcDG9nEZhaz
hKUsC9qJ5fShL/3ozwAGcoCDHOIwRzhKBzrSic50oStnOMs5znOBi3SjOz3o
SS96s4vd7GEv+9jPMY5zgpOc4jSDGMwQhjKM4YxgJKMYzU/8zC+MYSzjGM8E
imqDYhSnBCUpRWOa0JRmNKcFLWlFa9rQlnaUpgxlKUd5KvAj7elARzrRmerU
oCa1qE0dKlKJylShKtWoSz3q04CGNAr6sWOYxGSmMJVpzGUe81nAQhbxj23+
5Qtf+Y9vvOYNb3nHn7wnIpGITBSiEo2nPOM5L3jJq2A7Y/17PvCRv/hEZGVH
ISrRiE4MYhKL2MQhLvGobKypQlWqUZ0afOEr//GNEPYdkvq+N6AhjWhME/rQ
l370ZwADGcRghjCUYQynJrWoTR3qUi8Y98hARjKRmSykJBWpSUNa0lGcEpSk
FKUpQ2KSkJRkJCcFBSlEYYpQlGJkJRvZyUFOclGWcpSnAhWpRDe604Oe9KI3
rWlDW9oF6xba05RmNKcFLWnFZOd0SrAuZBrTmcFMZgXPaZjDXOYxnwUsZBGL
WcIe9rKP/RzgIGMZx3gmMJFJLGUZv7KcFaxkG9vZwU52sZtVrGYNa1nHejo4
ho50ojNd6Bqsc2ShCUPY4L6KcIQnAhGJFPRXohCVaEQnBjGJxQY2sonNbGEr
I5QxklGM5id+DvqpPh2SUIQmDGGDcUk2hrGMYzwTeMgjHvOEpzwL+pVtSlCS
UpSmDGUpR3kqUJFKwXVEFapSjerU4D91/UbwUDgkoQhNGMLyHeEITwT+9r+f
+Yd/+cLX4P7UvmpRmzrUpR71aUBDGtGYJnywr4/8xadgv3wmtywPeclHfgqQ
lWxkJwc5yUVTmtGcFrSkFQUpRGGKBOM7xdji3G1lG9vZwU7WsZ4NbGQTm1nB
SlaxmjWsZTozmMksZjOHt7zjT97zgY885wUvecVr3vA717nBTf7gFre5w13u
cZ8H/MUn/uYz//Avl7jMFa7yG9c4w1nOcZ4LXAzKsQa+xW3ucJd7wXMB2RKW
soxfWc5c5jGfBSxkEbvYzR72so/9HOAghzjMEY4ykUnBuMIUpjItqK+yr/E7
17nBzeD5hTZ7wUte8Zo3wfwvO80ZznKO88FneJ9c4CKXuMwJTnKK05zhLEtZ
xq8sZwUrmcksZjOHucxjPgtYyCIWs4TJTGEq05jODDrRmS50pRvd2cBGNrGZ
LWylOS1oSSta04ZDHOYIRznGcdrSjh9pTwc6sorVrGEt61jPHvayj/0c4CA9
6EkvetOHvvSjPwMYyCAGM4ShDGM4IxhJ+EjGCSISichEITVpSEs60pOBjGQi
M1nISjaiEo3oxCAmschODnKSi9zk4QcSkJBEJCYJsYlDXOLxPfFJSjKSk4KU
pGKUYxjNT/zML4xhLOMYzwQmMilojwjag2Mc5wQnucBFLnGZK1xlgzI2sonN
bGErDe2rEY1pQlOaEUoWmjCE5TvCBccli0Nc4vE98fmBBCQkEYlJEvQ/ZXel
G93pQU9+pD0d6EgnOtOL3vShL/3ozzCGM4KRjGI0AxjIIAYzhKE8VvYTnvKM
57wIzq/sZ35hDGMZx1SmMZ0ZzGQWLWlFa9rQlnaMZwITmcRkprCDnexiN3vY
y2zmMJd5zGcB+9jPAQ5yiMPcUNeb/MEtbnOHU7LTnOEs5zhPSVkpSlOGspQL
2pHQhCEs3xGOK1zlN67xO9f5yxj3ib/5HNyv8y/hZRGISCQiE4Uvsq/BfM43
QvgtJElJRnJSkJJUZCcHOclFbvJQmzrUpR71aUBe8pGfAhSkEIUpQlGKUZwS
lKcCFalEZaqQkUxkJgtZyUZVqlGdGtSkFlGJRnRiEJNYHIvoeuMEJznFaW5z
h7vc4z4PuMRlrnCV37jGP9rsX77wlf/4xneycIQnAhGJRAhCEorQhCEsZSlH
eSpQkUoUpwQlKUVpylCZKlSlGtWpwQdlf+QvPvE3n7nPAx7yKLiueML3tonP
DyQgIYl4KnvGc17wkldElkUhKtGITgxey97wlnf8yfvg+pHtZg972cd+FrOE
pSzjV5YznRnMZBazmcNc5jGfBSxkEU1pRnNa0JJW1KcBDWlEY5rQgY50ojNd
6Eof+tKP/gxgIN3oTg960oveDGIwQxjKMIYzgpGMYjQ/8TO/MIaxjGM8E1jB
SlaxmjWspSa1qE0d6lKPdaxnAxvZxGa2sJVtbGcHO5nIJCYzhalMoyCFKEwR
ilKM3OQhL/nITwFiEovYxCEu8chKNrKTg5zkCo7THDOO8UxgIpOYySxmM4e5
zGMyU5jKNKYzg/JUoCKVqEwV5rOAhSxiMUsoSSlKU4aylKMwRShKMYpTgrzk
Iz8FKEghfncM17nBTf7gFg95xGOe8JRnfOEr//GNEPYRkue+v+Alr3jNG97y
jj95zwc+stQ2y/iV5axgZTDfu5Y2s4WtbGM7q2SrWcNa1rGefvRnAAMZxGD+
sM0tbnOHu9wL5i1lH+QQhznCUdKTgYxkIjNZSEkqUpOGtKQjMUlISjKSk4Iz
nOUc57nARdqqUzt+pD0d6EhzWtCSVrSmDT3oSS9604e+dKIzXehKN7pTlWpU
pwY1qUVt6lCXetSnQXAfRSMa04SmNGMIQxnGcEYwkgvWDBe5xGWucJVfndPl
rGBl0E6sZg1rWcd6NrAxuF8I5bxzhKMc4zh72Ms+9nOAg5zgJKc4zRnOctvc
fYe73OM+DzgnO88FLnKJyzS39m5BS1rRmjbBcxLZdnawk13s5gY3+YNbQXnc
Cd6HcMxh+Y5whCdCcD5kV/mNa/zO9eC9ClkkIhOFqEQL1pGye9znAQ95xGOe
8JRnPOdF8P5FFOURnghEJBL/RDYv84Wv/Mc3QshCEorQhCEsR2RHOcZxTnCS
feznAAc5xGEucJFLXOYKV/mNa/zOdW5wk/s84CGPeMwTTnGaM5zlHOdJqU6p
SE0a0pKOp7JnPOcFL3lFZFkUohKN6MTgtewNb3nHn7wnpiwWsYlDXOLxPfH5
gQQkJBEfbPORv/jE33xmgzbYyCY2s4WtQf+Q3eI2d7jLvaAdZN+CFwm1dUhC
ETp4v8Bvr3jNG97yjiEMZRjDGcFIspODnOQiN3noQU960Zs+9GUs4xjPBCYy
iX70D97XYCCDGExb2vEj7elARxKqayISkyR4D4BkHOEoxzjOCU6yhrWsYz0b
2Eha0pGeDGQkE5vYzBa2so3t7GM/BzjIIQ6zg53sYjd72Bu8v6CuU5jKNKYz
g5nMYjZzmMs8gpc7O9OFrnSjO/NZELzXwCIWs4Ta1KEu9ahPA5ayjF9ZzgpW
8jef+Yd/+cJXVrGaNaxlHeupSjWqU4Oa1KIhjWhME5rSjPJUoCKVqEwVmtOC
lrSiNW2I7hzFICaxiE0cSspKUZoylKUceclHfgpQkEIUpghFKUZxSvAn7/nA
R/7iE4ldS0lISjKSk4L0ZCAjmchMFt4au9/xJ++D5558ZJu5Zzs72MkudrOH
vexjPwc4SE5zTC5yk4e85CMzWchKNrKTg7SkIz0ZyEgm8lOAghSiMEWC+UsZ
hznCUY5xPJhfXfP1qE8DGtKIlrSiNW1oSzsa04SmNKM5LShNGcpSjvJUoDo1
qEktalOHilSiMlWoSjUSqmsiEpOEpCSjKMUoTolgHU4pKlKJylShKtWISKRg
PUQUohKNMIQN1n+EIzwRqE4NalKL2tShMU1oSjOa04K61KM+DWhII6ITg5jE
IjZxgnWnNe03QvgeklCEDtZhfnvPBz4GzwX4FKznZSlISSpSk4a4xAvWhcTn
BxIE94m2ucd9HvCQR/zNZ/7h3+A5Al95ySte84a3vONHbdCeDnSkE53pQle6
0Z0e9KQXvelDX/rRn9nMYS7zmM8CkpMimD9JRWrSBPOVvviZf/iXL3wlrSwd
6clARjIF86TsPR/4yF984j++EcL/hCQUoYN+RSISk4SkJCMikYL5mShEJRph
CMt3hCM8Ecjqms9GdnKQk1zskO1kF7vZw142sZktbGUb21nDWtaxPpin2Uh0
YgTzP7GITRwWsojFLGEpy4Lftf0iFrOEpSzjinNwld+4FqyXuM45zgf3xVzk
EpeD+2b7Gs4IRjKK0QxgIIMYzBCGMp4JTGQSk5nCVKYxnRnMZBZFKUZxSlCS
UvzEz/zCGMYyjvwUoCCFKEwRcpKL3OQhL/m44RhuBusnbnGbO7zkFa95w1ve
cZd73OcBD3nEY57wlGc85wWZlZElaH+ykZ0cnJCd5BSnOcNZKuqClahMFapS
jf8BP/Z+Yw==
            "]]}]}, {}, {}, {}, {}},
       VertexColors->CompressedData["
1:eJzF3XkwVe8fB3ChVGQLSRSppChaLKk+QkhZEqFUoqSSpVCRpSQlSySVUMqW
JERlDZXsO9n39W4H2aLye873f98Z5ved568z85o7d855zvK833PPPUfM3Fb/
LDMTE5MaJxMTC1oW3HvnxNdfAF77nqo/vF8DX7gVXfe002HdNe4Jfq9KeJDB
VWvW3gCFnRZ1W1kZc3bexGsib1ra4f2Jl2Ue2t1QWhf8etpz7u5WFZFaKtoD
7/J0HcvS+sBeWygqsGHu7rjApiquvhfasrbnyXENwD6h0n3UBcSc3ahF3T/i
Yx9Mr4g6OJozACzZvqpGgnN3h5uBcu4C/bDqiMt33iWDMJ1sJFYqNnd38jjZ
tR/64bnjWV/6xkG4ZisX0LJ+7u5/3LVG0rAfWBuHLdh2DcJbj6hV7Bvn7h8U
fr1XOdUPT2ZUP1L2DQJk+eVwSM7deZ8MjJ850w87uQ5eou8fhD/x9VkB83C+
J5ZyEpb9EGnBvElbA20vVTE8ax7uuf69n+65fpDK/Ru/Q3MQrCWCNjTNw5lT
W3rfIk/hajzphvz6ljq/7nl4YXq6FgP5o7KRhCTkI2Xdk4PzcCYZGTdmq34Y
kycccpGfUjL8TZ2HN1txNXIif6tRsqoYeTx/sDx9Ht7B8fEcP3IDNimlCuRM
q3va5uMumd8TViAXzRNaUIV87Ey5IGMebkh1fS6InN/hQw7pjiYzMvPxsL8J
iiuRf/CXlK9Gzud4Qnk+bqfg5kG6MNywIT3HylpjPq587Xgs6b8SGnxJT+Q8
dHA+HiJj9570C5maIaQH6Hocmo9zVA58Ir1kwD+U9AuD7Nr/5rPNX3N1DvPy
yr9rWoDtTvXkTH4nWK0wp7CZMbD51g/Dq6b70Xzxglie1TMAVSmdeyRFCGy+
2FCKZedVCvxVlVvk/ZYK+2O/K2RdxecQpHH8cyAVnh1i0qjyp8GY1UOJd0H4
/MiG5Rv7ltNgMv9D4ZNxGjS9iBNb+Ryfb43/Hdd8hAZaXSpBTyTpsPpYdeO2
aHwuZ8ird9eGBuq16X6te+kg/P6mVE4sPo9atHHHK2ca+Aja3bmtSYeFk+8/
98bh8zFWlRgdDxp4V5q0LdGmw3LBMzJ2r/H5ZbElnEm3aJBV/7GY0KFD61E/
vXiMbjszs1vqNg08fj8ZWq1HB2X9dw/LMfqqPKeUeOTrYg8XeCIfjXF71YTR
dxyS2ziKfJGQp0kO8subd0R3YvQslSCJVV40UCmYtG9FXk63PtGL0R9+5ngs
gfzJ6jOm/cijfHj8+jB6waWZXVuRc5QwO9CRT1BeaPRjdKuvOse2I99y+0b2
EHLKqGYCTm/t7szfgbw7baZlGHmH1ttynE7TGbu4E/mnzEqLEeTCqWVtOP1J
gWYM6SKJ+kGkG3ee6MHp+gPvqknP8cpII/20QOgATv/rXNlLejJl6ivpbqKX
KDj9pMwfBulBHw6Wki60QZuK03vC7EdJZ9saXUn6QaPqefn/q3/FlGyv/O3U
A1KpWoIF033g8iP32bF2Bjbn8uldml9MBb6+Ze/Us2gwvO7yzjVPCGwuwjER
P/2LDicr5e5kXWfAlqbyD/XZ+FzzyH7/ctRTd1/RWmFdwACLvCOMQi58Pni+
IudoCAPONO6INWYwQOTFQr3NaQxs3r7U2cjxDQNeeKt1Cf5lwBDH0LGLgfhc
znPRO68PDBC4ZLXHZBEBwr5nhpLc8Pk0c8QDniwG7Ew02XpjKQE3c45c0XbE
53z1gXAwhwEPzMqWrecgwNRzoeg9e3x+7pNHwK7PDIBOo7s/kG9Jk1w8aovP
2VxF6iqQ35H826y+jIAa0RvHJmzw+QPXrJ1suQzI/Nqz0Q551XfJ8KcY/VEl
8Wk18pEeppSbyI/w7qq0x+hGb7h3SSHXn9b/eh/5hoado8cw+qOP6222Iy/c
/Uo8ELnDTFy+DkbX2JUlLof8Kj9l40Pk/HlPpLQwepi5jLg88mM2Nv2kC67e
ckMTowd+C/hKuvLZwlPByFU/sl7UwOgsSWuWKyA/UnsqlPSlrov71DF6snbl
btIpl6+mkx581+k5Tld4ekWLdBXlV19Iv51odhenP5M/dZh0R6/SQtKFSl7f
wOmZmtoGpN+mTheTLiuaehWnv7tQZ0j6tlOipaSPGws7zsenfllHTd4uAW72
IaOUyTpgiXZbyzNEn7M7vptmjjcdhMUrb/W2VlDA+H3ynerjBDZ3S9rJ8UWH
AXv8H7aNf2LAsHqon8EWfN52/hRH0EYCFhXAj3No/dbr/ln1KpuOzeOs2vga
PQnIjmtdmRpOwO7l1NMPamjYXLXUI6fPD+X7sUtmLZEEROxsFBuVwudLzp2Z
Zn1IQLNWiOzUKwLUSxJWrm2gYvPlrqLFFo8IOFNWumYsigCf0fsZjUn43MmL
XfxJCAGfvfa+dIgmIHbl3fDuMHy+vZ+XvugxAfFLEi6/RK6Xpuf38RE+v8Kr
n6eFvGpKyT0H+SqZistHAvG5554/oebI7cr5TQuRR2jyyRQG4PPxutt/bZF/
Jhx6y5AbtS7Vpvjj88Tu0oVXkXN73iyrRL68WqvaEaNLuBBvryP/cjK/rwq5
rH1y8QGMPqC3P9sZee7z8aPVyBWWTygqYPS0pExzF+QufebPSM+VrfGUxuiB
Fdfekf7s9epM0pnSuH03YvSPUrt/kH54xYMS0vu1BX6tx+jRStf7SD+v0VpF
+vqE+7/XYXQWvkEa6X6pd2pJ/x3WFojTp6VqCdIVYzLrSOdWv3kap2uF9QyR
3q4jVU/6uH6bLk7vN0sZJp3Z8uY/Lirvq4LTZW8tGyFdjT/2H7cfjd49H98W
wK5ibFIPYa/GDNW82iDYsmKSKsOYsx97xqJ0IoUGCtfXtP10oANP/F0HuUQC
mycdO7Tw2WkC9vs1Kwx7EcDak3NtxQk6Ng+vz5UVek2A61vF4VVvCTDXasmW
vEDB5kYHdtiu+ExAGmPF9+0fCOjb5x2f82cAm/+okt35pJCAQev8YrEMAq7l
xuntM8PnBtICvA5lqG+IaUmuy0J5trLxQCYXPlcPdvNprkB9bHdgwtpsAuTr
xY919/dj87Y1JXZfKwm4FEidvoU8htsktKIBn9emBUtoVxGw+mrV7UzkI8mt
vWMV+NzhNt8pN+TFI4vbK0h/4g8Fpfg8pLPwTRhytpRIyxbkt4K7hSqL8bmM
g7l+HHLH8ywKncgbLrsu5MLor4OcBN4i/7ncV6Yb+dsTkUtyi/C5mNQg8Q55
wgHZkz3IJW+VVD7A6BMdi3clI2/hSOsjnbmmyN4FoxslR1JJ16Oul+lF/nSb
74gtRq+PEt6cgpwiZKlF+rVOz/qLGN2MueAA6VOsfEakSz861XQeo1953GhA
+uJnccdJV48uX4vTVc8KmJL+qijmJOmPulvirTA6MLucIl19epkZ6ac/RV7G
6VpH1p8mHdRz/nF+v8VGOH06bvAf/+zEdZr02gJ9LZw+ZKxsTnqy7vZ/PGbd
B7X5OMESMRa9uhV+PSsOuCfTBef4PeJNrBhz9kIKfdtCOwZEf4lM+1rFANvf
7XqLx/H51e3tPodRD8ufiFin9o6Ac58PBH5cTsHmfypFXpxpIICmXnqHBfUP
s8+8Zy27+rB5bgFDfm0NASsLs1K+vCfg/lJZnZHoHmy+O8zzRgbK1btev0iL
QOO3S88uXuJFNzaPuPxDJQL1DmvHr9/3JhAgqnrRXVcCny8qCOFbj3yttk6I
0hsCLnyOzyj62YXNDcT8ZTvKCThyNXdvXDwBjc94q93r8blz/9qgAuQpl6vs
7JGz+1UMh5bgc9vmZ2wfkadd2LBdD3mDSZTFzFd83slesTEZuSJXZZQqcs8U
MXuPfHxeF7gpMRG5/QUzo73IE6Lkwi7n4fOwW6t2vUW+MSRYSQm5FuvAxdpc
fL7+6xXHBOQRVqMhisj/btpW4YHRb241lCH9gqsIC+ljqpMXLTA6t9sQN+nt
lROfFZAbVs7wHsXoWtWNLKQX8/x6RXrsqMUtPYy+yStl+g3ypffvBpHet4Kx
VBujC/Z2TpA+/OqUD+mWjikXD2J03mvLx0kf9L91h/SafQKxWhj9Uc6eMdIP
WKffJn11nPwhnC57tWyUdL79RZ6ka5U4C+P0pzdj/3Exvmv/OEgYceD0+zaP
/vEjFw//42UtsazzcT3TwzHn5LrBjz045tZEL5z7kFMtUsCYs5uLeF6xAAI+
BDubWFuj/bhCV5zlMR2bn5ep8Y1DveNS2o2KYNQ7LtklBmnM9GFzzoMLKkdL
CbAx4lHyi0HHlfvlRcELu7C51cRqG/FCAmTP+26AMAKOy7MTx0fasfmPJMXo
rG8EnM/cLCP8mICKsrLO4P5WbP6Wl/PB86/ofEmqsc4IJkDfvqhXcqwFm2tP
lMXxIt9Sw8Ph95CA9ecLp41d8fm60ftarV8ImHnT2SuE/E1Gu/mELj63ZdS+
yEYuk/RQ6kcQAY/Mv+cu3YnP2SwXHkxGrl57tDgLeWLFybt+m/C5pwmTXAJy
U1oINRm5ySFbBaUN+Lxm63LN18hrXgTFvkE+/S7tTrY4Pg8cnvkci3xj0rhZ
HPIVXYWidmvxec9FORnSw35ckI5Frq8k0DImhs+jI4PoMcg3vO2MiEF+4qa1
bDZGX/javYZ0zxDhc6T3vj6/MBaj12rs+kI6n6quGukctPNbn2J0qWHxTNLt
WFm2k362iKIThNEfGMR8JJ034f5m0o/cW2oUgNEF1Z6kka5xfYME6eI1qY/9
MPr6X0OppOfH5K4n/anylSU4Pcfr5T9+pknwH7/nkl3gi9EF3nj84wftK9eR
XtL88zVOb6u2/ce7zyf8495/XzybjysZrwvTcuuDFwe/GW4OGoCj9957vOAl
5uxbb3/mWfqcAP+U39EjcWTPKy9lcFOxufLtQ0dSyPu4NpoFr0U+lfndQOJo
Fzb/eq4mAdD4izwa+FYUSEBhQqzOUFEzNt9qmT5kdwf11r2qFq7fGFCTlfSC
x7IRm3ddBGXV8+i8+7z6FLcFAyJdTo+bejZgc7tlx3J7jxNAMX/WOLWTAY2s
g9u9VuFz8cvmiVJHCbBawlqTsJYBwUskJDmJH9j80hJiuF+fANdFqw7HrGBA
T8HVJa/r8DkRuVE2+DCaP7YvVJZazoANewo0TUrwuZC0mRcr8p2s0uEaPAwQ
3pbL8qcAn9NnUsrT9AiospQT3MvNAJGGULunX/F53sWlIr7IF+Q6XEnmYsAl
GV03wy/4nIv3XdoN5BqWIa6uyDe4USpa8/H5luiVQU7IJ9XUCq2Qb+/SFknE
6BYfbUovI5fM/8Fpivy6gU35A4zeu8/srx3y/jz5SUPk/vKXCm9hdLMGl62k
fz2uv/cI8sysnx43MDqTWm6xLXKR0juUw8jjpg9evo7RD3OYPiI9MclajnQd
was1VzG6qeiNW6RXu+SN6yE3665Uxulbb/E5k64adK6J9D2RnjNOGL3QvdeR
dPFyrVLSw7WY23G64lEZB9IvStwtIP12anYVTu9q3HeFdL93Fl9Ip+Z7FM/H
X7byfE5MGgRh4neiBw8VeJQa9badIebsd6SG45hKCWCZKA7yySRg2WnnOwUS
A9jcyMqi+8BXArQFeKVZggkIKRqL0E1oweYn9Cd9YnUJaHXNu5TIwQD+7Xwh
Z7N+YPP77Ot2pvChPh75iLtsPx2O1R3k1Rupw+Y/OzgL7CYY8N6V57JINw1O
ToXOLODC50xD4yuEBxnwXfSoaEEKDe6J22W/fl6LzWv3Pl99t5sBN5av2D32
nAYMjjaqvgM+z336fNGJDgY8OBmhuP8RDZQPuLOlHcfn0i37Hsq3M8DgZKvx
uUAa7NbXYyvTx+dBvIGfA9tQXlxr/Es+gAYKtLTwr9r43HJd7ZndyGNCEpYJ
+tOgyTvDXvogPn/HKxIljPw0U9hwgh8NfkQmZslp4fP7xSLqXMh3F1k1uSNn
tebsLD+Az08rZJxlQ55EidU8i1yr6HpiIEbPesdey4Lc6PPjvSbIs209fzpi
9F26S7mYkf8od1c/grxLqm67FUYPlzDatAA55eZSVT3kP3uoKqcxen7EpSYm
5L52zjt1kUc9XFx/EqNrjJunkv4hTiJNB7lvp1PiCYzuKVsbSfqV7f5OpC/Y
obEap6sd7XtK+hfWiuOk7/n9psMUo386uSuEdA4ta13Sf5es+4rTgxZZBpMu
46B8gPQdQ/Q0nC4pWPaQ9Pjg3Rqk6346kDwfZ7jqnfBYSoPGjNvXhAgaiPHK
xW+PIObsFIpRcH0NAVfpTdf2pxFQYytxI3KkB5v3HJAU/WRPwInR+0yP3Rlw
eShAgedbAzZX7V8844NytcFm/l27U9F16aPBebZXtdjc0fCJxdnXDLBr2qHV
1EyFVMus9MikamyeGjPletqHATNrKn9EXKTCce9oCzonPm8Xn5BruM4A4e3L
dLk2USFMYi3T4dEqbD4ZNNAaa8cAyaN3F0cupEL9KNXVuxefM26y6a6/xICA
qc++HyYo0Bho49rZjs/LM+qWaFxkwNF23pM6QxRYKpVb196CzyU3G//RvsCA
s7F1k5dpFPDfULlMtxmf7+Jyr2ecZ0Dk9dUZvygUCFY7z0hrwufV75vYCpEz
GEFtp5Bb26x2uYrRbQu3uCYj35tb6L4I+SA1cccRjB6UftorBnnFUBFL8yAF
rv7c7b8PowfuLHgZiTx1gW/0d+Ta8e+TFTF61PXB3xHIf/hwbMhGHhTVZLMT
oxsEdi0gXde7QiUduUled9N2jB5fE/soHPnLux8ffURu8fWTFE7Ppmqbk/7u
rGjxB+TL8/mbtmH0qzNHtUhvviZykfShDV7vcbps7SIg/aao6l7S93joReL0
GGKpEukPHl/dQnrznv5QnC4cIaRA+om+yrWkH3woFYLTTynlyZHuE3BVhPSP
X5iC5+PsD8eEhx3osFEs95YQNwM4t4b6f8sl5uy+ixLC/pYQoPzuV6RbFAGC
wdsj+sI6sbl+7RPDD6wE8MbIyndx0UF5P+eXNU512FyqL3Fsww0GHPx15cLO
7VTYo54ayzZZhc3XSGn0Mm9hwGrLzIlzfwZB0IhXWtMZn7/qjLM6upABV+vO
0tebDsKPd02DNQr4XPqVBavsGB2s84St1goPQp7atGrDanyuanh94T4aHa7t
X672fnIALphl6jlx4/Njf7669g3QYdcEzfkcdQAesztncLPj8zKFzL3DfXTY
PZ2yI6p7AHY2O6yksOHzDSsiA9YjD61KiL/RMQA31xvov1yEz1fw5Wyo6aXD
sRDfoZ3tA/DhzK5UEYzuEfi08BXyR7ts1zm3DUDXhv3OVQvxueVmFy8/5HaD
RzrFkJ/lnI55i9Ef8paoeCJv+WS+/VfrAPzJ+yMejtE3xy/odEWu/oTa0o3c
t7DYORijh51RpLggX2rgv7wF+aLRpMOBGL3SvGHCGfnm5FD9BuRy36NKAjB6
6GNRf9Jjv159V4/81JXbYjjdyT7V9B+Xu0OtQ/6Z9XeVP0anJC/ZT3rawWQ/
0gVnet/gdB/rFXtILxeQsSFd9Jjwc5weqzMuR/oF7m5D0q/vg0c4fdGowA7S
z0S6a5H+qfv5A5x++XbVNtI/mzvuJ71qS7D/fHyNuIBEqBMDeENOG7+tJ9+b
NybaQ2HM2espkpEHyecGLPXpWxRMwI6Gr4nFb1uw+R/Bqv6jSQyIUJbfr/6T
Cl2xLseD+6qx+eZj785cQznf7vDK+ASU83/2GoUuVazC5mu/iTGde08HpiUH
rbVXDIBf/x7tX6mV2Fz83A/zRj86eNsoRl+41Q97uPc997mGzx3+7A055ILm
NQeZPe0K/XDSPC4y6Rg+Nw365LDGgQ7BYR4vLgr3A8cdutI6XXyuXVsdamJH
hx55QxOnZf2w23hwiOcAPr+rTbllZUMHrlYuny8L+8G4LOPv8H587icso/36
Eh04rFIdypj7Ia3CWytHDZ+3Tar6GyEXOmBjem9BP7CXDmfvwugPljG3SiJP
63m/o5apH2w2bZYbVsXn/MZNbcuRj95jYXFFblvTXFWG0SdOX25cjNxGmu/w
YeR/mLz4szD6tO2t16zIR87u+KiM/Oz0TeM0jH5D+8EHZuR7pzj+KCAXjg3e
mYLRg21iShcgv6P3+sRO5FaERHYSRmfzL7Yg/dIBRvZ25My3zvPh9HZhATnS
exjpi0l3etZS/A6j+8urrSX9wYv1GduQZzpMxOP0yoeCAqTflOi9R7rx89OP
cbrZhX4u0pfeNrYn/XnqBT+cnpW+axnpqSPZlqQXtQnfw+mre8fZSbfgyThN
uuLn5d7zcV77vck2Kwior1mU/1yHgOKWbfnRTfQ5Oyd7zZJSWwIadnovX3Wd
AQJePt1iHxqwOdMx+WVKCgzonfaVoK2nwMzHR/IZPlXYfFguvvy2Lx1U3Dee
WOfaD9fujNy3dKrE5oNNN6QigA5Pn6yw3neoDzx2hBceHKvA5pKPI6zdV9Ph
WeGtBSOFvRD8kJhK8cHnMcwnflzjoMP4ifJPzjd7oeM3969EPXwef66u0nsh
HfYlXrIaO9sLehH+L4x24fNHyUlX/BfQwXmlYt/2o71A2eIAftL4/Pi23wKj
MzSY5t33s0G3Fy42jLuf2YjPH/zorFJHfkBtzV9J7V6I3NVXK7cBn098fDjV
95cG0eKVLIkHe+Hxmc0nmdfj88vf+KfTkVcntYZNa/WCs0qej/06fG7M+e7H
S+RtFX4dz5HLLDjCK4HRj8V0mYYiz07nUnFDXnj2+Xd2jO64iqYfgtyHJ2ev
DXKOyKrvf8XxubmxrGMwcj6l1AZL5B4VUDCJ0Wv3+4U8RF5XssDSAnnMocRf
Yxi9LPqNCukqbJdXmiO/EphGHcXo9THLl5L+9SeP4mnk8Usf7MTpIfZMw0HI
rzFi68yQr21p7vmJ0a+YPeghvWiTcRTpWWM1WTh9v0RTG+lHh1L8SH9QZh+P
0w2XRTaT3vaO6kH6JgXeFzj9Y1xRE+mp6Y9cSbeZMg2fj2vtoZhX3CHgj8+v
t/QIAtK1f+pcf0mbs+utOPVNRIKAPBuHr4QnHfjONcnb3KzH5jqL2F651NJh
a4tjjkPoAPTXF17aSanE5qXLCC1OcTq4lfArszajee3WAp+TTyuweaPZ4vbG
JhqEL7y/sDepByZSLj2/k1iOzdeoSdemZNEg8/r62CmJHvDJ213cdQCf17HF
p95/RwPP3UcN99G6odnb1+S3CD6/Pvlpf3ocDerPjm7VKOsGT/ajmvJs+PwK
k9W4TjQNdKZ8N3zL7oatMUkrq6bLsPmv2qXfeaJosEZ0R/e6T91gtDfTJnEC
n0f/OXT41CsavGmh+kyldsOl415Fx8bw+RG7hO/syAVdC+Xd33eDm3LeuOoo
Ps/rMM7vQPNGGd+PtsyUboCiJ6dSf+LzxYVZApXIp35FSNkhL44KzbyB0Y+V
fU0pRP5Y4GW4DvLLSYXcZzC6XKLE0W/Ii9yKTAC512u9BmOMvsSjKO8Lcv/w
aGkF5IVKcUFHMHrtMxVB0pPMWzfvRP64vsb0MEZXjmVOy0duUiJ7fjty/bwA
Hj2M3ndmgRfpLuLyAduQb6ca2uti9HYXfhvSRQzWSpC+6VntOpx+Ky/ZgvS/
a8YmZJGn75ZgxulMqztPkH79gV8r6SZhOQwdjL6tW8OUdA6Tg/WkZ6dbDeJ0
NY0Dx0mX3fW9ivQyikDffFxYrMuH/RUBvAKKaaHxBPy4K8fpW06Zs9s3SwUy
ShhgfLkyzkSPBjLuC43Gs2qweUjCSrX2M3QQiQuvHG3vgw1H4i89lavE5k7t
V7bwldKA1mqtXHWpBw7YjrkouJZj8xxqWtbqezQ4vaJz9NuebkjWaL2dGV6G
zZVt+Fc9t6KBGNc6hx3xXXDKaJGQqiw+b0jL1R4/ToPOLU4Zn+y6IGKNtSYz
Gz4v7Gh/Xm5AA/cXCh5Kel1QIFmfJEqUYnNbLeY31MM0YCu5yCuq2gXGMQx1
t158zmtqvPkDOv/jGobSXu7pgkOsD1QdO/E52/GKV4uQb3m9OcFrVxf43dKz
3NyOz9k/xFWn6dLA2T7wvYBiF0RPS8WJtOHzpw/0t/oir/7A/NJEoQt8bL0T
g1rxudUyibwbyNeukgtcjnyAWLblFEa/2mlo6Ij8w/CjtmH5LkjsX3JeHaO3
6G1bdBl52DTtRxfyMYf7J5Qwennyt1Q75CF5+c0tyIMWHZmQw+gzIfnttsh7
c7z4GpETr4/J7MDo0s6lbqTbGuw1/YHcYSSdtg2jH159Wof0232nPeqR20yL
HMTppZFRCqQvbEsUIV3EKpAZp8f/Kt9CelTBouE65Pd25XTKYvQ1ETOSpP+5
urWZdGmDpCqcfqUsQYL0Y34vK0mfYiGKcLqhWNwG0s/0MZeSfnjybsF83CbO
fW9TOgEfRpQkl6QSIDPcEBdoMDhnH1h903L5fQZ0FL+VMbOhQsDA4iR27mps
fseP08FmER3GZddWeJ/vhYjrFYw9eyqw+Xm94h05LjR4YSEyzragGzZtX3CN
374Mmysv3aa0axcNNm1cYeTzoxOKWpQSz4eUYvOGiz+p0UI0mHg7ZLZesxOq
ktRTmKXxufW6i+wHOWng8lLQjZ27E9adz574xoLPjx+3X6bHRoNC5kJpk6EO
SJIW9L5OK8Hm3ppbfn5gpUHE1ytCfj0dYG6QHl7Wjc+TiVVyuiw0eP9UP3xz
WwdczmimCLfj85h0j8FXzDQYlegsFGvuAI+AlVKdLfhcqDH1sDbypUMrQp40
dsA3y6QNuc34vMHF+5AUcsk3MjHMyJPk7w0dxujLd/SKiCDfldiTlt3QAawS
omprMPqviXE2AeRm3Cr3wpFbdXwLZ8PoRVrNrbzIc7k+bwpAzrDpWPanCZ+r
SIZ58SCPNwrluodcPLHrwSRGP3Wo7C038to9b5S8kN8wfJQ7htE5g5fqkq7H
Ze7niXzbMu3boxidYAkQI13ItDnnFvLYY260nxhd98g2DtIH9JpPkP7htmw0
Tte8s4qZ9BcX2WVITxy47YnT3/lu/sOF/OiCFytJP7lu6RWcXpm8bpr0uwus
uUk3M1W3xukTzvxTpKvfCGMnXVos22o+HrmXkulZQ0BrhllldA4BVM7unZpv
+ufs6/NH5XcIMaBEQ926I3EQHgYc32F1rAqbm45va9yXg+a19JmbnFt7IMqs
9omAbjk2JxQyH7JI0UDJPYeL6XEncPx59XPSshSbPzt8Jn0fgwo3G9XlHrp1
gHXmF9uGJyXY/NbB9u3uNVRouDn2mHthBwQYVjl5Az4/kX8zSeQbFZ6tun/O
27sd2vMM3nlz4fPfYNgm+pkKo8UHl0ocbodVVqaP708XY/MyVzG5h1lUuBjM
Wzeu2A7bdkV3LvyJz7mFxB9JZ1JB+Ykvi4Z0O3wIP6toysDnTefY25wzqFB/
1H3B0IZ2cLrDncFGw+c80bxndyC//6Vqgd26dtB9+vmWMBWf97GMJS1HfqtI
illDvB087CSOv6Pg8/5fJk6syN8JtaRmrW2HiLVFd25gdP3Kvsg/6VTwV92X
6IacxvidcRajexicqJtC/oCDSfUs8oPHzlmYYvQNFTkiv5Cn2j+KN0R+1VIg
7ihGT/JZfHASOWPir4wOcnXLkoEjGJ0uXkOZQN4C6t+1kE/1vI3Vx+gJkTXZ
pAdfeb7lAHmcK7vy4PQ6dcHXpMffNb6sidy3X6v0MEa3lwl4Tnr+x8+rSI/T
upqA06ffDYeSXt5WN6yBPLyEKxynpxyufEL6ihWubaRref18hNN5o6sfk55w
1LWOdMG6qKD5uHe6naYl6lPGejMahqkEbFXSS+3K75mzG9sHbTxeSgczhR1G
u50HgKtnwFqstRKbs4Cxb7UtDUTHTwj2F3fBTsuU0YMHyrC55LeFX8X7qJCS
KZT00aQDBJqS6nNdS7C51NW2raGvqWB5pjX0tV8bXD2Z/DTlfTE25z22jel+
AMr5LqzMCyJbIVRyVPaTKT7fqNir7XqTCov531qZibWCM9ubzZXS+Nwj5dXg
Yxd03U74WFVLbYHddYT6WiF8Hq+T0b3mOsr5h17zna9rgaNNpgU9PPhczujn
m6KrVDi2+W3dk+8tsJYtYIH2MnxuuufFfmnkQwxHrx05LdCmGcwYW4rP1a+c
GGI4UWFgmZOmU0YLdEZVbmbD6APrVsZVI48YyfT48qkFpDnj60OX4HOdx7di
viF317IImP7YArYf/7Kex+gWY8OncpEnFx12jEcuQCmsMMDoTX1T3NnIJzLZ
nl5FPt77QFwTo58//iYkE7m6pU6nGXKJFy7OKhhd4lJSdwZyzqhWsaPIxUMo
pYDRGx/y+pJeYDzSpodcRlbXdS9Gf3Su/Czp3/8kBukgF+nOpOzB6AOhLEdI
37GpxF4b+c7g3Jc4/Y+GnRbpzZ/G6YeQpz7tv4nTV7l+VSf9kpV3GukRlT+u
4PSYkZtqpEsFFQWRPvV160Wczu5fq0r6s4Vmd0mPC31sNR/veOyVJllBgDc1
78b+NwQsfH3IO2+sa87ebax/odyZDi1hucxUuX6QtBB63GtSic2/+LI+sNpI
gxWhKm0v7nTC0TLYOXSsFJsfiGvnPIB6h/SQb22hTxuc+sxZ9SqlGJvLbPMU
Zr5IhfcSbT7iLC2g0nL4mUlLETa/vVvJe4EBFWqnhvi8I5vASffuzz238fnA
1t4XoRpU4Mi9k93e1QiM7exlWQb43H3ZeuEGFSrk7KCFvn/aCEdiC0/fVMHn
Iyd0tQ8rUyFa7ZpOy+VGUEq731CjgM81bWpSRYAKw+fhrYVZI/SePxypuAOf
5x84ouy5lwo6ixaqiBih/Zi7YwFFFp/z3G9z1kDe4//C8s6RRvB7aMe5EKP/
7Xpavhl55j6OPy2HG2FdYg3nMxl8zvJ0ZOsa5GYeYb+FkEswr/50AaN3KX75
sRJ50vibmkK9RlBQvgBHMfq42PpMAeRxJif/PEH+WJrDQAuj3z9qq8GPPNFQ
5M0t5AwD+KqG0dOVxpz4kDvoKm5wQl68JyV6H0anFRjvJf1I0Mjny8jd9zeV
KmP0zuYNK0nn0pa4bYd8w/XTe3E6aw8/G+l2u61tbJGb/pL+BRjdYlHp3+XI
nTgXEDbIP560acTp7jHmU6SL6G99Q3qw1d1CnP6jt2iS9H0Rr4JI9/l0IR+n
j/0W+ccF2/Xukp62u+HzfLzG2JLmVUiAurlRFU84ATZsm49xinfM2b3Wa35g
FkY9iOliLP/nXuBdWZiefKsCm0//ba7eMkCFttqwb3/NOyDoIT066HYJNt/+
fmNAtjUV0nRcwr6KtICW9pTM764ibD5JFejN3EGFTR9lrxXlNkCmqKC4Iwc+
N1Q1iNRdTYUZTdYV/FY/IGQX42ngh0Js/lSijSHPS4XpE6v1tybWwzbPvbVw
F5//SYr28FhGhdAXXa/enq0H32/vO7c44XOKlpr8InY0r/1xqQ2Bepj0jdFJ
tsbndmJfJHOXUMHZfZUTs1Q9WBKJZyrP4XNBHSaBfcj9X5ygmq2rh/GZjpeD
Z/G5+ETMNjbkWtbGLP2i9dDO872PHaM/UzNUoi6mgvpFVkHFNfVwxyHp+4sz
+Nyyw0uzA/mY25fCB6vroZko/uGE0YGlI6sRecOB3ZJSyK9JmH87gdHp6QFx
9chf2odU/xapB7XC6l+HMfrlXNfddci3MReO9SF/dvuA9yGMzs/t6VuL/K/h
9TMtyJsk5HsPYPR96fd3kW7CefHaD+SuzspvNDH6GmWuFaS/COo5Wofcef8R
cZzO5ejPSnqc7eVdtciHba+0aGB0yxqF6Rrk++gj8TXIw7akfMLpzInCk6Rv
bBd3Ib0tojABp4+WZYyT/qm4+yzpcWtdY3G60NXJMdIX7VE4Rvq3rOCo+Xin
5t/3n78S8J7ff/NMMAEpa62c3Lhb5+zpukcqJ+toQNEmjLJDe4BL+UL0nohy
bO65JmmJzXsq3NsuZjHY1waOU/K57rXF2Nza5Ux4pQLqQQ/6qrxmGoBNQbNe
QLgIm0sF37bkZUU9KNZ3JK22DgwVBnu49AuxebnpqqwACgX0/1bU+hyqBX3T
+2XGQ9+x+X2rFQta2ilAi+3QWhhXA6Ix9XeOfcfnT1WPpu5rpoCbmomt6uka
OORtJZmehs9fHteglzVQ4C2vSNIDpRoQdmP3MkjA56cyvhs/+EGBr1NPAt02
1sA3Z+AKjsXndy71/+BBfp2/r6FXtAbOXOL1eBeNz3+YHWBqqKeAncCuaGuR
GpDXGxiqisLnEzMuXbnIU3wfaSwRroHdGQZnr2P0B/6Br1OQyx3dHbVlVQ1w
B22gqmD0/nJt9QTkOime9qVCNXD5p/WVTRj92L3fu14jX1opGR2OPIzzSPFq
jB5QrFIUi3zm1wV7b+Rf9oqqrMToJlKZq0j/vfXrQlfkl6psXwtg9AtiGhUx
yJmfONpcQy49FXKbH6Pr/f37mnRGroGsE3I13qIxPozu/0r9CemRBFXUEXno
zEAyTn8zsCqA9KUjMw8dkGfxlvrj9NPBW31Jp09ynSPd7M1TT5zum5TqQ/q4
ka4e6YInGa44fZGU0D9uN86mQXq4R4TLfLzS3GXMOZAA4qq6XAaFARklvun1
mY1z9oVeyc+uvaSBA210uCupGwbD0z4bj5Rh8x3Xk703OlOBM2eJdWlbC7y4
FM5tzF+MzTevyS74uJAKAgZtqSyMOpjcLkGcMC7E5mOygYX1NRRozP7or0RU
g9nV9Du6T79jc/dn6l+yMlCuPla+1uRSFfys8lKTVMTnCukGhr1JFFBby6PC
WV8JehvP1zktx+f6eTy2hW8oEOR+Is3BuxI0Pq5R6JwpwOb5KtX8219TYOTc
h47sU5XwyeXe7+kxfJ6XT122IQ5dJ2fcV4boVkKA4yHXsWF8fqTdRzghlgIP
TJ/eUNWshAwHYcu1Q/i8dffSu1eQ7xwXS2pVq4RrHs8SDhD4nLnTysgU+ZQj
h+x11Ur4ZTfYMMTA51uNhT7pID9ZJ/w9VqUS2vNF3mRh9Ot3G101kS/gal6q
ifzOYZfKKIxO91G/sh+5pTHjwErkpzV2bXqK0U0GjvOokftRSX4JK/J99x61
PcToC1+FXFRFnqjXwDe1rxL0n4dbBGJ0pmptUdJtkm4GjCE/PbRX9QFGD94o
Nq2CXEWRzeAncj31ptQAjP4k6Xw/6Q7C9HUjyD0uGZzH6X6JSR2kx6sFZw+T
47Y/WBenu/X7t5LOHGXjR/p18UeqOD0vXLaFdDk+x2ukmyke34vTJ6e8m0l/
cmC/DenyV6qU5uN3mHw4+K0IEJLf9IvvFANcOR9NyDg3zNm1WzeyBZnRQP1U
VHC0Vxe4m0U2WAiUYfPvpsw7qlWoYNvHUWb8tBEU7JLzLqgUYfO7bV1C0nUU
mBzev6iYpQb0UsLzbCK+Y/M9C3aFycZQID/3Vt1d2UqwuLAo5BqlAJuPXKx+
GOZHAZGitpf7bcvAtOtWuq4vPveI6x2meFLglfLgL8X9pZBz5BrPlnP43MBH
y7nJjQLEcIyI1+sS8E1ZurzwCD4XeeqqrHeDArWqqraXjpfAvUiDy8u08Hmc
oqCDpgsFKMkDuTlKJSD6lPgjpI7Pe/7KZ1Q5U6D1kJ7NDekSsHwrqGighs9v
3OQvjEDuKsvNfVKiBEar7fkCVfH5tIiS2i3k+hmPjIfFSyCNvqxZHKNbbXg8
4ICcuVEy+ujaEjBIupw0pILPxUeaImyQu5VF6T0SKwHpxluhDRhd81Fx5kVy
PRUC/XYjf057cr8Mo2u0s5+4gJxLPuYSL/JhaaFDhRh97ML5jPPI/YOO9P4V
LYFQs/Wt3zC6ZvF+G9JflJ/MHUPOEeCR/hWjKwms0SD9LrziGEb+y/eeOE6n
C2kpkG4uE6FGIN/5MJ3yBaOz8o3Jkm7ixrjJQF5kfq0ap38PHNpC+h0xifWk
W58YLMDpk7+jpEnfdMHgDx25mvrPPJzOdYrnH2+ofkolPfxH9uf5uPxZefWp
NQQweYnJNl+kQ/pFHZWJA/Vz9sVuba5H19Lgmsq0LPfFTngndUDmrXopNmeu
9Ql/yUeF5CWWcLSmHkTyRyNvBhZic/6YPTt5XlPggsoOgbQTlbD3Fbui81gB
Nqf4EqMUdDzYS9mI3pYpgY+nnrSkquFz/RLhhGxzChRvDqVIHyiEzkcLLVcO
fMPmK3JSereaUKBe/9knO/HvwCKlsOLmF3yeqVi3FgwokMMT887nfgFsImTu
Byfh85TxjpW5hylgd3H18pK9BRCxnqmQNRaf81zvnMnRo0BTssJBypoCsAy2
n9r8Cp+3PrDeo4m8p6RsKIanAOrdsvjORuLzIm/FrQLIDfifjrxiLwDBw5tN
ol/gcwvZvcundCkgdfNTquriAjDvj36riNFTp/6soCOv3NMenLqoAFYXKo+y
YfTRhIbaPuSJCj+Xji4sgNor/hPEc3wu9rvjTzfyLRuKMsOQDy6eEujF6NWK
xZFdyKO+e9MvI6d9j+1sx+iX7b/87URudXWjySnkkLjNvhWju/NtiSNdM5n/
pwHy96d817dg9O8y8r6kx+w99PgwcmOGTUYzRveSeeBGen75/Z+65HH+WvwO
Tt+QuuIa6Tr9T6VI54w9dgmnl27Z70j6ZYeaOh3kP4Xum+N0nV+1V0gvfRz6
mnStj4tP4PTyPNl/POMkUwjpT7wfH5uP812lD92ZZkCDG9OFviEamPEtP5K/
pW5WP7tWWvULjQpDU00+xVc7YK0DW2/zw5I5u+mqsF/jAxRw137FOrO9FtZa
XRFQonyfszttfTi81Z0C/q3vawvfl0BWiK89l2HBnF1ffEN/CBof4+K44GO/
v0GBzVR5dsS3Ofulk/bG44oUmDyze9TK4guIPC/y6zs4d49aVcwZKUMBDyeF
mw5q+VAa4Bu+YePc/frUPU3rzRRYzRA5ZhGVB8yH2n138s3d1eKbCw9Jotxy
oJVXxCIPeF0YGcs55u48Av4qBhsp8IRFdUZ1fx4cPljw/fjiufuUrP72dgkK
3N0gSNkhnwfPrqw/+2zR3P3xdbOBt8h3PJI4dUA2D1iVbzxqWzh393JTMghC
PvU9xf6XdB5kJamPOMzD/YYTYr2QG6w4/u2KVB5oPtO1VJuHGxwrveuOvDjg
bsjHzXnQ6XJvVGoefppFLOIG8oLU54MnkOc3uhaKzcMnN+scdUH+5Kudjxxy
m4slHcLz8N8hrz84Ix+4vPKkOPJJ+UOuQvPwBYsCzUk/du2m2krk9SullVbO
w6+n9e4nfeQjRw0/8hh/0zLBebi/iZM86Xprdq/gQ65fzxMyH5f6fkX2n+0N
unJyOfJVNzjc5+NxrglbSE/0XLSE9GcT5xzm4xvbTaRJX3rheAcvcmXqUdv5
OH8hTYp0vuP7akjfx5V2ifSCe++c+PoLwGvfU/WH92vgC7ei6552Oqy7xj3B
71UJDzK4as3aG6Cw06JuKytjVudNvCbypqUd3p94Weah3Q2ldcGvpz1nd7eq
iNRS0R54l6frWJbWB/baQlGBDbO74wKbqrj6XmjL2p4nxzUA+4RK91EXELO6
UYu6f8THPpheEXVwNGcAWLJ9VY0EZ3eHm4Fy7gL9sOqIy3feJYMwnWwkVio2
uzt5nOzaD/3w3PGsL33jIFyzlQtoWT+7+x93rZE07AfWxmELtl2D8NYjahX7
xtn9g8Kv9yqn+uHJjOpHyr5BgCy/HA7J2Z33ycD4mTP9sJPr4CX6/kH4E1+f
FfAvzvfEUk7Csh8iLZg3aWug9aQqhmf9i3uuf++ne64fpHL/xu/QHARriaAN
Tf/izKktvW+Rp3A1nnRDfn1LnV/3v3hheroWA/mjspGEJOQjZd2Tg//iTDIy
bsxW/TAmTzjkIj+lZPib+i/ebMXVyIn8rUbJqmLk8fzB8vR/8Q6Oj+f4kRuw
SSlVIGda3dP2b+6S+T1hBXLRPKEFVcjHzpQLMv7FDamuzwWR8zt8yCHd0WRG
5t887G+C4krkH/wl5auR8zmeUP43t1Nw8yBdGG7YkJ5jZa3xb6587Xgs6b8S
GnxJT+Q8dPDfPETG7j3pFzI1Q0gP0PU49G/OUTnwifSSAf9Q0i8MsmuT/v/K
yf917v2vc+x/nUv/65z5X+fG/zoH/te57r/Oaf917vqvc9R/nYvmmn9mu17N
9vnZvCfMfnSnFw3YtkZXjujR4aBRNbX/NTGrz/X7312oM1TIZcC2U6KlwcsI
GDcWdlS3YczqU7+soyZvlwA3+5BRymQdsES7reUZos/qsreWjbg8JkCNP7a+
OpoA+9Ho3ev8qbP6tgB2FWOTegh7NWao5tUGwZYVk1QZxqw+ZKxsnlJFQLLu
9tO92QTErPugZlXUP6sTLBFj0atb4dez4oB7Ml1wjt8j3sSKMavft3k0+qac
gCMXD3sqxBNQ1hLLqpXbNavrmR6OOSfXDX7swTG3Jnrh3IecapECxqzeVm2b
GvOFgO7zCetiggjw/vvima9Yy6yuZLwuTMutD14c/Ga4OWgAjt577/GCl5jV
uxr3XbHVI8DvncUXPS4GUPM9ip3yf8zqL1t5PicmDYIw8TvRg4cKPEqNetvO
ELO6pGDZQ6Y2BsQH79bQ8aOB7qcDyaYHamd1hqveCY+lNGjMuH1NiKCBGK9c
/PYIYlY/pZQnF36eAT4BV0U+DFLg4xem4G1NVbM6+8Mx4WEHOmwUy70lxM0A
zq2h/t9yiVn98u2qbc69dPhs7ri/rnUAqrYE+/svrJrV14gLSIQ6oV4Sctr4
bT0DlM+OifZQGLP66t5x9gWX6GDBk3F6G1M/KH5e7v1OtXJW57Xfm2yzgoD6
mkX5z3UIKG7Zlh/dRJ/VP8YVNQX9pUFq+iNXM61esJkyDf8pXjGra+2hmFfc
IeCPz6+3dDS+6do/da6/pM3qahoHjuejpeyu71WyKd1QRhHo0/lZNqsLi3X5
sL9CvUFAMS0UnRc/7spx+pZTZnVDsbgNtro0ONPHXFon3wWHJ+8WyLaWzuo2
ce57m9JRjxlRklySSoDMcENcoMHgrD7hzD/FxUwD9Rth7LcaOkBaLNvqZ1PJ
rB65l5LpWUNAa4ZZZXQOAVTO7p2ab/pn9f/6faP/9ft0/uvnRf/Xz0P7r//v
/1//n+W/vl/r//V7xP8r/8z1+/8HFhKbFQ==
        "]],
      AspectRatio->1,
      AxesOrigin->{Automatic, Automatic},
      DisplayFunction->Identity,
      Frame->True,
      FrameLabel->{None, None},
      FrameStyle->Thickness[0.002],
      FrameTicks->{{Automatic, Automatic}, {Automatic, Automatic}},
      FrameTicksStyle->Directive[{
         GrayLevel[0], FontFamily -> "Times New Roman", FontSize -> 12}],
      GridLines->{None, None},
      GridLinesStyle->Directive[
        GrayLevel[0.5, 0.4]],
      ImageSize->{Automatic, 280},
      Method->{
       "DefaultBoundaryStyle" -> Automatic, "DefaultColorFunction" -> 
        "M10DefaultDensityGradient", 
        "DefaultGraphicsInteraction" -> {
         "Version" -> 1.2, "TrackMousePosition" -> {True, False}, 
          "Effects" -> {
           "Highlight" -> {"ratio" -> 2}, "HighlightPoint" -> {"ratio" -> 2}, 
            "Droplines" -> {
             "freeformCursorMode" -> True, 
              "placement" -> {"x" -> "All", "y" -> "None"}}}}, 
        "GridLinesInFront" -> True},
      PlotRange->{{1., 4.84}, {1., 19.24}},
      PlotRangeClipping->True,
      PlotRangePadding->{{
         Scaled[0.02], 
         Scaled[0.02]}, {
         Scaled[0.02], 
         Scaled[0.02]}},
      Ticks->{Automatic, Automatic}], 
     TemplateBox[{
       StyleBox[
        StyleBox[
         PaneBox[
          GraphicsBox[{
            RasterBox[CompressedData["
1:eJwVl3c4V+8bx2WTpKSsFGloaKjs3iQySlYhTbKFJCuRRCmRMltUSKRERVIq
kb33+JgffNY5GX0jpd/5/fFc51zXOc/9PPd9v+7nfT/y9l4WjjxcXFxV1FhA
jf+/V0S98ls2VoEI3RSDuzdbUCamfkm7n4Oa9/5hZqPf8UVU7MbbJa3gLPT4
1D/EQSMD0dH0SvztiazrSGrFCoHUf2GjHLRJCSZVjlRB/flfsd8r26DL3ayj
yOSg26jxMe9INXz9fK1k09vg/pf3SgWHg/7A5Bc6wzXI02Ml7dnYjoQZ1TKX
CQ5Gnp8qDB6qBVvMvudUXjtKp9x4F/7kgNm14WvRYB020Drlwnd3gEE81M+d
4YAQmqidHqjHmZxD9hklHRBnNkYe+sPBtPr7jm0DDUgLqMj4vrcT2nSeyol/
HPx5o3PunVcjevW1GYzKTjgP7BaK5yHwrzbdz4pshKT4m80ih7oQ1+NqvFuA
wAK6YPCkZxOsBjZ6K7d14UP7g5udwgR4/3qE3SaacDv3cYGZXTfoTQ21QaIE
+CWaIpU9m1EbJPnLZ7Abi+u4RVcuJSC0ZVd0LacZAoaxGgnOPVCv3HWoVILA
Qv2UOLezLdCT4A8p5PTAoczl9mkpAnKJOkq0iRZ0ZoX+2uTdC8X+GVmzlQQO
2XrS/4S2Qq5qvncfqxcSWno6HfIEwmQfPJYRbYMj49LX40594Eu55XBiHYGC
/qrjGg/a8ELo7zO/wT7897Mjkr6RAP3JLylbKu6TSsG3Yo/RMGqhkO2xlcBy
p7Xt/kXtUDee88nqoKHjlUfdlAoBQyXLO4kGHbjsFmTzxaIf30UKfwSpEQhi
XzZ929qBihuz2t11/ShyXbCMW5vAi1cvhVvtOxF5uCQuUHEAWRUmqlG6BGg+
vRWTPzqRTb/Iy28/gOQ1iUfFDAiI7RYOXxLahboLmv53UgcQdXngUpIxAd1Z
VWxb1I0ffHMMub4BBPZtfCx3iIBPieOc6f1uiCcWH8uRHoSbxoVvGZYE0kPv
Fp5V6oHquqAGVZtBHE0qHdtsQ6B975fz0YU9OPpOfe+3hEGYTAstfHOMgCA/
uTVHvxeXDGbfmLUMQtPcSlnzNAGNKll2VUsvHrcXre8TG8Lml4/MvzoSGDp4
wHxRaB8E7cUDcqyH0JOnuWKtBwH9gj/Cw2o0iLlrFko/HYI7P/fLC+cJPJPM
/VY0SYOUr8N/UcQQfttV7qsIovIecjwk5kU/5C/d3DWrPoyo1zE9y68QKJzg
l92hMoCNkQW+LhHDkBQ47OMcRcDl/wDcHoBKbE9BR+Mwso7JCBXdJiBtXdgm
wBmAZjLPlIHsCFTzB1MFkwnURsXmTxoNYt/jTTveOY+gQiBrt20qgUslzrF9
mYM4kG15bm3BCI4c96x7nklAmYRHJc8QDhdczIufHwE9f+eZ37kEBuQljQpO
DeFEyVOSx5gOX8G538ZvCdyx+rH20cchOJXXKJ9PoIP3xJe4+yUE9K5VckdJ
D8Orfurs0AAddwuubWCXEfj5Pq3/vP8wAjpkcs03j0JByLRUq4ZAJjug5ETr
MC4P6LE/+4/i9YllR241E7BeZZ5itH0E1xnum7aVjUL3TTe7r4uqIwslv50x
I4ibvOuWKjqGRqHH4cqDBMomx3qu0EfwL8O/sMViDL6z9tuHGARC7mbqNmnR
cdbWjlcwaQySDMX+hEkCajsdn62Kp6NXBOZaPWMo6RyNNpojMNm6ZpEniw7j
zwqPvFeN41RllsZfHhIvLgz5lOwdRdF5fla6wzj4itzG80RIOC1/3Cl8bxTr
1jNVu56N4/mzzYlnJEjIF57cYzsxioTuuquL2OM4mEToScqR6LaWS39mOAbu
mNdNutsYmIjMm6hZRyJ+plfov9QxeOsmyPn5MpDg55MaupWEacp9r32/xkCb
DnDPLmJA3WnnQRU1EkIaR9vumFJ2s44V0f4w0Hf4v9+jOiTKuiU1BzPG8cFO
h09cl4kw/aKse0YkLl3sSNv6dxxKixUt9kcwsXZX0BFTCxKqson8IVYMJH0V
SL1YxUSVohYvtx2JyRIrj9ocBvj9WKxXi1jwXDb/+q0DFYfj4s3SPEz4KjWo
jZizsJT380lXDxLc9bqR+8yYYNVv9giKYcGBvsadz5dEbN+hDsUoJvxsQjxa
P7CwKLtmu08gCVnO8Q18X5ngGmrwUGawUOR5foYWQuL5H/dA+m8mbrrLn72+
nA17FZlSk6skdosEVZersCDx0+fskB4bi2a+RhRFUf7KXJfJ9GAhNeTbWa1z
bBSWuB1YG0vCbFOiR2QGCxsFl3smPqLshC0VvxNPok8j/aMTjYU3cc6eP2rY
EDEo7ppPIeFmnC+6fwUbkHnvaTxL2RG2T3NPJTFj+/nkejM2qtOFvdLXcWDf
IOTcmU4iwrU+TyCKDSvlY17zlhyIxL/eop9NYmlg74LxL2z0F+Z62YRxUGhj
O/36FYnU60yLyt9suOr+88p/ycHplQs+yL0lsTl55mmWCqVX1WbeIr2UnaGs
sJvFJIqf8f+87sFBiNUTbychAu8yzQxnSknsL1xm4JrBgRBtyvvzbgKn3WdE
HctJtFYoJBnROLjrrH9O+gwBkW1pbU3VJJTSPjAVFhDg1jLbtzSUQIKDxHDx
axL2tJTSGUkCI28LubqocyTadELcnornA9mA+PptBCq2rvqY+oTAVfW6fUKn
SbQdPeKabkgg63lkoNMbAsGKzy/kURyKpuzcE3SKwI01xK4tFQR8F0dkWouR
MOxYKm4WQMD94eHJqQ4CHr9PdcyPUTolMTG2llrv4IqPL4up+nSgawlmlhIo
tmwomXtGYGuconsYVYd2jZLqVM1gOi43ron6vmRh9HrDRSQsP0y7TnsS2NJ4
0+kZZXfq6tSw6CoSJpmN9+5TOuIk6qZ5iSTQOn80rW0bCb24FzV75QikHTAU
sxQg8S7g67EHe0loBF//w6D6iq4b6+gbqPnJk0pSDlYkVJzPbImr42BpFW/x
/G4SQR5xbUpOJDZZ6JxQo+JuIjAc02pKwm50Ju6HPwkFbdnY/mAOIvS/OGRT
/2mfOmVaSMVResNMaaQVB5/CU9UuU1yv6v4uHHKf4kO89ceWzRw8W38teyqc
xHJjZcnShyRexVyv72hiI7bGU9aZmi9SHL+WK43EAWHtF2H+bAR4HYnpjiHB
s3Fuh+4TEoyIiahNK9k4Lb6Hy5TiejbltM4VisvIBZnObV9ZMCpc6/OF4vqH
UOXBskwSipeO6oe6sLDDbtHITorr0UBlO97nJL7MiK5REmVB5t/04Sxqfh8j
3kU/h8QJ3zKulgImeJ72fpehuG6xnbsQmUtijvSnBdsywTb4ph5LcV1ddTr8
O/VMdt9csu4fA23MnBxuiuvP6pW3BfNJ7BobSGlMZ+BTzN2VfhTXhc+VHxm9
IdFsn+AfZMxA5o6LsQyK61yphJwb70h404wOK/4YR2y7/YLjFNfpUXNFNUUk
Fh2d31GfMI6AIOPzjRTX92ZPV4h8IJHdli8WoEmd03I76HqNJOJcK1sOfqTq
xNyZkB8cg9FXKUohSVzrUh6ModYZrZWprYkcw47gz+L0ThIJr+L0l38mcYrW
HccjNQZpe7rjtQ7KX3OO9UbKTozMq/XWV0fBYyhcpNROQmza0G0P5UeJTfjH
bJIO1patwrWtJA4mpgdbFJJgJlhbzh+lo1Xc6phnC4kbalyxTpS/ki2bGOYV
IyiZDXgp1kzie7fd4yCqDveLcYVmUDqX0f+Qq4DaP9+lwoKYlyQuHGxdNvtg
GLfKv1ocbiCxd5V4xRMqL09vZGUfEByGX85Y+q86EqFfPDvfZVHx/B6sk3ae
0uk4kV8ptdT+HKqZ1RkkuPjM26dogzDw326kVUNxwrfuL43iR3nvWo/9xoPY
evzIfVoVpQNZYYunKC6Ohc4uuP92ACv0LnIuV5LwNe6TF6D4vFFSl0SsHgCX
UhrWfCfxmq22U+YeCZ8pPburkv0YFy2PK6fyRcTEG2xNIlF/lh25iexD0zRj
2PkbVT/bf9joUZxuGo/Pby7vxftu0d3CZSRcW0zcreOo/Nhr0wIf9OCvB3wf
UBwETr8K+u1M4ry/VJtVbze82i5kZVJ8/rRKFnTcROKJbezrKrNuDGq/6M27
Q+Lc28uJDQSBJk2+mD3lXbDMHBL7cJkER8JVUSOfAJfcRbcC9S6Ui0rpl3tS
6/qZ56dfILCNa8Jgw8tO7PY/FNhwjAS9XV1nsTqBk0NOax4qdCKrPyK3y5jE
aVWF+kDqXhHzrfffkqQOyBiWDA5T519/kvCxkVIOvmRa9EYu7EB03qQEQem5
3cwkwzScgx/XK4vmQtsxL6lkPLOMRIdNj/97Aw5Wu+9J8J5ug3fYyRBuqr+w
fF/GpyjMwaGDb87RXdowxEjIF5kg0CD14m5MHRshWzeaHu1rhZVF7ejyfgIm
QfHys7fZeLkkbWODeSsqirll5OsIiqvgVw5WbPRNSQjsq2iB6hr1Q5s+UH2Z
pqN2PaVvIu03h4s0WvD8plf4rucESu8frFHrYUGraMHnLa+aITOdUQjq3NX8
s8v26SMW3O/5P3iyphntit7NTZcI9CqdrGxSZ+Hznz/x7343Ie6wBseB0ptL
1tdVudqYkDh55VZ1UxMORvIK/kf17ysjXmcqezPh9kUgkpbVBMHCeoXr2wl8
yu+WOL6QidI1t0ImQ5tQNpasLU3p0ckBnoibmQwsi1zqz2/dhBBJB5sX8xxw
iW6Zfq/LgOt4kpe0chPUjbac30PnIE3ziMN47zg+Ga90UeZrwnTgr1uNNRzo
uoY2Lw8Yh3juk1N7exuRl/0lyz6fg6HELF198XG4LN5ge6SgEe49N8umkzkI
/9aUd/7lGD6dyzV3u9GIdSJHaJGhHChO/l71xGgM4q07jENON2JQa/WspBMH
31YpxjaOjMJld9HeO2qNeHCWKZ5zgAPHgwfn50NH8TFZWzNzcSNsHr1R1qb0
nf+i39ktMqNQ/C/C2beuAeINIUYNUhxkZqX22r2jo774ts2Diw2o/2d45jQX
B/vbK01umNMREHrf6JtSA3bd3xjNGmNDa655Wos9AqJmOGhtdz1+LNSsd6R0
o1E0dclMxAhm1z/bPBtTj5xgE7GBYjbOKLgrF6waAe9VN1qtXj2cOXYWR9PZ
mNmlauL5fhiiA1tup83UQeGER3zrLTaijXhclCyHIaU1oeubWwdafXC7KaU/
q483XB1hD2FN8pup/fZ1SMEtyapTbLz1vv84NXIIytP+GTIr6nA47+FRPWM2
jK46fzq6eghqZprWZE0txORfPvioQnGZpNIjUTwIvRfzgmWXa1ET94mmSunY
uZx/vxotB2Eq+LU4cVctrnE3rM7nZ4OvtGZZNHW/sTkT4eHGrMHe8/32m3+w
cK85afv+awNw+Gwotye1BvPDZHpmFwvKow6m3PIDOCsr0rjEqgbvrbjGVpex
cHXqZHvQhX4EBDSE0QVrcKFcTOn+CxZeSM8snsii4UrrHZX3H6uxbbe8u0Qi
C626t42ce/twa9sRerRPNdiZ23NjQ1n447IhvG9xH5KjpZJOra+GkreEWpIb
Cw8Fhg8U/enB9gWXNn7urkIW3d7Z8QgLc4MvT+hXdGPplbyXjreqsN4uL1Fl
Lwu2JUHezbFdmOIe2bFQpwoZjX/LFyhTfXCiwZWTtp1oDV9RmDdZCUUDk58N
UiwsP7c0nq3Qgbe8JppHMirx9EOy4iM+FnxNaBmB7DYkRISUzllXQn77qKXH
BBMta7ML+d+1wo8/X++xcCXSMlXCNfqY2M7lV3U3tAXW1+jfDT5+xyrZsHxB
qu9P6tbtWW3UDA1BqQNsr+94FFc/2P6Gif/eLOLkLm2CTNSBxjiF71gpILsk
I42JLLmCvxeKGvBH6LKValsF7ge76pyPZsKxxVj+tkkd+m4UdPZeq4D05Dsv
3QAm5K8P7cumVePTwrFjVzQqkOLMm7r4DBM0rSCXb+cq8ShaenA9pxySfeb1
fYeYuDexJJrGW4HQRaaOdanlSLRI/ZujyYRN5vNXM0llOBUTxvCxKIdEJXtz
0Homltnptizd9AW6i9+eleQrx/8A4XvFVA==
             "], {{
               Rational[-15, 2], -80}, {
               Rational[15, 2], 80}}], {Antialiasing -> False, 
             AbsoluteThickness[0.1], 
             Directive[
              Opacity[0.3], 
              GrayLevel[0]], 
             LineBox[
              NCache[{{
                 Rational[15, 2], -80}, {
                 Rational[-15, 2], -80}, {
                 Rational[-15, 2], 80}, {
                 Rational[15, 2], 80}, {
                 Rational[15, 2], -80}}, {{
                7.5, -80}, {-7.5, -80}, {-7.5, 80}, {7.5, 80}, {
                7.5, -80}}]]}, {
             CapForm[None], {}}, 
            StyleBox[{Antialiasing -> False, 
              StyleBox[
               
               LineBox[{{7.500000000000001, -80.}, {7.500000000000001, 
                80.}}], {
                Directive[
                 AbsoluteThickness[0.2], 
                 Opacity[0.3], 
                 GrayLevel[0]]}, StripOnInput -> False], 
              StyleBox[
               StyleBox[{{
                  StyleBox[
                   LineBox[{{{7.500000000000001, -80.}, 
                    Offset[{4., 0}, {7.500000000000001, -80.}]}, {{
                    7.500000000000001, -29.125596184419713`}, 
                    
                    Offset[{4., 0}, {
                    7.500000000000001, -29.125596184419713`}]}, {{
                    7.500000000000001, 21.748807631160574`}, 
                    
                    Offset[{4., 0}, {7.500000000000001, 
                    21.748807631160574`}]}, {{7.500000000000001, 
                    72.62321144674085}, 
                    
                    Offset[{4., 0}, {7.500000000000001, 
                    72.62321144674085}]}}], {
                    Directive[
                    AbsoluteThickness[0.2], 
                    Thickness[0.002]]}, StripOnInput -> False], 
                  StyleBox[
                   LineBox[{{{7.500000000000001, -67.28139904610492}, 
                    
                    Offset[{2.5, 0.}, {
                    7.500000000000001, -67.28139904610492}]}, {{
                    7.500000000000001, -54.56279809220986}, 
                    
                    Offset[{2.5, 0.}, {
                    7.500000000000001, -54.56279809220986}]}, {{
                    7.500000000000001, -41.84419713831478}, 
                    
                    Offset[{2.5, 0.}, {
                    7.500000000000001, -41.84419713831478}]}, {{
                    7.500000000000001, -16.406995230524643`}, 
                    
                    Offset[{2.5, 0.}, {
                    7.500000000000001, -16.406995230524643`}]}, {{
                    7.500000000000001, -3.6883942766295714`}, 
                    
                    Offset[{2.5, 0.}, {
                    7.500000000000001, -3.6883942766295714`}]}, {{
                    7.500000000000001, 9.0302066772655}, 
                    
                    Offset[{2.5, 0.}, {7.500000000000001, 
                    9.0302066772655}]}, {{7.500000000000001, 
                    34.467408585055644`}, 
                    
                    Offset[{2.5, 0.}, {7.500000000000001, 
                    34.467408585055644`}]}, {{7.500000000000001, 
                    47.186009538950714`}, 
                    
                    Offset[{2.5, 0.}, {7.500000000000001, 
                    47.186009538950714`}]}, {{7.500000000000001, 
                    59.90461049284579}, 
                    
                    Offset[{2.5, 0.}, {7.500000000000001, 
                    59.90461049284579}]}}], {
                    Directive[
                    AbsoluteThickness[0.2], 
                    Thickness[0.002]]}, StripOnInput -> False]}, 
                 StyleBox[
                  StyleBox[{{
                    StyleBox[{
                    InsetBox[
                    FormBox["0", TraditionalForm], 
                    Offset[{7., 0.}, {7.500000000000001, -80.}], 
                    ImageScaled[{0, 0.5}], Automatic, {1, 0}], 
                    InsetBox[
                    FormBox[
                    TagBox[
                    InterpretationBox[
                    StyleBox["\"0.2\"", ShowStringCharacters -> False], 0.2, 
                    AutoDelete -> True], NumberForm[#, {
                    DirectedInfinity[1], 1}]& ], TraditionalForm], 
                    
                    Offset[{7., 0.}, {
                    7.500000000000001, -29.125596184419713`}], 
                    ImageScaled[{0, 0.5}], Automatic, {1, 0}], 
                    InsetBox[
                    FormBox[
                    TagBox[
                    InterpretationBox[
                    StyleBox["\"0.4\"", ShowStringCharacters -> False], 0.4, 
                    AutoDelete -> True], NumberForm[#, {
                    DirectedInfinity[1], 1}]& ], TraditionalForm], 
                    
                    Offset[{7., 0.}, {7.500000000000001, 
                    21.748807631160574`}], 
                    ImageScaled[{0, 0.5}], Automatic, {1, 0}], 
                    InsetBox[
                    FormBox[
                    TagBox[
                    InterpretationBox[
                    StyleBox["\"0.6\"", ShowStringCharacters -> False], 0.6, 
                    AutoDelete -> True], NumberForm[#, {
                    DirectedInfinity[1], 1}]& ], TraditionalForm], 
                    Offset[{7., 0.}, {7.500000000000001, 72.62321144674085}], 
                    
                    ImageScaled[{0, 0.5}], Automatic, {1, 0}]}, {
                    Directive[
                    AbsoluteThickness[0.2], 
                    Thickness[0.002]], {
                    Directive[
                    Opacity[1], 
                    Directive[{
                    GrayLevel[0], FontFamily -> "Times New Roman", FontSize -> 
                    11}], 
                    Directive[{
                    GrayLevel[0], FontFamily -> "Times New Roman", FontSize -> 
                    11}], 
                    Directive[{
                    GrayLevel[0], FontFamily -> "Times New Roman", FontSize -> 
                    11}]], 
                    Directive[
                    Opacity[1], 
                    Directive[{
                    GrayLevel[0], FontFamily -> "Times New Roman", FontSize -> 
                    11}], 
                    Directive[{
                    GrayLevel[0], FontFamily -> "Times New Roman", FontSize -> 
                    11}], 
                    Directive[{
                    GrayLevel[0], FontFamily -> "Times New Roman", FontSize -> 
                    11}]]}}, StripOnInput -> False], 
                    StyleBox[{{}, {}, {}, {}, {}, {}, {}, {}, {}}, {
                    Directive[
                    AbsoluteThickness[0.2], 
                    Thickness[0.002]], {
                    Directive[
                    Opacity[1], 
                    Directive[{
                    GrayLevel[0], FontFamily -> "Times New Roman", FontSize -> 
                    11}], 
                    Directive[{
                    GrayLevel[0], FontFamily -> "Times New Roman", FontSize -> 
                    11}], 
                    Directive[{
                    GrayLevel[0], FontFamily -> "Times New Roman", FontSize -> 
                    11}]], 
                    Directive[
                    Opacity[1], 
                    Directive[{
                    GrayLevel[0], FontFamily -> "Times New Roman", FontSize -> 
                    11}], 
                    Directive[{
                    GrayLevel[0], FontFamily -> "Times New Roman", FontSize -> 
                    11}], 
                    Directive[{
                    GrayLevel[0], FontFamily -> "Times New Roman", FontSize -> 
                    11}]]}}, StripOnInput -> False]}, {}}, {{
                    Directive[
                    Opacity[1], 
                    Directive[{
                    GrayLevel[0], FontFamily -> "Times New Roman", FontSize -> 
                    11}], 
                    Directive[{
                    GrayLevel[0], FontFamily -> "Times New Roman", FontSize -> 
                    11}], 
                    Directive[{
                    GrayLevel[0], FontFamily -> "Times New Roman", FontSize -> 
                    11}]], 
                    Directive[
                    Opacity[1], 
                    Directive[{
                    GrayLevel[0], FontFamily -> "Times New Roman", FontSize -> 
                    11}], 
                    Directive[{
                    GrayLevel[0], FontFamily -> "Times New Roman", FontSize -> 
                    11}], 
                    Directive[{
                    GrayLevel[0], FontFamily -> "Times New Roman", FontSize -> 
                    11}]]}}, StripOnInput -> False], {"GraphicsLabel"}, 
                  StripOnInput -> False]}, {"GraphicsTicks"}, StripOnInput -> 
                False], {{
                 Directive[
                  AbsoluteThickness[0.2], 
                  Thickness[0.002]], 
                 Directive[
                  AbsoluteThickness[0.2], 
                  Thickness[0.002]]}}, StripOnInput -> False]}, {
             "GraphicsAxes"}, StripOnInput -> False]}, PlotRangePadding -> 
           Scaled[0.02], PlotRange -> All, Frame -> True, 
           FrameTicks -> {{False, False}, {True, False}}, FrameStyle -> 
           Opacity[0], FrameTicksStyle -> Opacity[0], 
           ImageSize -> {Automatic, 160}, BaseStyle -> {}], Alignment -> Left,
           AppearanceElements -> None, ImageMargins -> {{5, 5}, {5, 5}}, 
          ImageSizeAction -> "ResizeToFit"], LineIndent -> 0, StripOnInput -> 
         False], {
         Directive[{
           GrayLevel[0], FontFamily -> "Times New Roman", FontSize -> 11}], 
         Directive[{
           GrayLevel[0], FontFamily -> "Times New Roman", FontSize -> 11}], 
         Directive[{
           GrayLevel[0], FontFamily -> "Times New Roman", FontSize -> 11}], 
         FontFamily -> "Arial"}, Background -> Automatic, StripOnInput -> 
        False]},
      "BarLegend",
      DisplayFunction->(#& ),
      InterpretationFunction:>(RowBox[{"BarLegend", "[", 
         RowBox[{
           RowBox[{"{", 
             RowBox[{
               RowBox[{
                 RowBox[{
                   InterpretationBox[
                    RowBox[{
                    TagBox["ColorDataFunction", "SummaryHead"], "[", 
                    
                    DynamicModuleBox[{
                    Typeset`open$$ = False, Typeset`embedState$$ = "Ready"}, 
                    TemplateBox[{
                    PaneSelectorBox[{False -> GridBox[{{
                    PaneBox[
                    ButtonBox[
                    DynamicBox[
                    FEPrivate`FrontEndResource[
                    "FEBitmaps", "SquarePlusIconMedium"]], 
                    ButtonFunction :> (Typeset`open$$ = True), Appearance -> 
                    None, BaseStyle -> {}, Evaluator -> Automatic, Method -> 
                    "Preemptive"], Alignment -> {Center, Center}, ImageSize -> 
                    Dynamic[{Automatic, 3.5 CurrentValue["FontCapHeight"]/
                    AbsoluteCurrentValue[Magnification]}]], 
                    GridBox[{{
                    RowBox[{
                    TagBox["\"Name: \"", "SummaryItemAnnotation"], 
                    "\[InvisibleSpace]", 
                    TagBox["\"TemperatureMap\"", "SummaryItem"]}]}, {
                    RowBox[{
                    TagBox["\"Gradient: \"", "SummaryItemAnnotation"], 
                    "\[InvisibleSpace]", 
                    TagBox[
                    StyleBox[
                    GraphicsBox[{
                    RasterBox[CompressedData["
1:eJwVlXk41nkXxm1ZIyVFDAkZQqQiS3dSyhIpZZsWJNmXZKtISaUik2w1Q4VE
SkoUlcmS3WPPvj6WZ/l9bTNRqvd5/zjXOf+c61znPtfnPgoufofceLm4uLg5
4caJ/9fVN14Er56oxlXjVNO7N9tQIb7jotEgG7Qp3LpFr8GP3pjGruR2rBVI
/xU1zkaPGe0h31gdgoKDbGUzO+D1g+9yNZuNsacniy+MNIAl7tJ7sqATH+c8
+UT+ZYMSmmmYH2rCqTxrl6yyLkgwaDHWS2wsvd4V8MaPhr69RlNTNV/gPrRd
KJGXAjdd8MKsbwtsh9T8NTu6Udr54OYXYQr8ki0xmr6taAiX+ho43IMVjTxi
v62iILI3NcHTpw0mkvwRxexeuFacueMsTcHawZe+FNkOudqffXuYfZA0NNnV
pUDh1WDtMf0HHXgm9ONJ8HA//vu3K4auRmHNaeXOkJJO7DD/HpjTNYCuF96N
czoUwlmXrIrau1Adu2jU0ziIEg/u1TxGFAYC+6pnp78gl36ej99lCCmKSY7i
phSMF3WhJdqD6WXfp+T6hxDWr/ZQzppCZuTdYh/VXuhuDG/WtR+GY/LHCXV7
CoL8ZHPe3j5cNF18fbBtGAY2tpoGzhRGDljaiEb2Q9BFIjTPbgS9BQZrlb0p
PJHKryyZHYB0kOt/N6gRfHOq2VMdTqF4hl92i84Q1GJeBZ25OgopgSOB7jco
rLMr7hBgD8EghXfOVHYMuoXD6YIpFC6Wucf3Zw/DMvdwgPKrMRw95tv4NJvC
kIKU2auTIzhe9pjwmtMRJPj9m3kRBZNrNTw31o3Cr2nOZ2SIjruvrv3OqqCQ
zQotO94+iktDJqzykHG8PL766O1WCkKHVIO3xo0hYfauZ7rYBGhCD69oDlOI
uJtt3GJIh4+DE59g8gSkppQG781SmG1XFPVl0mFevuFvf/lJnKzJ0f/BS3B6
zcMvwmnj2KjC0O1+MomnT9STTkkS9NjJZT7ZPwGeuJctxlpTmIkpmKnfSGCV
et9vz9cJDMyHeuWWTGHH6a0HdPQIKnqkDIazJlHqtGuZhDEDUXtLctLMCHRl
k/gjbKeQ/Ekg/XwtA7VKhnw8TgTPjkm0ruNlIEi1WW/MholVfOUnPLwJ4vut
u5RuMBBsH+HdXsqEaG69dmAYwdMlrzD6NwZuein4XF/DgouOzEeLaM5cmesy
2d5MpEdU+hgGsFBc5mmpHE/Qr5/5/vQAE68T3H2n61lYbvqu+2cqwYJD+QmV
gyzUZQr7ZW5kw6VZyP1LJsGqsD7uyX9YGCzO97OPYqPY3mH+5QsC9ZSFxzk6
bMzXHfRf3sfG8pGcqJvvCPYVrzb1yGJDaGDOv3w7BWevBTG3KgLVjFLGBm4K
PIYH96yKpHDPVXL03UuCB7KhiU1aFKo3y79Pf0QhekfjHiFnArHUrTvDT1KI
VaS2aVRTCFpxNdtOnCBKcmZC+Q6FA2vfP383RcGVbiiY/ZHCfEJ+QgsnrxS5
pbJflOBw6bzHvC+F02KeBhcJhfafjhkdWgQmCc/qd8tR6I7dSP9dniBlVlXa
1ZZAx/2URkIjGxYCo3HtVgRO4wsJ0yEEG4xk4wcvsPHhSrrepQgC+Z7PwhH3
ObpItE9rqLMRX+8r636DYPm7RGWuDAJLYaNnUSEsOEvs5LJKJFhMdd51maNj
DHe2e8cnJrY4iY5tTScYD9N04ntK8M+CmKKqGBO8j/s+y+QStDl8PxeTT/Cd
hAxccGCgg5GXx1NEUL6j5o5gIcG2iaFUWuYUsrecj5/6SJAvfS8v9g2B/4DZ
EaXpSYSGm5+l1RGkLTpXLy8lyO0oFA81mITZJ2kOkQTXujWH4zh94w0yDfUx
E1jnQne71sWZa8O2U3tPECfzQsUuehxMjc3CDe0EB5IyLxwqJmDcszv805GO
ssXQ5+KtBJ97nB6Gc+63T5wrMkt7DLerPh060kywW16i+lEewePYnFxLwVEc
T1j+NbWBoMy1jlGXRcC1zKZzbmAYm48dvT9Qy+EgJ2rFHEePPyIXue8XDYFL
NQOKnwlesvS2yqQRBM6ZOEVLDaJlfmrUvZJgk/a0vQlH102TiYWtVX344Y2g
B5z9w+ZfhH9zJzgbIt1h29eDYaNnfQV/EgQUXUpqpii0GCyL21nVjSox6b1V
vgQewTaFmecoaHHNmP7+/AtyBq/md5sTOOtuaArj/Im4yr5fK5O7cKtgVpLi
8O20MDtldYWN6es1Jd8jO+EfdSKCh+MTh99WLFMSZsP6wOsA+pkO2B5qGF8z
SMEiPFFh8Q4Lz1dmqDXbtENXcYf1plKOnxm4GTWt5XDXeXO0RL8NMvNZxUim
YLC0zeHx30x4pYU8eKTYioQj+mzXUxy/tLuuy9XBgOSJy7frWlogWNy04bo2
hQ+FPZLHRBj4qHg7YjayBRFSrvbPfrLBJaYx/9Z4Ch6TyX7rNFswH/b1Nq2e
DWOPyNY1oZOQyH90cncfDV69NyvmU9i4UtlScPb5BD4E5Nt4xtIwbLh+Ueo0
G5XySvG0sXGc2V6y+089Guz/fq1pxOGd/3ywj4bMOJT+u+oe1NiMpl/7Tzlz
sbGvs8Yi1oaO0Mj7ZpWqzZgWMWhya2GBJpa+cuHqGBZVnqgvxjXBne10yDGT
hYVtuha+b0chNqRxJ2OhEQNNFzqtONysP9YcPcYagWLK67l9Lo04UvCXo4k5
C2bR7h8c149A76CBHalvQH3ChwHd31gIyPv1lXZ4GFaCn94lbWvA7rODLurT
TKS1JmvvuzYE1/L9cjvT6/HWlmtifQUT0XMnOsPPDSI0tDmKLlgPre0KXpJJ
TLQb3zFz7+vHba2j9FuBdVD1l9RL9mTiL4FRy5KlXmhzX1Qr76mFilNBks5u
JhzKwv1b47sxxzO2RWRXLZRMLf5tlmZiTcCqRNaGLhTxWRgczaqBgvb4Ye8Z
BtqUc4v537QjmL/Q5KFwDeRlowoFOb6f3GPcu96sFfqC0pYsv8/4TUB2ZVYG
Azlyr36cK2nGktAlW92OaqybfeNnHMqAwvWRPbkDdfggMvHHZf1qSPXbNPVb
M5A2s/LWAF81IkWt3BrTqyBZw1IPV2FgtZNx26pN/8B4RZGP1LIq/A+f0N5y

                    "], {{0, 0}, {1, 1}}]}, {
                    ImageSize -> 65, BaselinePosition -> Bottom, AspectRatio -> 
                    NCache[
                    Rational[1, 8], 0.125], PlotRange -> {{0, 1}, {0, 1}}}], 
                    Selectable -> False, StripOnInput -> False], 
                    "SummaryItem"]}]}}, 
                    GridBoxAlignment -> {
                    "Columns" -> {{Left}}, "Rows" -> {{Automatic}}}, 
                    AutoDelete -> False, 
                    GridBoxItemSize -> {
                    "Columns" -> {{Automatic}}, "Rows" -> {{Automatic}}}, 
                    GridBoxSpacings -> {
                    "Columns" -> {{2}}, "Rows" -> {{Automatic}}}, 
                    BaseStyle -> {
                    ShowStringCharacters -> False, NumberMarks -> False, 
                    PrintPrecision -> 3, ShowSyntaxStyles -> False}]}}, 
                    GridBoxAlignment -> {"Rows" -> {{Top}}}, AutoDelete -> 
                    False, GridBoxItemSize -> {
                    "Columns" -> {{Automatic}}, "Rows" -> {{Automatic}}}, 
                    BaselinePosition -> {1, 1}], True -> GridBox[{{
                    PaneBox[
                    ButtonBox[
                    DynamicBox[
                    FEPrivate`FrontEndResource[
                    "FEBitmaps", "SquareMinusIconMedium"]], 
                    ButtonFunction :> (Typeset`open$$ = False), Appearance -> 
                    None, BaseStyle -> {}, Evaluator -> Automatic, Method -> 
                    "Preemptive"], Alignment -> {Center, Center}, ImageSize -> 
                    Dynamic[{Automatic, 3.5 CurrentValue["FontCapHeight"]/
                    AbsoluteCurrentValue[Magnification]}]], 
                    GridBox[{{
                    RowBox[{
                    TagBox["\"Name: \"", "SummaryItemAnnotation"], 
                    "\[InvisibleSpace]", 
                    TagBox["\"TemperatureMap\"", "SummaryItem"]}]}, {
                    RowBox[{
                    TagBox["\"Gradient: \"", "SummaryItemAnnotation"], 
                    "\[InvisibleSpace]", 
                    TagBox[
                    StyleBox[
                    GraphicsBox[{
                    RasterBox[CompressedData["
1:eJwVlXk41nkXxm1ZIyVFDAkZQqQiS3dSyhIpZZsWJNmXZKtISaUik2w1Q4VE
SkoUlcmS3WPPvj6WZ/l9bTNRqvd5/zjXOf+c61znPtfnPgoufofceLm4uLg5
4caJ/9fVN14Er56oxlXjVNO7N9tQIb7jotEgG7Qp3LpFr8GP3pjGruR2rBVI
/xU1zkaPGe0h31gdgoKDbGUzO+D1g+9yNZuNsacniy+MNIAl7tJ7sqATH+c8
+UT+ZYMSmmmYH2rCqTxrl6yyLkgwaDHWS2wsvd4V8MaPhr69RlNTNV/gPrRd
KJGXAjdd8MKsbwtsh9T8NTu6Udr54OYXYQr8ki0xmr6taAiX+ho43IMVjTxi
v62iILI3NcHTpw0mkvwRxexeuFacueMsTcHawZe+FNkOudqffXuYfZA0NNnV
pUDh1WDtMf0HHXgm9ONJ8HA//vu3K4auRmHNaeXOkJJO7DD/HpjTNYCuF96N
czoUwlmXrIrau1Adu2jU0ziIEg/u1TxGFAYC+6pnp78gl36ej99lCCmKSY7i
phSMF3WhJdqD6WXfp+T6hxDWr/ZQzppCZuTdYh/VXuhuDG/WtR+GY/LHCXV7
CoL8ZHPe3j5cNF18fbBtGAY2tpoGzhRGDljaiEb2Q9BFIjTPbgS9BQZrlb0p
PJHKryyZHYB0kOt/N6gRfHOq2VMdTqF4hl92i84Q1GJeBZ25OgopgSOB7jco
rLMr7hBgD8EghXfOVHYMuoXD6YIpFC6Wucf3Zw/DMvdwgPKrMRw95tv4NJvC
kIKU2auTIzhe9pjwmtMRJPj9m3kRBZNrNTw31o3Cr2nOZ2SIjruvrv3OqqCQ
zQotO94+iktDJqzykHG8PL766O1WCkKHVIO3xo0hYfauZ7rYBGhCD69oDlOI
uJtt3GJIh4+DE59g8gSkppQG781SmG1XFPVl0mFevuFvf/lJnKzJ0f/BS3B6
zcMvwmnj2KjC0O1+MomnT9STTkkS9NjJZT7ZPwGeuJctxlpTmIkpmKnfSGCV
et9vz9cJDMyHeuWWTGHH6a0HdPQIKnqkDIazJlHqtGuZhDEDUXtLctLMCHRl
k/gjbKeQ/Ekg/XwtA7VKhnw8TgTPjkm0ruNlIEi1WW/MholVfOUnPLwJ4vut
u5RuMBBsH+HdXsqEaG69dmAYwdMlrzD6NwZuein4XF/DgouOzEeLaM5cmesy
2d5MpEdU+hgGsFBc5mmpHE/Qr5/5/vQAE68T3H2n61lYbvqu+2cqwYJD+QmV
gyzUZQr7ZW5kw6VZyP1LJsGqsD7uyX9YGCzO97OPYqPY3mH+5QsC9ZSFxzk6
bMzXHfRf3sfG8pGcqJvvCPYVrzb1yGJDaGDOv3w7BWevBTG3KgLVjFLGBm4K
PIYH96yKpHDPVXL03UuCB7KhiU1aFKo3y79Pf0QhekfjHiFnArHUrTvDT1KI
VaS2aVRTCFpxNdtOnCBKcmZC+Q6FA2vfP383RcGVbiiY/ZHCfEJ+QgsnrxS5
pbJflOBw6bzHvC+F02KeBhcJhfafjhkdWgQmCc/qd8tR6I7dSP9dniBlVlXa
1ZZAx/2URkIjGxYCo3HtVgRO4wsJ0yEEG4xk4wcvsPHhSrrepQgC+Z7PwhH3
ObpItE9rqLMRX+8r636DYPm7RGWuDAJLYaNnUSEsOEvs5LJKJFhMdd51maNj
DHe2e8cnJrY4iY5tTScYD9N04ntK8M+CmKKqGBO8j/s+y+QStDl8PxeTT/Cd
hAxccGCgg5GXx1NEUL6j5o5gIcG2iaFUWuYUsrecj5/6SJAvfS8v9g2B/4DZ
EaXpSYSGm5+l1RGkLTpXLy8lyO0oFA81mITZJ2kOkQTXujWH4zh94w0yDfUx
E1jnQne71sWZa8O2U3tPECfzQsUuehxMjc3CDe0EB5IyLxwqJmDcszv805GO
ssXQ5+KtBJ97nB6Gc+63T5wrMkt7DLerPh060kywW16i+lEewePYnFxLwVEc
T1j+NbWBoMy1jlGXRcC1zKZzbmAYm48dvT9Qy+EgJ2rFHEePPyIXue8XDYFL
NQOKnwlesvS2yqQRBM6ZOEVLDaJlfmrUvZJgk/a0vQlH102TiYWtVX344Y2g
B5z9w+ZfhH9zJzgbIt1h29eDYaNnfQV/EgQUXUpqpii0GCyL21nVjSox6b1V
vgQewTaFmecoaHHNmP7+/AtyBq/md5sTOOtuaArj/Im4yr5fK5O7cKtgVpLi
8O20MDtldYWN6es1Jd8jO+EfdSKCh+MTh99WLFMSZsP6wOsA+pkO2B5qGF8z
SMEiPFFh8Q4Lz1dmqDXbtENXcYf1plKOnxm4GTWt5XDXeXO0RL8NMvNZxUim
YLC0zeHx30x4pYU8eKTYioQj+mzXUxy/tLuuy9XBgOSJy7frWlogWNy04bo2
hQ+FPZLHRBj4qHg7YjayBRFSrvbPfrLBJaYx/9Z4Ch6TyX7rNFswH/b1Nq2e
DWOPyNY1oZOQyH90cncfDV69NyvmU9i4UtlScPb5BD4E5Nt4xtIwbLh+Ueo0
G5XySvG0sXGc2V6y+089Guz/fq1pxOGd/3ywj4bMOJT+u+oe1NiMpl/7Tzlz
sbGvs8Yi1oaO0Mj7ZpWqzZgWMWhya2GBJpa+cuHqGBZVnqgvxjXBne10yDGT
hYVtuha+b0chNqRxJ2OhEQNNFzqtONysP9YcPcYagWLK67l9Lo04UvCXo4k5
C2bR7h8c149A76CBHalvQH3ChwHd31gIyPv1lXZ4GFaCn94lbWvA7rODLurT
TKS1JmvvuzYE1/L9cjvT6/HWlmtifQUT0XMnOsPPDSI0tDmKLlgPre0KXpJJ
TLQb3zFz7+vHba2j9FuBdVD1l9RL9mTiL4FRy5KlXmhzX1Qr76mFilNBks5u
JhzKwv1b47sxxzO2RWRXLZRMLf5tlmZiTcCqRNaGLhTxWRgczaqBgvb4Ye8Z
BtqUc4v537QjmL/Q5KFwDeRlowoFOb6f3GPcu96sFfqC0pYsv8/4TUB2ZVYG
Azlyr36cK2nGktAlW92OaqybfeNnHMqAwvWRPbkDdfggMvHHZf1qSPXbNPVb
M5A2s/LWAF81IkWt3BrTqyBZw1IPV2FgtZNx26pN/8B4RZGP1LIq/A+f0N5y

                    "], {{0, 0}, {1, 1}}]}, {
                    ImageSize -> 65, BaselinePosition -> Bottom, AspectRatio -> 
                    NCache[
                    Rational[1, 8], 0.125], PlotRange -> {{0, 1}, {0, 1}}}], 
                    Selectable -> False, StripOnInput -> False], 
                    "SummaryItem"]}]}, {
                    RowBox[{
                    TagBox["\"Domain: \"", "SummaryItemAnnotation"], 
                    "\[InvisibleSpace]", 
                    TagBox[
                    RowBox[{"{", 
                    RowBox[{"0", ",", "1"}], "}"}], "SummaryItem"]}]}, {
                    RowBox[{
                    TagBox["\"Class: \"", "SummaryItemAnnotation"], 
                    "\[InvisibleSpace]", 
                    TagBox["\"Gradients\"", "SummaryItem"]}]}}, 
                    GridBoxAlignment -> {
                    "Columns" -> {{Left}}, "Rows" -> {{Automatic}}}, 
                    AutoDelete -> False, 
                    GridBoxItemSize -> {
                    "Columns" -> {{Automatic}}, "Rows" -> {{Automatic}}}, 
                    GridBoxSpacings -> {
                    "Columns" -> {{2}}, "Rows" -> {{Automatic}}}, 
                    BaseStyle -> {
                    ShowStringCharacters -> False, NumberMarks -> False, 
                    PrintPrecision -> 3, ShowSyntaxStyles -> False}]}}, 
                    GridBoxAlignment -> {"Rows" -> {{Top}}}, AutoDelete -> 
                    False, GridBoxItemSize -> {
                    "Columns" -> {{Automatic}}, "Rows" -> {{Automatic}}}, 
                    BaselinePosition -> {1, 1}]}, 
                    Dynamic[Typeset`open$$], ImageSize -> Automatic]}, 
                    "SummaryPanel"], DynamicModuleValues :> {}], "]"}], 
                    ColorDataFunction[
                    "TemperatureMap", "Gradients", {0, 1}, Blend[
                    "TemperatureMap", #]& ], Selectable -> False, Editable -> 
                    False, SelectWithContents -> True], "[", "#1", "]"}], 
                 "&"}], ",", 
               RowBox[{"{", 
                 RowBox[{"0.`", ",", "0.6288651888631018`"}], "}"}]}], "}"}], 
           ",", 
           RowBox[{"LabelStyle", "\[Rule]", 
             RowBox[{"Directive", "[", 
               RowBox[{"{", 
                 RowBox[{
                   InterpretationBox[
                    ButtonBox[
                    TooltipBox[
                    GraphicsBox[{{
                    GrayLevel[0], 
                    RectangleBox[{0, 0}]}, {
                    GrayLevel[0], 
                    RectangleBox[{1, -1}]}, {
                    GrayLevel[0], 
                    RectangleBox[{0, -1}, {2, 1}]}}, DefaultBaseStyle -> 
                    "ColorSwatchGraphics", AspectRatio -> 1, Frame -> True, 
                    FrameStyle -> GrayLevel[0.], FrameTicks -> None, 
                    PlotRangePadding -> None, ImageSize -> 
                    Dynamic[{
                    Automatic, 1.35 CurrentValue["FontCapHeight"]/
                    AbsoluteCurrentValue[Magnification]}]], 
                    StyleBox[
                    RowBox[{"GrayLevel", "[", "0", "]"}], NumberMarks -> 
                    False]], Appearance -> None, BaseStyle -> {}, 
                    BaselinePosition -> Baseline, DefaultBaseStyle -> {}, 
                    ButtonFunction :> With[{Typeset`box$ = EvaluationBox[]}, 
                    If[
                    Not[
                    AbsoluteCurrentValue["Deployed"]], 
                    SelectionMove[Typeset`box$, All, Expression]; 
                    FrontEnd`Private`$ColorSelectorInitialAlpha = 1; 
                    FrontEnd`Private`$ColorSelectorInitialColor = 
                    GrayLevel[0]; 
                    FrontEnd`Private`$ColorSelectorUseMakeBoxes = True; 
                    MathLink`CallFrontEnd[
                    FrontEnd`AttachCell[Typeset`box$, 
                    FrontEndResource["GrayLevelColorValueSelector"], {
                    0, {Left, Bottom}}, {Left, Top}, 
                    "ClosingActions" -> {
                    "SelectionDeparture", "ParentChanged", 
                    "EvaluatorQuit"}]]]], BaseStyle -> Inherited, Evaluator -> 
                    Automatic, Method -> "Preemptive"], 
                    GrayLevel[0], Editable -> False, Selectable -> False], 
                   ",", 
                   RowBox[{"FontFamily", "\[Rule]", "\"Times New Roman\""}], 
                   ",", 
                   RowBox[{"FontSize", "\[Rule]", "11"}]}], "}"}], "]"}]}], 
           ",", 
           RowBox[{"LegendLayout", "\[Rule]", "\"Column\""}], ",", 
           RowBox[{"LegendMarkerSize", "\[Rule]", "160"}], ",", 
           RowBox[{"Charting`TickAnnotations", "\[Rule]", "None"}], ",", 
           RowBox[{"ScalingFunctions", "\[Rule]", 
             RowBox[{"{", 
               RowBox[{"Identity", ",", "Identity"}], "}"}]}], ",", 
           RowBox[{"Charting`TickSide", "\[Rule]", "Right"}], ",", 
           RowBox[{"ColorFunctionScaling", "\[Rule]", "True"}], ",", 
           RowBox[{"TicksStyle", "\[Rule]", 
             RowBox[{"Thickness", "[", "0.002`", "]"}]}]}], "]"}]& )]},
    {"\<\"\"\>", 
     StyleBox["\<\"         Maximum fecundity    \\!\\(\\*StyleBox[\\\"\
\[Alpha]\\\",FontSlant->\\\"Italic\\\"]\\)\"\>",
      StripOnInput->False,
      LineColor->GrayLevel[0],
      FrontFaceColor->GrayLevel[0],
      BackFaceColor->GrayLevel[0],
      GraphicsColor->GrayLevel[0],
      FontFamily->"Times New Roman",
      FontSize->14,
      FontColor->GrayLevel[0]], "\<\"\"\>", "\<\"\"\>", 
     StyleBox["\<\"         Maximum fecundity    \\!\\(\\*StyleBox[\\\"\
\[Alpha]\\\",FontSlant->\\\"Italic\\\"]\\)\"\>",
      StripOnInput->False,
      LineColor->GrayLevel[0],
      FrontFaceColor->GrayLevel[0],
      BackFaceColor->GrayLevel[0],
      GraphicsColor->GrayLevel[0],
      FontFamily->"Times New Roman",
      FontSize->14,
      FontColor->GrayLevel[0]], ""}
   },
   AutoDelete->False,
   GridBoxAlignment->{"Rows" -> {{Bottom}}},
   GridBoxItemSize->{"Columns" -> {{Automatic}}, "Rows" -> {{Automatic}}}],
  "Grid"]], "Print",
 CellChangeTimes->{
  3.8450751982467546`*^9, 3.8450753530912237`*^9, 3.8450754309021063`*^9, 
   3.8450773274898853`*^9, 3.8450773912785788`*^9, {3.8450790359380207`*^9, 
   3.8450790797347317`*^9}, {3.845079111141411*^9, 3.845079238282497*^9}, 
   3.845079286378821*^9, 3.845079555012171*^9, 3.8456093455595827`*^9},
 CellLabel->
  "\:8a55\:4fa1\:4e2d\:ff1aIn[15]:=",ExpressionUUID->"854f1e2d-c374-41e5-aa7e-\
5387e46f5078"]
}, Open  ]],

Cell[CellGroupData[{

Cell[BoxData[
 RowBox[{
  RowBox[{"(*", " ", 
   RowBox[{"Figure", " ", "export"}], " ", "*)"}], "\[IndentingNewLine]", 
  "\[IndentingNewLine]", 
  RowBox[{
   RowBox[{"figfile", "=", "0"}], ";", "  ", 
   RowBox[{"(*", " ", 
    RowBox[{
     RowBox[{
      RowBox[{"If", " ", "figfile"}], "=", "1"}], ",", " ", 
     RowBox[{"plots", " ", "are", " ", "output", " ", "as", " ", "files"}]}], 
    " ", "*)"}], "\[IndentingNewLine]", "\[IndentingNewLine]", 
   RowBox[{"If", "[", 
    RowBox[{
     RowBox[{"figfile", "\[Equal]", "1"}], ",", "\[IndentingNewLine]", 
     RowBox[{
      RowBox[{"Export", "[", 
       RowBox[{
        RowBox[{"StringJoin", "[", 
         RowBox[{
          RowBox[{"NotebookDirectory", "[", "]"}], ",", 
          "\"\<Fig_trade-off-para.pdf\>\""}], "]"}], ",", "g1"}], "]"}], ";", 
      "\[IndentingNewLine]", 
      RowBox[{"Print", "[", "\"\<Figure is exported ...\>\"", "]"}], ";"}], 
     "\[IndentingNewLine]", ",", "\[IndentingNewLine]", 
     RowBox[{
      RowBox[{"Print", "[", "\"\<Files is not exported ...\>\"", "]"}], 
      ";"}]}], "\[IndentingNewLine]", "]"}]}]}]], "Input",
 CellChangeTimes->{{3.796974884625245*^9, 3.796975009567971*^9}, {
   3.796975228169615*^9, 3.796975251317787*^9}, {3.796977663907427*^9, 
   3.7969776959388027`*^9}, {3.7969806986323233`*^9, 
   3.7969807084098673`*^9}, {3.7969819621499977`*^9, 3.796981969679268*^9}, {
   3.803363565582193*^9, 3.803363576221878*^9}, 3.803363674663929*^9, {
   3.803595710640931*^9, 3.803595720226224*^9}, {3.8036048955413857`*^9, 
   3.8036049111973343`*^9}, {3.803605318479897*^9, 3.8036053280871572`*^9}, {
   3.803605450645177*^9, 3.8036054594214487`*^9}, {3.803608728760565*^9, 
   3.803608736344933*^9}, {3.803621509146302*^9, 3.8036215147934313`*^9}, {
   3.8036217854721737`*^9, 3.8036217935956573`*^9}, {3.812773401670128*^9, 
   3.812773405119668*^9}, {3.812851002451662*^9, 3.8128510751513042`*^9}, 
   3.8128512070724*^9, 3.812851261884577*^9, {3.812855097443494*^9, 
   3.812855128649925*^9}, {3.8128571387909107`*^9, 3.812857160840863*^9}, {
   3.812866916669818*^9, 3.812866950777076*^9}, {3.813015368278687*^9, 
   3.813015394560687*^9}, {3.813036923022567*^9, 3.813036938636628*^9}, {
   3.813630580807952*^9, 3.813630596445846*^9}, {3.813631129321295*^9, 
   3.8136311468947287`*^9}, {3.813631904412691*^9, 3.813631918429517*^9}, {
   3.8136446998513613`*^9, 3.813644719987816*^9}, {3.813644929670371*^9, 
   3.8136449621810207`*^9}, {3.813645444658791*^9, 3.81364545977686*^9}, {
   3.813646471188785*^9, 3.813646485564946*^9}, {3.819331434020732*^9, 
   3.819331451326455*^9}, {3.827889644059812*^9, 3.827889648016603*^9}, {
   3.8278897032526712`*^9, 3.827889721951888*^9}, 3.8309054669746103`*^9, {
   3.8309055037566557`*^9, 3.830905508479308*^9}, {3.83090665957306*^9, 
   3.830906675547076*^9}, {3.8309199697545958`*^9, 3.830920004131955*^9}, {
   3.830922075582224*^9, 3.8309220791835737`*^9}, {3.830922110704006*^9, 
   3.8309221262505302`*^9}, {3.830924039629393*^9, 3.830924042848578*^9}, {
   3.83092418751195*^9, 3.8309241908191032`*^9}, {3.8309242519670897`*^9, 
   3.83092425554427*^9}, {3.830925780916419*^9, 3.83092578471985*^9}, {
   3.8309793728911333`*^9, 3.8309793763327103`*^9}, {3.831086286569581*^9, 
   3.831086290102088*^9}, {3.831149325439926*^9, 3.8311493300980463`*^9}, {
   3.831172592129745*^9, 3.831172602591219*^9}, {3.832639080734229*^9, 
   3.832639088608725*^9}, {3.832708559082962*^9, 3.832708562458007*^9}, 
   3.845077390259412*^9, {3.8450775710330477`*^9, 3.845077627212031*^9}, {
   3.845079244210826*^9, 3.845079288958105*^9}, 3.845079564943343*^9, {
   3.845609355663217*^9, 
   3.8456093601375628`*^9}},ExpressionUUID->"05c963cb-e97b-4eac-ab3a-\
9015c4836659"],

Cell[BoxData["\<\"Figure is exported ...\"\>"], "Print",
 CellChangeTimes->{
  3.845077604461987*^9, 3.845079249735317*^9, 3.845079289739859*^9, 
   3.845079561508204*^9, {3.845609345576346*^9, 3.845609358123917*^9}},
 CellLabel->
  "\:8a55\:4fa1\:4e2d\:ff1aIn[26]:=",ExpressionUUID->"55ec819b-c1ce-4de2-aba2-\
0b237b33094f"]
}, Open  ]]
}, Open  ]]
},
WindowSize->{1333, 1387},
WindowMargins->{{616, Automatic}, {Automatic, 345}},
FrontEndVersion->"12.1 for Mac OS X x86 (64-bit) \
(2020\:5e746\:670822\:65e5)",
StyleDefinitions->"Default.nb",
ExpressionUUID->"8b4c290c-9cfc-4b35-97a5-5cb6b5831c0a"
]
(* End of Notebook Content *)

(* Internal cache information *)
(*CellTagsOutline
CellTagsIndex->{}
*)
(*CellTagsIndex
CellTagsIndex->{}
*)
(*NotebookFileOutline
Notebook[{
Cell[CellGroupData[{
Cell[422, 15, 175, 3, 54, "Subsection",ExpressionUUID->"4693824f-bbd6-46c1-9495-2236d3d6ee41"],
Cell[CellGroupData[{
Cell[622, 22, 7899, 165, 677, "Input",ExpressionUUID->"dd080f7f-bed3-4ccb-8a80-39b29eb81a88"],
Cell[8524, 189, 453, 10, 24, "Message",ExpressionUUID->"ad6530cc-f42c-4a7f-b044-693a6d47725d"]
}, Open  ]],
Cell[8992, 202, 165, 2, 52, "Input",ExpressionUUID->"1e918d48-bb8d-4929-94eb-0e80c02fa3c8"],
Cell[9160, 206, 8473, 182, 761, "Input",ExpressionUUID->"4cfae08c-1d9c-4565-810e-0dcdca30a6ee"],
Cell[CellGroupData[{
Cell[17658, 392, 2417, 65, 52, "Input",ExpressionUUID->"2c73407a-f744-401e-8150-d9651757d8fb"],
Cell[20078, 459, 49086, 1256, 1631, "Output",ExpressionUUID->"137997b9-2231-4c02-ada2-2518eb51e701"],
Cell[69167, 1717, 60578, 1461, 2177, "Output",ExpressionUUID->"47ce1955-6807-47d2-a771-7e30ce1334f1"]
}, Open  ]],
Cell[CellGroupData[{
Cell[129782, 3183, 7697, 190, 436, "Input",ExpressionUUID->"6efb300a-c18a-4dea-a156-2d8e13297e0a"],
Cell[137482, 3375, 126710, 2307, 348, "Print",ExpressionUUID->"854f1e2d-c374-41e5-aa7e-5387e46f5078"]
}, Open  ]],
Cell[CellGroupData[{
Cell[264229, 5687, 3733, 65, 220, "Input",ExpressionUUID->"05c963cb-e97b-4eac-ab3a-9015c4836659"],
Cell[267965, 5754, 325, 6, 24, "Print",ExpressionUUID->"55ec819b-c1ce-4de2-aba2-0b237b33094f"]
}, Open  ]]
}, Open  ]]
}
]
*)
